# Supplementary material for: An integrated and comparative approach towards identification, characterization and functional annotation of candidate genes for drought tolerance in sorghum (Sorghum bicolor (L.) Moench)
Source: BMC Genet. 2017 Dec 22;18:119. doi: 10.1186/s12863-017-0584-5 (PMC5741957; doi:10.1186/s12863-017-0584-5)
Supplement: Supplementary file 1 — Description of functional annotation of novel gene structure models. (XLSX 132 kb) [file 12863_2017_584_MOESM1_ESM.xlsx]

## Sheet: All features of gene structure
Additional_file_4. Description_of_functional_annotation
	Novel_gene_structure_model_including_gene, mRNA, exon, introns, CDS and UTRs based on the GFF3 format of the gene structure model
Seq_id	Sourcea	Typeb	Start	End		Score	Strand	Phase	Descriptionc
chromosome_1	PASA	gene	21617420	21617921	.	-	.	ID=gene.chromosome_1.g3784.t1;Name=Augustus%20prediction
chromosome_1	PASA	mRNA	21617420	21617921	.	-	.	ID=model.chromosome_1.g3784.t1;Parent=gene.chromosome_1.g3784.t1
chromosome_1	PASA	five_prime_UTR	21617833	21617921	.	-	.	ID=model.chromosome_1.g3784.t1.utr5p1;Parent=model.chromosome_1.g3784.t1
chromosome_1	PASA	exon	21617420	21617921	.	-	.	ID=model.chromosome_1.g3784.t1.exon1;Parent=model.chromosome_1.g3784.t1
chromosome_1	PASA	CDS	21617593	21617832	.	-	0	ID=cds.model.chromosome_1.g3784.t1;Parent=model.chromosome_1.g3784.t1
chromosome_1	PASA	three_prime_UTR	21617420	21617592	.	-	.	ID=model.chromosome_1.g3784.t1.utr3p1;Parent=model.chromosome_1.g3784.t1
chromosome_1	Augustus	gene	47152058	47152354	.	-	.	ID=gene.chromosome_1.g7386.t1;Name=Augustus%20prediction
chromosome_1	Augustus	mRNA	47152058	47152354	.	-	.	ID=model.chromosome_1.g7386.t1;Parent=gene.chromosome_1.g7386.t1
chromosome_1	Augustus	exon	47152058	47152354	.	-	.	ID=model.chromosome_1.g7386.t1.exon1;Parent=model.chromosome_1.g7386.t1
chromosome_1	Augustus	CDS	47152058	47152354	.	-	.	ID=cds.model.chromosome_1.g7386.t1;Parent=model.chromosome_1.g7386.t1
chromosome_1	Augustus	gene	70793936	70797288	.	-	.	ID=gene.chromosome_1.g11484.t1;Name=Augustus%20prediction
chromosome_1	Augustus	mRNA	70793936	70797288	.	-	.	ID=model.chromosome_1.g11484.t1;Parent=gene.chromosome_1.g11484.t1
chromosome_1	Augustus	exon	70797023	70797288	.	-	.	ID=model.chromosome_1.g11484.t1.exon1;Parent=model.chromosome_1.g11484.t1
chromosome_1	Augustus	intron	70797022	70793994	.	-	.	ID=model.chromosome_1.g11484.t1.intron1;Parent=model.chromosome_1.g11484.t1.len3028
chromosome_1	Augustus	CDS	70797023	70797288	.	-	.	ID=cds.model.chromosome_1.g11484.t1;Parent=model.chromosome_1.g11484.t1
chromosome_1	Augustus	exon	70793936	70793993	.	-	.	ID=model.chromosome_1.g11484.t1.exon2;Parent=model.chromosome_1.g11484.t1
chromosome_1	Augustus	CDS	70793936	70793993	.	-	.	ID=cds.model.chromosome_1.g11484.t1;Parent=model.chromosome_1.g11484.t1
chromosome_1	Augustus	gene	73631972	73639762	.	-	.	ID=gene.chromosome_1.g11976.t1;Name=Augustus%20prediction
chromosome_1	Augustus	mRNA	73631972	73639762	.	-	.	ID=model.chromosome_1.g11976.t1;Parent=gene.chromosome_1.g11976.t1
chromosome_1	Augustus	exon	73639232	73639762	.	-	.	ID=model.chromosome_1.g11976.t1.exon1;Parent=model.chromosome_1.g11976.t1
chromosome_1	Augustus	intron	73639231	73638850	.	-	.	ID=model.chromosome_1.g11976.t1.intron1;Parent=model.chromosome_1.g11976.t1.len381
chromosome_1	Augustus	CDS	73639232	73639762	.	-	.	ID=cds.model.chromosome_1.g11976.t1;Parent=model.chromosome_1.g11976.t1
chromosome_1	Augustus	exon	73638760	73638849	.	-	.	ID=model.chromosome_1.g11976.t1.exon2;Parent=model.chromosome_1.g11976.t1
chromosome_1	Augustus	intron	73638759	73638378	.	-	.	ID=model.chromosome_1.g11976.t1.intron2;Parent=model.chromosome_1.g11976.t1.len381
chromosome_1	Augustus	CDS	73638760	73638849	.	-	.	ID=cds.model.chromosome_1.g11976.t1;Parent=model.chromosome_1.g11976.t1
chromosome_1	Augustus	exon	73638270	73638377	.	-	.	ID=model.chromosome_1.g11976.t1.exon3;Parent=model.chromosome_1.g11976.t1
chromosome_1	Augustus	intron	73638269	73638170	.	-	.	ID=model.chromosome_1.g11976.t1.intron3;Parent=model.chromosome_1.g11976.t1.len99
chromosome_1	Augustus	CDS	73638270	73638377	.	-	.	ID=cds.model.chromosome_1.g11976.t1;Parent=model.chromosome_1.g11976.t1
chromosome_1	Augustus	exon	73637969	73638169	.	-	.	ID=model.chromosome_1.g11976.t1.exon4;Parent=model.chromosome_1.g11976.t1
chromosome_1	Augustus	intron	73637968	73637569	.	-	.	ID=model.chromosome_1.g11976.t1.intron4;Parent=model.chromosome_1.g11976.t1.len399
chromosome_1	Augustus	CDS	73637969	73638169	.	-	.	ID=cds.model.chromosome_1.g11976.t1;Parent=model.chromosome_1.g11976.t1
chromosome_1	Augustus	exon	73636883	73637568	.	-	.	ID=model.chromosome_1.g11976.t1.exon5;Parent=model.chromosome_1.g11976.t1
chromosome_1	Augustus	intron	73636882	73636590	.	-	.	ID=model.chromosome_1.g11976.t1.intron5;Parent=model.chromosome_1.g11976.t1.len292
chromosome_1	Augustus	CDS	73636883	73637568	.	-	.	ID=cds.model.chromosome_1.g11976.t1;Parent=model.chromosome_1.g11976.t1
chromosome_1	Augustus	exon	73636444	73636589	.	-	.	ID=model.chromosome_1.g11976.t1.exon6;Parent=model.chromosome_1.g11976.t1
chromosome_1	Augustus	intron	73636443	73636031	.	-	.	ID=model.chromosome_1.g11976.t1.intron6;Parent=model.chromosome_1.g11976.t1.len412
chromosome_1	Augustus	CDS	73636444	73636589	.	-	.	ID=cds.model.chromosome_1.g11976.t1;Parent=model.chromosome_1.g11976.t1
chromosome_1	Augustus	exon	73635872	73636030	.	-	.	ID=model.chromosome_1.g11976.t1.exon7;Parent=model.chromosome_1.g11976.t1
chromosome_1	Augustus	intron	73635871	73632257	.	-	.	ID=model.chromosome_1.g11976.t1.intron7;Parent=model.chromosome_1.g11976.t1.len3614
chromosome_1	Augustus	CDS	73635872	73636030	.	-	.	ID=cds.model.chromosome_1.g11976.t1;Parent=model.chromosome_1.g11976.t1
chromosome_1	Augustus	exon	73632142	73632256	.	-	.	ID=model.chromosome_1.g11976.t1.exon8;Parent=model.chromosome_1.g11976.t1
chromosome_1	Augustus	intron	73632141	73632057	.	-	.	ID=model.chromosome_1.g11976.t1.intron8;Parent=model.chromosome_1.g11976.t1.len84
chromosome_1	Augustus	CDS	73632142	73632256	.	-	.	ID=cds.model.chromosome_1.g11976.t1;Parent=model.chromosome_1.g11976.t1
chromosome_1	Augustus	exon	73631972	73632056	.	-	.	ID=model.chromosome_1.g11976.t1.exon9;Parent=model.chromosome_1.g11976.t1
chromosome_1	Augustus	CDS	73631972	73632056	.	-	.	ID=cds.model.chromosome_1.g11976.t1;Parent=model.chromosome_1.g11976.t1
chromosome_1	Augustus	gene	73392863	73393390	.	-	.	ID=gene.chromosome_1.g11946.t1;Name=Augustus%20prediction
chromosome_1	Augustus	mRNA	73392863	73393390	.	-	.	ID=model.chromosome_1.g11946.t1;Parent=gene.chromosome_1.g11946.t1
chromosome_1	Augustus	exon	73392863	73393390	.	-	.	ID=model.chromosome_1.g11946.t1.exon1;Parent=model.chromosome_1.g11946.t1
chromosome_1	Augustus	CDS	73392863	73393390	.	-	.	ID=cds.model.chromosome_1.g11946.t1;Parent=model.chromosome_1.g11946.t1
chromosome_1	Augustus	gene	39369233	39372325	.	-	.	ID=gene.chromosome_1.g6208.t1;Name=Augustus%20prediction
chromosome_1	Augustus	mRNA	39369233	39372325	.	-	.	ID=model.chromosome_1.g6208.t1;Parent=gene.chromosome_1.g6208.t1
chromosome_1	Augustus	exon	39372188	39372325	.	-	.	ID=model.chromosome_1.g6208.t1.exon1;Parent=model.chromosome_1.g6208.t1
chromosome_1	Augustus	intron	39372187	39369817	.	-	.	ID=model.chromosome_1.g6208.t1.intron1;Parent=model.chromosome_1.g6208.t1.len2370
chromosome_1	Augustus	CDS	39372188	39372325	.	-	.	ID=cds.model.chromosome_1.g6208.t1;Parent=model.chromosome_1.g6208.t1
chromosome_1	Augustus	exon	39369712	39369816	.	-	.	ID=model.chromosome_1.g6208.t1.exon2;Parent=model.chromosome_1.g6208.t1
chromosome_1	Augustus	intron	39369711	39369608	.	-	.	ID=model.chromosome_1.g6208.t1.intron2;Parent=model.chromosome_1.g6208.t1.len103
chromosome_1	Augustus	CDS	39369712	39369816	.	-	.	ID=cds.model.chromosome_1.g6208.t1;Parent=model.chromosome_1.g6208.t1
chromosome_1	Augustus	exon	39369233	39369607	.	-	.	ID=model.chromosome_1.g6208.t1.exon3;Parent=model.chromosome_1.g6208.t1
chromosome_1	Augustus	CDS	39369233	39369607	.	-	.	ID=cds.model.chromosome_1.g6208.t1;Parent=model.chromosome_1.g6208.t1
chromosome_1	Augustus	gene	7853336	7853725	.	-	.	ID=gene.chromosome_1.g1540.t1;Name=Augustus%20prediction
chromosome_1	Augustus	mRNA	7853336	7853725	.	-	.	ID=model.chromosome_1.g1540.t1;Parent=gene.chromosome_1.g1540.t1
chromosome_1	Augustus	exon	7853336	7853725	.	-	.	ID=model.chromosome_1.g1540.t1.exon1;Parent=model.chromosome_1.g1540.t1
chromosome_1	Augustus	CDS	7853336	7853725	.	-	.	ID=cds.model.chromosome_1.g1540.t1;Parent=model.chromosome_1.g1540.t1
chromosome_1	Augustus	gene	11937046	11937291	.	-	.	ID=gene.chromosome_1.g2206.t1;Name=Augustus%20prediction
chromosome_1	Augustus	mRNA	11937046	11937291	.	-	.	ID=model.chromosome_1.g2206.t1;Parent=gene.chromosome_1.g2206.t1
chromosome_1	Augustus	exon	11937046	11937291	.	-	.	ID=model.chromosome_1.g2206.t1.exon1;Parent=model.chromosome_1.g2206.t1
chromosome_1	Augustus	CDS	11937046	11937291	.	-	.	ID=cds.model.chromosome_1.g2206.t1;Parent=model.chromosome_1.g2206.t1
chromosome_1	Augustus	gene	70797116	70797325	.	+	.	ID=gene.chromosome_1.g11485.t1;Name=Augustus%20prediction
chromosome_1	Augustus	mRNA	70797116	70797325	.	+	.	ID=model.chromosome_1.g11485.t1;Parent=gene.chromosome_1.g11485.t1
chromosome_1	Augustus	exon	70797116	70797325	.	+	.	ID=model.chromosome_1.g11485.t1.exon1;Parent=model.chromosome_1.g11485.t1
chromosome_1	Augustus	CDS	70797116	70797325	.	+	.	ID=cds.model.chromosome_1.g11485.t1;Parent=model.chromosome_1.g11485.t1
chromosome_1	Augustus	gene	46971971	46976417	.	-	.	ID=gene.chromosome_1.g7372.t1;Name=Augustus%20prediction
chromosome_1	Augustus	mRNA	46971971	46976417	.	-	.	ID=model.chromosome_1.g7372.t1;Parent=gene.chromosome_1.g7372.t1
chromosome_1	Augustus	exon	46975346	46976417	.	-	.	ID=model.chromosome_1.g7372.t1.exon1;Parent=model.chromosome_1.g7372.t1
chromosome_1	Augustus	intron	46975345	46973491	.	-	.	ID=model.chromosome_1.g7372.t1.intron1;Parent=model.chromosome_1.g7372.t1.len1854
chromosome_1	Augustus	CDS	46975346	46976417	.	-	.	ID=cds.model.chromosome_1.g7372.t1;Parent=model.chromosome_1.g7372.t1
chromosome_1	Augustus	exon	46971971	46973490	.	-	.	ID=model.chromosome_1.g7372.t1.exon2;Parent=model.chromosome_1.g7372.t1
chromosome_1	Augustus	CDS	46971971	46973490	.	-	.	ID=cds.model.chromosome_1.g7372.t1;Parent=model.chromosome_1.g7372.t1
chromosome_1	Augustus	gene	58849626	58850276	.	-	.	ID=gene.chromosome_1.g9335.t1;Name=Augustus%20prediction
chromosome_1	Augustus	mRNA	58849626	58850276	.	-	.	ID=model.chromosome_1.g9335.t1;Parent=gene.chromosome_1.g9335.t1
chromosome_1	Augustus	exon	58849626	58850276	.	-	.	ID=model.chromosome_1.g9335.t1.exon1;Parent=model.chromosome_1.g9335.t1
chromosome_1	Augustus	CDS	58849626	58850276	.	-	.	ID=cds.model.chromosome_1.g9335.t1;Parent=model.chromosome_1.g9335.t1
chromosome_1	Augustus	gene	63276409	63279999	.	+	.	ID=gene.chromosome_1.g10121.t1;Name=Augustus%20prediction
chromosome_1	Augustus	mRNA	63276409	63279999	.	+	.	ID=model.chromosome_1.g10121.t1;Parent=gene.chromosome_1.g10121.t1
chromosome_1	Augustus	exon	63276409	63276429	.	+	.	ID=model.chromosome_1.g10121.t1.exon1;Parent=model.chromosome_1.g10121.t1
chromosome_1	Augustus	intron	63276430	63276548	.	+	.	ID=model.chromosome_1.g10121.t1.intron1;Parent=model.chromosome_1.g10121.t1.len118
chromosome_1	Augustus	CDS	63276409	63276429	.	+	.	ID=cds.model.chromosome_1.g10121.t1;Parent=model.chromosome_1.g10121.t1
chromosome_1	Augustus	exon	63276549	63276638	.	+	.	ID=model.chromosome_1.g10121.t1.exon2;Parent=model.chromosome_1.g10121.t1
chromosome_1	Augustus	intron	63276639	63276768	.	+	.	ID=model.chromosome_1.g10121.t1.intron2;Parent=model.chromosome_1.g10121.t1.len129
chromosome_1	Augustus	CDS	63276549	63276638	.	+	.	ID=cds.model.chromosome_1.g10121.t1;Parent=model.chromosome_1.g10121.t1
chromosome_1	Augustus	exon	63276769	63276891	.	+	.	ID=model.chromosome_1.g10121.t1.exon3;Parent=model.chromosome_1.g10121.t1
chromosome_1	Augustus	intron	63276892	63277525	.	+	.	ID=model.chromosome_1.g10121.t1.intron3;Parent=model.chromosome_1.g10121.t1.len633
chromosome_1	Augustus	CDS	63276769	63276891	.	+	.	ID=cds.model.chromosome_1.g10121.t1;Parent=model.chromosome_1.g10121.t1
chromosome_1	Augustus	exon	63277526	63277693	.	+	.	ID=model.chromosome_1.g10121.t1.exon4;Parent=model.chromosome_1.g10121.t1
chromosome_1	Augustus	intron	63277694	63278080	.	+	.	ID=model.chromosome_1.g10121.t1.intron4;Parent=model.chromosome_1.g10121.t1.len386
chromosome_1	Augustus	CDS	63277526	63277693	.	+	.	ID=cds.model.chromosome_1.g10121.t1;Parent=model.chromosome_1.g10121.t1
chromosome_1	Augustus	exon	63278081	63278167	.	+	.	ID=model.chromosome_1.g10121.t1.exon5;Parent=model.chromosome_1.g10121.t1
chromosome_1	Augustus	intron	63278168	63278309	.	+	.	ID=model.chromosome_1.g10121.t1.intron5;Parent=model.chromosome_1.g10121.t1.len141
chromosome_1	Augustus	CDS	63278081	63278167	.	+	.	ID=cds.model.chromosome_1.g10121.t1;Parent=model.chromosome_1.g10121.t1
chromosome_1	Augustus	exon	63278310	63278434	.	+	.	ID=model.chromosome_1.g10121.t1.exon6;Parent=model.chromosome_1.g10121.t1
chromosome_1	Augustus	intron	63278435	63279779	.	+	.	ID=model.chromosome_1.g10121.t1.intron6;Parent=model.chromosome_1.g10121.t1.len1344
chromosome_1	Augustus	CDS	63278310	63278434	.	+	.	ID=cds.model.chromosome_1.g10121.t1;Parent=model.chromosome_1.g10121.t1
chromosome_1	Augustus	exon	63279780	63279999	.	+	.	ID=model.chromosome_1.g10121.t1.exon7;Parent=model.chromosome_1.g10121.t1
chromosome_1	Augustus	CDS	63279780	63279999	.	+	.	ID=cds.model.chromosome_1.g10121.t1;Parent=model.chromosome_1.g10121.t1
chromosome_1	Augustus	gene	21621557	21621793	.	-	.	ID=gene.chromosome_1.g3804.t1;Name=Augustus%20prediction
chromosome_1	Augustus	mRNA	21621557	21621793	.	-	.	ID=model.chromosome_1.g3804.t1;Parent=gene.chromosome_1.g3804.t1
chromosome_1	Augustus	exon	21621557	21621793	.	-	.	ID=model.chromosome_1.g3804.t1.exon1;Parent=model.chromosome_1.g3804.t1
chromosome_1	Augustus	CDS	21621557	21621793	.	-	.	ID=cds.model.chromosome_1.g3804.t1;Parent=model.chromosome_1.g3804.t1
chromosome_1	Augustus	gene	73392957	73393442	.	+	.	ID=gene.chromosome_1.g11947.t1;Name=Augustus%20prediction
chromosome_1	Augustus	mRNA	73392957	73393442	.	+	.	ID=model.chromosome_1.g11947.t1;Parent=gene.chromosome_1.g11947.t1
chromosome_1	Augustus	exon	73392957	73393442	.	+	.	ID=model.chromosome_1.g11947.t1.exon1;Parent=model.chromosome_1.g11947.t1
chromosome_1	Augustus	CDS	73392957	73393442	.	+	.	ID=cds.model.chromosome_1.g11947.t1;Parent=model.chromosome_1.g11947.t1
chromosome_1	Augustus	gene	52399770	52404800	.	+	.	ID=gene.chromosome_1.g8259.t1;Name=Augustus%20prediction
chromosome_1	Augustus	mRNA	52399770	52404800	.	+	.	ID=model.chromosome_1.g8259.t1;Parent=gene.chromosome_1.g8259.t1
chromosome_1	Augustus	exon	52399770	52401835	.	+	.	ID=model.chromosome_1.g8259.t1.exon1;Parent=model.chromosome_1.g8259.t1
chromosome_1	Augustus	intron	52401836	52403581	.	+	.	ID=model.chromosome_1.g8259.t1.intron1;Parent=model.chromosome_1.g8259.t1.len1745
chromosome_1	Augustus	CDS	52399770	52401835	.	+	.	ID=cds.model.chromosome_1.g8259.t1;Parent=model.chromosome_1.g8259.t1
chromosome_1	Augustus	exon	52403582	52404800	.	+	.	ID=model.chromosome_1.g8259.t1.exon2;Parent=model.chromosome_1.g8259.t1
chromosome_1	Augustus	CDS	52403582	52404800	.	+	.	ID=cds.model.chromosome_1.g8259.t1;Parent=model.chromosome_1.g8259.t1
chromosome_1	Augustus	gene	46976389	46976733	.	+	.	ID=gene.chromosome_1.g7373.t1;Name=Augustus%20prediction
chromosome_1	Augustus	mRNA	46976389	46976733	.	+	.	ID=model.chromosome_1.g7373.t1;Parent=gene.chromosome_1.g7373.t1
chromosome_1	Augustus	exon	46976389	46976733	.	+	.	ID=model.chromosome_1.g7373.t1.exon1;Parent=model.chromosome_1.g7373.t1
chromosome_1	Augustus	CDS	46976389	46976733	.	+	.	ID=cds.model.chromosome_1.g7373.t1;Parent=model.chromosome_1.g7373.t1
chromosome_1	Augustus	gene	18451424	18455507	.	-	.	ID=gene.chromosome_1.g3255.t1;Name=Augustus%20prediction
chromosome_1	Augustus	mRNA	18451424	18455507	.	-	.	ID=model.chromosome_1.g3255.t1;Parent=gene.chromosome_1.g3255.t1
chromosome_1	Augustus	exon	18454170	18455507	.	-	.	ID=model.chromosome_1.g3255.t1.exon1;Parent=model.chromosome_1.g3255.t1
chromosome_1	Augustus	intron	18454169	18453669	.	-	.	ID=model.chromosome_1.g3255.t1.intron1;Parent=model.chromosome_1.g3255.t1.len500
chromosome_1	Augustus	CDS	18454170	18455507	.	-	.	ID=cds.model.chromosome_1.g3255.t1;Parent=model.chromosome_1.g3255.t1
chromosome_1	Augustus	exon	18453363	18453668	.	-	.	ID=model.chromosome_1.g3255.t1.exon2;Parent=model.chromosome_1.g3255.t1
chromosome_1	Augustus	intron	18453362	18453202	.	-	.	ID=model.chromosome_1.g3255.t1.intron2;Parent=model.chromosome_1.g3255.t1.len160
chromosome_1	Augustus	CDS	18453363	18453668	.	-	.	ID=cds.model.chromosome_1.g3255.t1;Parent=model.chromosome_1.g3255.t1
chromosome_1	Augustus	exon	18453052	18453201	.	-	.	ID=model.chromosome_1.g3255.t1.exon3;Parent=model.chromosome_1.g3255.t1
chromosome_1	Augustus	intron	18453051	18452965	.	-	.	ID=model.chromosome_1.g3255.t1.intron3;Parent=model.chromosome_1.g3255.t1.len86
chromosome_1	Augustus	CDS	18453052	18453201	.	-	.	ID=cds.model.chromosome_1.g3255.t1;Parent=model.chromosome_1.g3255.t1
chromosome_1	Augustus	exon	18452775	18452964	.	-	.	ID=model.chromosome_1.g3255.t1.exon4;Parent=model.chromosome_1.g3255.t1
chromosome_1	Augustus	intron	18452774	18452690	.	-	.	ID=model.chromosome_1.g3255.t1.intron4;Parent=model.chromosome_1.g3255.t1.len84
chromosome_1	Augustus	CDS	18452775	18452964	.	-	.	ID=cds.model.chromosome_1.g3255.t1;Parent=model.chromosome_1.g3255.t1
chromosome_1	Augustus	exon	18452523	18452689	.	-	.	ID=model.chromosome_1.g3255.t1.exon5;Parent=model.chromosome_1.g3255.t1
chromosome_1	Augustus	intron	18452522	18452339	.	-	.	ID=model.chromosome_1.g3255.t1.intron5;Parent=model.chromosome_1.g3255.t1.len183
chromosome_1	Augustus	CDS	18452523	18452689	.	-	.	ID=cds.model.chromosome_1.g3255.t1;Parent=model.chromosome_1.g3255.t1
chromosome_1	Augustus	exon	18452135	18452338	.	-	.	ID=model.chromosome_1.g3255.t1.exon6;Parent=model.chromosome_1.g3255.t1
chromosome_1	Augustus	intron	18452134	18451718	.	-	.	ID=model.chromosome_1.g3255.t1.intron6;Parent=model.chromosome_1.g3255.t1.len416
chromosome_1	Augustus	CDS	18452135	18452338	.	-	.	ID=cds.model.chromosome_1.g3255.t1;Parent=model.chromosome_1.g3255.t1
chromosome_1	Augustus	exon	18451424	18451717	.	-	.	ID=model.chromosome_1.g3255.t1.exon7;Parent=model.chromosome_1.g3255.t1
chromosome_1	Augustus	CDS	18451424	18451717	.	-	.	ID=cds.model.chromosome_1.g3255.t1;Parent=model.chromosome_1.g3255.t1
chromosome_1	Augustus	gene	59370710	59372527	.	+	.	ID=gene.chromosome_1.g9400.t1;Name=Augustus%20prediction
chromosome_1	Augustus	mRNA	59370710	59372527	.	+	.	ID=model.chromosome_1.g9400.t1;Parent=gene.chromosome_1.g9400.t1
chromosome_1	Augustus	exon	59370710	59371057	.	+	.	ID=model.chromosome_1.g9400.t1.exon1;Parent=model.chromosome_1.g9400.t1
chromosome_1	Augustus	intron	59371058	59371304	.	+	.	ID=model.chromosome_1.g9400.t1.intron1;Parent=model.chromosome_1.g9400.t1.len246
chromosome_1	Augustus	CDS	59370710	59371057	.	+	.	ID=cds.model.chromosome_1.g9400.t1;Parent=model.chromosome_1.g9400.t1
chromosome_1	Augustus	exon	59371305	59371425	.	+	.	ID=model.chromosome_1.g9400.t1.exon2;Parent=model.chromosome_1.g9400.t1
chromosome_1	Augustus	intron	59371426	59372143	.	+	.	ID=model.chromosome_1.g9400.t1.intron2;Parent=model.chromosome_1.g9400.t1.len717
chromosome_1	Augustus	CDS	59371305	59371425	.	+	.	ID=cds.model.chromosome_1.g9400.t1;Parent=model.chromosome_1.g9400.t1
chromosome_1	Augustus	exon	59372144	59372215	.	+	.	ID=model.chromosome_1.g9400.t1.exon3;Parent=model.chromosome_1.g9400.t1
chromosome_1	Augustus	intron	59372216	59372432	.	+	.	ID=model.chromosome_1.g9400.t1.intron3;Parent=model.chromosome_1.g9400.t1.len216
chromosome_1	Augustus	CDS	59372144	59372215	.	+	.	ID=cds.model.chromosome_1.g9400.t1;Parent=model.chromosome_1.g9400.t1
chromosome_1	Augustus	exon	59372433	59372527	.	+	.	ID=model.chromosome_1.g9400.t1.exon4;Parent=model.chromosome_1.g9400.t1
chromosome_1	Augustus	CDS	59372433	59372527	.	+	.	ID=cds.model.chromosome_1.g9400.t1;Parent=model.chromosome_1.g9400.t1
chromosome_1	Augustus	gene	23188320	23189195	.	-	.	ID=gene.chromosome_1.g4038.t1;Name=Augustus%20prediction
chromosome_1	Augustus	mRNA	23188320	23189195	.	-	.	ID=model.chromosome_1.g4038.t1;Parent=gene.chromosome_1.g4038.t1
chromosome_1	Augustus	exon	23188320	23189195	.	-	.	ID=model.chromosome_1.g4038.t1.exon1;Parent=model.chromosome_1.g4038.t1
chromosome_1	Augustus	CDS	23188320	23189195	.	-	.	ID=cds.model.chromosome_1.g4038.t1;Parent=model.chromosome_1.g4038.t1
chromosome_1	Augustus	gene	64082507	64082950	.	-	.	ID=gene.chromosome_1.g10285.t1;Name=Augustus%20prediction
chromosome_1	Augustus	mRNA	64082507	64082950	.	-	.	ID=model.chromosome_1.g10285.t1;Parent=gene.chromosome_1.g10285.t1
chromosome_1	Augustus	exon	64082507	64082950	.	-	.	ID=model.chromosome_1.g10285.t1.exon1;Parent=model.chromosome_1.g10285.t1
chromosome_1	Augustus	CDS	64082507	64082950	.	-	.	ID=cds.model.chromosome_1.g10285.t1;Parent=model.chromosome_1.g10285.t1
chromosome_1	Augustus	gene	72290360	72290623	.	-	.	ID=gene.chromosome_1.g11731.t1;Name=Augustus%20prediction
chromosome_1	Augustus	mRNA	72290360	72290623	.	-	.	ID=model.chromosome_1.g11731.t1;Parent=gene.chromosome_1.g11731.t1
chromosome_1	Augustus	exon	72290360	72290623	.	-	.	ID=model.chromosome_1.g11731.t1.exon1;Parent=model.chromosome_1.g11731.t1
chromosome_1	Augustus	CDS	72290360	72290623	.	-	.	ID=cds.model.chromosome_1.g11731.t1;Parent=model.chromosome_1.g11731.t1
chromosome_1	Augustus	gene	57264342	57265418	.	-	.	ID=gene.chromosome_1.g9058.t1;Name=Augustus%20prediction
chromosome_1	Augustus	mRNA	57264342	57265418	.	-	.	ID=model.chromosome_1.g9058.t1;Parent=gene.chromosome_1.g9058.t1
chromosome_1	Augustus	exon	57264342	57265418	.	-	.	ID=model.chromosome_1.g9058.t1.exon1;Parent=model.chromosome_1.g9058.t1
chromosome_1	Augustus	CDS	57264342	57265418	.	-	.	ID=cds.model.chromosome_1.g9058.t1;Parent=model.chromosome_1.g9058.t1
chromosome_1	Augustus	gene	10526326	10528073	.	+	.	ID=gene.chromosome_1.g1986.t1;Name=Augustus%20prediction
chromosome_1	Augustus	mRNA	10526326	10528073	.	+	.	ID=model.chromosome_1.g1986.t1;Parent=gene.chromosome_1.g1986.t1
chromosome_1	Augustus	exon	10526326	10526465	.	+	.	ID=model.chromosome_1.g1986.t1.exon1;Parent=model.chromosome_1.g1986.t1
chromosome_1	Augustus	intron	10526466	10527577	.	+	.	ID=model.chromosome_1.g1986.t1.intron1;Parent=model.chromosome_1.g1986.t1.len1111
chromosome_1	Augustus	CDS	10526326	10526465	.	+	.	ID=cds.model.chromosome_1.g1986.t1;Parent=model.chromosome_1.g1986.t1
chromosome_1	Augustus	exon	10527578	10527644	.	+	.	ID=model.chromosome_1.g1986.t1.exon2;Parent=model.chromosome_1.g1986.t1
chromosome_1	Augustus	intron	10527645	10528007	.	+	.	ID=model.chromosome_1.g1986.t1.intron2;Parent=model.chromosome_1.g1986.t1.len362
chromosome_1	Augustus	CDS	10527578	10527644	.	+	.	ID=cds.model.chromosome_1.g1986.t1;Parent=model.chromosome_1.g1986.t1
chromosome_1	Augustus	exon	10528008	10528073	.	+	.	ID=model.chromosome_1.g1986.t1.exon3;Parent=model.chromosome_1.g1986.t1
chromosome_1	Augustus	CDS	10528008	10528073	.	+	.	ID=cds.model.chromosome_1.g1986.t1;Parent=model.chromosome_1.g1986.t1
chromosome_1	Augustus	gene	52404996	52406135	.	+	.	ID=gene.chromosome_1.g8260.t1;Name=Augustus%20prediction
chromosome_1	Augustus	mRNA	52404996	52406135	.	+	.	ID=model.chromosome_1.g8260.t1;Parent=gene.chromosome_1.g8260.t1
chromosome_1	Augustus	exon	52404996	52406135	.	+	.	ID=model.chromosome_1.g8260.t1.exon1;Parent=model.chromosome_1.g8260.t1
chromosome_1	Augustus	CDS	52404996	52406135	.	+	.	ID=cds.model.chromosome_1.g8260.t1;Parent=model.chromosome_1.g8260.t1
chromosome_1	Augustus	gene	31676216	31676731	.	+	.	ID=gene.chromosome_1.g5599.t1;Name=Augustus%20prediction
chromosome_1	Augustus	mRNA	31676216	31676731	.	+	.	ID=model.chromosome_1.g5599.t1;Parent=gene.chromosome_1.g5599.t1
chromosome_1	Augustus	exon	31676216	31676426	.	+	.	ID=model.chromosome_1.g5599.t1.exon1;Parent=model.chromosome_1.g5599.t1
chromosome_1	Augustus	intron	31676427	31676555	.	+	.	ID=model.chromosome_1.g5599.t1.intron1;Parent=model.chromosome_1.g5599.t1.len128
chromosome_1	Augustus	CDS	31676216	31676426	.	+	.	ID=cds.model.chromosome_1.g5599.t1;Parent=model.chromosome_1.g5599.t1
chromosome_1	Augustus	exon	31676556	31676731	.	+	.	ID=model.chromosome_1.g5599.t1.exon2;Parent=model.chromosome_1.g5599.t1
chromosome_1	Augustus	CDS	31676556	31676731	.	+	.	ID=cds.model.chromosome_1.g5599.t1;Parent=model.chromosome_1.g5599.t1
chromosome_1	PASA	gene	66927802	66930412	.	-	.	ID=gene.chromosome_1.g10781.t1;Name=Augustus%20prediction
chromosome_1	PASA	mRNA	66927802	66930412	.	-	.	ID=model.chromosome_1.g10781.t1;Parent=gene.chromosome_1.g10781.t1
chromosome_1	PASA	five_prime_UTR	66930344	66930412	.	-	.	ID=model.chromosome_1.g10781.t1.utr5p1;Parent=model.chromosome_1.g10781.t1
chromosome_1	PASA	exon	66930285	66930412	.	-	.	ID=model.chromosome_1.g10781.t1.exon1;Parent=model.chromosome_1.g10781.t1
chromosome_1	PASA	intron	66930284	66930171	.	-	.	ID=model.chromosome_1.g10781.t1.intron1;Parent=model.chromosome_1.g10781.t1.len113
chromosome_1	PASA	CDS	66930285	66930343	.	-	0	ID=cds.model.chromosome_1.g10781.t1;Parent=model.chromosome_1.g10781.t1
chromosome_1	PASA	exon	66930065	66930170	.	-	.	ID=model.chromosome_1.g10781.t1.exon2;Parent=model.chromosome_1.g10781.t1
chromosome_1	PASA	intron	66930064	66928884	.	-	.	ID=model.chromosome_1.g10781.t1.intron2;Parent=model.chromosome_1.g10781.t1.len1180
chromosome_1	PASA	CDS	66930065	66930170	.	-	1	ID=cds.model.chromosome_1.g10781.t1;Parent=model.chromosome_1.g10781.t1
chromosome_1	PASA	exon	66928746	66928883	.	-	.	ID=model.chromosome_1.g10781.t1.exon3;Parent=model.chromosome_1.g10781.t1
chromosome_1	PASA	intron	66928745	66928655	.	-	.	ID=model.chromosome_1.g10781.t1.intron3;Parent=model.chromosome_1.g10781.t1.len90
chromosome_1	PASA	CDS	66928746	66928883	.	-	0	ID=cds.model.chromosome_1.g10781.t1;Parent=model.chromosome_1.g10781.t1
chromosome_1	PASA	exon	66928469	66928654	.	-	.	ID=model.chromosome_1.g10781.t1.exon4;Parent=model.chromosome_1.g10781.t1
chromosome_1	PASA	intron	66928468	66928341	.	-	.	ID=model.chromosome_1.g10781.t1.intron4;Parent=model.chromosome_1.g10781.t1.len127
chromosome_1	PASA	CDS	66928469	66928654	.	-	0	ID=cds.model.chromosome_1.g10781.t1;Parent=model.chromosome_1.g10781.t1
chromosome_1	PASA	exon	66928140	66928340	.	-	.	ID=model.chromosome_1.g10781.t1.exon5;Parent=model.chromosome_1.g10781.t1
chromosome_1	PASA	intron	66928139	66928062	.	-	.	ID=model.chromosome_1.g10781.t1.intron5;Parent=model.chromosome_1.g10781.t1.len77
chromosome_1	PASA	CDS	66928140	66928340	.	-	0	ID=cds.model.chromosome_1.g10781.t1;Parent=model.chromosome_1.g10781.t1
chromosome_1	PASA	exon	66927802	66928061	.	-	.	ID=model.chromosome_1.g10781.t1.exon6;Parent=model.chromosome_1.g10781.t1
chromosome_1	PASA	CDS	66927969	66928061	.	-	0	ID=cds.model.chromosome_1.g10781.t1;Parent=model.chromosome_1.g10781.t1
chromosome_1	PASA	three_prime_UTR	66927802	66927968	.	-	.	ID=model.chromosome_1.g10781.t1.utr3p1;Parent=model.chromosome_1.g10781.t1
chromosome_1	Augustus	gene	2499901	2501045	.	+	.	ID=gene.chromosome_1.g521.t1;Name=Augustus%20prediction
chromosome_1	Augustus	mRNA	2499901	2501045	.	+	.	ID=model.chromosome_1.g521.t1;Parent=gene.chromosome_1.g521.t1
chromosome_1	Augustus	exon	2499901	2499993	.	+	.	ID=model.chromosome_1.g521.t1.exon1;Parent=model.chromosome_1.g521.t1
chromosome_1	Augustus	intron	2499994	2500082	.	+	.	ID=model.chromosome_1.g521.t1.intron1;Parent=model.chromosome_1.g521.t1.len88
chromosome_1	Augustus	CDS	2499901	2499993	.	+	.	ID=cds.model.chromosome_1.g521.t1;Parent=model.chromosome_1.g521.t1
chromosome_1	Augustus	exon	2500083	2500419	.	+	.	ID=model.chromosome_1.g521.t1.exon2;Parent=model.chromosome_1.g521.t1
chromosome_1	Augustus	intron	2500420	2500503	.	+	.	ID=model.chromosome_1.g521.t1.intron2;Parent=model.chromosome_1.g521.t1.len83
chromosome_1	Augustus	CDS	2500083	2500419	.	+	.	ID=cds.model.chromosome_1.g521.t1;Parent=model.chromosome_1.g521.t1
chromosome_1	Augustus	exon	2500504	2501045	.	+	.	ID=model.chromosome_1.g521.t1.exon3;Parent=model.chromosome_1.g521.t1
chromosome_1	Augustus	CDS	2500504	2501045	.	+	.	ID=cds.model.chromosome_1.g521.t1;Parent=model.chromosome_1.g521.t1
chromosome_1	PASA	gene	29526794	29527236	.	+	.	ID=gene.chromosome_1.g5172.t1;Name=Augustus%20prediction
chromosome_1	PASA	mRNA	29526794	29527236	.	+	.	ID=model.chromosome_1.g5172.t1;Parent=gene.chromosome_1.g5172.t1
chromosome_1	PASA	five_prime_UTR	29526794	29526821	.	+	.	ID=model.chromosome_1.g5172.t1.utr5p1;Parent=model.chromosome_1.g5172.t1
chromosome_1	PASA	exon	29526794	29527236	.	+	.	ID=model.chromosome_1.g5172.t1.exon1;Parent=model.chromosome_1.g5172.t1
chromosome_1	PASA	CDS	29526822	29527100	.	+	0	ID=cds.model.chromosome_1.g5172.t1;Parent=model.chromosome_1.g5172.t1
chromosome_1	PASA	three_prime_UTR	29527101	29527236	.	+	.	ID=model.chromosome_1.g5172.t1.utr3p1;Parent=model.chromosome_1.g5172.t1
chromosome_2	Augustus	gene	62965204	62966710	.	+	.	ID=gene.chromosome_2.g9715.t1;Name=Augustus%20prediction
chromosome_2	Augustus	mRNA	62965204	62966710	.	+	.	ID=model.chromosome_2.g9715.t1;Parent=gene.chromosome_2.g9715.t1
chromosome_2	Augustus	exon	62965204	62966487	.	+	.	ID=model.chromosome_2.g9715.t1.exon1;Parent=model.chromosome_2.g9715.t1
chromosome_2	Augustus	intron	62966488	62966566	.	+	.	ID=model.chromosome_2.g9715.t1.intron1;Parent=model.chromosome_2.g9715.t1.len78
chromosome_2	Augustus	CDS	62965204	62966487	.	+	.	ID=cds.model.chromosome_2.g9715.t1;Parent=model.chromosome_2.g9715.t1
chromosome_2	Augustus	exon	62966567	62966710	.	+	.	ID=model.chromosome_2.g9715.t1.exon2;Parent=model.chromosome_2.g9715.t1
chromosome_2	Augustus	CDS	62966567	62966710	.	+	.	ID=cds.model.chromosome_2.g9715.t1;Parent=model.chromosome_2.g9715.t1
chromosome_2	Augustus	gene	62005453	62006544	.	-	.	ID=gene.chromosome_2.g9578.t1;Name=Augustus%20prediction
chromosome_2	Augustus	mRNA	62005453	62006544	.	-	.	ID=model.chromosome_2.g9578.t1;Parent=gene.chromosome_2.g9578.t1
chromosome_2	Augustus	exon	62005453	62006544	.	-	.	ID=model.chromosome_2.g9578.t1.exon1;Parent=model.chromosome_2.g9578.t1
chromosome_2	Augustus	CDS	62005453	62006544	.	-	.	ID=cds.model.chromosome_2.g9578.t1;Parent=model.chromosome_2.g9578.t1
chromosome_2	Augustus	gene	61983654	61984718	.	-	.	ID=gene.chromosome_2.g9571.t1;Name=Augustus%20prediction
chromosome_2	Augustus	mRNA	61983654	61984718	.	-	.	ID=model.chromosome_2.g9571.t1;Parent=gene.chromosome_2.g9571.t1
chromosome_2	Augustus	exon	61983654	61984718	.	-	.	ID=model.chromosome_2.g9571.t1.exon1;Parent=model.chromosome_2.g9571.t1
chromosome_2	Augustus	CDS	61983654	61984718	.	-	.	ID=cds.model.chromosome_2.g9571.t1;Parent=model.chromosome_2.g9571.t1
chromosome_2	PASA	gene	50300901	50301832	.	+	.	ID=gene.chromosome_2.g7727.t1;Name=Augustus%20prediction
chromosome_2	PASA	mRNA	50300901	50301832	.	+	.	ID=model.chromosome_2.g7727.t1;Parent=gene.chromosome_2.g7727.t1
chromosome_2	PASA	five_prime_UTR	50300901	50300962	.	+	.	ID=model.chromosome_2.g7727.t1.utr5p1;Parent=model.chromosome_2.g7727.t1
chromosome_2	PASA	exon	50300901	50301000	.	+	.	ID=model.chromosome_2.g7727.t1.exon1;Parent=model.chromosome_2.g7727.t1
chromosome_2	PASA	intron	50301001	50301307	.	+	.	ID=model.chromosome_2.g7727.t1.intron1;Parent=model.chromosome_2.g7727.t1.len306
chromosome_2	PASA	CDS	50300963	50301000	.	+	0	ID=cds.model.chromosome_2.g7727.t1;Parent=model.chromosome_2.g7727.t1
chromosome_2	PASA	exon	50301308	50301832	.	+	.	ID=model.chromosome_2.g7727.t1.exon2;Parent=model.chromosome_2.g7727.t1
chromosome_2	PASA	CDS	50301308	50301488	.	+	1	ID=cds.model.chromosome_2.g7727.t1;Parent=model.chromosome_2.g7727.t1
chromosome_2	PASA	three_prime_UTR	50301489	50301832	.	+	.	ID=model.chromosome_2.g7727.t1.utr3p1;Parent=model.chromosome_2.g7727.t1
chromosome_2	Augustus	gene	45935068	45935763	.	+	.	ID=gene.chromosome_2.g7076.t1;Name=Augustus%20prediction
chromosome_2	Augustus	mRNA	45935068	45935763	.	+	.	ID=model.chromosome_2.g7076.t1;Parent=gene.chromosome_2.g7076.t1
chromosome_2	Augustus	exon	45935068	45935461	.	+	.	ID=model.chromosome_2.g7076.t1.exon1;Parent=model.chromosome_2.g7076.t1
chromosome_2	Augustus	intron	45935462	45935707	.	+	.	ID=model.chromosome_2.g7076.t1.intron1;Parent=model.chromosome_2.g7076.t1.len245
chromosome_2	Augustus	CDS	45935068	45935461	.	+	.	ID=cds.model.chromosome_2.g7076.t1;Parent=model.chromosome_2.g7076.t1
chromosome_2	Augustus	exon	45935708	45935763	.	+	.	ID=model.chromosome_2.g7076.t1.exon2;Parent=model.chromosome_2.g7076.t1
chromosome_2	Augustus	CDS	45935708	45935763	.	+	.	ID=cds.model.chromosome_2.g7076.t1;Parent=model.chromosome_2.g7076.t1
chromosome_2	Augustus	gene	62006267	62006572	.	+	.	ID=gene.chromosome_2.g9579.t1;Name=Augustus%20prediction
chromosome_2	Augustus	mRNA	62006267	62006572	.	+	.	ID=model.chromosome_2.g9579.t1;Parent=gene.chromosome_2.g9579.t1
chromosome_2	Augustus	exon	62006267	62006572	.	+	.	ID=model.chromosome_2.g9579.t1.exon1;Parent=model.chromosome_2.g9579.t1
chromosome_2	Augustus	CDS	62006267	62006572	.	+	.	ID=cds.model.chromosome_2.g9579.t1;Parent=model.chromosome_2.g9579.t1
chromosome_2	Augustus	gene	2529875	2530129	.	-	.	ID=gene.chromosome_2.g460.t1;Name=Augustus%20prediction
chromosome_2	Augustus	mRNA	2529875	2530129	.	-	.	ID=model.chromosome_2.g460.t1;Parent=gene.chromosome_2.g460.t1
chromosome_2	Augustus	exon	2529875	2530129	.	-	.	ID=model.chromosome_2.g460.t1.exon1;Parent=model.chromosome_2.g460.t1
chromosome_2	Augustus	CDS	2529875	2530129	.	-	.	ID=cds.model.chromosome_2.g460.t1;Parent=model.chromosome_2.g460.t1
chromosome_2	Augustus	gene	5682886	5683769	.	+	.	ID=gene.chromosome_2.g979.t1;Name=Augustus%20prediction
chromosome_2	Augustus	mRNA	5682886	5683769	.	+	.	ID=model.chromosome_2.g979.t1;Parent=gene.chromosome_2.g979.t1
chromosome_2	Augustus	exon	5682886	5683014	.	+	.	ID=model.chromosome_2.g979.t1.exon1;Parent=model.chromosome_2.g979.t1
chromosome_2	Augustus	intron	5683015	5683473	.	+	.	ID=model.chromosome_2.g979.t1.intron1;Parent=model.chromosome_2.g979.t1.len458
chromosome_2	Augustus	CDS	5682886	5683014	.	+	.	ID=cds.model.chromosome_2.g979.t1;Parent=model.chromosome_2.g979.t1
chromosome_2	Augustus	exon	5683474	5683490	.	+	.	ID=model.chromosome_2.g979.t1.exon2;Parent=model.chromosome_2.g979.t1
chromosome_2	Augustus	intron	5683491	5683577	.	+	.	ID=model.chromosome_2.g979.t1.intron2;Parent=model.chromosome_2.g979.t1.len86
chromosome_2	Augustus	CDS	5683474	5683490	.	+	.	ID=cds.model.chromosome_2.g979.t1;Parent=model.chromosome_2.g979.t1
chromosome_2	Augustus	exon	5683578	5683634	.	+	.	ID=model.chromosome_2.g979.t1.exon3;Parent=model.chromosome_2.g979.t1
chromosome_2	Augustus	intron	5683635	5683762	.	+	.	ID=model.chromosome_2.g979.t1.intron3;Parent=model.chromosome_2.g979.t1.len127
chromosome_2	Augustus	CDS	5683578	5683634	.	+	.	ID=cds.model.chromosome_2.g979.t1;Parent=model.chromosome_2.g979.t1
chromosome_2	Augustus	exon	5683763	5683769	.	+	.	ID=model.chromosome_2.g979.t1.exon4;Parent=model.chromosome_2.g979.t1
chromosome_2	Augustus	CDS	5683763	5683769	.	+	.	ID=cds.model.chromosome_2.g979.t1;Parent=model.chromosome_2.g979.t1
chromosome_2	Augustus	gene	41171745	41172575	.	+	.	ID=gene.chromosome_2.g6307.t1;Name=Augustus%20prediction
chromosome_2	Augustus	mRNA	41171745	41172575	.	+	.	ID=model.chromosome_2.g6307.t1;Parent=gene.chromosome_2.g6307.t1
chromosome_2	Augustus	exon	41171745	41171822	.	+	.	ID=model.chromosome_2.g6307.t1.exon1;Parent=model.chromosome_2.g6307.t1
chromosome_2	Augustus	intron	41171823	41171917	.	+	.	ID=model.chromosome_2.g6307.t1.intron1;Parent=model.chromosome_2.g6307.t1.len94
chromosome_2	Augustus	CDS	41171745	41171822	.	+	.	ID=cds.model.chromosome_2.g6307.t1;Parent=model.chromosome_2.g6307.t1
chromosome_2	Augustus	exon	41171918	41172010	.	+	.	ID=model.chromosome_2.g6307.t1.exon2;Parent=model.chromosome_2.g6307.t1
chromosome_2	Augustus	intron	41172011	41172085	.	+	.	ID=model.chromosome_2.g6307.t1.intron2;Parent=model.chromosome_2.g6307.t1.len74
chromosome_2	Augustus	CDS	41171918	41172010	.	+	.	ID=cds.model.chromosome_2.g6307.t1;Parent=model.chromosome_2.g6307.t1
chromosome_2	Augustus	exon	41172086	41172187	.	+	.	ID=model.chromosome_2.g6307.t1.exon3;Parent=model.chromosome_2.g6307.t1
chromosome_2	Augustus	intron	41172188	41172290	.	+	.	ID=model.chromosome_2.g6307.t1.intron3;Parent=model.chromosome_2.g6307.t1.len102
chromosome_2	Augustus	CDS	41172086	41172187	.	+	.	ID=cds.model.chromosome_2.g6307.t1;Parent=model.chromosome_2.g6307.t1
chromosome_2	Augustus	exon	41172291	41172575	.	+	.	ID=model.chromosome_2.g6307.t1.exon4;Parent=model.chromosome_2.g6307.t1
chromosome_2	Augustus	CDS	41172291	41172575	.	+	.	ID=cds.model.chromosome_2.g6307.t1;Parent=model.chromosome_2.g6307.t1
chromosome_2	Augustus	gene	58933451	58933786	.	+	.	ID=gene.chromosome_2.g9077.t1;Name=Augustus%20prediction
chromosome_2	Augustus	mRNA	58933451	58933786	.	+	.	ID=model.chromosome_2.g9077.t1;Parent=gene.chromosome_2.g9077.t1
chromosome_2	Augustus	exon	58933451	58933786	.	+	.	ID=model.chromosome_2.g9077.t1.exon1;Parent=model.chromosome_2.g9077.t1
chromosome_2	Augustus	CDS	58933451	58933786	.	+	.	ID=cds.model.chromosome_2.g9077.t1;Parent=model.chromosome_2.g9077.t1
chromosome_2	PASA	gene	58950840	58951654	.	-	.	ID=gene.chromosome_2.g9085.t1;Name=Augustus%20prediction
chromosome_2	PASA	mRNA	58950840	58951654	.	-	.	ID=model.chromosome_2.g9085.t1;Parent=gene.chromosome_2.g9085.t1
chromosome_2	PASA	five_prime_UTR	58951587	58951654	.	-	.	ID=model.chromosome_2.g9085.t1.utr5p1;Parent=model.chromosome_2.g9085.t1
chromosome_2	PASA	exon	58951517	58951654	.	-	.	ID=model.chromosome_2.g9085.t1.exon1;Parent=model.chromosome_2.g9085.t1
chromosome_2	PASA	intron	58951516	58951376	.	-	.	ID=model.chromosome_2.g9085.t1.intron1;Parent=model.chromosome_2.g9085.t1.len140
chromosome_2	PASA	CDS	58951517	58951586	.	-	0	ID=cds.model.chromosome_2.g9085.t1;Parent=model.chromosome_2.g9085.t1
chromosome_2	PASA	exon	58950840	58951375	.	-	.	ID=model.chromosome_2.g9085.t1.exon2;Parent=model.chromosome_2.g9085.t1
chromosome_2	PASA	CDS	58951173	58951375	.	-	2	ID=cds.model.chromosome_2.g9085.t1;Parent=model.chromosome_2.g9085.t1
chromosome_2	PASA	three_prime_UTR	58950840	58951172	.	-	.	ID=model.chromosome_2.g9085.t1.utr3p1;Parent=model.chromosome_2.g9085.t1
chromosome_2	PASA	gene	53162599	53163242	.	-	.	ID=gene.chromosome_2.g8151.t1;Name=Augustus%20prediction
chromosome_2	PASA	mRNA	53162599	53163242	.	-	.	ID=model.chromosome_2.g8151.t1;Parent=gene.chromosome_2.g8151.t1
chromosome_2	PASA	five_prime_UTR	53163208	53163242	.	-	.	ID=model.chromosome_2.g8151.t1.utr5p1;Parent=model.chromosome_2.g8151.t1
chromosome_2	PASA	exon	53163082	53163242	.	-	.	ID=model.chromosome_2.g8151.t1.exon1;Parent=model.chromosome_2.g8151.t1
chromosome_2	PASA	intron	53163081	53162971	.	-	.	ID=model.chromosome_2.g8151.t1.intron1;Parent=model.chromosome_2.g8151.t1.len110
chromosome_2	PASA	CDS	53163082	53163207	.	-	0	ID=cds.model.chromosome_2.g8151.t1;Parent=model.chromosome_2.g8151.t1
chromosome_2	PASA	exon	53162599	53162970	.	-	.	ID=model.chromosome_2.g8151.t1.exon2;Parent=model.chromosome_2.g8151.t1
chromosome_2	PASA	CDS	53162857	53162970	.	-	0	ID=cds.model.chromosome_2.g8151.t1;Parent=model.chromosome_2.g8151.t1
chromosome_2	PASA	three_prime_UTR	53162599	53162856	.	-	.	ID=model.chromosome_2.g8151.t1.utr3p1;Parent=model.chromosome_2.g8151.t1
chromosome_2	Augustus	gene	19871562	19871942	.	-	.	ID=gene.chromosome_2.g3157.t1;Name=Augustus%20prediction
chromosome_2	Augustus	mRNA	19871562	19871942	.	-	.	ID=model.chromosome_2.g3157.t1;Parent=gene.chromosome_2.g3157.t1
chromosome_2	Augustus	exon	19871562	19871942	.	-	.	ID=model.chromosome_2.g3157.t1.exon1;Parent=model.chromosome_2.g3157.t1
chromosome_2	Augustus	CDS	19871562	19871942	.	-	.	ID=cds.model.chromosome_2.g3157.t1;Parent=model.chromosome_2.g3157.t1
chromosome_2	Augustus	gene	2734034	2735071	.	-	.	ID=gene.chromosome_2.g498.t1;Name=Augustus%20prediction
chromosome_2	Augustus	mRNA	2734034	2735071	.	-	.	ID=model.chromosome_2.g498.t1;Parent=gene.chromosome_2.g498.t1
chromosome_2	Augustus	exon	2734034	2735071	.	-	.	ID=model.chromosome_2.g498.t1.exon1;Parent=model.chromosome_2.g498.t1
chromosome_2	Augustus	CDS	2734034	2735071	.	-	.	ID=cds.model.chromosome_2.g498.t1;Parent=model.chromosome_2.g498.t1
chromosome_2	Augustus	gene	56543049	56547739	.	-	.	ID=gene.chromosome_2.g8669.t1;Name=Augustus%20prediction
chromosome_2	Augustus	mRNA	56543049	56547739	.	-	.	ID=model.chromosome_2.g8669.t1;Parent=gene.chromosome_2.g8669.t1
chromosome_2	Augustus	exon	56547294	56547739	.	-	.	ID=model.chromosome_2.g8669.t1.exon1;Parent=model.chromosome_2.g8669.t1
chromosome_2	Augustus	intron	56543749	56543405	.	-	.	ID=model.chromosome_2.g8669.t1.intron1;Parent=model.chromosome_2.g8669.t1.len344
chromosome_2	Augustus	CDS	56547294	56547739	.	-	.	ID=cds.model.chromosome_2.g8669.t1;Parent=model.chromosome_2.g8669.t1
chromosome_2	Augustus	exon	56543750	56543794	.	-	.	ID=model.chromosome_2.g8669.t1.exon2;Parent=model.chromosome_2.g8669.t1
chromosome_2	Augustus	intron	56543344	56543266	.	-	.	ID=model.chromosome_2.g8669.t1.intron2;Parent=model.chromosome_2.g8669.t1.len78
chromosome_2	Augustus	CDS	56543750	56543794	.	-	.	ID=cds.model.chromosome_2.g8669.t1;Parent=model.chromosome_2.g8669.t1
chromosome_2	Augustus	exon	56543345	56543404	.	-	.	ID=model.chromosome_2.g8669.t1.exon3;Parent=model.chromosome_2.g8669.t1
chromosome_2	Augustus	intron	56543232	56543136	.	-	.	ID=model.chromosome_2.g8669.t1.intron3;Parent=model.chromosome_2.g8669.t1.len96
chromosome_2	Augustus	CDS	56543345	56543404	.	-	.	ID=cds.model.chromosome_2.g8669.t1;Parent=model.chromosome_2.g8669.t1
chromosome_2	Augustus	exon	56543233	56543265	.	-	.	ID=model.chromosome_2.g8669.t1.exon4;Parent=model.chromosome_2.g8669.t1
chromosome_2	Augustus	intron	56543136	56543232	.	-	.	ID=model.chromosome_2.g8669.t1.intron4;Parent=model.chromosome_2.g8669.t1.len96
chromosome_2	Augustus	CDS	56543233	56543265	.	-	.	ID=cds.model.chromosome_2.g8669.t1;Parent=model.chromosome_2.g8669.t1
chromosome_2	Augustus	exon	56543049	56543135	.	-	.	ID=model.chromosome_2.g8669.t1.exon5;Parent=model.chromosome_2.g8669.t1
chromosome_2	Augustus	CDS	56543049	56543135	.	-	.	ID=cds.model.chromosome_2.g8669.t1;Parent=model.chromosome_2.g8669.t1
chromosome_2	Augustus	gene	2530097	2530471	.	+	.	ID=gene.chromosome_2.g461.t1;Name=Augustus%20prediction
chromosome_2	Augustus	mRNA	2530097	2530471	.	+	.	ID=model.chromosome_2.g461.t1;Parent=gene.chromosome_2.g461.t1
chromosome_2	Augustus	exon	2530097	2530471	.	+	.	ID=model.chromosome_2.g461.t1.exon1;Parent=model.chromosome_2.g461.t1
chromosome_2	Augustus	CDS	2530097	2530471	.	+	.	ID=cds.model.chromosome_2.g461.t1;Parent=model.chromosome_2.g461.t1
chromosome_2	Augustus	gene	58934997	58936718	.	+	.	ID=gene.chromosome_2.g9079.t1;Name=Augustus%20prediction
chromosome_2	Augustus	mRNA	58934997	58936718	.	+	.	ID=model.chromosome_2.g9079.t1;Parent=gene.chromosome_2.g9079.t1
chromosome_2	Augustus	exon	58934997	58935112	.	+	.	ID=model.chromosome_2.g9079.t1.exon1;Parent=model.chromosome_2.g9079.t1
chromosome_2	Augustus	intron	58935113	58935187	.	+	.	ID=model.chromosome_2.g9079.t1.intron1;Parent=model.chromosome_2.g9079.t1.len74
chromosome_2	Augustus	CDS	58934997	58935112	.	+	.	ID=cds.model.chromosome_2.g9079.t1;Parent=model.chromosome_2.g9079.t1
chromosome_2	Augustus	exon	58935188	58935527	.	+	.	ID=model.chromosome_2.g9079.t1.exon2;Parent=model.chromosome_2.g9079.t1
chromosome_2	Augustus	intron	58935528	58935608	.	+	.	ID=model.chromosome_2.g9079.t1.intron2;Parent=model.chromosome_2.g9079.t1.len80
chromosome_2	Augustus	CDS	58935188	58935527	.	+	.	ID=cds.model.chromosome_2.g9079.t1;Parent=model.chromosome_2.g9079.t1
chromosome_2	Augustus	exon	58935609	58935695	.	+	.	ID=model.chromosome_2.g9079.t1.exon3;Parent=model.chromosome_2.g9079.t1
chromosome_2	Augustus	intron	58935696	58935776	.	+	.	ID=model.chromosome_2.g9079.t1.intron3;Parent=model.chromosome_2.g9079.t1.len80
chromosome_2	Augustus	CDS	58935609	58935695	.	+	.	ID=cds.model.chromosome_2.g9079.t1;Parent=model.chromosome_2.g9079.t1
chromosome_2	Augustus	exon	58935777	58935968	.	+	.	ID=model.chromosome_2.g9079.t1.exon4;Parent=model.chromosome_2.g9079.t1
chromosome_2	Augustus	intron	58935969	58936135	.	+	.	ID=model.chromosome_2.g9079.t1.intron4;Parent=model.chromosome_2.g9079.t1.len166
chromosome_2	Augustus	CDS	58935777	58935968	.	+	.	ID=cds.model.chromosome_2.g9079.t1;Parent=model.chromosome_2.g9079.t1
chromosome_2	Augustus	exon	58936136	58936184	.	+	.	ID=model.chromosome_2.g9079.t1.exon5;Parent=model.chromosome_2.g9079.t1
chromosome_2	Augustus	intron	58936185	58936269	.	+	.	ID=model.chromosome_2.g9079.t1.intron5;Parent=model.chromosome_2.g9079.t1.len84
chromosome_2	Augustus	CDS	58936136	58936184	.	+	.	ID=cds.model.chromosome_2.g9079.t1;Parent=model.chromosome_2.g9079.t1
chromosome_2	Augustus	exon	58936270	58936505	.	+	.	ID=model.chromosome_2.g9079.t1.exon6;Parent=model.chromosome_2.g9079.t1
chromosome_2	Augustus	intron	58936506	58936586	.	+	.	ID=model.chromosome_2.g9079.t1.intron6;Parent=model.chromosome_2.g9079.t1.len80
chromosome_2	Augustus	CDS	58936270	58936505	.	+	.	ID=cds.model.chromosome_2.g9079.t1;Parent=model.chromosome_2.g9079.t1
chromosome_2	Augustus	exon	58936587	58936718	.	+	.	ID=model.chromosome_2.g9079.t1.exon7;Parent=model.chromosome_2.g9079.t1
chromosome_2	Augustus	CDS	58936587	58936718	.	+	.	ID=cds.model.chromosome_2.g9079.t1;Parent=model.chromosome_2.g9079.t1
chromosome_2	Augustus	gene	58934180	58934537	.	+	.	ID=gene.chromosome_2.g9078.t1;Name=Augustus%20prediction
chromosome_2	Augustus	mRNA	58934180	58934537	.	+	.	ID=model.chromosome_2.g9078.t1;Parent=gene.chromosome_2.g9078.t1
chromosome_2	Augustus	exon	58934180	58934341	.	+	.	ID=model.chromosome_2.g9078.t1.exon1;Parent=model.chromosome_2.g9078.t1
chromosome_2	Augustus	intron	58934342	58934411	.	+	.	ID=model.chromosome_2.g9078.t1.intron1;Parent=model.chromosome_2.g9078.t1.len69
chromosome_2	Augustus	CDS	58934180	58934341	.	+	.	ID=cds.model.chromosome_2.g9078.t1;Parent=model.chromosome_2.g9078.t1
chromosome_2	Augustus	exon	58934412	58934537	.	+	.	ID=model.chromosome_2.g9078.t1.exon2;Parent=model.chromosome_2.g9078.t1
chromosome_2	Augustus	CDS	58934412	58934537	.	+	.	ID=cds.model.chromosome_2.g9078.t1;Parent=model.chromosome_2.g9078.t1
chromosome_2	Augustus	gene	7578996	7580416	.	+	.	ID=gene.chromosome_2.g1251.t1;Name=Augustus%20prediction
chromosome_2	Augustus	mRNA	7578996	7580416	.	+	.	ID=model.chromosome_2.g1251.t1;Parent=gene.chromosome_2.g1251.t1
chromosome_2	Augustus	exon	7578996	7579061	.	+	.	ID=model.chromosome_2.g1251.t1.exon1;Parent=model.chromosome_2.g1251.t1
chromosome_2	Augustus	intron	7579062	7579131	.	+	.	ID=model.chromosome_2.g1251.t1.intron1;Parent=model.chromosome_2.g1251.t1.len69
chromosome_2	Augustus	CDS	7578996	7579061	.	+	.	ID=cds.model.chromosome_2.g1251.t1;Parent=model.chromosome_2.g1251.t1
chromosome_2	Augustus	exon	7579132	7579208	.	+	.	ID=model.chromosome_2.g1251.t1.exon2;Parent=model.chromosome_2.g1251.t1
chromosome_2	Augustus	intron	7579209	7580355	.	+	.	ID=model.chromosome_2.g1251.t1.intron2;Parent=model.chromosome_2.g1251.t1.len1146
chromosome_2	Augustus	CDS	7579132	7579208	.	+	.	ID=cds.model.chromosome_2.g1251.t1;Parent=model.chromosome_2.g1251.t1
chromosome_2	Augustus	exon	7580356	7580416	.	+	.	ID=model.chromosome_2.g1251.t1.exon3;Parent=model.chromosome_2.g1251.t1
chromosome_2	Augustus	CDS	7580356	7580416	.	+	.	ID=cds.model.chromosome_2.g1251.t1;Parent=model.chromosome_2.g1251.t1
chromosome_2	Augustus	gene	19836387	19838740	.	-	.	ID=gene.chromosome_2.g3153.t1;Name=Augustus%20prediction
chromosome_2	Augustus	mRNA	19836387	19838740	.	-	.	ID=model.chromosome_2.g3153.t1;Parent=gene.chromosome_2.g3153.t1
chromosome_2	Augustus	exon	19837885	19838740	.	-	.	ID=model.chromosome_2.g3153.t1.exon1;Parent=model.chromosome_2.g3153.t1
chromosome_2	Augustus	intron	19837884	19837313	.	-	.	ID=model.chromosome_2.g3153.t1.intron1;Parent=model.chromosome_2.g3153.t1.len571
chromosome_2	Augustus	CDS	19837885	19838740	.	-	.	ID=cds.model.chromosome_2.g3153.t1;Parent=model.chromosome_2.g3153.t1
chromosome_2	Augustus	exon	19836387	19837312	.	-	.	ID=model.chromosome_2.g3153.t1.exon2;Parent=model.chromosome_2.g3153.t1
chromosome_2	Augustus	CDS	19836387	19837312	.	-	.	ID=cds.model.chromosome_2.g3153.t1;Parent=model.chromosome_2.g3153.t1
chromosome_3	PASA	gene	41176151	41177995	.	+	.	ID=gene.chromosome_3.g6397.t1;Name=Augustus%20prediction
chromosome_3	PASA	mRNA	41176151	41177995	.	+	.	ID=model.chromosome_3.g6397.t1;Parent=gene.chromosome_3.g6397.t1
chromosome_3	PASA	exon	41176151	41176408	.	+	.	ID=model.chromosome_3.g6397.t1.exon1;Parent=model.chromosome_3.g6397.t1
chromosome_3	PASA	intron	41176409	41177561	.	+	.	ID=model.chromosome_3.g6397.t1.intron1;Parent=model.chromosome_3.g6397.t1.len1152
chromosome_3	PASA	CDS	41176151	41176408	.	+	0	ID=cds.model.chromosome_3.g6397.t1;Parent=model.chromosome_3.g6397.t1
chromosome_3	PASA	exon	41177562	41177995	.	+	.	ID=model.chromosome_3.g6397.t1.exon2;Parent=model.chromosome_3.g6397.t1
chromosome_3	PASA	CDS	41177562	41177621	.	+	0	ID=cds.model.chromosome_3.g6397.t1;Parent=model.chromosome_3.g6397.t1
chromosome_3	PASA	three_prime_UTR	41177622	41177995	.	+	.	ID=model.chromosome_3.g6397.t1.utr3p1;Parent=model.chromosome_3.g6397.t1
chromosome_3	Augustus	gene	1862123	1862410	.	+	.	ID=gene.chromosome_3.g333.t1;Name=Augustus%20prediction
chromosome_3	Augustus	mRNA	1862123	1862410	.	+	.	ID=model.chromosome_3.g333.t1;Parent=gene.chromosome_3.g333.t1
chromosome_3	Augustus	exon	1862123	1862410	.	+	.	ID=model.chromosome_3.g333.t1.exon1;Parent=model.chromosome_3.g333.t1
chromosome_3	Augustus	CDS	1862123	1862410	.	+	.	ID=cds.model.chromosome_3.g333.t1;Parent=model.chromosome_3.g333.t1
chromosome_3	Augustus	gene	56861734	56861982	.	-	.	ID=gene.chromosome_3.g8814.t1;Name=Augustus%20prediction
chromosome_3	Augustus	mRNA	56861734	56861982	.	-	.	ID=model.chromosome_3.g8814.t1;Parent=gene.chromosome_3.g8814.t1
chromosome_3	Augustus	exon	56861734	56861982	.	-	.	ID=model.chromosome_3.g8814.t1.exon1;Parent=model.chromosome_3.g8814.t1
chromosome_3	Augustus	CDS	56861734	56861982	.	-	.	ID=cds.model.chromosome_3.g8814.t1;Parent=model.chromosome_3.g8814.t1
chromosome_3	Augustus	gene	52229115	52229926	.	+	.	ID=gene.chromosome_3.g8058.t1;Name=Augustus%20prediction
chromosome_3	Augustus	mRNA	52229115	52229926	.	+	.	ID=model.chromosome_3.g8058.t1;Parent=gene.chromosome_3.g8058.t1
chromosome_3	Augustus	exon	52229115	52229721	.	+	.	ID=model.chromosome_3.g8058.t1.exon1;Parent=model.chromosome_3.g8058.t1
chromosome_3	Augustus	intron	52229722	52229825	.	+	.	ID=model.chromosome_3.g8058.t1.intron1;Parent=model.chromosome_3.g8058.t1.len103
chromosome_3	Augustus	CDS	52229115	52229721	.	+	.	ID=cds.model.chromosome_3.g8058.t1;Parent=model.chromosome_3.g8058.t1
chromosome_3	Augustus	exon	52229826	52229926	.	+	.	ID=model.chromosome_3.g8058.t1.exon2;Parent=model.chromosome_3.g8058.t1
chromosome_3	Augustus	CDS	52229826	52229926	.	+	.	ID=cds.model.chromosome_3.g8058.t1;Parent=model.chromosome_3.g8058.t1
chromosome_3	Augustus	gene	60948096	60949661	.	+	.	ID=gene.chromosome_3.g9504.t1;Name=Augustus%20prediction
chromosome_3	Augustus	mRNA	60948096	60949661	.	+	.	ID=model.chromosome_3.g9504.t1;Parent=gene.chromosome_3.g9504.t1
chromosome_3	Augustus	exon	60948096	60949661	.	+	.	ID=model.chromosome_3.g9504.t1.exon1;Parent=model.chromosome_3.g9504.t1
chromosome_3	Augustus	CDS	60948096	60949661	.	+	.	ID=cds.model.chromosome_3.g9504.t1;Parent=model.chromosome_3.g9504.t1
chromosome_3	Augustus	gene	15458659	15459423	.	+	.	ID=gene.chromosome_3.g2591.t1;Name=Augustus%20prediction
chromosome_3	Augustus	mRNA	15458659	15459423	.	+	.	ID=model.chromosome_3.g2591.t1;Parent=gene.chromosome_3.g2591.t1
chromosome_3	Augustus	exon	15458659	15459423	.	+	.	ID=model.chromosome_3.g2591.t1.exon1;Parent=model.chromosome_3.g2591.t1
chromosome_3	Augustus	CDS	15458659	15459423	.	+	.	ID=cds.model.chromosome_3.g2591.t1;Parent=model.chromosome_3.g2591.t1
chromosome_3	Augustus	gene	46406569	46406904	.	+	.	ID=gene.chromosome_3.g7149.t1;Name=Augustus%20prediction
chromosome_3	Augustus	mRNA	46406569	46406904	.	+	.	ID=model.chromosome_3.g7149.t1;Parent=gene.chromosome_3.g7149.t1
chromosome_3	Augustus	exon	46406569	46406904	.	+	.	ID=model.chromosome_3.g7149.t1.exon1;Parent=model.chromosome_3.g7149.t1
chromosome_3	Augustus	CDS	46406569	46406904	.	+	.	ID=cds.model.chromosome_3.g7149.t1;Parent=model.chromosome_3.g7149.t1
chromosome_3	Augustus	gene	9960434	9960727	.	-	.	ID=gene.chromosome_3.g1711.t1;Name=Augustus%20prediction
chromosome_3	Augustus	mRNA	9960434	9960727	.	-	.	ID=model.chromosome_3.g1711.t1;Parent=gene.chromosome_3.g1711.t1
chromosome_3	Augustus	exon	9960434	9960727	.	-	.	ID=model.chromosome_3.g1711.t1.exon1;Parent=model.chromosome_3.g1711.t1
chromosome_3	Augustus	CDS	9960434	9960727	.	-	.	ID=cds.model.chromosome_3.g1711.t1;Parent=model.chromosome_3.g1711.t1
chromosome_3	Augustus	gene	52592474	52596163	.	+	.	ID=gene.chromosome_3.g8126.t1;Name=Augustus%20prediction
chromosome_3	Augustus	mRNA	52592474	52596163	.	+	.	ID=model.chromosome_3.g8126.t1;Parent=gene.chromosome_3.g8126.t1
chromosome_3	Augustus	exon	52592474	52592518	.	+	.	ID=model.chromosome_3.g8126.t1.exon1;Parent=model.chromosome_3.g8126.t1
chromosome_3	Augustus	intron	52592519	52595911	.	+	.	ID=model.chromosome_3.g8126.t1.intron1;Parent=model.chromosome_3.g8126.t1.len3392
chromosome_3	Augustus	CDS	52592474	52592518	.	+	.	ID=cds.model.chromosome_3.g8126.t1;Parent=model.chromosome_3.g8126.t1
chromosome_3	Augustus	exon	52595912	52596013	.	+	.	ID=model.chromosome_3.g8126.t1.exon2;Parent=model.chromosome_3.g8126.t1
chromosome_3	Augustus	intron	52596014	52596103	.	+	.	ID=model.chromosome_3.g8126.t1.intron2;Parent=model.chromosome_3.g8126.t1.len89
chromosome_3	Augustus	CDS	52595912	52596013	.	+	.	ID=cds.model.chromosome_3.g8126.t1;Parent=model.chromosome_3.g8126.t1
chromosome_3	Augustus	exon	52596104	52596163	.	+	.	ID=model.chromosome_3.g8126.t1.exon3;Parent=model.chromosome_3.g8126.t1
chromosome_3	Augustus	CDS	52596104	52596163	.	+	.	ID=cds.model.chromosome_3.g8126.t1;Parent=model.chromosome_3.g8126.t1
chromosome_3	PASA	gene	62164146	62165338	.	-	.	ID=gene.chromosome_3.g9755.t1;Name=Augustus%20prediction
chromosome_3	PASA	mRNA	62164146	62165338	.	-	.	ID=model.chromosome_3.g9755.t1;Parent=gene.chromosome_3.g9755.t1
chromosome_3	PASA	exon	62165131	62165338	.	-	.	ID=model.chromosome_3.g9755.t1.exon1;Parent=model.chromosome_3.g9755.t1
chromosome_3	PASA	intron	62165130	62164532	.	-	.	ID=model.chromosome_3.g9755.t1.intron1;Parent=model.chromosome_3.g9755.t1.len598
chromosome_3	PASA	CDS	62165131	62165338	.	-	0	ID=cds.model.chromosome_3.g9755.t1;Parent=model.chromosome_3.g9755.t1
chromosome_3	PASA	exon	62164467	62164531	.	-	.	ID=model.chromosome_3.g9755.t1.exon2;Parent=model.chromosome_3.g9755.t1
chromosome_3	PASA	intron	62164466	62164261	.	-	.	ID=model.chromosome_3.g9755.t1.intron2;Parent=model.chromosome_3.g9755.t1.len205
chromosome_3	PASA	CDS	62164479	62164531	.	-	2	ID=cds.model.chromosome_3.g9755.t1;Parent=model.chromosome_3.g9755.t1
chromosome_3	PASA	exon	62164146	62164260	.	-	.	ID=model.chromosome_3.g9755.t1.exon3;Parent=model.chromosome_3.g9755.t1
chromosome_3	PASA	three_prime_UTR	62164467	62164478	.	-	.	ID=model.chromosome_3.g9755.t1.utr3p1;Parent=model.chromosome_3.g9755.t1
chromosome_3	PASA	three_prime_UTR	62164146	62164260	.	-	.	ID=model.chromosome_3.g9755.t1.utr3p2;Parent=model.chromosome_3.g9755.t1
chromosome_3	Augustus	gene	69420369	69421259	.	-	.	ID=gene.chromosome_3.g11048.t1;Name=Augustus%20prediction
chromosome_3	Augustus	mRNA	69420369	69421259	.	-	.	ID=model.chromosome_3.g11048.t1;Parent=gene.chromosome_3.g11048.t1
chromosome_3	Augustus	exon	69420369	69421259	.	-	.	ID=model.chromosome_3.g11048.t1.exon1;Parent=model.chromosome_3.g11048.t1
chromosome_3	Augustus	CDS	69420369	69421259	.	-	.	ID=cds.model.chromosome_3.g11048.t1;Parent=model.chromosome_3.g11048.t1
chromosome_3	Augustus	gene	48373863	48376160	.	-	.	ID=gene.chromosome_3.g7464.t1;Name=Augustus%20prediction
chromosome_3	Augustus	mRNA	48373863	48376160	.	-	.	ID=model.chromosome_3.g7464.t1;Parent=gene.chromosome_3.g7464.t1
chromosome_3	Augustus	exon	48373863	48376160	.	-	.	ID=model.chromosome_3.g7464.t1.exon1;Parent=model.chromosome_3.g7464.t1
chromosome_3	Augustus	CDS	48373863	48376160	.	-	.	ID=cds.model.chromosome_3.g7464.t1;Parent=model.chromosome_3.g7464.t1
chromosome_3	Augustus	gene	48385973	48386383	.	-	.	ID=gene.chromosome_3.g7465.t1;Name=Augustus%20prediction
chromosome_3	Augustus	mRNA	48385973	48386383	.	-	.	ID=model.chromosome_3.g7465.t1;Parent=gene.chromosome_3.g7465.t1
chromosome_3	Augustus	exon	48385973	48386383	.	-	.	ID=model.chromosome_3.g7465.t1.exon1;Parent=model.chromosome_3.g7465.t1
chromosome_3	Augustus	CDS	48385973	48386383	.	-	.	ID=cds.model.chromosome_3.g7465.t1;Parent=model.chromosome_3.g7465.t1
chromosome_3	Augustus	gene	46431905	46435571	.	-	.	ID=gene.chromosome_3.g7154.t1;Name=Augustus%20prediction
chromosome_3	Augustus	mRNA	46431905	46435571	.	-	.	ID=model.chromosome_3.g7154.t1;Parent=gene.chromosome_3.g7154.t1
chromosome_3	Augustus	exon	46435568	46435571	.	-	.	ID=model.chromosome_3.g7154.t1.exon1;Parent=model.chromosome_3.g7154.t1
chromosome_3	Augustus	intron	46435567	46434600	.	-	.	ID=model.chromosome_3.g7154.t1.intron1;Parent=model.chromosome_3.g7154.t1.len967
chromosome_3	Augustus	CDS	46435568	46435571	.	-	.	ID=cds.model.chromosome_3.g7154.t1;Parent=model.chromosome_3.g7154.t1
chromosome_3	Augustus	exon	46433538	46434599	.	-	.	ID=model.chromosome_3.g7154.t1.exon2;Parent=model.chromosome_3.g7154.t1
chromosome_3	Augustus	intron	46433537	46432984	.	-	.	ID=model.chromosome_3.g7154.t1.intron2;Parent=model.chromosome_3.g7154.t1.len553
chromosome_3	Augustus	CDS	46433538	46434599	.	-	.	ID=cds.model.chromosome_3.g7154.t1;Parent=model.chromosome_3.g7154.t1
chromosome_3	Augustus	exon	46431905	46432983	.	-	.	ID=model.chromosome_3.g7154.t1.exon3;Parent=model.chromosome_3.g7154.t1
chromosome_3	Augustus	CDS	46431905	46432983	.	-	.	ID=cds.model.chromosome_3.g7154.t1;Parent=model.chromosome_3.g7154.t1
chromosome_3	Augustus	gene	46410594	46410884	.	-	.	ID=gene.chromosome_3.g7150.t1;Name=Augustus%20prediction
chromosome_3	Augustus	mRNA	46410594	46410884	.	-	.	ID=model.chromosome_3.g7150.t1;Parent=gene.chromosome_3.g7150.t1
chromosome_3	Augustus	exon	46410594	46410884	.	-	.	ID=model.chromosome_3.g7150.t1.exon1;Parent=model.chromosome_3.g7150.t1
chromosome_3	Augustus	CDS	46410594	46410884	.	-	.	ID=cds.model.chromosome_3.g7150.t1;Parent=model.chromosome_3.g7150.t1
chromosome_3	PASA	gene	3312563	3312799	.	-	.	ID=gene.chromosome_3.g554.t1;Name=Augustus%20prediction
chromosome_3	PASA	mRNA	3312563	3312799	.	-	.	ID=model.chromosome_3.g554.t1;Parent=gene.chromosome_3.g554.t1
chromosome_3	PASA	exon	3312563	3312799	.	-	.	ID=model.chromosome_3.g554.t1.exon1;Parent=model.chromosome_3.g554.t1
chromosome_3	PASA	CDS	3312563	3312799	.	-	0	ID=cds.model.chromosome_3.g554.t1;Parent=model.chromosome_3.g554.t1
chromosome_3	PASA	gene	72609424	72611207	.	+	.	ID=gene.chromosome_3.g11598.t1;Name=Augustus%20prediction
chromosome_3	PASA	mRNA	72609424	72611207	.	+	.	ID=model.chromosome_3.g11598.t1;Parent=gene.chromosome_3.g11598.t1
chromosome_3	PASA	five_prime_UTR	72609424	72609428	.	+	.	ID=model.chromosome_3.g11598.t1.utr5p1;Parent=model.chromosome_3.g11598.t1
chromosome_3	PASA	exon	72609424	72609574	.	+	.	ID=model.chromosome_3.g11598.t1.exon1;Parent=model.chromosome_3.g11598.t1
chromosome_3	PASA	intron	72609575	72609838	.	+	.	ID=model.chromosome_3.g11598.t1.intron1;Parent=model.chromosome_3.g11598.t1.len263
chromosome_3	PASA	CDS	72609429	72609574	.	+	0	ID=cds.model.chromosome_3.g11598.t1;Parent=model.chromosome_3.g11598.t1
chromosome_3	PASA	exon	72609839	72609989	.	+	.	ID=model.chromosome_3.g11598.t1.exon2;Parent=model.chromosome_3.g11598.t1
chromosome_3	PASA	intron	72609990	72610736	.	+	.	ID=model.chromosome_3.g11598.t1.intron2;Parent=model.chromosome_3.g11598.t1.len746
chromosome_3	PASA	CDS	72609839	72609932	.	+	1	ID=cds.model.chromosome_3.g11598.t1;Parent=model.chromosome_3.g11598.t1
chromosome_3	PASA	exon	72610737	72611207	.	+	.	ID=model.chromosome_3.g11598.t1.exon3;Parent=model.chromosome_3.g11598.t1
chromosome_3	PASA	three_prime_UTR	72609933	72609989	.	+	.	ID=model.chromosome_3.g11598.t1.utr3p1;Parent=model.chromosome_3.g11598.t1
chromosome_3	PASA	three_prime_UTR	72610737	72611207	.	+	.	ID=model.chromosome_3.g11598.t1.utr3p2;Parent=model.chromosome_3.g11598.t1
chromosome_3	Augustus	gene	48360819	48361734	.	-	.	ID=gene.chromosome_3.g7463.t1;Name=Augustus%20prediction
chromosome_3	Augustus	mRNA	48360819	48361734	.	-	.	ID=model.chromosome_3.g7463.t1;Parent=gene.chromosome_3.g7463.t1
chromosome_3	Augustus	exon	48361554	48361734	.	-	.	ID=model.chromosome_3.g7463.t1.exon1;Parent=model.chromosome_3.g7463.t1
chromosome_3	Augustus	intron	48361553	48361163	.	-	.	ID=model.chromosome_3.g7463.t1.intron1;Parent=model.chromosome_3.g7463.t1.len390
chromosome_3	Augustus	CDS	48361554	48361734	.	-	.	ID=cds.model.chromosome_3.g7463.t1;Parent=model.chromosome_3.g7463.t1
chromosome_3	Augustus	exon	48360819	48361162	.	-	.	ID=model.chromosome_3.g7463.t1.exon2;Parent=model.chromosome_3.g7463.t1
chromosome_3	Augustus	CDS	48360819	48361162	.	-	.	ID=cds.model.chromosome_3.g7463.t1;Parent=model.chromosome_3.g7463.t1
chromosome_3	Augustus	gene	11904669	11907807	.	+	.	ID=gene.chromosome_3.g2043.t1;Name=Augustus%20prediction
chromosome_3	Augustus	mRNA	11904669	11907807	.	+	.	ID=model.chromosome_3.g2043.t1;Parent=gene.chromosome_3.g2043.t1
chromosome_3	Augustus	exon	11904669	11904830	.	+	.	ID=model.chromosome_3.g2043.t1.exon1;Parent=model.chromosome_3.g2043.t1
chromosome_3	Augustus	intron	11904831	11906805	.	+	.	ID=model.chromosome_3.g2043.t1.intron1;Parent=model.chromosome_3.g2043.t1.len1974
chromosome_3	Augustus	CDS	11904669	11904830	.	+	.	ID=cds.model.chromosome_3.g2043.t1;Parent=model.chromosome_3.g2043.t1
chromosome_3	Augustus	exon	11906806	11906888	.	+	.	ID=model.chromosome_3.g2043.t1.exon2;Parent=model.chromosome_3.g2043.t1
chromosome_3	Augustus	intron	11906889	11906996	.	+	.	ID=model.chromosome_3.g2043.t1.intron2;Parent=model.chromosome_3.g2043.t1.len107
chromosome_3	Augustus	CDS	11906806	11906888	.	+	.	ID=cds.model.chromosome_3.g2043.t1;Parent=model.chromosome_3.g2043.t1
chromosome_3	Augustus	exon	11906997	11907083	.	+	.	ID=model.chromosome_3.g2043.t1.exon3;Parent=model.chromosome_3.g2043.t1
chromosome_3	Augustus	intron	11907084	11907779	.	+	.	ID=model.chromosome_3.g2043.t1.intron3;Parent=model.chromosome_3.g2043.t1.len695
chromosome_3	Augustus	CDS	11906997	11907083	.	+	.	ID=cds.model.chromosome_3.g2043.t1;Parent=model.chromosome_3.g2043.t1
chromosome_3	Augustus	exon	11907780	11907807	.	+	.	ID=model.chromosome_3.g2043.t1.exon4;Parent=model.chromosome_3.g2043.t1
chromosome_3	Augustus	CDS	11907780	11907807	.	+	.	ID=cds.model.chromosome_3.g2043.t1;Parent=model.chromosome_3.g2043.t1
chromosome_3	Augustus	gene	60945790	60947814	.	+	.	ID=gene.chromosome_3.g9503.t1;Name=Augustus%20prediction
chromosome_3	Augustus	mRNA	60945790	60947814	.	+	.	ID=model.chromosome_3.g9503.t1;Parent=gene.chromosome_3.g9503.t1
chromosome_3	Augustus	exon	60945790	60947814	.	+	.	ID=model.chromosome_3.g9503.t1.exon1;Parent=model.chromosome_3.g9503.t1
chromosome_3	Augustus	CDS	60945790	60947814	.	+	.	ID=cds.model.chromosome_3.g9503.t1;Parent=model.chromosome_3.g9503.t1
chromosome_3	Augustus	gene	59549572	59550078	.	+	.	ID=gene.chromosome_3.g9263.t1;Name=Augustus%20prediction
chromosome_3	Augustus	mRNA	59549572	59550078	.	+	.	ID=model.chromosome_3.g9263.t1;Parent=gene.chromosome_3.g9263.t1
chromosome_3	Augustus	exon	59549572	59550078	.	+	.	ID=model.chromosome_3.g9263.t1.exon1;Parent=model.chromosome_3.g9263.t1
chromosome_3	Augustus	CDS	59549572	59550078	.	+	.	ID=cds.model.chromosome_3.g9263.t1;Parent=model.chromosome_3.g9263.t1
chromosome_4	Augustus	gene	13602088	13602528	.	+	.	ID=gene.chromosome_4.g2250.t1;Name=Augustus%20prediction
chromosome_4	Augustus	mRNA	13602088	13602528	.	+	.	ID=model.chromosome_4.g2250.t1;Parent=gene.chromosome_4.g2250.t1
chromosome_4	Augustus	exon	13602088	13602528	.	+	.	ID=model.chromosome_4.g2250.t1.exon1;Parent=model.chromosome_4.g2250.t1
chromosome_4	Augustus	CDS	13602088	13602528	.	+	.	ID=cds.model.chromosome_4.g2250.t1;Parent=model.chromosome_4.g2250.t1
chromosome_4	Augustus	gene	66592886	66593140	.	+	.	ID=gene.chromosome_4.g10168.t1;Name=Augustus%20prediction
chromosome_4	Augustus	mRNA	66592886	66593140	.	+	.	ID=model.chromosome_4.g10168.t1;Parent=gene.chromosome_4.g10168.t1
chromosome_4	Augustus	exon	66592886	66593140	.	+	.	ID=model.chromosome_4.g10168.t1.exon1;Parent=model.chromosome_4.g10168.t1
chromosome_4	Augustus	CDS	66592886	66593140	.	+	.	ID=cds.model.chromosome_4.g10168.t1;Parent=model.chromosome_4.g10168.t1
chromosome_4	Augustus	gene	13601925	13603241	.	-	.	ID=gene.chromosome_4.g2249.t1;Name=Augustus%20prediction
chromosome_4	Augustus	mRNA	13601925	13603241	.	-	.	ID=model.chromosome_4.g2249.t1;Parent=gene.chromosome_4.g2249.t1
chromosome_4	Augustus	exon	13601925	13603241	.	-	.	ID=model.chromosome_4.g2249.t1.exon1;Parent=model.chromosome_4.g2249.t1
chromosome_4	Augustus	CDS	13601925	13603241	.	-	.	ID=cds.model.chromosome_4.g2249.t1;Parent=model.chromosome_4.g2249.t1
chromosome_4	Augustus	gene	15940082	15943479	.	+	.	ID=gene.chromosome_4.g2654.t1;Name=Augustus%20prediction
chromosome_4	Augustus	mRNA	15940082	15943479	.	+	.	ID=model.chromosome_4.g2654.t1;Parent=gene.chromosome_4.g2654.t1
chromosome_4	Augustus	exon	15940082	15940275	.	+	.	ID=model.chromosome_4.g2654.t1.exon1;Parent=model.chromosome_4.g2654.t1
chromosome_4	Augustus	intron	15940276	15943172	.	+	.	ID=model.chromosome_4.g2654.t1.intron1;Parent=model.chromosome_4.g2654.t1.len2896
chromosome_4	Augustus	CDS	15940082	15940275	.	+	.	ID=cds.model.chromosome_4.g2654.t1;Parent=model.chromosome_4.g2654.t1
chromosome_4	Augustus	exon	15943173	15943479	.	+	.	ID=model.chromosome_4.g2654.t1.exon2;Parent=model.chromosome_4.g2654.t1
chromosome_4	Augustus	CDS	15943173	15943479	.	+	.	ID=cds.model.chromosome_4.g2654.t1;Parent=model.chromosome_4.g2654.t1
chromosome_4	Augustus	gene	46923955	46924434	.	+	.	ID=gene.chromosome_4.g6934.t1;Name=Augustus%20prediction
chromosome_4	Augustus	mRNA	46923955	46924434	.	+	.	ID=model.chromosome_4.g6934.t1;Parent=gene.chromosome_4.g6934.t1
chromosome_4	Augustus	exon	46923955	46924434	.	+	.	ID=model.chromosome_4.g6934.t1.exon1;Parent=model.chromosome_4.g6934.t1
chromosome_4	Augustus	CDS	46923955	46924434	.	+	.	ID=cds.model.chromosome_4.g6934.t1;Parent=model.chromosome_4.g6934.t1
chromosome_4	Augustus	gene	1064207	1064863	.	-	.	ID=gene.chromosome_4.g222.t1;Name=Augustus%20prediction
chromosome_4	Augustus	mRNA	1064207	1064863	.	-	.	ID=model.chromosome_4.g222.t1;Parent=gene.chromosome_4.g222.t1
chromosome_4	Augustus	exon	1064207	1064863	.	-	.	ID=model.chromosome_4.g222.t1.exon1;Parent=model.chromosome_4.g222.t1
chromosome_4	Augustus	CDS	1064207	1064863	.	-	.	ID=cds.model.chromosome_4.g222.t1;Parent=model.chromosome_4.g222.t1
chromosome_4	Augustus	gene	51125621	51125845	.	+	.	ID=gene.chromosome_4.g7547.t1;Name=Augustus%20prediction
chromosome_4	Augustus	mRNA	51125621	51125845	.	+	.	ID=model.chromosome_4.g7547.t1;Parent=gene.chromosome_4.g7547.t1
chromosome_4	Augustus	exon	51125621	51125845	.	+	.	ID=model.chromosome_4.g7547.t1.exon1;Parent=model.chromosome_4.g7547.t1
chromosome_4	Augustus	CDS	51125621	51125845	.	+	.	ID=cds.model.chromosome_4.g7547.t1;Parent=model.chromosome_4.g7547.t1
chromosome_4	Augustus	gene	56374385	56375407	.	+	.	ID=gene.chromosome_4.g8469.t1;Name=Augustus%20prediction
chromosome_4	Augustus	mRNA	56374385	56375407	.	+	.	ID=model.chromosome_4.g8469.t1;Parent=gene.chromosome_4.g8469.t1
chromosome_4	Augustus	exon	56374385	56374565	.	+	.	ID=model.chromosome_4.g8469.t1.exon1;Parent=model.chromosome_4.g8469.t1
chromosome_4	Augustus	intron	56374566	56375120	.	+	.	ID=model.chromosome_4.g8469.t1.intron1;Parent=model.chromosome_4.g8469.t1.len554
chromosome_4	Augustus	CDS	56374385	56374565	.	+	.	ID=cds.model.chromosome_4.g8469.t1;Parent=model.chromosome_4.g8469.t1
chromosome_4	Augustus	exon	56375121	56375237	.	+	.	ID=model.chromosome_4.g8469.t1.exon2;Parent=model.chromosome_4.g8469.t1
chromosome_4	Augustus	intron	56375238	56375399	.	+	.	ID=model.chromosome_4.g8469.t1.intron2;Parent=model.chromosome_4.g8469.t1.len161
chromosome_4	Augustus	CDS	56375121	56375237	.	+	.	ID=cds.model.chromosome_4.g8469.t1;Parent=model.chromosome_4.g8469.t1
chromosome_4	Augustus	exon	56375400	56375407	.	+	.	ID=model.chromosome_4.g8469.t1.exon3;Parent=model.chromosome_4.g8469.t1
chromosome_4	Augustus	CDS	56375400	56375407	.	+	.	ID=cds.model.chromosome_4.g8469.t1;Parent=model.chromosome_4.g8469.t1
chromosome_4	Augustus	gene	38464416	38477604	.	+	.	ID=gene.chromosome_4.g5617.t1;Name=Augustus%20prediction
chromosome_4	Augustus	mRNA	38464416	38477604	.	+	.	ID=model.chromosome_4.g5617.t1;Parent=gene.chromosome_4.g5617.t1
chromosome_4	Augustus	exon	38464416	38464595	.	+	.	ID=model.chromosome_4.g5617.t1.exon1;Parent=model.chromosome_4.g5617.t1
chromosome_4	Augustus	intron	38464596	38475564	.	+	.	ID=model.chromosome_4.g5617.t1.intron1;Parent=model.chromosome_4.g5617.t1.len10968
chromosome_4	Augustus	CDS	38464416	38464595	.	+	.	ID=cds.model.chromosome_4.g5617.t1;Parent=model.chromosome_4.g5617.t1
chromosome_4	Augustus	exon	38475565	38476032	.	+	.	ID=model.chromosome_4.g5617.t1.exon2;Parent=model.chromosome_4.g5617.t1
chromosome_4	Augustus	intron	38476033	38476110	.	+	.	ID=model.chromosome_4.g5617.t1.intron2;Parent=model.chromosome_4.g5617.t1.len77
chromosome_4	Augustus	CDS	38475565	38476032	.	+	.	ID=cds.model.chromosome_4.g5617.t1;Parent=model.chromosome_4.g5617.t1
chromosome_4	Augustus	exon	38476111	38477604	.	+	.	ID=model.chromosome_4.g5617.t1.exon3;Parent=model.chromosome_4.g5617.t1
chromosome_4	Augustus	CDS	38476111	38477604	.	+	.	ID=cds.model.chromosome_4.g5617.t1;Parent=model.chromosome_4.g5617.t1
chromosome_4	Augustus	gene	4264646	4264951	.	+	.	ID=gene.chromosome_4.g775.t1;Name=Augustus%20prediction
chromosome_4	Augustus	mRNA	4264646	4264951	.	+	.	ID=model.chromosome_4.g775.t1;Parent=gene.chromosome_4.g775.t1
chromosome_4	Augustus	exon	4264646	4264951	.	+	.	ID=model.chromosome_4.g775.t1.exon1;Parent=model.chromosome_4.g775.t1
chromosome_4	Augustus	CDS	4264646	4264951	.	+	.	ID=cds.model.chromosome_4.g775.t1;Parent=model.chromosome_4.g775.t1
chromosome_4	Augustus	gene	51091322	51093018	.	-	.	ID=gene.chromosome_4.g7543.t1;Name=Augustus%20prediction
chromosome_4	Augustus	mRNA	51091322	51093018	.	-	.	ID=model.chromosome_4.g7543.t1;Parent=gene.chromosome_4.g7543.t1
chromosome_4	Augustus	exon	51092564	51093018	.	-	.	ID=model.chromosome_4.g7543.t1.exon1;Parent=model.chromosome_4.g7543.t1
chromosome_4	Augustus	intron	51092563	51091980	.	-	.	ID=model.chromosome_4.g7543.t1.intron1;Parent=model.chromosome_4.g7543.t1.len583
chromosome_4	Augustus	CDS	51092564	51093018	.	-	.	ID=cds.model.chromosome_4.g7543.t1;Parent=model.chromosome_4.g7543.t1
chromosome_4	Augustus	exon	51091322	51091979	.	-	.	ID=model.chromosome_4.g7543.t1.exon2;Parent=model.chromosome_4.g7543.t1
chromosome_4	Augustus	CDS	51091322	51091979	.	-	.	ID=cds.model.chromosome_4.g7543.t1;Parent=model.chromosome_4.g7543.t1
chromosome_4	Augustus	gene	60422291	60426415	.	-	.	ID=gene.chromosome_4.g9114.t1;Name=Augustus%20prediction
chromosome_4	Augustus	mRNA	60422291	60426415	.	-	.	ID=model.chromosome_4.g9114.t1;Parent=gene.chromosome_4.g9114.t1
chromosome_4	Augustus	exon	60426301	60426415	.	-	.	ID=model.chromosome_4.g9114.t1.exon1;Parent=model.chromosome_4.g9114.t1
chromosome_4	Augustus	intron	60426300	60424578	.	-	.	ID=model.chromosome_4.g9114.t1.intron1;Parent=model.chromosome_4.g9114.t1.len1722
chromosome_4	Augustus	CDS	60426301	60426415	.	-	.	ID=cds.model.chromosome_4.g9114.t1;Parent=model.chromosome_4.g9114.t1
chromosome_4	Augustus	exon	60424482	60424577	.	-	.	ID=model.chromosome_4.g9114.t1.exon2;Parent=model.chromosome_4.g9114.t1
chromosome_4	Augustus	intron	60424481	60422299	.	-	.	ID=model.chromosome_4.g9114.t1.intron2;Parent=model.chromosome_4.g9114.t1.len2182
chromosome_4	Augustus	CDS	60424482	60424577	.	-	.	ID=cds.model.chromosome_4.g9114.t1;Parent=model.chromosome_4.g9114.t1
chromosome_4	Augustus	exon	60422291	60422298	.	-	.	ID=model.chromosome_4.g9114.t1.exon3;Parent=model.chromosome_4.g9114.t1
chromosome_4	Augustus	CDS	60422291	60422298	.	-	.	ID=cds.model.chromosome_4.g9114.t1;Parent=model.chromosome_4.g9114.t1
chromosome_4	Augustus	gene	1692330	1695596	.	+	.	ID=gene.chromosome_4.g332.t1;Name=Augustus%20prediction
chromosome_4	Augustus	mRNA	1692330	1695596	.	+	.	ID=model.chromosome_4.g332.t1;Parent=gene.chromosome_4.g332.t1
chromosome_4	Augustus	exon	1692330	1693931	.	+	.	ID=model.chromosome_4.g332.t1.exon1;Parent=model.chromosome_4.g332.t1
chromosome_4	Augustus	intron	1693932	1694006	.	+	.	ID=model.chromosome_4.g332.t1.intron1;Parent=model.chromosome_4.g332.t1.len74
chromosome_4	Augustus	CDS	1692330	1693931	.	+	.	ID=cds.model.chromosome_4.g332.t1;Parent=model.chromosome_4.g332.t1
chromosome_4	Augustus	exon	1694007	1694174	.	+	.	ID=model.chromosome_4.g332.t1.exon2;Parent=model.chromosome_4.g332.t1
chromosome_4	Augustus	intron	1694175	1694292	.	+	.	ID=model.chromosome_4.g332.t1.intron2;Parent=model.chromosome_4.g332.t1.len117
chromosome_4	Augustus	CDS	1694007	1694174	.	+	.	ID=cds.model.chromosome_4.g332.t1;Parent=model.chromosome_4.g332.t1
chromosome_4	Augustus	exon	1694293	1694557	.	+	.	ID=model.chromosome_4.g332.t1.exon3;Parent=model.chromosome_4.g332.t1
chromosome_4	Augustus	intron	1694558	1694732	.	+	.	ID=model.chromosome_4.g332.t1.intron3;Parent=model.chromosome_4.g332.t1.len174
chromosome_4	Augustus	CDS	1694293	1694557	.	+	.	ID=cds.model.chromosome_4.g332.t1;Parent=model.chromosome_4.g332.t1
chromosome_4	Augustus	exon	1694733	1694821	.	+	.	ID=model.chromosome_4.g332.t1.exon4;Parent=model.chromosome_4.g332.t1
chromosome_4	Augustus	intron	1694822	1694900	.	+	.	ID=model.chromosome_4.g332.t1.intron4;Parent=model.chromosome_4.g332.t1.len78
chromosome_4	Augustus	CDS	1694733	1694821	.	+	.	ID=cds.model.chromosome_4.g332.t1;Parent=model.chromosome_4.g332.t1
chromosome_4	Augustus	exon	1694901	1695596	.	+	.	ID=model.chromosome_4.g332.t1.exon5;Parent=model.chromosome_4.g332.t1
chromosome_4	Augustus	CDS	1694901	1695596	.	+	.	ID=cds.model.chromosome_4.g332.t1;Parent=model.chromosome_4.g332.t1
chromosome_4	Augustus	gene	41678148	41678899	.	+	.	ID=gene.chromosome_4.g6141.t1;Name=Augustus%20prediction
chromosome_4	Augustus	mRNA	41678148	41678899	.	+	.	ID=model.chromosome_4.g6141.t1;Parent=gene.chromosome_4.g6141.t1
chromosome_4	Augustus	exon	41678148	41678202	.	+	.	ID=model.chromosome_4.g6141.t1.exon1;Parent=model.chromosome_4.g6141.t1
chromosome_4	Augustus	intron	41678203	41678678	.	+	.	ID=model.chromosome_4.g6141.t1.intron1;Parent=model.chromosome_4.g6141.t1.len475
chromosome_4	Augustus	CDS	41678148	41678202	.	+	.	ID=cds.model.chromosome_4.g6141.t1;Parent=model.chromosome_4.g6141.t1
chromosome_4	Augustus	exon	41678679	41678899	.	+	.	ID=model.chromosome_4.g6141.t1.exon2;Parent=model.chromosome_4.g6141.t1
chromosome_4	Augustus	CDS	41678679	41678899	.	+	.	ID=cds.model.chromosome_4.g6141.t1;Parent=model.chromosome_4.g6141.t1
chromosome_4	PASA	gene	38463017	38464587	.	-	.	ID=gene.chromosome_4.g5616.t1;Name=Augustus%20prediction
chromosome_4	PASA	mRNA	38463017	38464587	.	-	.	ID=model.chromosome_4.g5616.t1;Parent=gene.chromosome_4.g5616.t1
chromosome_4	PASA	five_prime_UTR	38464379	38464587	.	-	.	ID=model.chromosome_4.g5616.t1.utr5p1;Parent=model.chromosome_4.g5616.t1
chromosome_4	PASA	exon	38464282	38464587	.	-	.	ID=model.chromosome_4.g5616.t1.exon1;Parent=model.chromosome_4.g5616.t1
chromosome_4	PASA	intron	38464281	38464058	.	-	.	ID=model.chromosome_4.g5616.t1.intron1;Parent=model.chromosome_4.g5616.t1.len223
chromosome_4	PASA	CDS	38464282	38464378	.	-	0	ID=cds.model.chromosome_4.g5616.t1;Parent=model.chromosome_4.g5616.t1
chromosome_4	PASA	exon	38463986	38464057	.	-	.	ID=model.chromosome_4.g5616.t1.exon2;Parent=model.chromosome_4.g5616.t1
chromosome_4	PASA	intron	38463985	38463755	.	-	.	ID=model.chromosome_4.g5616.t1.intron2;Parent=model.chromosome_4.g5616.t1.len230
chromosome_4	PASA	CDS	38463986	38464057	.	-	2	ID=cds.model.chromosome_4.g5616.t1;Parent=model.chromosome_4.g5616.t1
chromosome_4	PASA	exon	38463680	38463754	.	-	.	ID=model.chromosome_4.g5616.t1.exon3;Parent=model.chromosome_4.g5616.t1
chromosome_4	PASA	intron	38463679	38463419	.	-	.	ID=model.chromosome_4.g5616.t1.intron3;Parent=model.chromosome_4.g5616.t1.len260
chromosome_4	PASA	CDS	38463714	38463754	.	-	2	ID=cds.model.chromosome_4.g5616.t1;Parent=model.chromosome_4.g5616.t1
chromosome_4	PASA	exon	38463384	38463418	.	-	.	ID=model.chromosome_4.g5616.t1.exon4;Parent=model.chromosome_4.g5616.t1
chromosome_4	PASA	intron	38463383	38463283	.	-	.	ID=model.chromosome_4.g5616.t1.intron4;Parent=model.chromosome_4.g5616.t1.len100
chromosome_4	PASA	exon	38463017	38463282	.	-	.	ID=model.chromosome_4.g5616.t1.exon5;Parent=model.chromosome_4.g5616.t1
chromosome_4	PASA	three_prime_UTR	38463680	38463713	.	-	.	ID=model.chromosome_4.g5616.t1.utr3p1;Parent=model.chromosome_4.g5616.t1
chromosome_4	PASA	three_prime_UTR	38463384	38463418	.	-	.	ID=model.chromosome_4.g5616.t1.utr3p2;Parent=model.chromosome_4.g5616.t1
chromosome_4	PASA	three_prime_UTR	38463017	38463282	.	-	.	ID=model.chromosome_4.g5616.t1.utr3p3;Parent=model.chromosome_4.g5616.t1
chromosome_4	PASA	gene	1518285	1520328	.	-	.	ID=gene.chromosome_4.g301.t1;Name=Augustus%20prediction
chromosome_4	PASA	mRNA	1518285	1520328	.	-	.	ID=model.chromosome_4.g301.t1;Parent=gene.chromosome_4.g301.t1
chromosome_4	PASA	exon	1520263	1520328	.	-	.	ID=model.chromosome_4.g301.t1.exon1;Parent=model.chromosome_4.g301.t1
chromosome_4	PASA	intron	1520262	1520107	.	-	.	ID=model.chromosome_4.g301.t1.intron1;Parent=model.chromosome_4.g301.t1.len155
chromosome_4	PASA	CDS	1520263	1520328	.	-	0	ID=cds.model.chromosome_4.g301.t1;Parent=model.chromosome_4.g301.t1
chromosome_4	PASA	exon	1519975	1520106	.	-	.	ID=model.chromosome_4.g301.t1.exon2;Parent=model.chromosome_4.g301.t1
chromosome_4	PASA	intron	1519974	1519822	.	-	.	ID=model.chromosome_4.g301.t1.intron2;Parent=model.chromosome_4.g301.t1.len152
chromosome_4	PASA	CDS	1519975	1520106	.	-	0	ID=cds.model.chromosome_4.g301.t1;Parent=model.chromosome_4.g301.t1
chromosome_4	PASA	exon	1519624	1519821	.	-	.	ID=model.chromosome_4.g301.t1.exon3;Parent=model.chromosome_4.g301.t1
chromosome_4	PASA	intron	1519623	1519285	.	-	.	ID=model.chromosome_4.g301.t1.intron3;Parent=model.chromosome_4.g301.t1.len338
chromosome_4	PASA	CDS	1519624	1519821	.	-	0	ID=cds.model.chromosome_4.g301.t1;Parent=model.chromosome_4.g301.t1
chromosome_4	PASA	exon	1518901	1519284	.	-	.	ID=model.chromosome_4.g301.t1.exon4;Parent=model.chromosome_4.g301.t1
chromosome_4	PASA	intron	1518900	1518814	.	-	.	ID=model.chromosome_4.g301.t1.intron4;Parent=model.chromosome_4.g301.t1.len86
chromosome_4	PASA	CDS	1518901	1519284	.	-	0	ID=cds.model.chromosome_4.g301.t1;Parent=model.chromosome_4.g301.t1
chromosome_4	PASA	exon	1518619	1518813	.	-	.	ID=model.chromosome_4.g301.t1.exon5;Parent=model.chromosome_4.g301.t1
chromosome_4	PASA	intron	1518618	1518532	.	-	.	ID=model.chromosome_4.g301.t1.intron5;Parent=model.chromosome_4.g301.t1.len86
chromosome_4	PASA	CDS	1518619	1518813	.	-	0	ID=cds.model.chromosome_4.g301.t1;Parent=model.chromosome_4.g301.t1
chromosome_4	PASA	exon	1518285	1518531	.	-	.	ID=model.chromosome_4.g301.t1.exon6;Parent=model.chromosome_4.g301.t1
chromosome_4	PASA	CDS	1518424	1518531	.	-	0	ID=cds.model.chromosome_4.g301.t1;Parent=model.chromosome_4.g301.t1
chromosome_4	PASA	three_prime_UTR	1518285	1518423	.	-	.	ID=model.chromosome_4.g301.t1.utr3p1;Parent=model.chromosome_4.g301.t1
chromosome_4	Augustus	gene	46924486	46925805	.	+	.	ID=gene.chromosome_4.g6935.t1;Name=Augustus%20prediction
chromosome_4	Augustus	mRNA	46924486	46925805	.	+	.	ID=model.chromosome_4.g6935.t1;Parent=gene.chromosome_4.g6935.t1
chromosome_4	Augustus	exon	46924486	46925805	.	+	.	ID=model.chromosome_4.g6935.t1.exon1;Parent=model.chromosome_4.g6935.t1
chromosome_4	Augustus	CDS	46924486	46925805	.	+	.	ID=cds.model.chromosome_4.g6935.t1;Parent=model.chromosome_4.g6935.t1
chromosome_4	Augustus	gene	51087994	51090726	.	-	.	ID=gene.chromosome_4.g7542.t1;Name=Augustus%20prediction
chromosome_4	Augustus	mRNA	51087994	51090726	.	-	.	ID=model.chromosome_4.g7542.t1;Parent=gene.chromosome_4.g7542.t1
chromosome_4	Augustus	exon	51087994	51090726	.	-	.	ID=model.chromosome_4.g7542.t1.exon1;Parent=model.chromosome_4.g7542.t1
chromosome_4	Augustus	CDS	51087994	51090726	.	-	.	ID=cds.model.chromosome_4.g7542.t1;Parent=model.chromosome_4.g7542.t1
chromosome_4	PASA	gene	53209320	53213731	.	+	.	ID=gene.chromosome_4.g7909.t1;Name=Augustus%20prediction
chromosome_4	PASA	mRNA	53209320	53213731	.	+	.	ID=model.chromosome_4.g7909.t1;Parent=gene.chromosome_4.g7909.t1
chromosome_4	PASA	exon	53209320	53209378	.	+	.	ID=model.chromosome_4.g7909.t1.exon1;Parent=model.chromosome_4.g7909.t1
chromosome_4	PASA	intron	53209379	53211516	.	+	.	ID=model.chromosome_4.g7909.t1.intron1;Parent=model.chromosome_4.g7909.t1.len2137
chromosome_4	PASA	CDS	53209320	53209378	.	+	0	ID=cds.model.chromosome_4.g7909.t1;Parent=model.chromosome_4.g7909.t1
chromosome_4	PASA	exon	53211517	53211562	.	+	.	ID=model.chromosome_4.g7909.t1.exon2;Parent=model.chromosome_4.g7909.t1
chromosome_4	PASA	intron	53211563	53212191	.	+	.	ID=model.chromosome_4.g7909.t1.intron2;Parent=model.chromosome_4.g7909.t1.len628
chromosome_4	PASA	CDS	53211517	53211562	.	+	1	ID=cds.model.chromosome_4.g7909.t1;Parent=model.chromosome_4.g7909.t1
chromosome_4	PASA	exon	53212192	53212232	.	+	.	ID=model.chromosome_4.g7909.t1.exon3;Parent=model.chromosome_4.g7909.t1
chromosome_4	PASA	intron	53212233	53212457	.	+	.	ID=model.chromosome_4.g7909.t1.intron3;Parent=model.chromosome_4.g7909.t1.len224
chromosome_4	PASA	CDS	53212192	53212232	.	+	0	ID=cds.model.chromosome_4.g7909.t1;Parent=model.chromosome_4.g7909.t1
chromosome_4	PASA	exon	53212458	53212549	.	+	.	ID=model.chromosome_4.g7909.t1.exon4;Parent=model.chromosome_4.g7909.t1
chromosome_4	PASA	intron	53212550	53212643	.	+	.	ID=model.chromosome_4.g7909.t1.intron4;Parent=model.chromosome_4.g7909.t1.len93
chromosome_4	PASA	CDS	53212458	53212549	.	+	1	ID=cds.model.chromosome_4.g7909.t1;Parent=model.chromosome_4.g7909.t1
chromosome_4	PASA	exon	53212644	53212709	.	+	.	ID=model.chromosome_4.g7909.t1.exon5;Parent=model.chromosome_4.g7909.t1
chromosome_4	PASA	intron	53212710	53212797	.	+	.	ID=model.chromosome_4.g7909.t1.intron5;Parent=model.chromosome_4.g7909.t1.len87
chromosome_4	PASA	CDS	53212644	53212709	.	+	2	ID=cds.model.chromosome_4.g7909.t1;Parent=model.chromosome_4.g7909.t1
chromosome_4	PASA	exon	53212798	53212977	.	+	.	ID=model.chromosome_4.g7909.t1.exon6;Parent=model.chromosome_4.g7909.t1
chromosome_4	PASA	intron	53212978	53213092	.	+	.	ID=model.chromosome_4.g7909.t1.intron6;Parent=model.chromosome_4.g7909.t1.len114
chromosome_4	PASA	CDS	53212798	53212934	.	+	2	ID=cds.model.chromosome_4.g7909.t1;Parent=model.chromosome_4.g7909.t1
chromosome_4	PASA	exon	53213093	53213165	.	+	.	ID=model.chromosome_4.g7909.t1.exon7;Parent=model.chromosome_4.g7909.t1
chromosome_4	PASA	intron	53213166	53213288	.	+	.	ID=model.chromosome_4.g7909.t1.intron7;Parent=model.chromosome_4.g7909.t1.len122
chromosome_4	PASA	exon	53213289	53213365	.	+	.	ID=model.chromosome_4.g7909.t1.exon8;Parent=model.chromosome_4.g7909.t1
chromosome_4	PASA	intron	53213366	53213450	.	+	.	ID=model.chromosome_4.g7909.t1.intron8;Parent=model.chromosome_4.g7909.t1.len84
chromosome_4	PASA	exon	53213451	53213731	.	+	.	ID=model.chromosome_4.g7909.t1.exon9;Parent=model.chromosome_4.g7909.t1
chromosome_4	PASA	three_prime_UTR	53212935	53212977	.	+	.	ID=model.chromosome_4.g7909.t1.utr3p1;Parent=model.chromosome_4.g7909.t1
chromosome_4	PASA	three_prime_UTR	53213093	53213165	.	+	.	ID=model.chromosome_4.g7909.t1.utr3p2;Parent=model.chromosome_4.g7909.t1
chromosome_4	PASA	three_prime_UTR	53213289	53213365	.	+	.	ID=model.chromosome_4.g7909.t1.utr3p3;Parent=model.chromosome_4.g7909.t1
chromosome_4	PASA	three_prime_UTR	53213451	53213731	.	+	.	ID=model.chromosome_4.g7909.t1.utr3p4;Parent=model.chromosome_4.g7909.t1
chromosome_4	PASA	gene	47430129	47437755	.	-	.	ID=gene.chromosome_4.g7009.t1;Name=Augustus%20prediction
chromosome_4	PASA	mRNA	47430129	47437755	.	-	.	ID=model.chromosome_4.g7009.t1;Parent=gene.chromosome_4.g7009.t1
chromosome_4	PASA	exon	47437423	47437755	.	-	.	ID=model.chromosome_4.g7009.t1.exon1;Parent=model.chromosome_4.g7009.t1
chromosome_4	PASA	intron	47437422	47430855	.	-	.	ID=model.chromosome_4.g7009.t1.intron1;Parent=model.chromosome_4.g7009.t1.len6567
chromosome_4	PASA	CDS	47437423	47437755	.	-	0	ID=cds.model.chromosome_4.g7009.t1;Parent=model.chromosome_4.g7009.t1
chromosome_4	PASA	exon	47430554	47430854	.	-	.	ID=model.chromosome_4.g7009.t1.exon2;Parent=model.chromosome_4.g7009.t1
chromosome_4	PASA	intron	47430553	47430350	.	-	.	ID=model.chromosome_4.g7009.t1.intron2;Parent=model.chromosome_4.g7009.t1.len203
chromosome_4	PASA	CDS	47430554	47430854	.	-	0	ID=cds.model.chromosome_4.g7009.t1;Parent=model.chromosome_4.g7009.t1
chromosome_4	PASA	exon	47430129	47430349	.	-	.	ID=model.chromosome_4.g7009.t1.exon3;Parent=model.chromosome_4.g7009.t1
chromosome_4	PASA	CDS	47430216	47430349	.	-	2	ID=cds.model.chromosome_4.g7009.t1;Parent=model.chromosome_4.g7009.t1
chromosome_4	PASA	three_prime_UTR	47430129	47430215	.	-	.	ID=model.chromosome_4.g7009.t1.utr3p1;Parent=model.chromosome_4.g7009.t1
chromosome_4	Augustus	gene	5484566	5485192	.	-	.	ID=gene.chromosome_4.g958.t1;Name=Augustus%20prediction
chromosome_4	Augustus	mRNA	5484566	5485192	.	-	.	ID=model.chromosome_4.g958.t1;Parent=gene.chromosome_4.g958.t1
chromosome_4	Augustus	exon	5484566	5485192	.	-	.	ID=model.chromosome_4.g958.t1.exon1;Parent=model.chromosome_4.g958.t1
chromosome_4	Augustus	CDS	5484566	5485192	.	-	.	ID=cds.model.chromosome_4.g958.t1;Parent=model.chromosome_4.g958.t1
chromosome_4	PASA	gene	38764540	38765670	.	+	.	ID=gene.chromosome_4.g5666.t1;Name=Augustus%20prediction
chromosome_4	PASA	mRNA	38764540	38765670	.	+	.	ID=model.chromosome_4.g5666.t1;Parent=gene.chromosome_4.g5666.t1
chromosome_4	PASA	exon	38764540	38764671	.	+	.	ID=model.chromosome_4.g5666.t1.exon1;Parent=model.chromosome_4.g5666.t1
chromosome_4	PASA	intron	38764672	38764971	.	+	.	ID=model.chromosome_4.g5666.t1.intron1;Parent=model.chromosome_4.g5666.t1.len299
chromosome_4	PASA	CDS	38764540	38764671	.	+	0	ID=cds.model.chromosome_4.g5666.t1;Parent=model.chromosome_4.g5666.t1
chromosome_4	PASA	exon	38764972	38765140	.	+	.	ID=model.chromosome_4.g5666.t1.exon2;Parent=model.chromosome_4.g5666.t1
chromosome_4	PASA	intron	38765141	38765207	.	+	.	ID=model.chromosome_4.g5666.t1.intron2;Parent=model.chromosome_4.g5666.t1.len66
chromosome_4	PASA	CDS	38764972	38765140	.	+	0	ID=cds.model.chromosome_4.g5666.t1;Parent=model.chromosome_4.g5666.t1
chromosome_4	PASA	exon	38765208	38765312	.	+	.	ID=model.chromosome_4.g5666.t1.exon3;Parent=model.chromosome_4.g5666.t1
chromosome_4	PASA	intron	38765313	38765393	.	+	.	ID=model.chromosome_4.g5666.t1.intron3;Parent=model.chromosome_4.g5666.t1.len80
chromosome_4	PASA	CDS	38765208	38765312	.	+	2	ID=cds.model.chromosome_4.g5666.t1;Parent=model.chromosome_4.g5666.t1
chromosome_4	PASA	exon	38765394	38765670	.	+	.	ID=model.chromosome_4.g5666.t1.exon4;Parent=model.chromosome_4.g5666.t1
chromosome_4	PASA	CDS	38765394	38765401	.	+	2	ID=cds.model.chromosome_4.g5666.t1;Parent=model.chromosome_4.g5666.t1
chromosome_4	PASA	three_prime_UTR	38765402	38765670	.	+	.	ID=model.chromosome_4.g5666.t1.utr3p1;Parent=model.chromosome_4.g5666.t1
chromosome_4	Augustus	gene	22714396	22716457	.	-	.	ID=gene.chromosome_4.g3747.t1;Name=Augustus%20prediction
chromosome_4	Augustus	mRNA	22714396	22716457	.	-	.	ID=model.chromosome_4.g3747.t1;Parent=gene.chromosome_4.g3747.t1
chromosome_4	Augustus	exon	22716092	22716457	.	-	.	ID=model.chromosome_4.g3747.t1.exon1;Parent=model.chromosome_4.g3747.t1
chromosome_4	Augustus	intron	22716091	22714584	.	-	.	ID=model.chromosome_4.g3747.t1.intron1;Parent=model.chromosome_4.g3747.t1.len1507
chromosome_4	Augustus	CDS	22716092	22716457	.	-	.	ID=cds.model.chromosome_4.g3747.t1;Parent=model.chromosome_4.g3747.t1
chromosome_4	Augustus	exon	22714517	22714583	.	-	.	ID=model.chromosome_4.g3747.t1.exon2;Parent=model.chromosome_4.g3747.t1
chromosome_4	Augustus	intron	22714516	22714425	.	-	.	ID=model.chromosome_4.g3747.t1.intron2;Parent=model.chromosome_4.g3747.t1.len91
chromosome_4	Augustus	CDS	22714517	22714583	.	-	.	ID=cds.model.chromosome_4.g3747.t1;Parent=model.chromosome_4.g3747.t1
chromosome_4	Augustus	exon	22714396	22714424	.	-	.	ID=model.chromosome_4.g3747.t1.exon3;Parent=model.chromosome_4.g3747.t1
chromosome_4	Augustus	CDS	22714396	22714424	.	-	.	ID=cds.model.chromosome_4.g3747.t1;Parent=model.chromosome_4.g3747.t1
chromosome_5	Augustus	gene	51842938	51843977	.	-	.	ID=gene.chromosome_5.g7416.t1;Name=Augustus%20prediction
chromosome_5	Augustus	mRNA	51842938	51843977	.	-	.	ID=model.chromosome_5.g7416.t1;Parent=gene.chromosome_5.g7416.t1
chromosome_5	Augustus	exon	51843920	51843977	.	-	.	ID=model.chromosome_5.g7416.t1.exon1;Parent=model.chromosome_5.g7416.t1
chromosome_5	Augustus	intron	51843919	51843753	.	-	.	ID=model.chromosome_5.g7416.t1.intron1;Parent=model.chromosome_5.g7416.t1.len166
chromosome_5	Augustus	CDS	51843920	51843977	.	-	.	ID=cds.model.chromosome_5.g7416.t1;Parent=model.chromosome_5.g7416.t1
chromosome_5	Augustus	exon	51843705	51843752	.	-	.	ID=model.chromosome_5.g7416.t1.exon2;Parent=model.chromosome_5.g7416.t1
chromosome_5	Augustus	intron	51843704	51843294	.	-	.	ID=model.chromosome_5.g7416.t1.intron2;Parent=model.chromosome_5.g7416.t1.len410
chromosome_5	Augustus	CDS	51843705	51843752	.	-	.	ID=cds.model.chromosome_5.g7416.t1;Parent=model.chromosome_5.g7416.t1
chromosome_5	Augustus	exon	51843187	51843293	.	-	.	ID=model.chromosome_5.g7416.t1.exon3;Parent=model.chromosome_5.g7416.t1
chromosome_5	Augustus	intron	51843186	51842959	.	-	.	ID=model.chromosome_5.g7416.t1.intron3;Parent=model.chromosome_5.g7416.t1.len227
chromosome_5	Augustus	CDS	51843187	51843293	.	-	.	ID=cds.model.chromosome_5.g7416.t1;Parent=model.chromosome_5.g7416.t1
chromosome_5	Augustus	exon	51842938	51842958	.	-	.	ID=model.chromosome_5.g7416.t1.exon4;Parent=model.chromosome_5.g7416.t1
chromosome_5	Augustus	CDS	51842938	51842958	.	-	.	ID=cds.model.chromosome_5.g7416.t1;Parent=model.chromosome_5.g7416.t1
chromosome_5	Augustus	gene	41661247	41662956	.	-	.	ID=gene.chromosome_5.g5858.t1;Name=Augustus%20prediction
chromosome_5	Augustus	mRNA	41661247	41662956	.	-	.	ID=model.chromosome_5.g5858.t1;Parent=gene.chromosome_5.g5858.t1
chromosome_5	Augustus	exon	41661247	41662956	.	-	.	ID=model.chromosome_5.g5858.t1.exon1;Parent=model.chromosome_5.g5858.t1
chromosome_5	Augustus	CDS	41661247	41662956	.	-	.	ID=cds.model.chromosome_5.g5858.t1;Parent=model.chromosome_5.g5858.t1
chromosome_5	Augustus	gene	13245336	13250904	.	+	.	ID=gene.chromosome_5.g2000.t1;Name=Augustus%20prediction
chromosome_5	Augustus	mRNA	13245336	13250904	.	+	.	ID=model.chromosome_5.g2000.t1;Parent=gene.chromosome_5.g2000.t1
chromosome_5	Augustus	exon	13245336	13245358	.	+	.	ID=model.chromosome_5.g2000.t1.exon1;Parent=model.chromosome_5.g2000.t1
chromosome_5	Augustus	intron	13245359	13245453	.	+	.	ID=model.chromosome_5.g2000.t1.intron1;Parent=model.chromosome_5.g2000.t1.len94
chromosome_5	Augustus	CDS	13245336	13245358	.	+	.	ID=cds.model.chromosome_5.g2000.t1;Parent=model.chromosome_5.g2000.t1
chromosome_5	Augustus	exon	13245454	13245619	.	+	.	ID=model.chromosome_5.g2000.t1.exon2;Parent=model.chromosome_5.g2000.t1
chromosome_5	Augustus	intron	13245620	13245695	.	+	.	ID=model.chromosome_5.g2000.t1.intron2;Parent=model.chromosome_5.g2000.t1.len75
chromosome_5	Augustus	CDS	13245454	13245619	.	+	.	ID=cds.model.chromosome_5.g2000.t1;Parent=model.chromosome_5.g2000.t1
chromosome_5	Augustus	exon	13245696	13245773	.	+	.	ID=model.chromosome_5.g2000.t1.exon3;Parent=model.chromosome_5.g2000.t1
chromosome_5	Augustus	intron	13245774	13245996	.	+	.	ID=model.chromosome_5.g2000.t1.intron3;Parent=model.chromosome_5.g2000.t1.len222
chromosome_5	Augustus	CDS	13245696	13245773	.	+	.	ID=cds.model.chromosome_5.g2000.t1;Parent=model.chromosome_5.g2000.t1
chromosome_5	Augustus	exon	13245997	13246023	.	+	.	ID=model.chromosome_5.g2000.t1.exon4;Parent=model.chromosome_5.g2000.t1
chromosome_5	Augustus	intron	13246024	13250328	.	+	.	ID=model.chromosome_5.g2000.t1.intron4;Parent=model.chromosome_5.g2000.t1.len4304
chromosome_5	Augustus	CDS	13245997	13246023	.	+	.	ID=cds.model.chromosome_5.g2000.t1;Parent=model.chromosome_5.g2000.t1
chromosome_5	Augustus	exon	13250329	13250904	.	+	.	ID=model.chromosome_5.g2000.t1.exon5;Parent=model.chromosome_5.g2000.t1
chromosome_5	Augustus	CDS	13250329	13250904	.	+	.	ID=cds.model.chromosome_5.g2000.t1;Parent=model.chromosome_5.g2000.t1
chromosome_5	Augustus	gene	26817535	26818041	.	+	.	ID=gene.chromosome_5.g4073.t1;Name=Augustus%20prediction
chromosome_5	Augustus	mRNA	26817535	26818041	.	+	.	ID=model.chromosome_5.g4073.t1;Parent=gene.chromosome_5.g4073.t1
chromosome_5	Augustus	exon	26817535	26818041	.	+	.	ID=model.chromosome_5.g4073.t1.exon1;Parent=model.chromosome_5.g4073.t1
chromosome_5	Augustus	CDS	26817535	26818041	.	+	.	ID=cds.model.chromosome_5.g4073.t1;Parent=model.chromosome_5.g4073.t1
chromosome_5	Augustus	gene	61635325	61635570	.	+	.	ID=gene.chromosome_5.g8859.t1;Name=Augustus%20prediction
chromosome_5	Augustus	mRNA	61635325	61635570	.	+	.	ID=model.chromosome_5.g8859.t1;Parent=gene.chromosome_5.g8859.t1
chromosome_5	Augustus	exon	61635325	61635570	.	+	.	ID=model.chromosome_5.g8859.t1.exon1;Parent=model.chromosome_5.g8859.t1
chromosome_5	Augustus	CDS	61635325	61635570	.	+	.	ID=cds.model.chromosome_5.g8859.t1;Parent=model.chromosome_5.g8859.t1
chromosome_5	Augustus	gene	13618204	13619543	.	-	.	ID=gene.chromosome_5.g2066.t1;Name=Augustus%20prediction
chromosome_5	Augustus	mRNA	13618204	13619543	.	-	.	ID=model.chromosome_5.g2066.t1;Parent=gene.chromosome_5.g2066.t1
chromosome_5	Augustus	exon	13619322	13619543	.	-	.	ID=model.chromosome_5.g2066.t1.exon1;Parent=model.chromosome_5.g2066.t1
chromosome_5	Augustus	intron	13619321	13619250	.	-	.	ID=model.chromosome_5.g2066.t1.intron1;Parent=model.chromosome_5.g2066.t1.len71
chromosome_5	Augustus	CDS	13619322	13619543	.	-	.	ID=cds.model.chromosome_5.g2066.t1;Parent=model.chromosome_5.g2066.t1
chromosome_5	Augustus	exon	13619130	13619249	.	-	.	ID=model.chromosome_5.g2066.t1.exon2;Parent=model.chromosome_5.g2066.t1
chromosome_5	Augustus	intron	13619129	13618994	.	-	.	ID=model.chromosome_5.g2066.t1.intron2;Parent=model.chromosome_5.g2066.t1.len135
chromosome_5	Augustus	CDS	13619130	13619249	.	-	.	ID=cds.model.chromosome_5.g2066.t1;Parent=model.chromosome_5.g2066.t1
chromosome_5	Augustus	exon	13618852	13618993	.	-	.	ID=model.chromosome_5.g2066.t1.exon3;Parent=model.chromosome_5.g2066.t1
chromosome_5	Augustus	intron	13618851	13618770	.	-	.	ID=model.chromosome_5.g2066.t1.intron3;Parent=model.chromosome_5.g2066.t1.len81
chromosome_5	Augustus	CDS	13618852	13618993	.	-	.	ID=cds.model.chromosome_5.g2066.t1;Parent=model.chromosome_5.g2066.t1
chromosome_5	Augustus	exon	13618204	13618769	.	-	.	ID=model.chromosome_5.g2066.t1.exon4;Parent=model.chromosome_5.g2066.t1
chromosome_5	Augustus	CDS	13618204	13618769	.	-	.	ID=cds.model.chromosome_5.g2066.t1;Parent=model.chromosome_5.g2066.t1
chromosome_5	Augustus	gene	53620720	53621971	.	-	.	ID=gene.chromosome_5.g7660.t1;Name=Augustus%20prediction
chromosome_5	Augustus	mRNA	53620720	53621971	.	-	.	ID=model.chromosome_5.g7660.t1;Parent=gene.chromosome_5.g7660.t1
chromosome_5	Augustus	exon	53621784	53621971	.	-	.	ID=model.chromosome_5.g7660.t1.exon1;Parent=model.chromosome_5.g7660.t1
chromosome_5	Augustus	intron	53621783	53620811	.	-	.	ID=model.chromosome_5.g7660.t1.intron1;Parent=model.chromosome_5.g7660.t1.len972
chromosome_5	Augustus	CDS	53621784	53621971	.	-	.	ID=cds.model.chromosome_5.g7660.t1;Parent=model.chromosome_5.g7660.t1
chromosome_5	Augustus	exon	53620720	53620810	.	-	.	ID=model.chromosome_5.g7660.t1.exon2;Parent=model.chromosome_5.g7660.t1
chromosome_5	Augustus	CDS	53620720	53620810	.	-	.	ID=cds.model.chromosome_5.g7660.t1;Parent=model.chromosome_5.g7660.t1
chromosome_5	Augustus	gene	9668083	9676878	.	+	.	ID=gene.chromosome_5.g1486.t1;Name=Augustus%20prediction
chromosome_5	Augustus	mRNA	9668083	9676878	.	+	.	ID=model.chromosome_5.g1486.t1;Parent=gene.chromosome_5.g1486.t1
chromosome_5	Augustus	exon	9668083	9668214	.	+	.	ID=model.chromosome_5.g1486.t1.exon1;Parent=model.chromosome_5.g1486.t1
chromosome_5	Augustus	intron	9668215	9674910	.	+	.	ID=model.chromosome_5.g1486.t1.intron1;Parent=model.chromosome_5.g1486.t1.len6695
chromosome_5	Augustus	CDS	9668083	9668214	.	+	.	ID=cds.model.chromosome_5.g1486.t1;Parent=model.chromosome_5.g1486.t1
chromosome_5	Augustus	exon	9674911	9675371	.	+	.	ID=model.chromosome_5.g1486.t1.exon2;Parent=model.chromosome_5.g1486.t1
chromosome_5	Augustus	intron	9675372	9676350	.	+	.	ID=model.chromosome_5.g1486.t1.intron2;Parent=model.chromosome_5.g1486.t1.len978
chromosome_5	Augustus	CDS	9674911	9675371	.	+	.	ID=cds.model.chromosome_5.g1486.t1;Parent=model.chromosome_5.g1486.t1
chromosome_5	Augustus	exon	9676351	9676391	.	+	.	ID=model.chromosome_5.g1486.t1.exon3;Parent=model.chromosome_5.g1486.t1
chromosome_5	Augustus	intron	9676392	9676858	.	+	.	ID=model.chromosome_5.g1486.t1.intron3;Parent=model.chromosome_5.g1486.t1.len466
chromosome_5	Augustus	CDS	9676351	9676391	.	+	.	ID=cds.model.chromosome_5.g1486.t1;Parent=model.chromosome_5.g1486.t1
chromosome_5	Augustus	exon	9676859	9676878	.	+	.	ID=model.chromosome_5.g1486.t1.exon4;Parent=model.chromosome_5.g1486.t1
chromosome_5	Augustus	CDS	9676859	9676878	.	+	.	ID=cds.model.chromosome_5.g1486.t1;Parent=model.chromosome_5.g1486.t1
chromosome_5	Augustus	gene	26842837	26843366	.	+	.	ID=gene.chromosome_5.g4077.t1;Name=Augustus%20prediction
chromosome_5	Augustus	mRNA	26842837	26843366	.	+	.	ID=model.chromosome_5.g4077.t1;Parent=gene.chromosome_5.g4077.t1
chromosome_5	Augustus	exon	26842837	26842979	.	+	.	ID=model.chromosome_5.g4077.t1.exon1;Parent=model.chromosome_5.g4077.t1
chromosome_5	Augustus	intron	26842980	26843182	.	+	.	ID=model.chromosome_5.g4077.t1.intron1;Parent=model.chromosome_5.g4077.t1.len202
chromosome_5	Augustus	CDS	26842837	26842979	.	+	.	ID=cds.model.chromosome_5.g4077.t1;Parent=model.chromosome_5.g4077.t1
chromosome_5	Augustus	exon	26843183	26843366	.	+	.	ID=model.chromosome_5.g4077.t1.exon2;Parent=model.chromosome_5.g4077.t1
chromosome_5	Augustus	CDS	26843183	26843366	.	+	.	ID=cds.model.chromosome_5.g4077.t1;Parent=model.chromosome_5.g4077.t1
chromosome_5	Augustus	gene	60106635	60109828	.	+	.	ID=gene.chromosome_5.g8621.t1;Name=Augustus%20prediction
chromosome_5	Augustus	mRNA	60106635	60109828	.	+	.	ID=model.chromosome_5.g8621.t1;Parent=gene.chromosome_5.g8621.t1
chromosome_5	Augustus	exon	60106635	60107081	.	+	.	ID=model.chromosome_5.g8621.t1.exon1;Parent=model.chromosome_5.g8621.t1
chromosome_5	Augustus	intron	60107082	60107741	.	+	.	ID=model.chromosome_5.g8621.t1.intron1;Parent=model.chromosome_5.g8621.t1.len659
chromosome_5	Augustus	CDS	60106635	60107081	.	+	.	ID=cds.model.chromosome_5.g8621.t1;Parent=model.chromosome_5.g8621.t1
chromosome_5	Augustus	exon	60107742	60107791	.	+	.	ID=model.chromosome_5.g8621.t1.exon2;Parent=model.chromosome_5.g8621.t1
chromosome_5	Augustus	intron	60107792	60109707	.	+	.	ID=model.chromosome_5.g8621.t1.intron2;Parent=model.chromosome_5.g8621.t1.len1915
chromosome_5	Augustus	CDS	60107742	60107791	.	+	.	ID=cds.model.chromosome_5.g8621.t1;Parent=model.chromosome_5.g8621.t1
chromosome_5	Augustus	exon	60109708	60109828	.	+	.	ID=model.chromosome_5.g8621.t1.exon3;Parent=model.chromosome_5.g8621.t1
chromosome_5	Augustus	CDS	60109708	60109828	.	+	.	ID=cds.model.chromosome_5.g8621.t1;Parent=model.chromosome_5.g8621.t1
chromosome_5	PASA	gene	9473080	9474833	.	+	.	ID=gene.chromosome_5.g1463.t1;Name=Augustus%20prediction
chromosome_5	PASA	mRNA	9473080	9474833	.	+	.	ID=model.chromosome_5.g1463.t1;Parent=gene.chromosome_5.g1463.t1
chromosome_5	PASA	exon	9473080	9473438	.	+	.	ID=model.chromosome_5.g1463.t1.exon1;Parent=model.chromosome_5.g1463.t1
chromosome_5	PASA	intron	9473439	9473537	.	+	.	ID=model.chromosome_5.g1463.t1.intron1;Parent=model.chromosome_5.g1463.t1.len98
chromosome_5	PASA	CDS	9473080	9473438	.	+	0	ID=cds.model.chromosome_5.g1463.t1;Parent=model.chromosome_5.g1463.t1
chromosome_5	PASA	exon	9473538	9473654	.	+	.	ID=model.chromosome_5.g1463.t1.exon2;Parent=model.chromosome_5.g1463.t1
chromosome_5	PASA	intron	9473655	9474561	.	+	.	ID=model.chromosome_5.g1463.t1.intron2;Parent=model.chromosome_5.g1463.t1.len906
chromosome_5	PASA	CDS	9473538	9473654	.	+	1	ID=cds.model.chromosome_5.g1463.t1;Parent=model.chromosome_5.g1463.t1
chromosome_5	PASA	exon	9474562	9474833	.	+	.	ID=model.chromosome_5.g1463.t1.exon3;Parent=model.chromosome_5.g1463.t1
chromosome_5	PASA	CDS	9474562	9474592	.	+	1	ID=cds.model.chromosome_5.g1463.t1;Parent=model.chromosome_5.g1463.t1
chromosome_5	PASA	three_prime_UTR	9474593	9474833	.	+	.	ID=model.chromosome_5.g1463.t1.utr3p1;Parent=model.chromosome_5.g1463.t1
chromosome_5	PASA	gene	21125808	21131661	.	-	.	ID=gene.chromosome_5.g3164.t1;Name=Augustus%20prediction
chromosome_5	PASA	mRNA	21125808	21131661	.	-	.	ID=model.chromosome_5.g3164.t1;Parent=gene.chromosome_5.g3164.t1
chromosome_5	PASA	exon	21131544	21131661	.	-	.	ID=model.chromosome_5.g3164.t1.exon1;Parent=model.chromosome_5.g3164.t1
chromosome_5	PASA	intron	21131543	21126336	.	-	.	ID=model.chromosome_5.g3164.t1.intron1;Parent=model.chromosome_5.g3164.t1.len5207
chromosome_5	PASA	CDS	21131544	21131661	.	-	0	ID=cds.model.chromosome_5.g3164.t1;Parent=model.chromosome_5.g3164.t1
chromosome_5	PASA	exon	21126248	21126335	.	-	.	ID=model.chromosome_5.g3164.t1.exon2;Parent=model.chromosome_5.g3164.t1
chromosome_5	PASA	intron	21126247	21126162	.	-	.	ID=model.chromosome_5.g3164.t1.intron2;Parent=model.chromosome_5.g3164.t1.len85
chromosome_5	PASA	CDS	21126248	21126335	.	-	2	ID=cds.model.chromosome_5.g3164.t1;Parent=model.chromosome_5.g3164.t1
chromosome_5	PASA	exon	21125808	21126161	.	-	.	ID=model.chromosome_5.g3164.t1.exon3;Parent=model.chromosome_5.g3164.t1
chromosome_5	PASA	CDS	21126077	21126161	.	-	1	ID=cds.model.chromosome_5.g3164.t1;Parent=model.chromosome_5.g3164.t1
chromosome_5	PASA	three_prime_UTR	21125808	21126076	.	-	.	ID=model.chromosome_5.g3164.t1.utr3p1;Parent=model.chromosome_5.g3164.t1
chromosome_5	Augustus	gene	41692972	41694990	.	+	.	ID=gene.chromosome_5.g5862.t1;Name=Augustus%20prediction
chromosome_5	Augustus	mRNA	41692972	41694990	.	+	.	ID=model.chromosome_5.g5862.t1;Parent=gene.chromosome_5.g5862.t1
chromosome_5	Augustus	exon	41692972	41694990	.	+	.	ID=model.chromosome_5.g5862.t1.exon1;Parent=model.chromosome_5.g5862.t1
chromosome_5	Augustus	CDS	41692972	41694990	.	+	.	ID=cds.model.chromosome_5.g5862.t1;Parent=model.chromosome_5.g5862.t1
chromosome_5	Augustus	gene	41685505	41685756	.	+	.	ID=gene.chromosome_5.g5860.t1;Name=Augustus%20prediction
chromosome_5	Augustus	mRNA	41685505	41685756	.	+	.	ID=model.chromosome_5.g5860.t1;Parent=gene.chromosome_5.g5860.t1
chromosome_5	Augustus	exon	41685505	41685756	.	+	.	ID=model.chromosome_5.g5860.t1.exon1;Parent=model.chromosome_5.g5860.t1
chromosome_5	Augustus	CDS	41685505	41685756	.	+	.	ID=cds.model.chromosome_5.g5860.t1;Parent=model.chromosome_5.g5860.t1
chromosome_5	Augustus	gene	56224990	56225970	.	-	.	ID=gene.chromosome_5.g8020.t1;Name=Augustus%20prediction
chromosome_5	Augustus	mRNA	56224990	56225970	.	-	.	ID=model.chromosome_5.g8020.t1;Parent=gene.chromosome_5.g8020.t1
chromosome_5	Augustus	exon	56224990	56225970	.	-	.	ID=model.chromosome_5.g8020.t1.exon1;Parent=model.chromosome_5.g8020.t1
chromosome_5	Augustus	CDS	56224990	56225970	.	-	.	ID=cds.model.chromosome_5.g8020.t1;Parent=model.chromosome_5.g8020.t1
chromosome_5	Augustus	gene	41692153	41692834	.	+	.	ID=gene.chromosome_5.g5861.t1;Name=Augustus%20prediction
chromosome_5	Augustus	mRNA	41692153	41692834	.	+	.	ID=model.chromosome_5.g5861.t1;Parent=gene.chromosome_5.g5861.t1
chromosome_5	Augustus	exon	41692153	41692567	.	+	.	ID=model.chromosome_5.g5861.t1.exon1;Parent=model.chromosome_5.g5861.t1
chromosome_5	Augustus	intron	41692568	41692691	.	+	.	ID=model.chromosome_5.g5861.t1.intron1;Parent=model.chromosome_5.g5861.t1.len123
chromosome_5	Augustus	CDS	41692153	41692567	.	+	.	ID=cds.model.chromosome_5.g5861.t1;Parent=model.chromosome_5.g5861.t1
chromosome_5	Augustus	exon	41692692	41692834	.	+	.	ID=model.chromosome_5.g5861.t1.exon2;Parent=model.chromosome_5.g5861.t1
chromosome_5	Augustus	CDS	41692692	41692834	.	+	.	ID=cds.model.chromosome_5.g5861.t1;Parent=model.chromosome_5.g5861.t1
chromosome_5	Augustus	gene	16253077	16254134	.	-	.	ID=gene.chromosome_5.g2443.t1;Name=Augustus%20prediction
chromosome_5	Augustus	mRNA	16253077	16254134	.	-	.	ID=model.chromosome_5.g2443.t1;Parent=gene.chromosome_5.g2443.t1
chromosome_5	Augustus	exon	16253943	16254134	.	-	.	ID=model.chromosome_5.g2443.t1.exon1;Parent=model.chromosome_5.g2443.t1
chromosome_5	Augustus	intron	16253942	16253437	.	-	.	ID=model.chromosome_5.g2443.t1.intron1;Parent=model.chromosome_5.g2443.t1.len505
chromosome_5	Augustus	CDS	16253943	16254134	.	-	.	ID=cds.model.chromosome_5.g2443.t1;Parent=model.chromosome_5.g2443.t1
chromosome_5	Augustus	exon	16253077	16253436	.	-	.	ID=model.chromosome_5.g2443.t1.exon2;Parent=model.chromosome_5.g2443.t1
chromosome_5	Augustus	CDS	16253077	16253436	.	-	.	ID=cds.model.chromosome_5.g2443.t1;Parent=model.chromosome_5.g2443.t1
chromosome_5	Augustus	gene	56251746	56252495	.	+	.	ID=gene.chromosome_5.g8025.t1;Name=Augustus%20prediction
chromosome_5	Augustus	mRNA	56251746	56252495	.	+	.	ID=model.chromosome_5.g8025.t1;Parent=gene.chromosome_5.g8025.t1
chromosome_5	Augustus	exon	56251746	56251830	.	+	.	ID=model.chromosome_5.g8025.t1.exon1;Parent=model.chromosome_5.g8025.t1
chromosome_5	Augustus	intron	56251831	56251956	.	+	.	ID=model.chromosome_5.g8025.t1.intron1;Parent=model.chromosome_5.g8025.t1.len125
chromosome_5	Augustus	CDS	56251746	56251830	.	+	.	ID=cds.model.chromosome_5.g8025.t1;Parent=model.chromosome_5.g8025.t1
chromosome_5	Augustus	exon	56251957	56252033	.	+	.	ID=model.chromosome_5.g8025.t1.exon2;Parent=model.chromosome_5.g8025.t1
chromosome_5	Augustus	intron	56252034	56252351	.	+	.	ID=model.chromosome_5.g8025.t1.intron2;Parent=model.chromosome_5.g8025.t1.len317
chromosome_5	Augustus	CDS	56251957	56252033	.	+	.	ID=cds.model.chromosome_5.g8025.t1;Parent=model.chromosome_5.g8025.t1
chromosome_5	Augustus	exon	56252352	56252495	.	+	.	ID=model.chromosome_5.g8025.t1.exon3;Parent=model.chromosome_5.g8025.t1
chromosome_5	Augustus	CDS	56252352	56252495	.	+	.	ID=cds.model.chromosome_5.g8025.t1;Parent=model.chromosome_5.g8025.t1
chromosome_5	Augustus	gene	16253122	16253382	.	+	.	ID=gene.chromosome_5.g2444.t1;Name=Augustus%20prediction
chromosome_5	Augustus	mRNA	16253122	16253382	.	+	.	ID=model.chromosome_5.g2444.t1;Parent=gene.chromosome_5.g2444.t1
chromosome_5	Augustus	exon	16253122	16253382	.	+	.	ID=model.chromosome_5.g2444.t1.exon1;Parent=model.chromosome_5.g2444.t1
chromosome_5	Augustus	CDS	16253122	16253382	.	+	.	ID=cds.model.chromosome_5.g2444.t1;Parent=model.chromosome_5.g2444.t1
chromosome_6	Augustus	gene	55629744	55631978	.	-	.	ID=gene.chromosome_6.g8519.t1;Name=Augustus%20prediction
chromosome_6	Augustus	mRNA	55629744	55631978	.	-	.	ID=model.chromosome_6.g8519.t1;Parent=gene.chromosome_6.g8519.t1
chromosome_6	Augustus	exon	55631475	55631978	.	-	.	ID=model.chromosome_6.g8519.t1.exon1;Parent=model.chromosome_6.g8519.t1
chromosome_6	Augustus	intron	55631474	55631382	.	-	.	ID=model.chromosome_6.g8519.t1.intron1;Parent=model.chromosome_6.g8519.t1.len92
chromosome_6	Augustus	CDS	55631475	55631978	.	-	.	ID=cds.model.chromosome_6.g8519.t1;Parent=model.chromosome_6.g8519.t1
chromosome_6	Augustus	exon	55631104	55631381	.	-	.	ID=model.chromosome_6.g8519.t1.exon2;Parent=model.chromosome_6.g8519.t1
chromosome_6	Augustus	intron	55631103	55630879	.	-	.	ID=model.chromosome_6.g8519.t1.intron2;Parent=model.chromosome_6.g8519.t1.len224
chromosome_6	Augustus	CDS	55631104	55631381	.	-	.	ID=cds.model.chromosome_6.g8519.t1;Parent=model.chromosome_6.g8519.t1
chromosome_6	Augustus	exon	55630847	55630878	.	-	.	ID=model.chromosome_6.g8519.t1.exon3;Parent=model.chromosome_6.g8519.t1
chromosome_6	Augustus	intron	55630846	55630746	.	-	.	ID=model.chromosome_6.g8519.t1.intron3;Parent=model.chromosome_6.g8519.t1.len100
chromosome_6	Augustus	CDS	55630847	55630878	.	-	.	ID=cds.model.chromosome_6.g8519.t1;Parent=model.chromosome_6.g8519.t1
chromosome_6	Augustus	exon	55630339	55630745	.	-	.	ID=model.chromosome_6.g8519.t1.exon4;Parent=model.chromosome_6.g8519.t1
chromosome_6	Augustus	intron	55630338	55630227	.	-	.	ID=model.chromosome_6.g8519.t1.intron4;Parent=model.chromosome_6.g8519.t1.len111
chromosome_6	Augustus	CDS	55630339	55630745	.	-	.	ID=cds.model.chromosome_6.g8519.t1;Parent=model.chromosome_6.g8519.t1
chromosome_6	Augustus	exon	55629744	55630226	.	-	.	ID=model.chromosome_6.g8519.t1.exon5;Parent=model.chromosome_6.g8519.t1
chromosome_6	Augustus	CDS	55629744	55630226	.	-	.	ID=cds.model.chromosome_6.g8519.t1;Parent=model.chromosome_6.g8519.t1
chromosome_6	Augustus	gene	37658262	37658846	.	-	.	ID=gene.chromosome_6.g5544.t1;Name=Augustus%20prediction
chromosome_6	Augustus	mRNA	37658262	37658846	.	-	.	ID=model.chromosome_6.g5544.t1;Parent=gene.chromosome_6.g5544.t1
chromosome_6	Augustus	exon	37658262	37658846	.	-	.	ID=model.chromosome_6.g5544.t1.exon1;Parent=model.chromosome_6.g5544.t1
chromosome_6	Augustus	CDS	37658262	37658846	.	-	.	ID=cds.model.chromosome_6.g5544.t1;Parent=model.chromosome_6.g5544.t1
chromosome_6	Augustus	gene	12500769	12502890	.	-	.	ID=gene.chromosome_6.g1958.t1;Name=Augustus%20prediction
chromosome_6	Augustus	mRNA	12500769	12502890	.	-	.	ID=model.chromosome_6.g1958.t1;Parent=gene.chromosome_6.g1958.t1
chromosome_6	Augustus	exon	12502762	12502890	.	-	.	ID=model.chromosome_6.g1958.t1.exon1;Parent=model.chromosome_6.g1958.t1
chromosome_6	Augustus	intron	12502761	12501701	.	-	.	ID=model.chromosome_6.g1958.t1.intron1;Parent=model.chromosome_6.g1958.t1.len1060
chromosome_6	Augustus	CDS	12502762	12502890	.	-	.	ID=cds.model.chromosome_6.g1958.t1;Parent=model.chromosome_6.g1958.t1
chromosome_6	Augustus	exon	12501608	12501700	.	-	.	ID=model.chromosome_6.g1958.t1.exon2;Parent=model.chromosome_6.g1958.t1
chromosome_6	Augustus	intron	12501607	12501144	.	-	.	ID=model.chromosome_6.g1958.t1.intron2;Parent=model.chromosome_6.g1958.t1.len463
chromosome_6	Augustus	CDS	12501608	12501700	.	-	.	ID=cds.model.chromosome_6.g1958.t1;Parent=model.chromosome_6.g1958.t1
chromosome_6	Augustus	exon	12500769	12501143	.	-	.	ID=model.chromosome_6.g1958.t1.exon3;Parent=model.chromosome_6.g1958.t1
chromosome_6	Augustus	CDS	12500769	12501143	.	-	.	ID=cds.model.chromosome_6.g1958.t1;Parent=model.chromosome_6.g1958.t1
chromosome_6	Augustus	gene	45317668	45317961	.	-	.	ID=gene.chromosome_6.g6714.t1;Name=Augustus%20prediction
chromosome_6	Augustus	mRNA	45317668	45317961	.	-	.	ID=model.chromosome_6.g6714.t1;Parent=gene.chromosome_6.g6714.t1
chromosome_6	Augustus	exon	45317668	45317961	.	-	.	ID=model.chromosome_6.g6714.t1.exon1;Parent=model.chromosome_6.g6714.t1
chromosome_6	Augustus	CDS	45317668	45317961	.	-	.	ID=cds.model.chromosome_6.g6714.t1;Parent=model.chromosome_6.g6714.t1
chromosome_6	Augustus	gene	37657398	37658153	.	-	.	ID=gene.chromosome_6.g5543.t1;Name=Augustus%20prediction
chromosome_6	Augustus	mRNA	37657398	37658153	.	-	.	ID=model.chromosome_6.g5543.t1;Parent=gene.chromosome_6.g5543.t1
chromosome_6	Augustus	exon	37657959	37658153	.	-	.	ID=model.chromosome_6.g5543.t1.exon1;Parent=model.chromosome_6.g5543.t1
chromosome_6	Augustus	intron	37657958	37657875	.	-	.	ID=model.chromosome_6.g5543.t1.intron1;Parent=model.chromosome_6.g5543.t1.len83
chromosome_6	Augustus	CDS	37657959	37658153	.	-	.	ID=cds.model.chromosome_6.g5543.t1;Parent=model.chromosome_6.g5543.t1
chromosome_6	Augustus	exon	37657398	37657874	.	-	.	ID=model.chromosome_6.g5543.t1.exon2;Parent=model.chromosome_6.g5543.t1
chromosome_6	Augustus	CDS	37657398	37657874	.	-	.	ID=cds.model.chromosome_6.g5543.t1;Parent=model.chromosome_6.g5543.t1
chromosome_6	Augustus	gene	37707152	37708847	.	+	.	ID=gene.chromosome_6.g5548.t1;Name=Augustus%20prediction
chromosome_6	Augustus	mRNA	37707152	37708847	.	+	.	ID=model.chromosome_6.g5548.t1;Parent=gene.chromosome_6.g5548.t1
chromosome_6	Augustus	exon	37707152	37707187	.	+	.	ID=model.chromosome_6.g5548.t1.exon1;Parent=model.chromosome_6.g5548.t1
chromosome_6	Augustus	intron	37707188	37707264	.	+	.	ID=model.chromosome_6.g5548.t1.intron1;Parent=model.chromosome_6.g5548.t1.len76
chromosome_6	Augustus	CDS	37707152	37707187	.	+	.	ID=cds.model.chromosome_6.g5548.t1;Parent=model.chromosome_6.g5548.t1
chromosome_6	Augustus	exon	37707265	37707465	.	+	.	ID=model.chromosome_6.g5548.t1.exon2;Parent=model.chromosome_6.g5548.t1
chromosome_6	Augustus	intron	37707466	37708151	.	+	.	ID=model.chromosome_6.g5548.t1.intron2;Parent=model.chromosome_6.g5548.t1.len685
chromosome_6	Augustus	CDS	37707265	37707465	.	+	.	ID=cds.model.chromosome_6.g5548.t1;Parent=model.chromosome_6.g5548.t1
chromosome_6	Augustus	exon	37708152	37708847	.	+	.	ID=model.chromosome_6.g5548.t1.exon3;Parent=model.chromosome_6.g5548.t1
chromosome_6	Augustus	CDS	37708152	37708847	.	+	.	ID=cds.model.chromosome_6.g5548.t1;Parent=model.chromosome_6.g5548.t1
chromosome_6	Augustus	gene	37367634	37368005	.	+	.	ID=gene.chromosome_6.g5490.t1;Name=Augustus%20prediction
chromosome_6	Augustus	mRNA	37367634	37368005	.	+	.	ID=model.chromosome_6.g5490.t1;Parent=gene.chromosome_6.g5490.t1
chromosome_6	Augustus	exon	37367634	37368005	.	+	.	ID=model.chromosome_6.g5490.t1.exon1;Parent=model.chromosome_6.g5490.t1
chromosome_6	Augustus	CDS	37367634	37368005	.	+	.	ID=cds.model.chromosome_6.g5490.t1;Parent=model.chromosome_6.g5490.t1
chromosome_6	Augustus	gene	45315329	45316666	.	-	.	ID=gene.chromosome_6.g6713.t1;Name=Augustus%20prediction
chromosome_6	Augustus	mRNA	45315329	45316666	.	-	.	ID=model.chromosome_6.g6713.t1;Parent=gene.chromosome_6.g6713.t1
chromosome_6	Augustus	exon	45315329	45316666	.	-	.	ID=model.chromosome_6.g6713.t1.exon1;Parent=model.chromosome_6.g6713.t1
chromosome_6	Augustus	CDS	45315329	45316666	.	-	.	ID=cds.model.chromosome_6.g6713.t1;Parent=model.chromosome_6.g6713.t1
chromosome_6	Augustus	gene	45329653	45330012	.	+	.	ID=gene.chromosome_6.g6717.t1;Name=Augustus%20prediction
chromosome_6	Augustus	mRNA	45329653	45330012	.	+	.	ID=model.chromosome_6.g6717.t1;Parent=gene.chromosome_6.g6717.t1
chromosome_6	Augustus	exon	45329653	45330012	.	+	.	ID=model.chromosome_6.g6717.t1.exon1;Parent=model.chromosome_6.g6717.t1
chromosome_6	Augustus	CDS	45329653	45330012	.	+	.	ID=cds.model.chromosome_6.g6717.t1;Parent=model.chromosome_6.g6717.t1
chromosome_6	Augustus	gene	55629754	55629990	.	+	.	ID=gene.chromosome_6.g8520.t1;Name=Augustus%20prediction
chromosome_6	Augustus	mRNA	55629754	55629990	.	+	.	ID=model.chromosome_6.g8520.t1;Parent=gene.chromosome_6.g8520.t1
chromosome_6	Augustus	exon	55629754	55629990	.	+	.	ID=model.chromosome_6.g8520.t1.exon1;Parent=model.chromosome_6.g8520.t1
chromosome_6	Augustus	CDS	55629754	55629990	.	+	.	ID=cds.model.chromosome_6.g8520.t1;Parent=model.chromosome_6.g8520.t1
chromosome_6	Augustus	gene	41210197	41211842	.	+	.	ID=gene.chromosome_6.g6079.t1;Name=Augustus%20prediction
chromosome_6	Augustus	mRNA	41210197	41211842	.	+	.	ID=model.chromosome_6.g6079.t1;Parent=gene.chromosome_6.g6079.t1
chromosome_6	Augustus	exon	41210197	41210298	.	+	.	ID=model.chromosome_6.g6079.t1.exon1;Parent=model.chromosome_6.g6079.t1
chromosome_6	Augustus	intron	41210299	41211068	.	+	.	ID=model.chromosome_6.g6079.t1.intron1;Parent=model.chromosome_6.g6079.t1.len769
chromosome_6	Augustus	CDS	41210197	41210298	.	+	.	ID=cds.model.chromosome_6.g6079.t1;Parent=model.chromosome_6.g6079.t1
chromosome_6	Augustus	exon	41211069	41211167	.	+	.	ID=model.chromosome_6.g6079.t1.exon2;Parent=model.chromosome_6.g6079.t1
chromosome_6	Augustus	intron	41211168	41211253	.	+	.	ID=model.chromosome_6.g6079.t1.intron2;Parent=model.chromosome_6.g6079.t1.len85
chromosome_6	Augustus	CDS	41211069	41211167	.	+	.	ID=cds.model.chromosome_6.g6079.t1;Parent=model.chromosome_6.g6079.t1
chromosome_6	Augustus	exon	41211254	41211528	.	+	.	ID=model.chromosome_6.g6079.t1.exon3;Parent=model.chromosome_6.g6079.t1
chromosome_6	Augustus	intron	41211529	41211799	.	+	.	ID=model.chromosome_6.g6079.t1.intron3;Parent=model.chromosome_6.g6079.t1.len270
chromosome_6	Augustus	CDS	41211254	41211528	.	+	.	ID=cds.model.chromosome_6.g6079.t1;Parent=model.chromosome_6.g6079.t1
chromosome_6	Augustus	exon	41211800	41211842	.	+	.	ID=model.chromosome_6.g6079.t1.exon4;Parent=model.chromosome_6.g6079.t1
chromosome_6	Augustus	CDS	41211800	41211842	.	+	.	ID=cds.model.chromosome_6.g6079.t1;Parent=model.chromosome_6.g6079.t1
chromosome_7	Augustus	gene	2906079	2906579	.	+	.	ID=gene.chromosome_7.g467.t1;Name=Augustus%20prediction
chromosome_7	Augustus	mRNA	2906079	2906579	.	+	.	ID=model.chromosome_7.g467.t1;Parent=gene.chromosome_7.g467.t1
chromosome_7	Augustus	exon	2906079	2906579	.	+	.	ID=model.chromosome_7.g467.t1.exon1;Parent=model.chromosome_7.g467.t1
chromosome_7	Augustus	CDS	2906079	2906579	.	+	.	ID=cds.model.chromosome_7.g467.t1;Parent=model.chromosome_7.g467.t1
chromosome_7	Augustus	gene	5522900	5523124	.	+	.	ID=gene.chromosome_7.g870.t1;Name=Augustus%20prediction
chromosome_7	Augustus	mRNA	5522900	5523124	.	+	.	ID=model.chromosome_7.g870.t1;Parent=gene.chromosome_7.g870.t1
chromosome_7	Augustus	exon	5522900	5523124	.	+	.	ID=model.chromosome_7.g870.t1.exon1;Parent=model.chromosome_7.g870.t1
chromosome_7	Augustus	CDS	5522900	5523124	.	+	.	ID=cds.model.chromosome_7.g870.t1;Parent=model.chromosome_7.g870.t1
chromosome_7	Augustus	gene	1192835	1193797	.	+	.	ID=gene.chromosome_7.g189.t1;Name=Augustus%20prediction
chromosome_7	Augustus	mRNA	1192835	1193797	.	+	.	ID=model.chromosome_7.g189.t1;Parent=gene.chromosome_7.g189.t1
chromosome_7	Augustus	exon	1192835	1193243	.	+	.	ID=model.chromosome_7.g189.t1.exon1;Parent=model.chromosome_7.g189.t1
chromosome_7	Augustus	intron	1193244	1193378	.	+	.	ID=model.chromosome_7.g189.t1.intron1;Parent=model.chromosome_7.g189.t1.len134
chromosome_7	Augustus	CDS	1192835	1193243	.	+	.	ID=cds.model.chromosome_7.g189.t1;Parent=model.chromosome_7.g189.t1
chromosome_7	Augustus	exon	1193379	1193797	.	+	.	ID=model.chromosome_7.g189.t1.exon2;Parent=model.chromosome_7.g189.t1
chromosome_7	Augustus	CDS	1193379	1193797	.	+	.	ID=cds.model.chromosome_7.g189.t1;Parent=model.chromosome_7.g189.t1
chromosome_7	Augustus	gene	38831765	38833185	.	+	.	ID=gene.chromosome_7.g5582.t1;Name=Augustus%20prediction
chromosome_7	Augustus	mRNA	38831765	38833185	.	+	.	ID=model.chromosome_7.g5582.t1;Parent=gene.chromosome_7.g5582.t1
chromosome_7	Augustus	exon	38831765	38831839	.	+	.	ID=model.chromosome_7.g5582.t1.exon1;Parent=model.chromosome_7.g5582.t1
chromosome_7	Augustus	intron	38831840	38831921	.	+	.	ID=model.chromosome_7.g5582.t1.intron1;Parent=model.chromosome_7.g5582.t1.len81
chromosome_7	Augustus	CDS	38831765	38831839	.	+	.	ID=cds.model.chromosome_7.g5582.t1;Parent=model.chromosome_7.g5582.t1
chromosome_7	Augustus	exon	38831922	38832029	.	+	.	ID=model.chromosome_7.g5582.t1.exon2;Parent=model.chromosome_7.g5582.t1
chromosome_7	Augustus	intron	38832030	38832936	.	+	.	ID=model.chromosome_7.g5582.t1.intron2;Parent=model.chromosome_7.g5582.t1.len906
chromosome_7	Augustus	CDS	38831922	38832029	.	+	.	ID=cds.model.chromosome_7.g5582.t1;Parent=model.chromosome_7.g5582.t1
chromosome_7	Augustus	exon	38832937	38833059	.	+	.	ID=model.chromosome_7.g5582.t1.exon3;Parent=model.chromosome_7.g5582.t1
chromosome_7	Augustus	intron	38833060	38833155	.	+	.	ID=model.chromosome_7.g5582.t1.intron3;Parent=model.chromosome_7.g5582.t1.len95
chromosome_7	Augustus	CDS	38832937	38833059	.	+	.	ID=cds.model.chromosome_7.g5582.t1;Parent=model.chromosome_7.g5582.t1
chromosome_7	Augustus	exon	38833156	38833185	.	+	.	ID=model.chromosome_7.g5582.t1.exon4;Parent=model.chromosome_7.g5582.t1
chromosome_7	Augustus	CDS	38833156	38833185	.	+	.	ID=cds.model.chromosome_7.g5582.t1;Parent=model.chromosome_7.g5582.t1
chromosome_7	Augustus	gene	60453431	60457549	.	+	.	ID=gene.chromosome_7.g9190.t1;Name=Augustus%20prediction
chromosome_7	Augustus	mRNA	60453431	60457549	.	+	.	ID=model.chromosome_7.g9190.t1;Parent=gene.chromosome_7.g9190.t1
chromosome_7	Augustus	exon	60453431	60454109	.	+	.	ID=model.chromosome_7.g9190.t1.exon1;Parent=model.chromosome_7.g9190.t1
chromosome_7	Augustus	intron	60454110	60454222	.	+	.	ID=model.chromosome_7.g9190.t1.intron1;Parent=model.chromosome_7.g9190.t1.len112
chromosome_7	Augustus	CDS	60453431	60454109	.	+	.	ID=cds.model.chromosome_7.g9190.t1;Parent=model.chromosome_7.g9190.t1
chromosome_7	Augustus	exon	60454223	60457379	.	+	.	ID=model.chromosome_7.g9190.t1.exon2;Parent=model.chromosome_7.g9190.t1
chromosome_7	Augustus	intron	60457380	60457542	.	+	.	ID=model.chromosome_7.g9190.t1.intron2;Parent=model.chromosome_7.g9190.t1.len162
chromosome_7	Augustus	CDS	60454223	60457379	.	+	.	ID=cds.model.chromosome_7.g9190.t1;Parent=model.chromosome_7.g9190.t1
chromosome_7	Augustus	exon	60457543	60457549	.	+	.	ID=model.chromosome_7.g9190.t1.exon3;Parent=model.chromosome_7.g9190.t1
chromosome_7	Augustus	CDS	60457543	60457549	.	+	.	ID=cds.model.chromosome_7.g9190.t1;Parent=model.chromosome_7.g9190.t1
chromosome_7	PASA	gene	12217375	12217863	.	-	.	ID=gene.chromosome_7.g1853.t1;Name=Augustus%20prediction
chromosome_7	PASA	mRNA	12217375	12217863	.	-	.	ID=model.chromosome_7.g1853.t1;Parent=gene.chromosome_7.g1853.t1
chromosome_7	PASA	exon	12217375	12217863	.	-	.	ID=model.chromosome_7.g1853.t1.exon1;Parent=model.chromosome_7.g1853.t1
chromosome_7	PASA	CDS	12217603	12217863	.	-	0	ID=cds.model.chromosome_7.g1853.t1;Parent=model.chromosome_7.g1853.t1
chromosome_7	PASA	three_prime_UTR	12217375	12217602	.	-	.	ID=model.chromosome_7.g1853.t1.utr3p1;Parent=model.chromosome_7.g1853.t1
chromosome_7	PASA	gene	50911911	50912924	.	+	.	ID=gene.chromosome_7.g7650.t1;Name=Augustus%20prediction
chromosome_7	PASA	mRNA	50911911	50912924	.	+	.	ID=model.chromosome_7.g7650.t1;Parent=gene.chromosome_7.g7650.t1
chromosome_7	PASA	five_prime_UTR	50911911	50911946	.	+	.	ID=model.chromosome_7.g7650.t1.utr5p1;Parent=model.chromosome_7.g7650.t1
chromosome_7	PASA	five_prime_UTR	50912040	50912089	.	+	.	ID=model.chromosome_7.g7650.t1.utr5p2;Parent=model.chromosome_7.g7650.t1
chromosome_7	PASA	exon	50911911	50911946	.	+	.	ID=model.chromosome_7.g7650.t1.exon1;Parent=model.chromosome_7.g7650.t1
chromosome_7	PASA	intron	50911947	50912039	.	+	.	ID=model.chromosome_7.g7650.t1.intron1;Parent=model.chromosome_7.g7650.t1.len92
chromosome_7	PASA	exon	50912040	50912924	.	+	.	ID=model.chromosome_7.g7650.t1.exon2;Parent=model.chromosome_7.g7650.t1
chromosome_7	PASA	CDS	50912090	50912428	.	+	0	ID=cds.model.chromosome_7.g7650.t1;Parent=model.chromosome_7.g7650.t1
chromosome_7	PASA	three_prime_UTR	50912429	50912924	.	+	.	ID=model.chromosome_7.g7650.t1.utr3p1;Parent=model.chromosome_7.g7650.t1
chromosome_7	Augustus	gene	18205871	18209507	.	+	.	ID=gene.chromosome_7.g2794.t1;Name=Augustus%20prediction
chromosome_7	Augustus	mRNA	18205871	18209507	.	+	.	ID=model.chromosome_7.g2794.t1;Parent=gene.chromosome_7.g2794.t1
chromosome_7	Augustus	exon	18205871	18206960	.	+	.	ID=model.chromosome_7.g2794.t1.exon1;Parent=model.chromosome_7.g2794.t1
chromosome_7	Augustus	intron	18206961	18208103	.	+	.	ID=model.chromosome_7.g2794.t1.intron1;Parent=model.chromosome_7.g2794.t1.len1142
chromosome_7	Augustus	CDS	18205871	18206960	.	+	.	ID=cds.model.chromosome_7.g2794.t1;Parent=model.chromosome_7.g2794.t1
chromosome_7	Augustus	exon	18208104	18208535	.	+	.	ID=model.chromosome_7.g2794.t1.exon2;Parent=model.chromosome_7.g2794.t1
chromosome_7	Augustus	intron	18208536	18208758	.	+	.	ID=model.chromosome_7.g2794.t1.intron2;Parent=model.chromosome_7.g2794.t1.len222
chromosome_7	Augustus	CDS	18208104	18208535	.	+	.	ID=cds.model.chromosome_7.g2794.t1;Parent=model.chromosome_7.g2794.t1
chromosome_7	Augustus	exon	18208759	18209507	.	+	.	ID=model.chromosome_7.g2794.t1.exon3;Parent=model.chromosome_7.g2794.t1
chromosome_7	Augustus	CDS	18208759	18209507	.	+	.	ID=cds.model.chromosome_7.g2794.t1;Parent=model.chromosome_7.g2794.t1
chromosome_7	Augustus	gene	63085515	63085910	.	-	.	ID=gene.chromosome_7.g9623.t1;Name=Augustus%20prediction
chromosome_7	Augustus	mRNA	63085515	63085910	.	-	.	ID=model.chromosome_7.g9623.t1;Parent=gene.chromosome_7.g9623.t1
chromosome_7	Augustus	exon	63085515	63085910	.	-	.	ID=model.chromosome_7.g9623.t1.exon1;Parent=model.chromosome_7.g9623.t1
chromosome_7	Augustus	CDS	63085515	63085910	.	-	.	ID=cds.model.chromosome_7.g9623.t1;Parent=model.chromosome_7.g9623.t1
chromosome_7	PASA	gene	17919407	17922450	.	+	.	ID=gene.chromosome_7.g2756.t1;Name=Augustus%20prediction
chromosome_7	PASA	mRNA	17919407	17922450	.	+	.	ID=model.chromosome_7.g2756.t1;Parent=gene.chromosome_7.g2756.t1
chromosome_7	PASA	five_prime_UTR	17919407	17919525	.	+	.	ID=model.chromosome_7.g2756.t1.utr5p1;Parent=model.chromosome_7.g2756.t1
chromosome_7	PASA	five_prime_UTR	17919901	17919946	.	+	.	ID=model.chromosome_7.g2756.t1.utr5p2;Parent=model.chromosome_7.g2756.t1
chromosome_7	PASA	exon	17919407	17919525	.	+	.	ID=model.chromosome_7.g2756.t1.exon1;Parent=model.chromosome_7.g2756.t1
chromosome_7	PASA	intron	17919526	17919900	.	+	.	ID=model.chromosome_7.g2756.t1.intron1;Parent=model.chromosome_7.g2756.t1.len374
chromosome_7	PASA	exon	17919901	17920016	.	+	.	ID=model.chromosome_7.g2756.t1.exon2;Parent=model.chromosome_7.g2756.t1
chromosome_7	PASA	intron	17920017	17921858	.	+	.	ID=model.chromosome_7.g2756.t1.intron2;Parent=model.chromosome_7.g2756.t1.len1841
chromosome_7	PASA	CDS	17919947	17920016	.	+	0	ID=cds.model.chromosome_7.g2756.t1;Parent=model.chromosome_7.g2756.t1
chromosome_7	PASA	exon	17921859	17921979	.	+	.	ID=model.chromosome_7.g2756.t1.exon3;Parent=model.chromosome_7.g2756.t1
chromosome_7	PASA	intron	17921980	17922074	.	+	.	ID=model.chromosome_7.g2756.t1.intron3;Parent=model.chromosome_7.g2756.t1.len94
chromosome_7	PASA	CDS	17921859	17921979	.	+	2	ID=cds.model.chromosome_7.g2756.t1;Parent=model.chromosome_7.g2756.t1
chromosome_7	PASA	exon	17922075	17922450	.	+	.	ID=model.chromosome_7.g2756.t1.exon4;Parent=model.chromosome_7.g2756.t1
chromosome_7	PASA	CDS	17922075	17922450	.	+	1	ID=cds.model.chromosome_7.g2756.t1;Parent=model.chromosome_7.g2756.t1
chromosome_7	Augustus	gene	18242426	18242857	.	-	.	ID=gene.chromosome_7.g2798.t1;Name=Augustus%20prediction
chromosome_7	Augustus	mRNA	18242426	18242857	.	-	.	ID=model.chromosome_7.g2798.t1;Parent=gene.chromosome_7.g2798.t1
chromosome_7	Augustus	exon	18242426	18242857	.	-	.	ID=model.chromosome_7.g2798.t1.exon1;Parent=model.chromosome_7.g2798.t1
chromosome_7	Augustus	CDS	18242426	18242857	.	-	.	ID=cds.model.chromosome_7.g2798.t1;Parent=model.chromosome_7.g2798.t1
chromosome_7	PASA	gene	61927597	61928267	.	-	.	ID=gene.chromosome_7.g9443.t1;Name=Augustus%20prediction
chromosome_7	PASA	mRNA	61927597	61928267	.	-	.	ID=model.chromosome_7.g9443.t1;Parent=gene.chromosome_7.g9443.t1
chromosome_7	PASA	five_prime_UTR	61927984	61928267	.	-	.	ID=model.chromosome_7.g9443.t1.utr5p1;Parent=model.chromosome_7.g9443.t1
chromosome_7	PASA	exon	61927597	61928267	.	-	.	ID=model.chromosome_7.g9443.t1.exon1;Parent=model.chromosome_7.g9443.t1
chromosome_7	PASA	CDS	61927597	61927983	.	-	0	ID=cds.model.chromosome_7.g9443.t1;Parent=model.chromosome_7.g9443.t1
chromosome_7	Augustus	gene	59635032	59635784	.	-	.	ID=gene.chromosome_7.g9027.t1;Name=Augustus%20prediction
chromosome_7	Augustus	mRNA	59635032	59635784	.	-	.	ID=model.chromosome_7.g9027.t1;Parent=gene.chromosome_7.g9027.t1
chromosome_7	Augustus	exon	59635032	59635784	.	-	.	ID=model.chromosome_7.g9027.t1.exon1;Parent=model.chromosome_7.g9027.t1
chromosome_7	Augustus	CDS	59635032	59635784	.	-	.	ID=cds.model.chromosome_7.g9027.t1;Parent=model.chromosome_7.g9027.t1
chromosome_7	Augustus	gene	20494849	20495277	.	-	.	ID=gene.chromosome_7.g3174.t1;Name=Augustus%20prediction
chromosome_7	Augustus	mRNA	20494849	20495277	.	-	.	ID=model.chromosome_7.g3174.t1;Parent=gene.chromosome_7.g3174.t1
chromosome_7	Augustus	exon	20494849	20495277	.	-	.	ID=model.chromosome_7.g3174.t1.exon1;Parent=model.chromosome_7.g3174.t1
chromosome_7	Augustus	CDS	20494849	20495277	.	-	.	ID=cds.model.chromosome_7.g3174.t1;Parent=model.chromosome_7.g3174.t1
chromosome_7	Augustus	gene	56078681	56079202	.	-	.	ID=gene.chromosome_7.g8421.t1;Name=Augustus%20prediction
chromosome_7	Augustus	mRNA	56078681	56079202	.	-	.	ID=model.chromosome_7.g8421.t1;Parent=gene.chromosome_7.g8421.t1
chromosome_7	Augustus	exon	56078681	56079202	.	-	.	ID=model.chromosome_7.g8421.t1.exon1;Parent=model.chromosome_7.g8421.t1
chromosome_7	Augustus	CDS	56078681	56079202	.	-	.	ID=cds.model.chromosome_7.g8421.t1;Parent=model.chromosome_7.g8421.t1
chromosome_7	Augustus	gene	63042988	63043278	.	+	.	ID=gene.chromosome_7.g9617.t1;Name=Augustus%20prediction
chromosome_7	Augustus	mRNA	63042988	63043278	.	+	.	ID=model.chromosome_7.g9617.t1;Parent=gene.chromosome_7.g9617.t1
chromosome_7	Augustus	exon	63042988	63043278	.	+	.	ID=model.chromosome_7.g9617.t1.exon1;Parent=model.chromosome_7.g9617.t1
chromosome_7	Augustus	CDS	63042988	63043278	.	+	.	ID=cds.model.chromosome_7.g9617.t1;Parent=model.chromosome_7.g9617.t1
chromosome_7	PASA	gene	20487064	20492338	.	+	.	ID=gene.chromosome_7.g3173.t1;Name=Augustus%20prediction
chromosome_7	PASA	mRNA	20487064	20492338	.	+	.	ID=model.chromosome_7.g3173.t1;Parent=gene.chromosome_7.g3173.t1
chromosome_7	PASA	exon	20487064	20487349	.	+	.	ID=model.chromosome_7.g3173.t1.exon1;Parent=model.chromosome_7.g3173.t1
chromosome_7	PASA	intron	20487350	20487472	.	+	.	ID=model.chromosome_7.g3173.t1.intron1;Parent=model.chromosome_7.g3173.t1.len122
chromosome_7	PASA	CDS	20487064	20487349	.	+	0	ID=cds.model.chromosome_7.g3173.t1;Parent=model.chromosome_7.g3173.t1
chromosome_7	PASA	exon	20487473	20489326	.	+	.	ID=model.chromosome_7.g3173.t1.exon2;Parent=model.chromosome_7.g3173.t1
chromosome_7	PASA	intron	20489327	20491832	.	+	.	ID=model.chromosome_7.g3173.t1.intron2;Parent=model.chromosome_7.g3173.t1.len2505
chromosome_7	PASA	CDS	20487473	20489326	.	+	2	ID=cds.model.chromosome_7.g3173.t1;Parent=model.chromosome_7.g3173.t1
chromosome_7	PASA	exon	20491833	20492338	.	+	.	ID=model.chromosome_7.g3173.t1.exon3;Parent=model.chromosome_7.g3173.t1
chromosome_7	PASA	CDS	20491833	20492038	.	+	2	ID=cds.model.chromosome_7.g3173.t1;Parent=model.chromosome_7.g3173.t1
chromosome_7	PASA	three_prime_UTR	20492039	20492338	.	+	.	ID=model.chromosome_7.g3173.t1.utr3p1;Parent=model.chromosome_7.g3173.t1
chromosome_7	PASA	gene	26360490	26362026	.	+	.	ID=gene.chromosome_7.g4142.t1;Name=Augustus%20prediction
chromosome_7	PASA	mRNA	26360490	26362026	.	+	.	ID=model.chromosome_7.g4142.t1;Parent=gene.chromosome_7.g4142.t1
chromosome_7	PASA	exon	26360490	26360673	.	+	.	ID=model.chromosome_7.g4142.t1.exon1;Parent=model.chromosome_7.g4142.t1
chromosome_7	PASA	intron	26360674	26360753	.	+	.	ID=model.chromosome_7.g4142.t1.intron1;Parent=model.chromosome_7.g4142.t1.len79
chromosome_7	PASA	CDS	26360490	26360673	.	+	0	ID=cds.model.chromosome_7.g4142.t1;Parent=model.chromosome_7.g4142.t1
chromosome_7	PASA	exon	26360754	26360839	.	+	.	ID=model.chromosome_7.g4142.t1.exon2;Parent=model.chromosome_7.g4142.t1
chromosome_7	PASA	intron	26360840	26361723	.	+	.	ID=model.chromosome_7.g4142.t1.intron2;Parent=model.chromosome_7.g4142.t1.len883
chromosome_7	PASA	CDS	26360754	26360836	.	+	2	ID=cds.model.chromosome_7.g4142.t1;Parent=model.chromosome_7.g4142.t1
chromosome_7	PASA	exon	26361724	26362026	.	+	.	ID=model.chromosome_7.g4142.t1.exon3;Parent=model.chromosome_7.g4142.t1
chromosome_7	PASA	three_prime_UTR	26360837	26360839	.	+	.	ID=model.chromosome_7.g4142.t1.utr3p1;Parent=model.chromosome_7.g4142.t1
chromosome_7	PASA	three_prime_UTR	26361724	26362026	.	+	.	ID=model.chromosome_7.g4142.t1.utr3p2;Parent=model.chromosome_7.g4142.t1
chromosome_7	Augustus	gene	9984980	9985735	.	-	.	ID=gene.chromosome_7.g1557.t1;Name=Augustus%20prediction
chromosome_7	Augustus	mRNA	9984980	9985735	.	-	.	ID=model.chromosome_7.g1557.t1;Parent=gene.chromosome_7.g1557.t1
chromosome_7	Augustus	exon	9985638	9985735	.	-	.	ID=model.chromosome_7.g1557.t1.exon1;Parent=model.chromosome_7.g1557.t1
chromosome_7	Augustus	intron	9985637	9985454	.	-	.	ID=model.chromosome_7.g1557.t1.intron1;Parent=model.chromosome_7.g1557.t1.len183
chromosome_7	Augustus	CDS	9985638	9985735	.	-	.	ID=cds.model.chromosome_7.g1557.t1;Parent=model.chromosome_7.g1557.t1
chromosome_7	Augustus	exon	9985331	9985453	.	-	.	ID=model.chromosome_7.g1557.t1.exon2;Parent=model.chromosome_7.g1557.t1
chromosome_7	Augustus	intron	9985330	9985116	.	-	.	ID=model.chromosome_7.g1557.t1.intron2;Parent=model.chromosome_7.g1557.t1.len214
chromosome_7	Augustus	CDS	9985331	9985453	.	-	.	ID=cds.model.chromosome_7.g1557.t1;Parent=model.chromosome_7.g1557.t1
chromosome_7	Augustus	exon	9984980	9985115	.	-	.	ID=model.chromosome_7.g1557.t1.exon3;Parent=model.chromosome_7.g1557.t1
chromosome_7	Augustus	CDS	9984980	9985115	.	-	.	ID=cds.model.chromosome_7.g1557.t1;Parent=model.chromosome_7.g1557.t1
chromosome_7	Augustus	gene	1192750	1194066	.	-	.	ID=gene.chromosome_7.g188.t1;Name=Augustus%20prediction
chromosome_7	Augustus	mRNA	1192750	1194066	.	-	.	ID=model.chromosome_7.g188.t1;Parent=gene.chromosome_7.g188.t1
chromosome_7	Augustus	exon	1192750	1194066	.	-	.	ID=model.chromosome_7.g188.t1.exon1;Parent=model.chromosome_7.g188.t1
chromosome_7	Augustus	CDS	1192750	1194066	.	-	.	ID=cds.model.chromosome_7.g188.t1;Parent=model.chromosome_7.g188.t1
chromosome_7	Augustus	gene	50909085	50909450	.	+	.	ID=gene.chromosome_7.g7642.t1;Name=Augustus%20prediction
chromosome_7	Augustus	mRNA	50909085	50909450	.	+	.	ID=model.chromosome_7.g7642.t1;Parent=gene.chromosome_7.g7642.t1
chromosome_7	Augustus	exon	50909085	50909450	.	+	.	ID=model.chromosome_7.g7642.t1.exon1;Parent=model.chromosome_7.g7642.t1
chromosome_7	Augustus	CDS	50909085	50909450	.	+	.	ID=cds.model.chromosome_7.g7642.t1;Parent=model.chromosome_7.g7642.t1
chromosome_8	Augustus	gene	1578031	1582403	.	+	.	ID=gene.chromosome_8.g262.t1;Name=Augustus%20prediction
chromosome_8	Augustus	mRNA	1578031	1582403	.	+	.	ID=model.chromosome_8.g262.t1;Parent=gene.chromosome_8.g262.t1
chromosome_8	Augustus	exon	1578031	1579324	.	+	.	ID=model.chromosome_8.g262.t1.exon1;Parent=model.chromosome_8.g262.t1
chromosome_8	Augustus	intron	1579325	1580292	.	+	.	ID=model.chromosome_8.g262.t1.intron1;Parent=model.chromosome_8.g262.t1.len967
chromosome_8	Augustus	CDS	1578031	1579324	.	+	.	ID=cds.model.chromosome_8.g262.t1;Parent=model.chromosome_8.g262.t1
chromosome_8	Augustus	exon	1580293	1582403	.	+	.	ID=model.chromosome_8.g262.t1.exon2;Parent=model.chromosome_8.g262.t1
chromosome_8	Augustus	CDS	1580293	1582403	.	+	.	ID=cds.model.chromosome_8.g262.t1;Parent=model.chromosome_8.g262.t1
chromosome_8	Augustus	gene	47862562	47863382	.	+	.	ID=gene.chromosome_8.g6990.t1;Name=Augustus%20prediction
chromosome_8	Augustus	mRNA	47862562	47863382	.	+	.	ID=model.chromosome_8.g6990.t1;Parent=gene.chromosome_8.g6990.t1
chromosome_8	Augustus	exon	47862562	47863203	.	+	.	ID=model.chromosome_8.g6990.t1.exon1;Parent=model.chromosome_8.g6990.t1
chromosome_8	Augustus	intron	47863204	47863358	.	+	.	ID=model.chromosome_8.g6990.t1.intron1;Parent=model.chromosome_8.g6990.t1.len154
chromosome_8	Augustus	CDS	47862562	47863203	.	+	.	ID=cds.model.chromosome_8.g6990.t1;Parent=model.chromosome_8.g6990.t1
chromosome_8	Augustus	exon	47863359	47863382	.	+	.	ID=model.chromosome_8.g6990.t1.exon2;Parent=model.chromosome_8.g6990.t1
chromosome_8	Augustus	CDS	47863359	47863382	.	+	.	ID=cds.model.chromosome_8.g6990.t1;Parent=model.chromosome_8.g6990.t1
chromosome_8	Augustus	gene	37524858	37527290	.	+	.	ID=gene.chromosome_8.g5449.t1;Name=Augustus%20prediction
chromosome_8	Augustus	mRNA	37524858	37527290	.	+	.	ID=model.chromosome_8.g5449.t1;Parent=gene.chromosome_8.g5449.t1
chromosome_8	Augustus	exon	37524858	37527290	.	+	.	ID=model.chromosome_8.g5449.t1.exon1;Parent=model.chromosome_8.g5449.t1
chromosome_8	Augustus	CDS	37524858	37527290	.	+	.	ID=cds.model.chromosome_8.g5449.t1;Parent=model.chromosome_8.g5449.t1
chromosome_8	Augustus	gene	2767320	2768345	.	-	.	ID=gene.chromosome_8.g446.t1;Name=Augustus%20prediction
chromosome_8	Augustus	mRNA	2767320	2768345	.	-	.	ID=model.chromosome_8.g446.t1;Parent=gene.chromosome_8.g446.t1
chromosome_8	Augustus	exon	2768309	2768345	.	-	.	ID=model.chromosome_8.g446.t1.exon1;Parent=model.chromosome_8.g446.t1
chromosome_8	Augustus	intron	2768308	2767994	.	-	.	ID=model.chromosome_8.g446.t1.intron1;Parent=model.chromosome_8.g446.t1.len314
chromosome_8	Augustus	CDS	2768309	2768345	.	-	.	ID=cds.model.chromosome_8.g446.t1;Parent=model.chromosome_8.g446.t1
chromosome_8	Augustus	exon	2767479	2767993	.	-	.	ID=model.chromosome_8.g446.t1.exon2;Parent=model.chromosome_8.g446.t1
chromosome_8	Augustus	intron	2767478	2767407	.	-	.	ID=model.chromosome_8.g446.t1.intron2;Parent=model.chromosome_8.g446.t1.len71
chromosome_8	Augustus	CDS	2767479	2767993	.	-	.	ID=cds.model.chromosome_8.g446.t1;Parent=model.chromosome_8.g446.t1
chromosome_8	Augustus	exon	2767320	2767406	.	-	.	ID=model.chromosome_8.g446.t1.exon3;Parent=model.chromosome_8.g446.t1
chromosome_8	Augustus	CDS	2767320	2767406	.	-	.	ID=cds.model.chromosome_8.g446.t1;Parent=model.chromosome_8.g446.t1
chromosome_8	Augustus	gene	49008178	49008441	.	-	.	ID=gene.chromosome_8.g7156.t1;Name=Augustus%20prediction
chromosome_8	Augustus	mRNA	49008178	49008441	.	-	.	ID=model.chromosome_8.g7156.t1;Parent=gene.chromosome_8.g7156.t1
chromosome_8	Augustus	exon	49008178	49008441	.	-	.	ID=model.chromosome_8.g7156.t1.exon1;Parent=model.chromosome_8.g7156.t1
chromosome_8	Augustus	CDS	49008178	49008441	.	-	.	ID=cds.model.chromosome_8.g7156.t1;Parent=model.chromosome_8.g7156.t1
chromosome_8	PASA	gene	7411228	7413345	.	+	.	ID=gene.chromosome_8.g1183.t1;Name=Augustus%20prediction
chromosome_8	PASA	mRNA	7411228	7413345	.	+	.	ID=model.chromosome_8.g1183.t1;Parent=gene.chromosome_8.g1183.t1
chromosome_8	PASA	five_prime_UTR	7411228	7411392	.	+	.	ID=model.chromosome_8.g1183.t1.utr5p1;Parent=model.chromosome_8.g1183.t1
chromosome_8	PASA	exon	7411228	7411548	.	+	.	ID=model.chromosome_8.g1183.t1.exon1;Parent=model.chromosome_8.g1183.t1
chromosome_8	PASA	intron	7411549	7412338	.	+	.	ID=model.chromosome_8.g1183.t1.intron1;Parent=model.chromosome_8.g1183.t1.len789
chromosome_8	PASA	CDS	7411393	7411548	.	+	0	ID=cds.model.chromosome_8.g1183.t1;Parent=model.chromosome_8.g1183.t1
chromosome_8	PASA	exon	7412339	7412385	.	+	.	ID=model.chromosome_8.g1183.t1.exon2;Parent=model.chromosome_8.g1183.t1
chromosome_8	PASA	CDS	7412339	7412385	.	+	0	ID=cds.model.chromosome_8.g1183.t1;Parent=model.chromosome_8.g1183.t1
chromosome_8	PASA	intron	7412386	7412481	.	+	.	ID=model.chromosome_8.g1183.t1.intron2;Parent=model.chromosome_8.g1183.t1.len95
chromosome_8	PASA	exon	7412482	7412739	.	+	.	ID=model.chromosome_8.g1183.t1.exon3;Parent=model.chromosome_8.g1183.t1
chromosome_8	PASA	intron	7412740	7413281	.	+	.	ID=model.chromosome_8.g1183.t1.intron3;Parent=model.chromosome_8.g1183.t1.len541
chromosome_8	PASA	CDS	7412482	7412739	.	+	1	ID=cds.model.chromosome_8.g1183.t1;Parent=model.chromosome_8.g1183.t1
chromosome_8	PASA	exon	7413282	7413345	.	+	.	ID=model.chromosome_8.g1183.t1.exon4;Parent=model.chromosome_8.g1183.t1
chromosome_8	PASA	CDS	7413282	7413291	.	+	1	ID=cds.model.chromosome_8.g1183.t1;Parent=model.chromosome_8.g1183.t1
chromosome_8	PASA	three_prime_UTR	7413292	7413345	.	+	.	ID=model.chromosome_8.g1183.t1.utr3p1;Parent=model.chromosome_8.g1183.t1
chromosome_8	PASA	gene	43362255	43363175	.	-	.	ID=gene.chromosome_8.g6390.t1;Name=Augustus%20prediction
chromosome_8	PASA	mRNA	43362255	43363175	.	-	.	ID=model.chromosome_8.g6390.t1;Parent=gene.chromosome_8.g6390.t1
chromosome_8	PASA	five_prime_UTR	43363141	43363175	.	-	.	ID=model.chromosome_8.g6390.t1.utr5p1;Parent=model.chromosome_8.g6390.t1
chromosome_8	PASA	exon	43363058	43363175	.	-	.	ID=model.chromosome_8.g6390.t1.exon1;Parent=model.chromosome_8.g6390.t1
chromosome_8	PASA	intron	43363057	43362945	.	-	.	ID=model.chromosome_8.g6390.t1.intron1;Parent=model.chromosome_8.g6390.t1.len112
chromosome_8	PASA	CDS	43363058	43363140	.	-	0	ID=cds.model.chromosome_8.g6390.t1;Parent=model.chromosome_8.g6390.t1
chromosome_8	PASA	exon	43362784	43362944	.	-	.	ID=model.chromosome_8.g6390.t1.exon2;Parent=model.chromosome_8.g6390.t1
chromosome_8	PASA	intron	43362783	43362305	.	-	.	ID=model.chromosome_8.g6390.t1.intron2;Parent=model.chromosome_8.g6390.t1.len478
chromosome_8	PASA	CDS	43362827	43362944	.	-	1	ID=cds.model.chromosome_8.g6390.t1;Parent=model.chromosome_8.g6390.t1
chromosome_8	PASA	exon	43362255	43362304	.	-	.	ID=model.chromosome_8.g6390.t1.exon3;Parent=model.chromosome_8.g6390.t1
chromosome_8	PASA	three_prime_UTR	43362784	43362826	.	-	.	ID=model.chromosome_8.g6390.t1.utr3p1;Parent=model.chromosome_8.g6390.t1
chromosome_8	PASA	three_prime_UTR	43362255	43362304	.	-	.	ID=model.chromosome_8.g6390.t1.utr3p2;Parent=model.chromosome_8.g6390.t1
chromosome_8	Augustus	gene	42868492	42871801	.	+	.	ID=gene.chromosome_8.g6316.t1;Name=Augustus%20prediction
chromosome_8	Augustus	mRNA	42868492	42871801	.	+	.	ID=model.chromosome_8.g6316.t1;Parent=gene.chromosome_8.g6316.t1
chromosome_8	Augustus	exon	42868492	42869448	.	+	.	ID=model.chromosome_8.g6316.t1.exon1;Parent=model.chromosome_8.g6316.t1
chromosome_8	Augustus	intron	42869449	42871618	.	+	.	ID=model.chromosome_8.g6316.t1.intron1;Parent=model.chromosome_8.g6316.t1.len2169
chromosome_8	Augustus	CDS	42868492	42869448	.	+	.	ID=cds.model.chromosome_8.g6316.t1;Parent=model.chromosome_8.g6316.t1
chromosome_8	Augustus	exon	42871619	42871801	.	+	.	ID=model.chromosome_8.g6316.t1.exon2;Parent=model.chromosome_8.g6316.t1
chromosome_8	Augustus	CDS	42871619	42871801	.	+	.	ID=cds.model.chromosome_8.g6316.t1;Parent=model.chromosome_8.g6316.t1
chromosome_8	Augustus	gene	37531304	37531789	.	-	.	ID=gene.chromosome_8.g5451.t1;Name=Augustus%20prediction
chromosome_8	Augustus	mRNA	37531304	37531789	.	-	.	ID=model.chromosome_8.g5451.t1;Parent=gene.chromosome_8.g5451.t1
chromosome_8	Augustus	exon	37531304	37531789	.	-	.	ID=model.chromosome_8.g5451.t1.exon1;Parent=model.chromosome_8.g5451.t1
chromosome_8	Augustus	CDS	37531304	37531789	.	-	.	ID=cds.model.chromosome_8.g5451.t1;Parent=model.chromosome_8.g5451.t1
chromosome_8	Augustus	gene	4277109	4277327	.	-	.	ID=gene.chromosome_8.g695.t1;Name=Augustus%20prediction
chromosome_8	Augustus	mRNA	4277109	4277327	.	-	.	ID=model.chromosome_8.g695.t1;Parent=gene.chromosome_8.g695.t1
chromosome_8	Augustus	exon	4277109	4277327	.	-	.	ID=model.chromosome_8.g695.t1.exon1;Parent=model.chromosome_8.g695.t1
chromosome_8	Augustus	CDS	4277109	4277327	.	-	.	ID=cds.model.chromosome_8.g695.t1;Parent=model.chromosome_8.g695.t1
chromosome_8	Augustus	gene	34130679	34130963	.	-	.	ID=gene.chromosome_8.g4934.t1;Name=Augustus%20prediction
chromosome_8	Augustus	mRNA	34130679	34130963	.	-	.	ID=model.chromosome_8.g4934.t1;Parent=gene.chromosome_8.g4934.t1
chromosome_8	Augustus	exon	34130679	34130963	.	-	.	ID=model.chromosome_8.g4934.t1.exon1;Parent=model.chromosome_8.g4934.t1
chromosome_8	Augustus	CDS	34130679	34130963	.	-	.	ID=cds.model.chromosome_8.g4934.t1;Parent=model.chromosome_8.g4934.t1
chromosome_8	Augustus	gene	42862981	42865004	.	+	.	ID=gene.chromosome_8.g6315.t1;Name=Augustus%20prediction
chromosome_8	Augustus	mRNA	42862981	42865004	.	+	.	ID=model.chromosome_8.g6315.t1;Parent=gene.chromosome_8.g6315.t1
chromosome_8	Augustus	exon	42862981	42863841	.	+	.	ID=model.chromosome_8.g6315.t1.exon1;Parent=model.chromosome_8.g6315.t1
chromosome_8	Augustus	intron	42863842	42864581	.	+	.	ID=model.chromosome_8.g6315.t1.intron1;Parent=model.chromosome_8.g6315.t1.len739
chromosome_8	Augustus	CDS	42862981	42863841	.	+	.	ID=cds.model.chromosome_8.g6315.t1;Parent=model.chromosome_8.g6315.t1
chromosome_8	Augustus	exon	42864582	42865004	.	+	.	ID=model.chromosome_8.g6315.t1.exon2;Parent=model.chromosome_8.g6315.t1
chromosome_8	Augustus	CDS	42864582	42865004	.	+	.	ID=cds.model.chromosome_8.g6315.t1;Parent=model.chromosome_8.g6315.t1
chromosome_8	Augustus	gene	42874100	42876172	.	+	.	ID=gene.chromosome_8.g6317.t1;Name=Augustus%20prediction
chromosome_8	Augustus	mRNA	42874100	42876172	.	+	.	ID=model.chromosome_8.g6317.t1;Parent=gene.chromosome_8.g6317.t1
chromosome_8	Augustus	exon	42874100	42876172	.	+	.	ID=model.chromosome_8.g6317.t1.exon1;Parent=model.chromosome_8.g6317.t1
chromosome_8	Augustus	CDS	42874100	42876172	.	+	.	ID=cds.model.chromosome_8.g6317.t1;Parent=model.chromosome_8.g6317.t1
chromosome_8	Augustus	gene	37527754	37530612	.	+	.	ID=gene.chromosome_8.g5450.t1;Name=Augustus%20prediction
chromosome_8	Augustus	mRNA	37527754	37530612	.	+	.	ID=model.chromosome_8.g5450.t1;Parent=gene.chromosome_8.g5450.t1
chromosome_8	Augustus	exon	37527754	37530612	.	+	.	ID=model.chromosome_8.g5450.t1.exon1;Parent=model.chromosome_8.g5450.t1
chromosome_8	Augustus	CDS	37527754	37530612	.	+	.	ID=cds.model.chromosome_8.g5450.t1;Parent=model.chromosome_8.g5450.t1
chromosome_8	Augustus	gene	42515242	42516841	.	-	.	ID=gene.chromosome_8.g6275.t1;Name=Augustus%20prediction
chromosome_8	Augustus	mRNA	42515242	42516841	.	-	.	ID=model.chromosome_8.g6275.t1;Parent=gene.chromosome_8.g6275.t1
chromosome_8	Augustus	exon	42516705	42516841	.	-	.	ID=model.chromosome_8.g6275.t1.exon1;Parent=model.chromosome_8.g6275.t1
chromosome_8	Augustus	intron	42516704	42516611	.	-	.	ID=model.chromosome_8.g6275.t1.intron1;Parent=model.chromosome_8.g6275.t1.len93
chromosome_8	Augustus	CDS	42516705	42516841	.	-	.	ID=cds.model.chromosome_8.g6275.t1;Parent=model.chromosome_8.g6275.t1
chromosome_8	Augustus	exon	42516536	42516610	.	-	.	ID=model.chromosome_8.g6275.t1.exon2;Parent=model.chromosome_8.g6275.t1
chromosome_8	Augustus	intron	42516535	42515249	.	-	.	ID=model.chromosome_8.g6275.t1.intron2;Parent=model.chromosome_8.g6275.t1.len1286
chromosome_8	Augustus	CDS	42516536	42516610	.	-	.	ID=cds.model.chromosome_8.g6275.t1;Parent=model.chromosome_8.g6275.t1
chromosome_8	Augustus	exon	42515242	42515248	.	-	.	ID=model.chromosome_8.g6275.t1.exon3;Parent=model.chromosome_8.g6275.t1
chromosome_8	Augustus	CDS	42515242	42515248	.	-	.	ID=cds.model.chromosome_8.g6275.t1;Parent=model.chromosome_8.g6275.t1
chromosome_8	Augustus	gene	2690204	2690470	.	+	.	ID=gene.chromosome_8.g434.t1;Name=Augustus%20prediction
chromosome_8	Augustus	mRNA	2690204	2690470	.	+	.	ID=model.chromosome_8.g434.t1;Parent=gene.chromosome_8.g434.t1
chromosome_8	Augustus	exon	2690204	2690470	.	+	.	ID=model.chromosome_8.g434.t1.exon1;Parent=model.chromosome_8.g434.t1
chromosome_8	Augustus	CDS	2690204	2690470	.	+	.	ID=cds.model.chromosome_8.g434.t1;Parent=model.chromosome_8.g434.t1
chromosome_8	Augustus	gene	4839776	4841994	.	-	.	ID=gene.chromosome_8.g785.t1;Name=Augustus%20prediction
chromosome_8	Augustus	mRNA	4839776	4841994	.	-	.	ID=model.chromosome_8.g785.t1;Parent=gene.chromosome_8.g785.t1
chromosome_8	Augustus	exon	4841506	4841994	.	-	.	ID=model.chromosome_8.g785.t1.exon1;Parent=model.chromosome_8.g785.t1
chromosome_8	Augustus	intron	4841505	4840355	.	-	.	ID=model.chromosome_8.g785.t1.intron1;Parent=model.chromosome_8.g785.t1.len1150
chromosome_8	Augustus	CDS	4841506	4841994	.	-	.	ID=cds.model.chromosome_8.g785.t1;Parent=model.chromosome_8.g785.t1
chromosome_8	Augustus	exon	4839776	4840354	.	-	.	ID=model.chromosome_8.g785.t1.exon2;Parent=model.chromosome_8.g785.t1
chromosome_8	Augustus	CDS	4839776	4840354	.	-	.	ID=cds.model.chromosome_8.g785.t1;Parent=model.chromosome_8.g785.t1
chromosome_8	Augustus	gene	51869596	51870300	.	+	.	ID=gene.chromosome_8.g7583.t1;Name=Augustus%20prediction
chromosome_8	Augustus	mRNA	51869596	51870300	.	+	.	ID=model.chromosome_8.g7583.t1;Parent=gene.chromosome_8.g7583.t1
chromosome_8	Augustus	exon	51869596	51870300	.	+	.	ID=model.chromosome_8.g7583.t1.exon1;Parent=model.chromosome_8.g7583.t1
chromosome_8	Augustus	CDS	51869596	51870300	.	+	.	ID=cds.model.chromosome_8.g7583.t1;Parent=model.chromosome_8.g7583.t1
chromosome_8	Augustus	gene	42842174	42846509	.	-	.	ID=gene.chromosome_8.g6312.t1;Name=Augustus%20prediction
chromosome_8	Augustus	mRNA	42842174	42846509	.	-	.	ID=model.chromosome_8.g6312.t1;Parent=gene.chromosome_8.g6312.t1
chromosome_8	Augustus	exon	42845068	42846509	.	-	.	ID=model.chromosome_8.g6312.t1.exon1;Parent=model.chromosome_8.g6312.t1
chromosome_8	Augustus	intron	42845067	42842505	.	-	.	ID=model.chromosome_8.g6312.t1.intron1;Parent=model.chromosome_8.g6312.t1.len2562
chromosome_8	Augustus	CDS	42845068	42846509	.	-	.	ID=cds.model.chromosome_8.g6312.t1;Parent=model.chromosome_8.g6312.t1
chromosome_8	Augustus	exon	42842174	42842504	.	-	.	ID=model.chromosome_8.g6312.t1.exon2;Parent=model.chromosome_8.g6312.t1
chromosome_8	Augustus	CDS	42842174	42842504	.	-	.	ID=cds.model.chromosome_8.g6312.t1;Parent=model.chromosome_8.g6312.t1
chromosome_8	Augustus	gene	44442238	44442795	.	+	.	ID=gene.chromosome_8.g6543.t1;Name=Augustus%20prediction
chromosome_8	Augustus	mRNA	44442238	44442795	.	+	.	ID=model.chromosome_8.g6543.t1;Parent=gene.chromosome_8.g6543.t1
chromosome_8	Augustus	exon	44442238	44442795	.	+	.	ID=model.chromosome_8.g6543.t1.exon1;Parent=model.chromosome_8.g6543.t1
chromosome_8	Augustus	CDS	44442238	44442795	.	+	.	ID=cds.model.chromosome_8.g6543.t1;Parent=model.chromosome_8.g6543.t1
chromosome_8	Augustus	gene	44406900	44408219	.	-	.	ID=gene.chromosome_8.g6540.t1;Name=Augustus%20prediction
chromosome_8	Augustus	mRNA	44406900	44408219	.	-	.	ID=model.chromosome_8.g6540.t1;Parent=gene.chromosome_8.g6540.t1
chromosome_8	Augustus	exon	44406900	44408219	.	-	.	ID=model.chromosome_8.g6540.t1.exon1;Parent=model.chromosome_8.g6540.t1
chromosome_8	Augustus	CDS	44406900	44408219	.	-	.	ID=cds.model.chromosome_8.g6540.t1;Parent=model.chromosome_8.g6540.t1
chromosome_8	PASA	gene	17170554	17174667	.	-	.	ID=gene.chromosome_8.g2712.t1;Name=Augustus%20prediction
chromosome_8	PASA	mRNA	17170554	17174667	.	-	.	ID=model.chromosome_8.g2712.t1;Parent=gene.chromosome_8.g2712.t1
chromosome_8	PASA	exon	17174501	17174667	.	-	.	ID=model.chromosome_8.g2712.t1.exon1;Parent=model.chromosome_8.g2712.t1
chromosome_8	PASA	intron	17174500	17171820	.	-	.	ID=model.chromosome_8.g2712.t1.intron1;Parent=model.chromosome_8.g2712.t1.len2680
chromosome_8	PASA	CDS	17174501	17174667	.	-	0	ID=cds.model.chromosome_8.g2712.t1;Parent=model.chromosome_8.g2712.t1
chromosome_8	PASA	exon	17171774	17171819	.	-	.	ID=model.chromosome_8.g2712.t1.exon2;Parent=model.chromosome_8.g2712.t1
chromosome_8	PASA	intron	17171773	17171315	.	-	.	ID=model.chromosome_8.g2712.t1.intron2;Parent=model.chromosome_8.g2712.t1.len458
chromosome_8	PASA	CDS	17171774	17171819	.	-	1	ID=cds.model.chromosome_8.g2712.t1;Parent=model.chromosome_8.g2712.t1
chromosome_8	PASA	exon	17171245	17171314	.	-	.	ID=model.chromosome_8.g2712.t1.exon3;Parent=model.chromosome_8.g2712.t1
chromosome_8	PASA	intron	17171244	17170855	.	-	.	ID=model.chromosome_8.g2712.t1.intron3;Parent=model.chromosome_8.g2712.t1.len389
chromosome_8	PASA	CDS	17171245	17171314	.	-	0	ID=cds.model.chromosome_8.g2712.t1;Parent=model.chromosome_8.g2712.t1
chromosome_8	PASA	exon	17170792	17170854	.	-	.	ID=model.chromosome_8.g2712.t1.exon4;Parent=model.chromosome_8.g2712.t1
chromosome_8	PASA	intron	17170791	17170619	.	-	.	ID=model.chromosome_8.g2712.t1.intron4;Parent=model.chromosome_8.g2712.t1.len172
chromosome_8	PASA	CDS	17170792	17170854	.	-	2	ID=cds.model.chromosome_8.g2712.t1;Parent=model.chromosome_8.g2712.t1
chromosome_8	PASA	exon	17170554	17170618	.	-	.	ID=model.chromosome_8.g2712.t1.exon5;Parent=model.chromosome_8.g2712.t1
chromosome_8	PASA	CDS	17170554	17170618	.	-	2	ID=cds.model.chromosome_8.g2712.t1;Parent=model.chromosome_8.g2712.t1
chromosome_8	Augustus	gene	4280727	4280951	.	-	.	ID=gene.chromosome_8.g696.t1;Name=Augustus%20prediction
chromosome_8	Augustus	mRNA	4280727	4280951	.	-	.	ID=model.chromosome_8.g696.t1;Parent=gene.chromosome_8.g696.t1
chromosome_8	Augustus	exon	4280727	4280951	.	-	.	ID=model.chromosome_8.g696.t1.exon1;Parent=model.chromosome_8.g696.t1
chromosome_8	Augustus	CDS	4280727	4280951	.	-	.	ID=cds.model.chromosome_8.g696.t1;Parent=model.chromosome_8.g696.t1
chromosome_8	Augustus	gene	44404631	44406361	.	-	.	ID=gene.chromosome_8.g6539.t1;Name=Augustus%20prediction
chromosome_8	Augustus	mRNA	44404631	44406361	.	-	.	ID=model.chromosome_8.g6539.t1;Parent=gene.chromosome_8.g6539.t1
chromosome_8	Augustus	exon	44404631	44406361	.	-	.	ID=model.chromosome_8.g6539.t1.exon1;Parent=model.chromosome_8.g6539.t1
chromosome_8	Augustus	CDS	44404631	44406361	.	-	.	ID=cds.model.chromosome_8.g6539.t1;Parent=model.chromosome_8.g6539.t1
chromosome_8	Augustus	gene	42840954	42842000	.	-	.	ID=gene.chromosome_8.g6311.t1;Name=Augustus%20prediction
chromosome_8	Augustus	mRNA	42840954	42842000	.	-	.	ID=model.chromosome_8.g6311.t1;Parent=gene.chromosome_8.g6311.t1
chromosome_8	Augustus	exon	42841561	42842000	.	-	.	ID=model.chromosome_8.g6311.t1.exon1;Parent=model.chromosome_8.g6311.t1
chromosome_8	Augustus	intron	42841560	42841240	.	-	.	ID=model.chromosome_8.g6311.t1.intron1;Parent=model.chromosome_8.g6311.t1.len320
chromosome_8	Augustus	CDS	42841561	42842000	.	-	.	ID=cds.model.chromosome_8.g6311.t1;Parent=model.chromosome_8.g6311.t1
chromosome_8	Augustus	exon	42840954	42841239	.	-	.	ID=model.chromosome_8.g6311.t1.exon2;Parent=model.chromosome_8.g6311.t1
chromosome_8	Augustus	CDS	42840954	42841239	.	-	.	ID=cds.model.chromosome_8.g6311.t1;Parent=model.chromosome_8.g6311.t1
chromosome_9	Augustus	gene	47810356	47817236	.	-	.	ID=gene.chromosome_9.g7133.t1;Name=Augustus%20prediction
chromosome_9	Augustus	mRNA	47810356	47817236	.	-	.	ID=model.chromosome_9.g7133.t1;Parent=gene.chromosome_9.g7133.t1
chromosome_9	Augustus	exon	47813686	47817236	.	-	.	ID=model.chromosome_9.g7133.t1.exon1;Parent=model.chromosome_9.g7133.t1
chromosome_9	Augustus	intron	47813685	47813582	.	-	.	ID=model.chromosome_9.g7133.t1.intron1;Parent=model.chromosome_9.g7133.t1.len103
chromosome_9	Augustus	CDS	47813686	47817236	.	-	.	ID=cds.model.chromosome_9.g7133.t1;Parent=model.chromosome_9.g7133.t1
chromosome_9	Augustus	exon	47810356	47813581	.	-	.	ID=model.chromosome_9.g7133.t1.exon2;Parent=model.chromosome_9.g7133.t1
chromosome_9	Augustus	CDS	47810356	47813581	.	-	.	ID=cds.model.chromosome_9.g7133.t1;Parent=model.chromosome_9.g7133.t1
chromosome_9	Augustus	gene	48754419	48754766	.	-	.	ID=gene.chromosome_9.g7273.t1;Name=Augustus%20prediction
chromosome_9	Augustus	mRNA	48754419	48754766	.	-	.	ID=model.chromosome_9.g7273.t1;Parent=gene.chromosome_9.g7273.t1
chromosome_9	Augustus	exon	48754419	48754766	.	-	.	ID=model.chromosome_9.g7273.t1.exon1;Parent=model.chromosome_9.g7273.t1
chromosome_9	Augustus	CDS	48754419	48754766	.	-	.	ID=cds.model.chromosome_9.g7273.t1;Parent=model.chromosome_9.g7273.t1
chromosome_9	Augustus	gene	20748735	20754346	.	+	.	ID=gene.chromosome_9.g3313.t1;Name=Augustus%20prediction
chromosome_9	Augustus	mRNA	20748735	20754346	.	+	.	ID=model.chromosome_9.g3313.t1;Parent=gene.chromosome_9.g3313.t1
chromosome_9	Augustus	exon	20748735	20749399	.	+	.	ID=model.chromosome_9.g3313.t1.exon1;Parent=model.chromosome_9.g3313.t1
chromosome_9	Augustus	intron	20749400	20753751	.	+	.	ID=model.chromosome_9.g3313.t1.intron1;Parent=model.chromosome_9.g3313.t1.len4351
chromosome_9	Augustus	CDS	20748735	20749399	.	+	.	ID=cds.model.chromosome_9.g3313.t1;Parent=model.chromosome_9.g3313.t1
chromosome_9	Augustus	exon	20753752	20754346	.	+	.	ID=model.chromosome_9.g3313.t1.exon2;Parent=model.chromosome_9.g3313.t1
chromosome_9	Augustus	CDS	20753752	20754346	.	+	.	ID=cds.model.chromosome_9.g3313.t1;Parent=model.chromosome_9.g3313.t1
chromosome_9	Augustus	gene	56222545	56223737	.	+	.	ID=gene.chromosome_9.g8611.t1;Name=Augustus%20prediction
chromosome_9	Augustus	mRNA	56222545	56223737	.	+	.	ID=model.chromosome_9.g8611.t1;Parent=gene.chromosome_9.g8611.t1
chromosome_9	Augustus	exon	56222545	56222693	.	+	.	ID=model.chromosome_9.g8611.t1.exon1;Parent=model.chromosome_9.g8611.t1
chromosome_9	Augustus	intron	56222694	56223249	.	+	.	ID=model.chromosome_9.g8611.t1.intron1;Parent=model.chromosome_9.g8611.t1.len555
chromosome_9	Augustus	CDS	56222545	56222693	.	+	.	ID=cds.model.chromosome_9.g8611.t1;Parent=model.chromosome_9.g8611.t1
chromosome_9	Augustus	exon	56223250	56223543	.	+	.	ID=model.chromosome_9.g8611.t1.exon2;Parent=model.chromosome_9.g8611.t1
chromosome_9	Augustus	intron	56223544	56223613	.	+	.	ID=model.chromosome_9.g8611.t1.intron2;Parent=model.chromosome_9.g8611.t1.len69
chromosome_9	Augustus	CDS	56223250	56223543	.	+	.	ID=cds.model.chromosome_9.g8611.t1;Parent=model.chromosome_9.g8611.t1
chromosome_9	Augustus	exon	56223614	56223737	.	+	.	ID=model.chromosome_9.g8611.t1.exon3;Parent=model.chromosome_9.g8611.t1
chromosome_9	Augustus	CDS	56223614	56223737	.	+	.	ID=cds.model.chromosome_9.g8611.t1;Parent=model.chromosome_9.g8611.t1
chromosome_9	Augustus	gene	14633644	14636496	.	+	.	ID=gene.chromosome_9.g2235.t1;Name=Augustus%20prediction
chromosome_9	Augustus	mRNA	14633644	14636496	.	+	.	ID=model.chromosome_9.g2235.t1;Parent=gene.chromosome_9.g2235.t1
chromosome_9	Augustus	exon	14633644	14634349	.	+	.	ID=model.chromosome_9.g2235.t1.exon1;Parent=model.chromosome_9.g2235.t1
chromosome_9	Augustus	intron	14634350	14634769	.	+	.	ID=model.chromosome_9.g2235.t1.intron1;Parent=model.chromosome_9.g2235.t1.len419
chromosome_9	Augustus	CDS	14633644	14634349	.	+	.	ID=cds.model.chromosome_9.g2235.t1;Parent=model.chromosome_9.g2235.t1
chromosome_9	Augustus	exon	14634770	14634868	.	+	.	ID=model.chromosome_9.g2235.t1.exon2;Parent=model.chromosome_9.g2235.t1
chromosome_9	Augustus	intron	14634869	14635774	.	+	.	ID=model.chromosome_9.g2235.t1.intron2;Parent=model.chromosome_9.g2235.t1.len905
chromosome_9	Augustus	CDS	14634770	14634868	.	+	.	ID=cds.model.chromosome_9.g2235.t1;Parent=model.chromosome_9.g2235.t1
chromosome_9	Augustus	exon	14635775	14635887	.	+	.	ID=model.chromosome_9.g2235.t1.exon3;Parent=model.chromosome_9.g2235.t1
chromosome_9	Augustus	intron	14635888	14636085	.	+	.	ID=model.chromosome_9.g2235.t1.intron3;Parent=model.chromosome_9.g2235.t1.len197
chromosome_9	Augustus	CDS	14635775	14635887	.	+	.	ID=cds.model.chromosome_9.g2235.t1;Parent=model.chromosome_9.g2235.t1
chromosome_9	Augustus	exon	14636086	14636130	.	+	.	ID=model.chromosome_9.g2235.t1.exon4;Parent=model.chromosome_9.g2235.t1
chromosome_9	Augustus	intron	14636131	14636232	.	+	.	ID=model.chromosome_9.g2235.t1.intron4;Parent=model.chromosome_9.g2235.t1.len101
chromosome_9	Augustus	CDS	14636086	14636130	.	+	.	ID=cds.model.chromosome_9.g2235.t1;Parent=model.chromosome_9.g2235.t1
chromosome_9	Augustus	exon	14636233	14636283	.	+	.	ID=model.chromosome_9.g2235.t1.exon5;Parent=model.chromosome_9.g2235.t1
chromosome_9	Augustus	intron	14636284	14636430	.	+	.	ID=model.chromosome_9.g2235.t1.intron5;Parent=model.chromosome_9.g2235.t1.len146
chromosome_9	Augustus	CDS	14636233	14636283	.	+	.	ID=cds.model.chromosome_9.g2235.t1;Parent=model.chromosome_9.g2235.t1
chromosome_9	Augustus	exon	14636431	14636496	.	+	.	ID=model.chromosome_9.g2235.t1.exon6;Parent=model.chromosome_9.g2235.t1
chromosome_9	Augustus	CDS	14636431	14636496	.	+	.	ID=cds.model.chromosome_9.g2235.t1;Parent=model.chromosome_9.g2235.t1
chromosome_9	Augustus	gene	46979325	46979558	.	+	.	ID=gene.chromosome_9.g7004.t1;Name=Augustus%20prediction
chromosome_9	Augustus	mRNA	46979325	46979558	.	+	.	ID=model.chromosome_9.g7004.t1;Parent=gene.chromosome_9.g7004.t1
chromosome_9	Augustus	exon	46979325	46979558	.	+	.	ID=model.chromosome_9.g7004.t1.exon1;Parent=model.chromosome_9.g7004.t1
chromosome_9	Augustus	CDS	46979325	46979558	.	+	.	ID=cds.model.chromosome_9.g7004.t1;Parent=model.chromosome_9.g7004.t1
chromosome_9	Augustus	gene	23454236	23455975	.	-	.	ID=gene.chromosome_9.g3736.t1;Name=Augustus%20prediction
chromosome_9	Augustus	mRNA	23454236	23455975	.	-	.	ID=model.chromosome_9.g3736.t1;Parent=gene.chromosome_9.g3736.t1
chromosome_9	Augustus	exon	23455836	23455975	.	-	.	ID=model.chromosome_9.g3736.t1.exon1;Parent=model.chromosome_9.g3736.t1
chromosome_9	Augustus	intron	23455835	23455749	.	-	.	ID=model.chromosome_9.g3736.t1.intron1;Parent=model.chromosome_9.g3736.t1.len86
chromosome_9	Augustus	CDS	23455836	23455975	.	-	.	ID=cds.model.chromosome_9.g3736.t1;Parent=model.chromosome_9.g3736.t1
chromosome_9	Augustus	exon	23454236	23455748	.	-	.	ID=model.chromosome_9.g3736.t1.exon2;Parent=model.chromosome_9.g3736.t1
chromosome_9	Augustus	CDS	23454236	23455748	.	-	.	ID=cds.model.chromosome_9.g3736.t1;Parent=model.chromosome_9.g3736.t1
chromosome_9	Augustus	gene	10424486	10441154	.	-	.	ID=gene.chromosome_9.g1638.t1;Name=Augustus%20prediction
chromosome_9	Augustus	mRNA	10424486	10441154	.	-	.	ID=model.chromosome_9.g1638.t1;Parent=gene.chromosome_9.g1638.t1
chromosome_9	Augustus	exon	10440970	10441154	.	-	.	ID=model.chromosome_9.g1638.t1.exon1;Parent=model.chromosome_9.g1638.t1
chromosome_9	Augustus	intron	10440969	10440879	.	-	.	ID=model.chromosome_9.g1638.t1.intron1;Parent=model.chromosome_9.g1638.t1.len90
chromosome_9	Augustus	CDS	10440970	10441154	.	-	.	ID=cds.model.chromosome_9.g1638.t1;Parent=model.chromosome_9.g1638.t1
chromosome_9	Augustus	exon	10440818	10440878	.	-	.	ID=model.chromosome_9.g1638.t1.exon2;Parent=model.chromosome_9.g1638.t1
chromosome_9	Augustus	intron	10440817	10425479	.	-	.	ID=model.chromosome_9.g1638.t1.intron2;Parent=model.chromosome_9.g1638.t1.len15338
chromosome_9	Augustus	CDS	10440818	10440878	.	-	.	ID=cds.model.chromosome_9.g1638.t1;Parent=model.chromosome_9.g1638.t1
chromosome_9	Augustus	exon	10424486	10425478	.	-	.	ID=model.chromosome_9.g1638.t1.exon3;Parent=model.chromosome_9.g1638.t1
chromosome_9	Augustus	CDS	10424486	10425478	.	-	.	ID=cds.model.chromosome_9.g1638.t1;Parent=model.chromosome_9.g1638.t1
chromosome_9	Augustus	gene	23476168	23479763	.	+	.	ID=gene.chromosome_9.g3740.t1;Name=Augustus%20prediction
chromosome_9	Augustus	mRNA	23476168	23479763	.	+	.	ID=model.chromosome_9.g3740.t1;Parent=gene.chromosome_9.g3740.t1
chromosome_9	Augustus	exon	23476168	23476709	.	+	.	ID=model.chromosome_9.g3740.t1.exon1;Parent=model.chromosome_9.g3740.t1
chromosome_9	Augustus	intron	23476710	23479666	.	+	.	ID=model.chromosome_9.g3740.t1.intron1;Parent=model.chromosome_9.g3740.t1.len2956
chromosome_9	Augustus	CDS	23476168	23476709	.	+	.	ID=cds.model.chromosome_9.g3740.t1;Parent=model.chromosome_9.g3740.t1
chromosome_9	Augustus	exon	23479667	23479763	.	+	.	ID=model.chromosome_9.g3740.t1.exon2;Parent=model.chromosome_9.g3740.t1
chromosome_9	Augustus	CDS	23479667	23479763	.	+	.	ID=cds.model.chromosome_9.g3740.t1;Parent=model.chromosome_9.g3740.t1
chromosome_9	Augustus	gene	23472072	23472326	.	+	.	ID=gene.chromosome_9.g3739.t1;Name=Augustus%20prediction
chromosome_9	Augustus	mRNA	23472072	23472326	.	+	.	ID=model.chromosome_9.g3739.t1;Parent=gene.chromosome_9.g3739.t1
chromosome_9	Augustus	exon	23472072	23472326	.	+	.	ID=model.chromosome_9.g3739.t1.exon1;Parent=model.chromosome_9.g3739.t1
chromosome_9	Augustus	CDS	23472072	23472326	.	+	.	ID=cds.model.chromosome_9.g3739.t1;Parent=model.chromosome_9.g3739.t1
chromosome_9	Augustus	gene	47808112	47810210	.	+	.	ID=gene.chromosome_9.g7132.t1;Name=Augustus%20prediction
chromosome_9	Augustus	mRNA	47808112	47810210	.	+	.	ID=model.chromosome_9.g7132.t1;Parent=gene.chromosome_9.g7132.t1
chromosome_9	Augustus	exon	47808112	47808546	.	+	.	ID=model.chromosome_9.g7132.t1.exon1;Parent=model.chromosome_9.g7132.t1
chromosome_9	Augustus	intron	47808547	47808621	.	+	.	ID=model.chromosome_9.g7132.t1.intron1;Parent=model.chromosome_9.g7132.t1.len74
chromosome_9	Augustus	CDS	47808112	47808546	.	+	.	ID=cds.model.chromosome_9.g7132.t1;Parent=model.chromosome_9.g7132.t1
chromosome_9	Augustus	exon	47808622	47808789	.	+	.	ID=model.chromosome_9.g7132.t1.exon2;Parent=model.chromosome_9.g7132.t1
chromosome_9	Augustus	intron	47808790	47808906	.	+	.	ID=model.chromosome_9.g7132.t1.intron2;Parent=model.chromosome_9.g7132.t1.len116
chromosome_9	Augustus	CDS	47808622	47808789	.	+	.	ID=cds.model.chromosome_9.g7132.t1;Parent=model.chromosome_9.g7132.t1
chromosome_9	Augustus	exon	47808907	47809270	.	+	.	ID=model.chromosome_9.g7132.t1.exon3;Parent=model.chromosome_9.g7132.t1
chromosome_9	Augustus	intron	47809271	47809346	.	+	.	ID=model.chromosome_9.g7132.t1.intron3;Parent=model.chromosome_9.g7132.t1.len75
chromosome_9	Augustus	CDS	47808907	47809270	.	+	.	ID=cds.model.chromosome_9.g7132.t1;Parent=model.chromosome_9.g7132.t1
chromosome_9	Augustus	exon	47809347	47809435	.	+	.	ID=model.chromosome_9.g7132.t1.exon4;Parent=model.chromosome_9.g7132.t1
chromosome_9	Augustus	intron	47809436	47809514	.	+	.	ID=model.chromosome_9.g7132.t1.intron4;Parent=model.chromosome_9.g7132.t1.len78
chromosome_9	Augustus	CDS	47809347	47809435	.	+	.	ID=cds.model.chromosome_9.g7132.t1;Parent=model.chromosome_9.g7132.t1
chromosome_9	Augustus	exon	47809515	47810210	.	+	.	ID=model.chromosome_9.g7132.t1.exon5;Parent=model.chromosome_9.g7132.t1
chromosome_9	Augustus	CDS	47809515	47810210	.	+	.	ID=cds.model.chromosome_9.g7132.t1;Parent=model.chromosome_9.g7132.t1
chromosome_9	Augustus	gene	6622106	6622726	.	-	.	ID=gene.chromosome_9.g1056.t1;Name=Augustus%20prediction
chromosome_9	Augustus	mRNA	6622106	6622726	.	-	.	ID=model.chromosome_9.g1056.t1;Parent=gene.chromosome_9.g1056.t1
chromosome_9	Augustus	exon	6622106	6622726	.	-	.	ID=model.chromosome_9.g1056.t1.exon1;Parent=model.chromosome_9.g1056.t1
chromosome_9	Augustus	CDS	6622106	6622726	.	-	.	ID=cds.model.chromosome_9.g1056.t1;Parent=model.chromosome_9.g1056.t1
chromosome_9	Augustus	gene	23482485	23482877	.	+	.	ID=gene.chromosome_9.g3741.t1;Name=Augustus%20prediction
chromosome_9	Augustus	mRNA	23482485	23482877	.	+	.	ID=model.chromosome_9.g3741.t1;Parent=gene.chromosome_9.g3741.t1
chromosome_9	Augustus	exon	23482485	23482877	.	+	.	ID=model.chromosome_9.g3741.t1.exon1;Parent=model.chromosome_9.g3741.t1
chromosome_9	Augustus	CDS	23482485	23482877	.	+	.	ID=cds.model.chromosome_9.g3741.t1;Parent=model.chromosome_9.g3741.t1
chromosome_9	Augustus	gene	56230253	56230929	.	+	.	ID=gene.chromosome_9.g8613.t1;Name=Augustus%20prediction
chromosome_9	Augustus	mRNA	56230253	56230929	.	+	.	ID=model.chromosome_9.g8613.t1;Parent=gene.chromosome_9.g8613.t1
chromosome_9	Augustus	exon	56230253	56230444	.	+	.	ID=model.chromosome_9.g8613.t1.exon1;Parent=model.chromosome_9.g8613.t1
chromosome_9	Augustus	intron	56230445	56230671	.	+	.	ID=model.chromosome_9.g8613.t1.intron1;Parent=model.chromosome_9.g8613.t1.len226
chromosome_9	Augustus	CDS	56230253	56230444	.	+	.	ID=cds.model.chromosome_9.g8613.t1;Parent=model.chromosome_9.g8613.t1
chromosome_9	Augustus	exon	56230672	56230929	.	+	.	ID=model.chromosome_9.g8613.t1.exon2;Parent=model.chromosome_9.g8613.t1
chromosome_9	Augustus	CDS	56230672	56230929	.	+	.	ID=cds.model.chromosome_9.g8613.t1;Parent=model.chromosome_9.g8613.t1
chromosome_9	PASA	gene	42122830	42123197	.	-	.	ID=gene.chromosome_9.g6231.t1;Name=Augustus%20prediction
chromosome_9	PASA	mRNA	42122830	42123197	.	-	.	ID=model.chromosome_9.g6231.t1;Parent=gene.chromosome_9.g6231.t1
chromosome_9	PASA	exon	42122830	42123197	.	-	.	ID=model.chromosome_9.g6231.t1.exon1;Parent=model.chromosome_9.g6231.t1
chromosome_9	PASA	CDS	42122949	42123197	.	-	0	ID=cds.model.chromosome_9.g6231.t1;Parent=model.chromosome_9.g6231.t1
chromosome_9	PASA	three_prime_UTR	42122830	42122948	.	-	.	ID=model.chromosome_9.g6231.t1.utr3p1;Parent=model.chromosome_9.g6231.t1
chromosome_9	Augustus	gene	1462927	1467984	.	-	.	ID=gene.chromosome_9.g281.t1;Name=Augustus%20prediction
chromosome_9	Augustus	mRNA	1462927	1467984	.	-	.	ID=model.chromosome_9.g281.t1;Parent=gene.chromosome_9.g281.t1
chromosome_9	Augustus	exon	1467373	1467984	.	-	.	ID=model.chromosome_9.g281.t1.exon1;Parent=model.chromosome_9.g281.t1
chromosome_9	Augustus	intron	1467372	1466542	.	-	.	ID=model.chromosome_9.g281.t1.intron1;Parent=model.chromosome_9.g281.t1.len830
chromosome_9	Augustus	CDS	1467373	1467984	.	-	.	ID=cds.model.chromosome_9.g281.t1;Parent=model.chromosome_9.g281.t1
chromosome_9	Augustus	exon	1462927	1466541	.	-	.	ID=model.chromosome_9.g281.t1.exon2;Parent=model.chromosome_9.g281.t1
chromosome_9	Augustus	CDS	1462927	1466541	.	-	.	ID=cds.model.chromosome_9.g281.t1;Parent=model.chromosome_9.g281.t1
chromosome_9	Augustus	gene	23460692	23461192	.	-	.	ID=gene.chromosome_9.g3737.t1;Name=Augustus%20prediction
chromosome_9	Augustus	mRNA	23460692	23461192	.	-	.	ID=model.chromosome_9.g3737.t1;Parent=gene.chromosome_9.g3737.t1
chromosome_9	Augustus	exon	23460692	23461192	.	-	.	ID=model.chromosome_9.g3737.t1.exon1;Parent=model.chromosome_9.g3737.t1
chromosome_9	Augustus	CDS	23460692	23461192	.	-	.	ID=cds.model.chromosome_9.g3737.t1;Parent=model.chromosome_9.g3737.t1
chromosome_9	Augustus	gene	46954769	46955773	.	-	.	ID=gene.chromosome_9.g7002.t1;Name=Augustus%20prediction
chromosome_9	Augustus	mRNA	46954769	46955773	.	-	.	ID=model.chromosome_9.g7002.t1;Parent=gene.chromosome_9.g7002.t1
chromosome_9	Augustus	exon	46955714	46955773	.	-	.	ID=model.chromosome_9.g7002.t1.exon1;Parent=model.chromosome_9.g7002.t1
chromosome_9	Augustus	intron	46955713	46955631	.	-	.	ID=model.chromosome_9.g7002.t1.intron1;Parent=model.chromosome_9.g7002.t1.len82
chromosome_9	Augustus	CDS	46955714	46955773	.	-	.	ID=cds.model.chromosome_9.g7002.t1;Parent=model.chromosome_9.g7002.t1
chromosome_9	Augustus	exon	46955235	46955630	.	-	.	ID=model.chromosome_9.g7002.t1.exon2;Parent=model.chromosome_9.g7002.t1
chromosome_9	Augustus	intron	46955234	46955158	.	-	.	ID=model.chromosome_9.g7002.t1.intron2;Parent=model.chromosome_9.g7002.t1.len76
chromosome_9	Augustus	CDS	46955235	46955630	.	-	.	ID=cds.model.chromosome_9.g7002.t1;Parent=model.chromosome_9.g7002.t1
chromosome_9	Augustus	exon	46954948	46955157	.	-	.	ID=model.chromosome_9.g7002.t1.exon3;Parent=model.chromosome_9.g7002.t1
chromosome_9	Augustus	intron	46954947	46954871	.	-	.	ID=model.chromosome_9.g7002.t1.intron3;Parent=model.chromosome_9.g7002.t1.len76
chromosome_9	Augustus	CDS	46954948	46955157	.	-	.	ID=cds.model.chromosome_9.g7002.t1;Parent=model.chromosome_9.g7002.t1
chromosome_9	Augustus	exon	46954769	46954870	.	-	.	ID=model.chromosome_9.g7002.t1.exon4;Parent=model.chromosome_9.g7002.t1
chromosome_9	Augustus	CDS	46954769	46954870	.	-	.	ID=cds.model.chromosome_9.g7002.t1;Parent=model.chromosome_9.g7002.t1
chromosome_9	Augustus	gene	10423315	10424158	.	-	.	ID=gene.chromosome_9.g1637.t1;Name=Augustus%20prediction
chromosome_9	Augustus	mRNA	10423315	10424158	.	-	.	ID=model.chromosome_9.g1637.t1;Parent=gene.chromosome_9.g1637.t1
chromosome_9	Augustus	exon	10423978	10424158	.	-	.	ID=model.chromosome_9.g1637.t1.exon1;Parent=model.chromosome_9.g1637.t1
chromosome_9	Augustus	intron	10423977	10423746	.	-	.	ID=model.chromosome_9.g1637.t1.intron1;Parent=model.chromosome_9.g1637.t1.len231
chromosome_9	Augustus	CDS	10423978	10424158	.	-	.	ID=cds.model.chromosome_9.g1637.t1;Parent=model.chromosome_9.g1637.t1
chromosome_9	Augustus	exon	10423612	10423745	.	-	.	ID=model.chromosome_9.g1637.t1.exon2;Parent=model.chromosome_9.g1637.t1
chromosome_9	Augustus	intron	10423611	10423483	.	-	.	ID=model.chromosome_9.g1637.t1.intron2;Parent=model.chromosome_9.g1637.t1.len128
chromosome_9	Augustus	CDS	10423612	10423745	.	-	.	ID=cds.model.chromosome_9.g1637.t1;Parent=model.chromosome_9.g1637.t1
chromosome_9	Augustus	exon	10423315	10423482	.	-	.	ID=model.chromosome_9.g1637.t1.exon3;Parent=model.chromosome_9.g1637.t1
chromosome_9	Augustus	CDS	10423315	10423482	.	-	.	ID=cds.model.chromosome_9.g1637.t1;Parent=model.chromosome_9.g1637.t1
chromosome_9	PASA	gene	52521804	52522374	.	-	.	ID=gene.chromosome_9.g7910.t1;Name=Augustus%20prediction
chromosome_9	PASA	mRNA	52521804	52522374	.	-	.	ID=model.chromosome_9.g7910.t1;Parent=gene.chromosome_9.g7910.t1
chromosome_9	PASA	exon	52521804	52522374	.	-	.	ID=model.chromosome_9.g7910.t1.exon1;Parent=model.chromosome_9.g7910.t1
chromosome_9	PASA	CDS	52522024	52522374	.	-	0	ID=cds.model.chromosome_9.g7910.t1;Parent=model.chromosome_9.g7910.t1
chromosome_9	PASA	three_prime_UTR	52521804	52522023	.	-	.	ID=model.chromosome_9.g7910.t1.utr3p1;Parent=model.chromosome_9.g7910.t1
chromosome_10	Augustus	gene	8768594	8769292	.	-	.	ID=gene.chromosome_10.g1600.t1;Name=Augustus%20prediction
chromosome_10	Augustus	mRNA	8768594	8769292	.	-	.	ID=model.chromosome_10.g1600.t1;Parent=gene.chromosome_10.g1600.t1
chromosome_10	Augustus	exon	8768594	8769292	.	-	.	ID=model.chromosome_10.g1600.t1.exon1;Parent=model.chromosome_10.g1600.t1
chromosome_10	Augustus	CDS	8768594	8769292	.	-	.	ID=cds.model.chromosome_10.g1600.t1;Parent=model.chromosome_10.g1600.t1
chromosome_10	Augustus	gene	59672921	59673217	.	-	.	ID=gene.chromosome_10.g9200.t1;Name=Augustus%20prediction
chromosome_10	Augustus	mRNA	59672921	59673217	.	-	.	ID=model.chromosome_10.g9200.t1;Parent=gene.chromosome_10.g9200.t1
chromosome_10	Augustus	exon	59672921	59673217	.	-	.	ID=model.chromosome_10.g9200.t1.exon1;Parent=model.chromosome_10.g9200.t1
chromosome_10	Augustus	CDS	59672921	59673217	.	-	.	ID=cds.model.chromosome_10.g9200.t1;Parent=model.chromosome_10.g9200.t1
chromosome_10	Augustus	gene	52394847	52396829	.	+	.	ID=gene.chromosome_10.g7922.t1;Name=Augustus%20prediction
chromosome_10	Augustus	mRNA	52394847	52396829	.	+	.	ID=model.chromosome_10.g7922.t1;Parent=gene.chromosome_10.g7922.t1
chromosome_10	Augustus	exon	52394847	52394871	.	+	.	ID=model.chromosome_10.g7922.t1.exon1;Parent=model.chromosome_10.g7922.t1
chromosome_10	Augustus	intron	52394872	52394973	.	+	.	ID=model.chromosome_10.g7922.t1.intron1;Parent=model.chromosome_10.g7922.t1.len101
chromosome_10	Augustus	CDS	52394847	52394871	.	+	.	ID=cds.model.chromosome_10.g7922.t1;Parent=model.chromosome_10.g7922.t1
chromosome_10	Augustus	exon	52394974	52396829	.	+	.	ID=model.chromosome_10.g7922.t1.exon2;Parent=model.chromosome_10.g7922.t1
chromosome_10	Augustus	CDS	52394974	52396829	.	+	.	ID=cds.model.chromosome_10.g7922.t1;Parent=model.chromosome_10.g7922.t1
chromosome_10	Augustus	gene	38678889	38681902	.	+	.	ID=gene.chromosome_10.g5792.t1;Name=Augustus%20prediction
chromosome_10	Augustus	mRNA	38678889	38681902	.	+	.	ID=model.chromosome_10.g5792.t1;Parent=gene.chromosome_10.g5792.t1
chromosome_10	Augustus	exon	38678889	38679039	.	+	.	ID=model.chromosome_10.g5792.t1.exon1;Parent=model.chromosome_10.g5792.t1
chromosome_10	Augustus	intron	38679040	38680700	.	+	.	ID=model.chromosome_10.g5792.t1.intron1;Parent=model.chromosome_10.g5792.t1.len1660
chromosome_10	Augustus	CDS	38678889	38679039	.	+	.	ID=cds.model.chromosome_10.g5792.t1;Parent=model.chromosome_10.g5792.t1
chromosome_10	Augustus	exon	38680701	38681902	.	+	.	ID=model.chromosome_10.g5792.t1.exon2;Parent=model.chromosome_10.g5792.t1
chromosome_10	Augustus	CDS	38680701	38681902	.	+	.	ID=cds.model.chromosome_10.g5792.t1;Parent=model.chromosome_10.g5792.t1
chromosome_10	Augustus	gene	6077391	6077760	.	+	.	ID=gene.chromosome_10.g1136.t1;Name=Augustus%20prediction
chromosome_10	Augustus	mRNA	6077391	6077760	.	+	.	ID=model.chromosome_10.g1136.t1;Parent=gene.chromosome_10.g1136.t1
chromosome_10	Augustus	exon	6077391	6077600	.	+	.	ID=model.chromosome_10.g1136.t1.exon1;Parent=model.chromosome_10.g1136.t1
chromosome_10	Augustus	intron	6077601	6077679	.	+	.	ID=model.chromosome_10.g1136.t1.intron1;Parent=model.chromosome_10.g1136.t1.len78
chromosome_10	Augustus	CDS	6077391	6077600	.	+	.	ID=cds.model.chromosome_10.g1136.t1;Parent=model.chromosome_10.g1136.t1
chromosome_10	Augustus	exon	6077680	6077760	.	+	.	ID=model.chromosome_10.g1136.t1.exon2;Parent=model.chromosome_10.g1136.t1
chromosome_10	Augustus	CDS	6077680	6077760	.	+	.	ID=cds.model.chromosome_10.g1136.t1;Parent=model.chromosome_10.g1136.t1
chromosome_10	Augustus	gene	57653800	57654012	.	-	.	ID=gene.chromosome_10.g8800.t1;Name=Augustus%20prediction
chromosome_10	Augustus	mRNA	57653800	57654012	.	-	.	ID=model.chromosome_10.g8800.t1;Parent=gene.chromosome_10.g8800.t1
chromosome_10	Augustus	exon	57653800	57654012	.	-	.	ID=model.chromosome_10.g8800.t1.exon1;Parent=model.chromosome_10.g8800.t1
chromosome_10	Augustus	CDS	57653800	57654012	.	-	.	ID=cds.model.chromosome_10.g8800.t1;Parent=model.chromosome_10.g8800.t1
chromosome_10	Augustus	gene	52394897	52395601	.	-	.	ID=gene.chromosome_10.g7923.t1;Name=Augustus%20prediction
chromosome_10	Augustus	mRNA	52394897	52395601	.	-	.	ID=model.chromosome_10.g7923.t1;Parent=gene.chromosome_10.g7923.t1
chromosome_10	Augustus	exon	52394897	52395601	.	-	.	ID=model.chromosome_10.g7923.t1.exon1;Parent=model.chromosome_10.g7923.t1
chromosome_10	Augustus	CDS	52394897	52395601	.	-	.	ID=cds.model.chromosome_10.g7923.t1;Parent=model.chromosome_10.g7923.t1
chromosome_10	Augustus	gene	38686352	38687901	.	+	.	ID=gene.chromosome_10.g5794.t1;Name=Augustus%20prediction
chromosome_10	Augustus	mRNA	38686352	38687901	.	+	.	ID=model.chromosome_10.g5794.t1;Parent=gene.chromosome_10.g5794.t1
chromosome_10	Augustus	exon	38686352	38686728	.	+	.	ID=model.chromosome_10.g5794.t1.exon1;Parent=model.chromosome_10.g5794.t1
chromosome_10	Augustus	intron	38686729	38686820	.	+	.	ID=model.chromosome_10.g5794.t1.intron1;Parent=model.chromosome_10.g5794.t1.len91
chromosome_10	Augustus	CDS	38686352	38686728	.	+	.	ID=cds.model.chromosome_10.g5794.t1;Parent=model.chromosome_10.g5794.t1
chromosome_10	Augustus	exon	38686821	38687901	.	+	.	ID=model.chromosome_10.g5794.t1.exon2;Parent=model.chromosome_10.g5794.t1
chromosome_10	Augustus	CDS	38686821	38687901	.	+	.	ID=cds.model.chromosome_10.g5794.t1;Parent=model.chromosome_10.g5794.t1
chromosome_10	Augustus	gene	38669106	38671543	.	-	.	ID=gene.chromosome_10.g5789.t1;Name=Augustus%20prediction
chromosome_10	Augustus	mRNA	38669106	38671543	.	-	.	ID=model.chromosome_10.g5789.t1;Parent=gene.chromosome_10.g5789.t1
chromosome_10	Augustus	exon	38670401	38671543	.	-	.	ID=model.chromosome_10.g5789.t1.exon1;Parent=model.chromosome_10.g5789.t1
chromosome_10	Augustus	intron	38670400	38670006	.	-	.	ID=model.chromosome_10.g5789.t1.intron1;Parent=model.chromosome_10.g5789.t1.len394
chromosome_10	Augustus	CDS	38670401	38671543	.	-	.	ID=cds.model.chromosome_10.g5789.t1;Parent=model.chromosome_10.g5789.t1
chromosome_10	Augustus	exon	38669106	38670005	.	-	.	ID=model.chromosome_10.g5789.t1.exon2;Parent=model.chromosome_10.g5789.t1
chromosome_10	Augustus	CDS	38669106	38670005	.	-	.	ID=cds.model.chromosome_10.g5789.t1;Parent=model.chromosome_10.g5789.t1
chromosome_10	Augustus	gene	56437819	56438103	.	+	.	ID=gene.chromosome_10.g8594.t1;Name=Augustus%20prediction
chromosome_10	Augustus	mRNA	56437819	56438103	.	+	.	ID=model.chromosome_10.g8594.t1;Parent=gene.chromosome_10.g8594.t1
chromosome_10	Augustus	exon	56437819	56438103	.	+	.	ID=model.chromosome_10.g8594.t1.exon1;Parent=model.chromosome_10.g8594.t1
chromosome_10	Augustus	CDS	56437819	56438103	.	+	.	ID=cds.model.chromosome_10.g8594.t1;Parent=model.chromosome_10.g8594.t1
chromosome_10	Augustus	gene	41178464	41179838	.	+	.	ID=gene.chromosome_10.g6153.t1;Name=Augustus%20prediction
chromosome_10	Augustus	mRNA	41178464	41179838	.	+	.	ID=model.chromosome_10.g6153.t1;Parent=gene.chromosome_10.g6153.t1
chromosome_10	Augustus	exon	41178464	41178919	.	+	.	ID=model.chromosome_10.g6153.t1.exon1;Parent=model.chromosome_10.g6153.t1
chromosome_10	Augustus	intron	41178920	41179263	.	+	.	ID=model.chromosome_10.g6153.t1.intron1;Parent=model.chromosome_10.g6153.t1.len343
chromosome_10	Augustus	CDS	41178464	41178919	.	+	.	ID=cds.model.chromosome_10.g6153.t1;Parent=model.chromosome_10.g6153.t1
chromosome_10	Augustus	exon	41179264	41179343	.	+	.	ID=model.chromosome_10.g6153.t1.exon2;Parent=model.chromosome_10.g6153.t1
chromosome_10	Augustus	intron	41179344	41179418	.	+	.	ID=model.chromosome_10.g6153.t1.intron2;Parent=model.chromosome_10.g6153.t1.len74
chromosome_10	Augustus	CDS	41179264	41179343	.	+	.	ID=cds.model.chromosome_10.g6153.t1;Parent=model.chromosome_10.g6153.t1
chromosome_10	Augustus	exon	41179419	41179527	.	+	.	ID=model.chromosome_10.g6153.t1.exon3;Parent=model.chromosome_10.g6153.t1
chromosome_10	Augustus	intron	41179528	41179612	.	+	.	ID=model.chromosome_10.g6153.t1.intron3;Parent=model.chromosome_10.g6153.t1.len84
chromosome_10	Augustus	CDS	41179419	41179527	.	+	.	ID=cds.model.chromosome_10.g6153.t1;Parent=model.chromosome_10.g6153.t1
chromosome_10	Augustus	exon	41179613	41179739	.	+	.	ID=model.chromosome_10.g6153.t1.exon4;Parent=model.chromosome_10.g6153.t1
chromosome_10	Augustus	intron	41179740	41179812	.	+	.	ID=model.chromosome_10.g6153.t1.intron4;Parent=model.chromosome_10.g6153.t1.len72
chromosome_10	Augustus	CDS	41179613	41179739	.	+	.	ID=cds.model.chromosome_10.g6153.t1;Parent=model.chromosome_10.g6153.t1
chromosome_10	Augustus	exon	41179813	41179838	.	+	.	ID=model.chromosome_10.g6153.t1.exon5;Parent=model.chromosome_10.g6153.t1
chromosome_10	Augustus	CDS	41179813	41179838	.	+	.	ID=cds.model.chromosome_10.g6153.t1;Parent=model.chromosome_10.g6153.t1
chromosome_10	Augustus	gene	50914424	50914933	.	+	.	ID=gene.chromosome_10.g7660.t1;Name=Augustus%20prediction
chromosome_10	Augustus	mRNA	50914424	50914933	.	+	.	ID=model.chromosome_10.g7660.t1;Parent=gene.chromosome_10.g7660.t1
chromosome_10	Augustus	exon	50914424	50914933	.	+	.	ID=model.chromosome_10.g7660.t1.exon1;Parent=model.chromosome_10.g7660.t1
chromosome_10	Augustus	CDS	50914424	50914933	.	+	.	ID=cds.model.chromosome_10.g7660.t1;Parent=model.chromosome_10.g7660.t1
chromosome_10	PASA	gene	20123088	20126579	.	+	.	ID=gene.chromosome_10.g3439.t1;Name=Augustus%20prediction
chromosome_10	PASA	mRNA	20123088	20126579	.	+	.	ID=model.chromosome_10.g3439.t1;Parent=gene.chromosome_10.g3439.t1
chromosome_10	PASA	exon	20123088	20123128	.	+	.	ID=model.chromosome_10.g3439.t1.exon1;Parent=model.chromosome_10.g3439.t1
chromosome_10	PASA	intron	20123129	20124772	.	+	.	ID=model.chromosome_10.g3439.t1.intron1;Parent=model.chromosome_10.g3439.t1.len1643
chromosome_10	PASA	CDS	20123088	20123128	.	+	0	ID=cds.model.chromosome_10.g3439.t1;Parent=model.chromosome_10.g3439.t1
chromosome_10	PASA	exon	20124773	20124984	.	+	.	ID=model.chromosome_10.g3439.t1.exon2;Parent=model.chromosome_10.g3439.t1
chromosome_10	PASA	intron	20124985	20126137	.	+	.	ID=model.chromosome_10.g3439.t1.intron2;Parent=model.chromosome_10.g3439.t1.len1152
chromosome_10	PASA	CDS	20124773	20124984	.	+	1	ID=cds.model.chromosome_10.g3439.t1;Parent=model.chromosome_10.g3439.t1
chromosome_10	PASA	exon	20126138	20126579	.	+	.	ID=model.chromosome_10.g3439.t1.exon3;Parent=model.chromosome_10.g3439.t1
chromosome_10	PASA	CDS	20126138	20126172	.	+	2	ID=cds.model.chromosome_10.g3439.t1;Parent=model.chromosome_10.g3439.t1
chromosome_10	PASA	three_prime_UTR	20126173	20126579	.	+	.	ID=model.chromosome_10.g3439.t1.utr3p1;Parent=model.chromosome_10.g3439.t1
chromosome_10	Augustus	gene	38685572	38685925	.	+	.	ID=gene.chromosome_10.g5793.t1;Name=Augustus%20prediction
chromosome_10	Augustus	mRNA	38685572	38685925	.	+	.	ID=model.chromosome_10.g5793.t1;Parent=gene.chromosome_10.g5793.t1
chromosome_10	Augustus	exon	38685572	38685925	.	+	.	ID=model.chromosome_10.g5793.t1.exon1;Parent=model.chromosome_10.g5793.t1
chromosome_10	Augustus	CDS	38685572	38685925	.	+	.	ID=cds.model.chromosome_10.g5793.t1;Parent=model.chromosome_10.g5793.t1
chromosome_10	Augustus	gene	2445292	2446464	.	+	.	ID=gene.chromosome_10.g437.t1;Name=Augustus%20prediction
chromosome_10	Augustus	mRNA	2445292	2446464	.	+	.	ID=model.chromosome_10.g437.t1;Parent=gene.chromosome_10.g437.t1
chromosome_10	Augustus	exon	2445292	2446464	.	+	.	ID=model.chromosome_10.g437.t1.exon1;Parent=model.chromosome_10.g437.t1
chromosome_10	Augustus	CDS	2445292	2446464	.	+	.	ID=cds.model.chromosome_10.g437.t1;Parent=model.chromosome_10.g437.t1
chromosome_10	PASA	gene	37867831	37868484	.	-	.	ID=gene.chromosome_10.g5688.t1;Name=Augustus%20prediction
chromosome_10	PASA	mRNA	37867831	37868484	.	-	.	ID=model.chromosome_10.g5688.t1;Parent=gene.chromosome_10.g5688.t1
chromosome_10	PASA	five_prime_UTR	37868391	37868484	.	-	.	ID=model.chromosome_10.g5688.t1.utr5p1;Parent=model.chromosome_10.g5688.t1
chromosome_10	PASA	exon	37868156	37868484	.	-	.	ID=model.chromosome_10.g5688.t1.exon1;Parent=model.chromosome_10.g5688.t1
chromosome_10	PASA	intron	37868155	37868058	.	-	.	ID=model.chromosome_10.g5688.t1.intron1;Parent=model.chromosome_10.g5688.t1.len97
chromosome_10	PASA	CDS	37868156	37868390	.	-	0	ID=cds.model.chromosome_10.g5688.t1;Parent=model.chromosome_10.g5688.t1
chromosome_10	PASA	exon	37867831	37868057	.	-	.	ID=model.chromosome_10.g5688.t1.exon2;Parent=model.chromosome_10.g5688.t1
chromosome_10	PASA	CDS	37868014	37868057	.	-	2	ID=cds.model.chromosome_10.g5688.t1;Parent=model.chromosome_10.g5688.t1
chromosome_10	PASA	three_prime_UTR	37867831	37868013	.	-	.	ID=model.chromosome_10.g5688.t1.utr3p1;Parent=model.chromosome_10.g5688.t1
chromosome_10	Augustus	gene	51877630	51877977	.	-	.	ID=gene.chromosome_10.g7841.t1;Name=Augustus%20prediction
chromosome_10	Augustus	mRNA	51877630	51877977	.	-	.	ID=model.chromosome_10.g7841.t1;Parent=gene.chromosome_10.g7841.t1
chromosome_10	Augustus	exon	51877630	51877977	.	-	.	ID=model.chromosome_10.g7841.t1.exon1;Parent=model.chromosome_10.g7841.t1
chromosome_10	Augustus	CDS	51877630	51877977	.	-	.	ID=cds.model.chromosome_10.g7841.t1;Parent=model.chromosome_10.g7841.t1
chromosome_10	Augustus	gene	1695262	1695882	.	-	.	ID=gene.chromosome_10.g318.t1;Name=Augustus%20prediction
chromosome_10	Augustus	mRNA	1695262	1695882	.	-	.	ID=model.chromosome_10.g318.t1;Parent=gene.chromosome_10.g318.t1
chromosome_10	Augustus	exon	1695262	1695882	.	-	.	ID=model.chromosome_10.g318.t1.exon1;Parent=model.chromosome_10.g318.t1
chromosome_10	Augustus	CDS	1695262	1695882	.	-	.	ID=cds.model.chromosome_10.g318.t1;Parent=model.chromosome_10.g318.t1
chromosome_10	PASA	gene	13995699	14009174	.	+	.	ID=gene.chromosome_10.g2425.t1;Name=Augustus%20prediction
chromosome_10	PASA	mRNA	13995699	14009174	.	+	.	ID=model.chromosome_10.g2425.t1;Parent=gene.chromosome_10.g2425.t1
chromosome_10	PASA	exon	13995699	13996092	.	+	.	ID=model.chromosome_10.g2425.t1.exon1;Parent=model.chromosome_10.g2425.t1
chromosome_10	PASA	intron	13996093	14002861	.	+	.	ID=model.chromosome_10.g2425.t1.intron1;Parent=model.chromosome_10.g2425.t1.len6768
chromosome_10	PASA	CDS	13995699	13996092	.	+	0	ID=cds.model.chromosome_10.g2425.t1;Parent=model.chromosome_10.g2425.t1
chromosome_10	PASA	exon	14002862	14003115	.	+	.	ID=model.chromosome_10.g2425.t1.exon2;Parent=model.chromosome_10.g2425.t1
chromosome_10	PASA	intron	14003116	14003327	.	+	.	ID=model.chromosome_10.g2425.t1.intron2;Parent=model.chromosome_10.g2425.t1.len211
chromosome_10	PASA	CDS	14002862	14003115	.	+	2	ID=cds.model.chromosome_10.g2425.t1;Parent=model.chromosome_10.g2425.t1
chromosome_10	PASA	exon	14003328	14003402	.	+	.	ID=model.chromosome_10.g2425.t1.exon3;Parent=model.chromosome_10.g2425.t1
chromosome_10	PASA	intron	14003403	14005395	.	+	.	ID=model.chromosome_10.g2425.t1.intron3;Parent=model.chromosome_10.g2425.t1.len1992
chromosome_10	PASA	CDS	14003328	14003402	.	+	0	ID=cds.model.chromosome_10.g2425.t1;Parent=model.chromosome_10.g2425.t1
chromosome_10	PASA	exon	14005396	14005592	.	+	.	ID=model.chromosome_10.g2425.t1.exon4;Parent=model.chromosome_10.g2425.t1
chromosome_10	PASA	intron	14005593	14008597	.	+	.	ID=model.chromosome_10.g2425.t1.intron4;Parent=model.chromosome_10.g2425.t1.len3004
chromosome_10	PASA	CDS	14005396	14005592	.	+	0	ID=cds.model.chromosome_10.g2425.t1;Parent=model.chromosome_10.g2425.t1
chromosome_10	PASA	exon	14008598	14009174	.	+	.	ID=model.chromosome_10.g2425.t1.exon5;Parent=model.chromosome_10.g2425.t1
chromosome_10	PASA	CDS	14008598	14009174	.	+	1	ID=cds.model.chromosome_10.g2425.t1;Parent=model.chromosome_10.g2425.t1
chromosome_10	PASA	gene	7621359	7622151	.	-	.	ID=gene.chromosome_10.g1407.t1;Name=Augustus%20prediction
chromosome_10	PASA	mRNA	7621359	7622151	.	-	.	ID=model.chromosome_10.g1407.t1;Parent=gene.chromosome_10.g1407.t1
chromosome_10	PASA	exon	7621984	7622151	.	-	.	ID=model.chromosome_10.g1407.t1.exon1;Parent=model.chromosome_10.g1407.t1
chromosome_10	PASA	intron	7621983	7621897	.	-	.	ID=model.chromosome_10.g1407.t1.intron1;Parent=model.chromosome_10.g1407.t1.len86
chromosome_10	PASA	CDS	7621984	7622151	.	-	0	ID=cds.model.chromosome_10.g1407.t1;Parent=model.chromosome_10.g1407.t1
chromosome_10	PASA	exon	7621702	7621896	.	-	.	ID=model.chromosome_10.g1407.t1.exon2;Parent=model.chromosome_10.g1407.t1
chromosome_10	PASA	intron	7621701	7621615	.	-	.	ID=model.chromosome_10.g1407.t1.intron2;Parent=model.chromosome_10.g1407.t1.len86
chromosome_10	PASA	CDS	7621702	7621896	.	-	0	ID=cds.model.chromosome_10.g1407.t1;Parent=model.chromosome_10.g1407.t1
chromosome_10	PASA	exon	7621359	7621614	.	-	.	ID=model.chromosome_10.g1407.t1.exon3;Parent=model.chromosome_10.g1407.t1
chromosome_10	PASA	CDS	7621507	7621614	.	-	0	ID=cds.model.chromosome_10.g1407.t1;Parent=model.chromosome_10.g1407.t1
chromosome_10	PASA	three_prime_UTR	7621359	7621506	.	-	.	ID=model.chromosome_10.g1407.t1.utr3p1;Parent=model.chromosome_10.g1407.t1
super_3091	Augustus	gene	1413	2300	.	+	.	ID=gene.super_3091.g8784.t1;Name=Augustus%20prediction
super_3091	Augustus	mRNA	1413	2300	.	+	.	ID=model.super_3091.g8784.t1;Parent=gene.super_3091.g8784.t1
super_3091	Augustus	exon	1413	2300	.	+	.	ID=model.super_3091.g8784.t1.exon1;Parent=model.super_3091.g8784.t1
super_3091	Augustus	CDS	1413	2300	.	+	.	ID=cds.model.super_3091.g8784.t1;Parent=model.super_3091.g8784.t1
super_2457	PASA	gene	544	1283	.	+	.	ID=gene.super_2457.g2089.t1;Name=Augustus%20prediction
super_2457	PASA	mRNA	544	1283	.	+	.	ID=model.super_2457.g2089.t1;Parent=gene.super_2457.g2089.t1
super_2457	PASA	exon	544	1283	.	+	.	ID=model.super_2457.g2089.t1.exon1;Parent=model.super_2457.g2089.t1
super_2457	PASA	CDS	544	1053	.	+	0	ID=cds.model.super_2457.g2089.t1;Parent=model.super_2457.g2089.t1
super_2457	PASA	three_prime_UTR	1054	1283	.	+	.	ID=model.super_2457.g2089.t1.utr3p1;Parent=model.super_2457.g2089.t1
a Augustus for gene prediction and PASA for optimizing genes
b Novel_gene_structure_model_including_gene, mRNA, exon, introns, CDS and UTRs based on the GFF3 format
c Functional description of the novel gene structure models

## Sheet: Gene feature
Additional_file_1. Description_of_functional_annotation
	Novel_gene_structure_model_including_gene, mRNA, exon, introns, CDS and UTRs based on the GFF3 format of the gene structure model
Seq_id	Sourcea	Typeb	Start	End	Score	Strand	Phase	Descriptionc
chromosome_1	Augustus	gene	2499901	2501045	.	+	.	ID=gene.chromosome_1.g521.t1;Name=Augustus%20prediction;Partial;No_UTR(both_ends_truncated);gene_len=1144;bitscore=0.96;predict_ab-initio;%evidence_support=;putative_function=;expression_data=_;ESTid=;
chromosome_1	Augustus	gene	7853336	7853725	.	-	.	ID=gene.chromosome_1.g1540.t1;Name=Augustus%20prediction;Partial;No_UTR(both_ends_truncated);gene_len=389;bitscore=.;predict_Homology;%evidence_support=100;putative_function=Non_DR;expression_data=UniGene_Cluster;ESTid=gi|57806181|gb|CX607545.1|CX607545#149;single_exonic
chromosome_1	Augustus	gene	10526326	10528073	.	+	.	ID=gene.chromosome_1.g1986.t1;Name=Augustus%20prediction;Partial;No_UTR(both_ends_truncated);gene_len=1747;bitscore=0.7;predict_Homology;%evidence_support=40;putative_function=DR;expression_data=TIGR_asmbl_385;ESTid=gi|37757938|gb|CF771994.1|CF771994;gi|37758154|gb|CF772098.1|CF772098;
chromosome_1	Augustus	gene	11937046	11937291	.	-	.	ID=gene.chromosome_1.g2206.t1;Name=Augustus%20prediction;Partial;No_UTR(both_ends_truncated);gene_len=245;bitscore=.;predict_ab-initio;%evidence_support=;putative_function=DR;expression_data=TIGR_;ESTid=;single_exonic
chromosome_1	Augustus	gene	18451424	18455507	.	-	.	ID=gene.chromosome_1.g3255.t1;Name=Augustus%20prediction;Partial;No_UTR(both_ends_truncated);gene_len=4083;bitscore=.;predict_ab-initio;%evidence_support=;putative_function=DR;expression_data=TIGR_;ESTid=;
chromosome_1	PASA	gene	21617420	21617921	.	-	.	ID=gene.chromosome_1.g3784.t1;Name=Augustus%20prediction;Complete;gene_len=501;bitscore=;predict_Homology;%evidence_support=updated_novel;putative_function=DR;expression_data=TIGR_asmbl_548;ESTid=gi|9847917|gb|BE592844.1|BE592844;gi|14328305|gb|BG933173.1|BG933173;single_exonic
chromosome_1	Augustus	gene	21621557	21621793	.	-	.	ID=gene.chromosome_1.g3804.t1;Name=Augustus%20prediction;Partial;No_UTR(both_ends_truncated);gene_len=236;bitscore=.;predict_Homology;%evidence_support=100;putative_function=Non_DR;expression_data=UniGene_Cluster;ESTid=gi|9855531|gb|BE600472.1|BE600472#0;single_exonic
chromosome_1	Augustus	gene	23188320	23189195	.	-	.	ID=gene.chromosome_1.g4038.t1;Name=Augustus%20prediction;Partial;No_UTR(both_ends_truncated);gene_len=875;bitscore=.;predict_ab-initio;%evidence_support=;putative_function=DR;expression_data=TIGR_;ESTid=;single_exonic
chromosome_1	PASA	gene	29526794	29527236	.	+	.	ID=gene.chromosome_1.g5172.t1;Name=Augustus%20prediction;Complete;gene_len=442;bitscore=0.99;predict_Homology;%evidence_support=100;putative_function=DR;expression_data=TIGR_asmbl_600;ESTid=gi|7551597|gb|AW677883.1|AW677883;asmbl_591_0084;single_exonic
chromosome_1	Augustus	gene	31676216	31676731	.	+	.	ID=gene.chromosome_1.g5599.t1;Name=Augustus%20prediction;Partial;No_UTR(both_ends_truncated);gene_len=515;bitscore=0.5;predict_Homology;%evidence_support=100;putative_function=Non_DR;expression_data=UniGene_Cluster;ESTid=gi|30933052|gb|CD204227.1|CD204227#0;
chromosome_1	Augustus	gene	39369233	39372325	.	-	.	ID=gene.chromosome_1.g6208.t1;Name=Augustus%20prediction;Partial;No_UTR(both_ends_truncated);gene_len=3092;bitscore=.;predict_Homology;%evidence_support=20;putative_function=Non_DR;expression_data=UniGene_Cluster;ESTid=gi|18069863|gb|BM330726.1|BM330726#5;
chromosome_1	Augustus	gene	46971971	46976417	.	-	.	ID=gene.chromosome_1.g7372.t1;Name=Augustus%20prediction;Partial;No_UTR(both_ends_truncated);gene_len=4446;bitscore=.;predict_Homology;%evidence_support=33.3;putative_function=Non_DR;expression_data=UniGene_Cluster;ESTid=gi|34517209|gb|CF488340.1|CF488340#0;
chromosome_1	Augustus	gene	46976389	46976733	.	+	.	ID=gene.chromosome_1.g7373.t1;Name=Augustus%20prediction;Partial;No_UTR(both_ends_truncated);gene_len=344;bitscore=0.5;predict_Homology;%evidence_support=100;putative_function=Non_DR;expression_data=UniGene_Cluster;ESTid=gi|34517209|gb|CF488340.1|CF488340#0;single_exonic
chromosome_1	Augustus	gene	47152058	47152354	.	-	.	ID=gene.chromosome_1.g7386.t1;Name=Augustus%20prediction;Partial;No_UTR(both_ends_truncated);gene_len=296;bitscore=.;predict_ab-initio;%evidence_support=;putative_function=DR;expression_data=TIGR_;ESTid=;single_exonic
chromosome_1	Augustus	gene	52399770	52404800	.	+	.	ID=gene.chromosome_1.g8259.t1;Name=Augustus%20prediction;Partial;No_UTR(both_ends_truncated);gene_len=5030;bitscore=0.5;predict_ab-initio;%evidence_support=;putative_function=DR;expression_data=TIGR_;ESTid=;
chromosome_1	Augustus	gene	52404996	52406135	.	+	.	ID=gene.chromosome_1.g8260.t1;Name=Augustus%20prediction;Partial;No_UTR(both_ends_truncated);gene_len=1139;bitscore=1;predict_ab-initio;%evidence_support=;putative_function=DR;expression_data=TIGR_;ESTid=;single_exonic
chromosome_1	Augustus	gene	57264342	57265418	.	-	.	ID=gene.chromosome_1.g9058.t1;Name=Augustus%20prediction;Partial;No_UTR(both_ends_truncated);gene_len=1076;bitscore=.;predict_ab-initio;%evidence_support=;putative_function=DR;expression_data=TIGR_;ESTid=;single_exonic
chromosome_1	Augustus	gene	58849626	58850276	.	-	.	ID=gene.chromosome_1.g9335.t1;Name=Augustus%20prediction;Partial;No_UTR(both_ends_truncated);gene_len=650;bitscore=.;predict_ab-initio;%evidence_support=;putative_function=DR;expression_data=TIGR_;ESTid=;single_exonic
chromosome_1	Augustus	gene	59370710	59372527	.	+	.	ID=gene.chromosome_1.g9400.t1;Name=Augustus%20prediction;Partial;No_UTR(both_ends_truncated);gene_len=1817;bitscore=;predict_ab-initio;%evidence_support=;putative_function=DR;expression_data=TIGR_;ESTid=;
chromosome_1	Augustus	gene	63276409	63279999	.	+	.	ID=gene.chromosome_1.g10121.t1;Name=Augustus%20prediction;Partial;No_UTR(both_ends_truncated);gene_len=3590;bitscore=0.63;predict_Homology;%evidence_support=84.6;putative_function=Non_DR;expression_data=UniGene_Cluster;ESTid=gi|31333551|gb|CD427288.1|CD427288#1;
chromosome_1	Augustus	gene	64082507	64082950	.	-	.	ID=gene.chromosome_1.g10285.t1;Name=Augustus%20prediction;Partial;No_UTR(both_ends_truncated);gene_len=443;bitscore=.;predict_Homology;%evidence_support=100;putative_function=Non_DR;expression_data=UniGene_Cluster;ESTid=gi|45949996|gb|CN125501.1|CN125501#0;single_exonic
chromosome_1	PASA	gene	66927802	66930412	.	-	.	ID=gene.chromosome_1.g10781.t1;Name=Augustus%20prediction;Complete;gene_len=2610;bitscore=.;predict_Homology;%evidence_support=100;putative_function=DR;expression_data=TIGR_asmbl_1102;ESTid=gi|7551585|gb|AW677872.1|AW677872;gi|9848635|gb|BE593660.1|BE593660;gi|9848319|gb|BE593246.1|BE593246;gi|7552305|gb|AW678569.1|AW678569;gi|7552241|gb|AW678507.1|AW678507;
chromosome_1	Augustus	gene	70793936	70797288	.	-	.	ID=gene.chromosome_1.g11484.t1;Name=Augustus%20prediction;Partial;No_UTR(both_ends_truncated);gene_len=3352;bitscore=.;predict_Homology;%evidence_support=100;putative_function=Non_DR;expression_data=UniGene_Cluster;ESTid=gi|45986453|gb|CN146491.1|CN146491#0;
chromosome_1	Augustus	gene	70797116	70797325	.	+	.	ID=gene.chromosome_1.g11485.t1;Name=Augustus%20prediction;Partial;No_UTR(both_ends_truncated);gene_len=209;bitscore=0.63;predict_Homology;%evidence_support=100;putative_function=Non_DR;expression_data=UniGene_Cluster;ESTid=gi|45986453|gb|CN146491.1|CN146491#0;single_exonic
chromosome_1	Augustus	gene	72290360	72290623	.	-	.	ID=gene.chromosome_1.g11731.t1;Name=Augustus%20prediction;Partial;No_UTR(both_ends_truncated);gene_len=263;bitscore=.;predict_ab-initio;%evidence_support=;putative_function=DR;expression_data=TIGR_;ESTid=;single_exonic
chromosome_1	Augustus	gene	73392863	73393390	.	-	.	ID=gene.chromosome_1.g11946.t1;Name=Augustus%20prediction;Partial;No_UTR(both_ends_truncated);gene_len=527;bitscore=.;predict_Homology;%evidence_support=100;putative_function=Non_DR;expression_data=UniGene_Cluster;ESTid=gi|30971931|gb|CD228497.1|CD228497#0;single_exonic
chromosome_1	Augustus	gene	73392957	73393442	.	+	.	ID=gene.chromosome_1.g11947.t1;Name=Augustus%20prediction;Partial;No_UTR(both_ends_truncated);gene_len=485;bitscore=0.52;predict_Homology;%evidence_support=100;putative_function=Non_DR;expression_data=UniGene_Cluster;ESTid=gi|30971931|gb|CD228497.1|CD228497#0;single_exonic
chromosome_1	Augustus	gene	73631972	73639762	.	-	.	ID=gene.chromosome_1.g11976.t1;Name=Augustus%20prediction;Partial;No_UTR(both_ends_truncated);gene_len=7790;bitscore=.;predict_Homology;%evidence_support=41.2;putative_function=Non_DR;expression_data=UniGene_Cluster;ESTid=gi|33109022|gb|CF072363.1|CF072363#0;
chromosome_2	Augustus	gene	2529875	2530129	.	-	.	ID=gene.chromosome_2.g460.t1;Name=Augustus%20prediction;Partial;No_UTR(both_ends_truncated);gene_len=254;bitscore=.;predict_Homology;%evidence_support=100;putative_function=DR;expression_data=TIGR_asmbl_1758;ESTid=gi|37709075|gb|CF759850.1|CF759850;single_exonic
chromosome_2	Augustus	gene	2530097	2530471	.	+	.	ID=gene.chromosome_2.g461.t1;Name=Augustus%20prediction;Partial;No_UTR(both_ends_truncated);gene_len=374;bitscore=0.93;predict_Homology;%evidence_support=100;putative_function=DR;expression_data=TIGR_asmbl_1758;ESTid=gi|37709075|gb|CF759850.1|CF759850;single_exonic
chromosome_2	Augustus	gene	2734034	2735071	.	-	.	ID=gene.chromosome_2.g498.t1;Name=Augustus%20prediction;Partial;No_UTR(both_ends_truncated);gene_len=1037;bitscore=0.99;predict_Homology;%evidence_support=100;putative_function=Non_DR;expression_data=UniGene_Cluster;ESTid=gi|34516918|gb|CF488049.1|CF488049#0;single_exonic
chromosome_2	Augustus	gene	5682886	5683769	.	+	.	ID=gene.chromosome_2.g979.t1;Name=Augustus%20prediction;Partial;No_UTR(both_ends_truncated);gene_len=883;bitscore=0.19;predict_Homology;%evidence_support=57.1;putative_function=Non_DR;expression_data=UniGene_Cluster;ESTid=gi|31330001|gb|CD423738.1|CD423738#1;
chromosome_2	Augustus	gene	7578996	7580416	.	+	.	ID=gene.chromosome_2.g1251.t1;Name=Augustus%20prediction;Partial;No_UTR(both_ends_truncated);gene_len=1420;bitscore=0.65;predict_Homology;%evidence_support=100;putative_function=Non_DR;expression_data=UniGene_Cluster;ESTid=gi|34511913|gb|CF483044.1|CF483044#2;
chromosome_2	Augustus	gene	19836387	19838740	.	-	.	ID=gene.chromosome_2.g3153.t1;Name=Augustus%20prediction;Partial;No_UTR(both_ends_truncated);gene_len=2353;bitscore=.;predict_ab-initio;%evidence_support=;putative_function=DR;expression_data=TIGR_;ESTid=;
chromosome_2	Augustus	gene	19871562	19871942	.	-	.	ID=gene.chromosome_2.g3157.t1;Name=Augustus%20prediction;Partial;No_UTR(both_ends_truncated);gene_len=380;bitscore=.;predict_ab-initio;%evidence_support=;putative_function=Non_DR;expression_data=UniGene_;ESTid=;single_exonic
chromosome_2	Augustus	gene	41171745	41172575	.	+	.	ID=gene.chromosome_2.g6307.t1;Name=Augustus%20prediction;Partial;No_UTR(both_ends_truncated);gene_len=830;bitscore=1;predict_Homology;%evidence_support=100;putative_function=Non_DR;expression_data=UniGene_Cluster;ESTid=gi|30971824|gb|CD228390.1|CD228390#1;
chromosome_2	Augustus	gene	45935068	45935763	.	+	.	ID=gene.chromosome_2.g7076.t1;Name=Augustus%20prediction;Partial;No_UTR(both_ends_truncated);gene_len=695;bitscore=0.2;predict_ab-initio;%evidence_support=;putative_function=DR;expression_data=TIGR_;ESTid=;
chromosome_2	PASA	gene	50300901	50301832	.	+	.	ID=gene.chromosome_2.g7727.t1;Name=Augustus%20prediction;Complete;gene_len=931;bitscore=;predict_Homology;%evidence_support=updated_novel;putative_function=DR;expression_data=TIGR_asmbl_2071;ESTid=asmbl_1984_00778;gi|37756777|gb|CF771414.1|CF771414;gi|37758265|gb|CF772154.1|CF772154;gi|37757982|gb|CF772015.1|CF772015;
chromosome_2	PASA	gene	53162599	53163242	.	-	.	ID=gene.chromosome_2.g8151.t1;Name=Augustus%20prediction;Complete;gene_len=643;bitscore=.;predict_Homology;%evidence_support=100;putative_function=DR;expression_data=TIGR_asmbl_2082;ESTid=asmbl_1994_00776;gi|37757828|gb|CF771937.1|CF771937;
chromosome_2	Augustus	gene	56543049	56547739	.	-	.	ID=gene.chromosome_2.g8669.t1;Name=Augustus%20prediction;Partial;No_UTR(both_ends_truncated);gene_len=4690;bitscore=;predict_Homology;%evidence_support=85.7;putative_function=DR;expression_data=TIGR_asmbl_2011;ESTid=gi|37707213|gb|CF757988.1|CF757988;
chromosome_2	Augustus	gene	58933451	58933786	.	+	.	ID=gene.chromosome_2.g9077.t1;Name=Augustus%20prediction;Partial;No_UTR(both_ends_truncated);gene_len=335;bitscore=0.46;predict_ab-initio;%evidence_support=;putative_function=DR;expression_data=TIGR_;ESTid=;single_exonic
chromosome_2	Augustus	gene	58934180	58934537	.	+	.	ID=gene.chromosome_2.g9078.t1;Name=Augustus%20prediction;Partial;No_UTR(both_ends_truncated);gene_len=357;bitscore=0.39;predict_ab-initio;%evidence_support=;putative_function=DR;expression_data=TIGR_;ESTid=;
chromosome_2	Augustus	gene	58934997	58936718	.	+	.	ID=gene.chromosome_2.g9079.t1;Name=Augustus%20prediction;Partial;No_UTR(both_ends_truncated);gene_len=1721;bitscore=0.01;predict_ab-initio;%evidence_support=;putative_function=DR;expression_data=TIGR_;ESTid=;
chromosome_2	PASA	gene	58950840	58951654	.	-	.	ID=gene.chromosome_2.g9085.t1;Name=Augustus%20prediction;Complete;gene_len=814;bitscore=.;predict_Homology;%evidence_support=100;putative_function=DR;expression_data=TIGR_asmbl_2135;ESTid=gi|9848628|gb|BE593653.1|BE593653;gi|9848312|gb|BE593239.1|BE593239;asmbl_2043_00763;
chromosome_2	Augustus	gene	61983654	61984718	.	-	.	ID=gene.chromosome_2.g9571.t1;Name=Augustus%20prediction;Partial;No_UTR(both_ends_truncated);gene_len=1064;bitscore=.;predict_Homology;%evidence_support=100;putative_function=Non_DR;expression_data=UniGene_Cluster;ESTid=gi|30944431|gb|CD209880.1|CD209880#0;single_exonic
chromosome_2	Augustus	gene	62005453	62006544	.	-	.	ID=gene.chromosome_2.g9578.t1;Name=Augustus%20prediction;Partial;No_UTR(both_ends_truncated);gene_len=1091;bitscore=.;predict_Homology;%evidence_support=100;putative_function=Non_DR;expression_data=UniGene_Cluster;ESTid=gi|45953896|gb|CN127683.1|CN127683#2;single_exonic
chromosome_2	Augustus	gene	62006267	62006572	.	+	.	ID=gene.chromosome_2.g9579.t1;Name=Augustus%20prediction;Partial;No_UTR(both_ends_truncated);gene_len=305;bitscore=0.95;predict_Homology;%evidence_support=100;putative_function=Non_DR;expression_data=UniGene_Cluster;ESTid=gi|45953896|gb|CN127683.1|CN127683#2;single_exonic
chromosome_2	Augustus	gene	62965204	62966710	.	+	.	ID=gene.chromosome_2.g9715.t1;Name=Augustus%20prediction;Partial;No_UTR(both_ends_truncated);gene_len=1506;bitscore=0.7;predict_ab-initio;%evidence_support=;putative_function=DR;expression_data=TIGR_;ESTid=;
chromosome_3	Augustus	gene	1862123	1862410	.	+	.	ID=gene.chromosome_3.g333.t1;Name=Augustus%20prediction;Partial;No_UTR(both_ends_truncated);gene_len=287;bitscore=0.86;predict_ab-initio;%evidence_support=;putative_function=DR;expression_data=TIGR_;ESTid=;single_exonic
chromosome_3	PASA	gene	3312563	3312799	.	-	.	ID=gene.chromosome_3.g554.t1;Name=Augustus%20prediction;Partial;No UTR(both_ends_truncated);gene_len=236;bitscore=.;predict_Homology;%evidence_support=100;putative_function=DR;expression_data=TIGR_asmbl_2644;ESTid=asmbl_2526_00694;gi|8089937|gb|AW924112.1|AW924112;single_exonic
chromosome_3	Augustus	gene	9960434	9960727	.	-	.	ID=gene.chromosome_3.g1711.t1;Name=Augustus%20prediction;Partial;No_UTR(both_ends_truncated);gene_len=293;bitscore=.;predict_ab-initio;%evidence_support=;putative_function=DR;expression_data=TIGR_;ESTid=;single_exonic
chromosome_3	Augustus	gene	11904669	11907807	.	+	.	ID=gene.chromosome_3.g2043.t1;Name=Augustus%20prediction;Partial;No_UTR(both_ends_truncated);gene_len=3138;bitscore=0.55;predict_Homology;%evidence_support=71.4;putative_function=DR;expression_data=TIGR_asmbl_2618;ESTid=gi|37752914|gb|CF769502.1|CF769502;gi|37753087|gb|CF769587.1|CF769587;gi|37755389|gb|CF770727.1|CF770727;gi|37755555|gb|CF770809.1|CF770809;
chromosome_3	Augustus	gene	15458659	15459423	.	+	.	ID=gene.chromosome_3.g2591.t1;Name=Augustus%20prediction;Partial;No_UTR(both_ends_truncated);gene_len=764;bitscore=0.97;predict_Homology;%evidence_support=100;putative_function=Non_DR;expression_data=UniGene_Cluster;ESTid=gi|34509700|gb|CF480831.1|CF480831#6;single_exonic
chromosome_3	PASA	gene	41176151	41177995	.	+	.	ID=gene.chromosome_3.g6397.t1;Name=Augustus%20prediction;Partial;three_prime_UTR;gene_len=1844;bitscore=0.78;predict_Homology;%evidence_support=100;putative_function=DR;expression_data=TIGR_asmbl_2917;ESTid=asmbl_2790_00655;gi|37707660|gb|CF758435.1|CF758435;
chromosome_3	Augustus	gene	46406569	46406904	.	+	.	ID=gene.chromosome_3.g7149.t1;Name=Augustus%20prediction;Partial;No_UTR(both_ends_truncated);gene_len=335;bitscore=0.89;predict_ab-initio;%evidence_support=;putative_function=DR;expression_data=TIGR_;ESTid=;single_exonic
chromosome_3	Augustus	gene	46410594	46410884	.	-	.	ID=gene.chromosome_3.g7150.t1;Name=Augustus%20prediction;Partial;No_UTR(both_ends_truncated);gene_len=290;bitscore=.;predict_ab-initio;%evidence_support=;putative_function=DR;expression_data=TIGR_;ESTid=;single_exonic
chromosome_3	Augustus	gene	46431905	46435571	.	-	.	ID=gene.chromosome_3.g7154.t1;Name=Augustus%20prediction;Partial;No_UTR(both_ends_truncated);gene_len=3666;bitscore=.;predict_ab-initio;%evidence_support=;putative_function=DR;expression_data=TIGR_;ESTid=;
chromosome_3	Augustus	gene	48360819	48361734	.	-	.	ID=gene.chromosome_3.g7463.t1;Name=Augustus%20prediction;Partial;No_UTR(both_ends_truncated);gene_len=915;bitscore=.;predict_ab-initio;%evidence_support=;putative_function=DR;expression_data=TIGR_;ESTid=;
chromosome_3	Augustus	gene	48373863	48376160	.	-	.	ID=gene.chromosome_3.g7464.t1;Name=Augustus%20prediction;Partial;No_UTR(both_ends_truncated);gene_len=2297;bitscore=.;predict_ab-initio;%evidence_support=;putative_function=DR;expression_data=TIGR_;ESTid=;single_exonic
chromosome_3	Augustus	gene	48385973	48386383	.	-	.	ID=gene.chromosome_3.g7465.t1;Name=Augustus%20prediction;Partial;No_UTR(both_ends_truncated);gene_len=410;bitscore=.;predict_ab-initio;%evidence_support=;putative_function=DR;expression_data=TIGR_;ESTid=;single_exonic
chromosome_3	Augustus	gene	52229115	52229926	.	+	.	ID=gene.chromosome_3.g8058.t1;Name=Augustus%20prediction;Partial;No_UTR(both_ends_truncated);gene_len=811;bitscore=0.01;predict_ab-initio;%evidence_support=;putative_function=DR;expression_data=TIGR_;ESTid=;
chromosome_3	Augustus	gene	52592474	52596163	.	+	.	ID=gene.chromosome_3.g8126.t1;Name=Augustus%20prediction;Partial;No_UTR(both_ends_truncated);gene_len=3689;bitscore=0.67;predict_Homology;%evidence_support=60;putative_function=Non_DR;expression_data=UniGene_Cluster;ESTid=gi|14514928|gb|BI076271.1|BI076271#0;
chromosome_3	Augustus	gene	56861734	56861982	.	-	.	ID=gene.chromosome_3.g8814.t1;Name=Augustus%20prediction;Partial;No_UTR(both_ends_truncated);gene_len=248;bitscore=.;predict_Homology;%evidence_support=100;putative_function=DR;expression_data=TIGR_asmbl_2895;ESTid=gi|37709045|gb|CF759820.1|CF759820;single_exonic
chromosome_3	Augustus	gene	59549572	59550078	.	+	.	ID=gene.chromosome_3.g9263.t1;Name=Augustus%20prediction;Partial;No_UTR(both_ends_truncated);gene_len=506;bitscore=0.87;predict_Homology;%evidence_support=100;putative_function=Non_DR;expression_data=UniGene_Cluster;ESTid=gi|34441483|gb|CF428782.1|CF428782#2;single_exonic
chromosome_3	Augustus	gene	60945790	60947814	.	+	.	ID=gene.chromosome_3.g9503.t1;Name=Augustus%20prediction;Partial;No_UTR(both_ends_truncated);gene_len=2024;bitscore=0.97;predict_ab-initio;%evidence_support=;putative_function=DR;expression_data=TIGR_;ESTid=;single_exonic
chromosome_3	Augustus	gene	60948096	60949661	.	+	.	ID=gene.chromosome_3.g9504.t1;Name=Augustus%20prediction;Partial;No_UTR(both_ends_truncated);gene_len=1565;bitscore=0.83;predict_ab-initio;%evidence_support=;putative_function=DR;expression_data=TIGR_;ESTid=;single_exonic
chromosome_3	PASA	gene	62164146	62165338	.	-	.	ID=gene.chromosome_3.g9755.t1;Name=Augustus%20prediction;Partial;2_three_prime_UTR;gene_len=1192;bitscore=.;predict_Homology;%evidence_support=100;putative_function=DR;expression_data=TIGR_asmbl_3147;ESTid=asmbl_3013_00609;gi|37710825|gb|CF761600.1|CF761600;
chromosome_3	Augustus	gene	69420369	69421259	.	-	.	ID=gene.chromosome_3.g11048.t1;Name=Augustus%20prediction;Partial;No_UTR(both_ends_truncated);gene_len=890;bitscore=.;predict_ab-initio;%evidence_support=;putative_function=DR;expression_data=TIGR_;ESTid=;single_exonic
chromosome_3	PASA	gene	72609424	72611207	.	+	.	ID=gene.chromosome_3.g11598.t1;Name=Augustus%20prediction;Complete;2_three_prime_UTR;gene_len=1783;bitscore=0.79;predict_Homology;%evidence_support=100;putative_function=DR;expression_data=TIGR_asmbl_3428;ESTid=asmbl_3282_00566;gi|37711080|gb|CF761855.1|CF761855;gi|37708075|gb|CF758850.1|CF758850;gi|37707783|gb|CF758558.1|CF758558;gi|37704876|gb|CF755796.1|CF755796;gi|37704790|gb|CF755710.1|CF755…
chromosome_4	Augustus	gene	1064207	1064863	.	-	.	ID=gene.chromosome_4.g222.t1;Name=Augustus%20prediction;Partial;No_UTR(both_ends_truncated);gene_len=656;bitscore=.;predict_Homology;%evidence_support=100;putative_function=Non_DR;expression_data=UniGene_Cluster;ESTid=gi|14569455|gb|BI097873.1|BI097873#3;single_exonic
chromosome_4	PASA	gene	1518285	1520328	.	-	.	ID=gene.chromosome_4.g301.t1;Name=Augustus%20prediction;Partial;three_prime_UTR;gene_len=2043;bitscore=.;predict_Homology;%evidence_support=27.3;putative_function=DR;expression_data=TIGR_asmbl_3530;ESTid=gi|37755643|gb|CF770851.1|CF770851;
chromosome_4	Augustus	gene	1692330	1695596	.	+	.	ID=gene.chromosome_4.g332.t1;Name=Augustus%20prediction;Partial;No_UTR(both_ends_truncated);gene_len=3266;bitscore=0.38;predict_ab-initio;%evidence_support=;putative_function=DR;expression_data=TIGR_;ESTid=;
chromosome_4	Augustus	gene	4264646	4264951	.	+	.	ID=gene.chromosome_4.g775.t1;Name=Augustus%20prediction;Partial;No_UTR(both_ends_truncated);gene_len=305;bitscore=0.87;predict_Homology;%evidence_support=100;putative_function=Non_DR;expression_data=UniGene_Cluster;ESTid=gi|57808202|gb|CX609482.1|CX609482#7;single_exonic
chromosome_4	Augustus	gene	5484566	5485192	.	-	.	ID=gene.chromosome_4.g958.t1;Name=Augustus%20prediction;Partial;No_UTR(both_ends_truncated);gene_len=626;bitscore=0.96;predict_ab-initio;%evidence_support=;putative_function=DR;expression_data=TIGR_;ESTid=;single_exonic
chromosome_4	Augustus	gene	13601925	13603241	.	-	.	ID=gene.chromosome_4.g2249.t1;Name=Augustus%20prediction;Partial;No_UTR(both_ends_truncated);gene_len=1316;bitscore=.;predict_Homology;%evidence_support=100;putative_function=Non_DR;expression_data=UniGene_Cluster;ESTid=gi|45996987|gb|CN152722.1|CN152722#0;single_exonic
chromosome_4	Augustus	gene	13602088	13602528	.	+	.	ID=gene.chromosome_4.g2250.t1;Name=Augustus%20prediction;Partial;No_UTR(both_ends_truncated);gene_len=440;bitscore=1;predict_Homology;%evidence_support=100;putative_function=Non_DR;expression_data=UniGene_Cluster;ESTid=gi|45996987|gb|CN152722.1|CN152722#0;single_exonic
chromosome_4	Augustus	gene	15940082	15943479	.	+	.	ID=gene.chromosome_4.g2654.t1;Name=Augustus%20prediction;Partial;No_UTR(both_ends_truncated);gene_len=3397;bitscore=0.22;predict_Homology;%evidence_support=33.3;putative_function=Non_DR;expression_data=UniGene_Cluster;ESTid=gi|18068735|gb|BM329598.1|BM329598#0;
chromosome_4	Augustus	gene	22714396	22716457	.	-	.	ID=gene.chromosome_4.g3747.t1;Name=Augustus%20prediction;Partial;No_UTR(both_ends_truncated);gene_len=2061;bitscore=.;predict_Homology;%evidence_support=60;putative_function=Non_DR;expression_data=UniGene_Cluster;ESTid=gi|30979590|gb|CD236125.1|CD236125#0;
chromosome_4	PASA	gene	38463017	38464587	.	-	.	ID=gene.chromosome_4.g5616.t1;Name=Augustus%20prediction;Complete;3_three_prime_UTR;gene_len=1570;bitscore=.;predict_Homology;%evidence_support=66.7;putative_function=DR;expression_data=TIGR_asmbl_3748;ESTid=gi|9848620|gb|BE593645.1|BE593645;gi|9848306|gb|BE593233.1|BE593233;asmbl_3590_00511;
chromosome_4	Augustus	gene	38464416	38477604	.	+	.	ID=gene.chromosome_4.g5617.t1;Name=Augustus%20prediction;Partial;No_UTR(both_ends_truncated);gene_len=13188;bitscore=0.88;predict_Homology;%evidence_support=20;putative_function=DR;expression_data=TIGR_asmbl_3590;ESTid=gi|9848306|gb|BE593233.1|BE593233;gi|9848620|gb|BE593645.1|BE593645;
chromosome_4	PASA	gene	38764540	38765670	.	+	.	ID=gene.chromosome_4.g5666.t1;Name=Augustus%20prediction;Partial;three_prime_UTR;gene_len=1130;bitscore=0.29;predict_Homology;%evidence_support=42.9;putative_function=DR;expression_data=TIGR_asmbl_3749;ESTid=gi|37752645|gb|CF769367.1|CF769367;
chromosome_4	Augustus	gene	41678148	41678899	.	+	.	ID=gene.chromosome_4.g6141.t1;Name=Augustus%20prediction;Partial;No_UTR(both_ends_truncated);gene_len=751;bitscore=1;predict_Homology;%evidence_support=100;putative_function=Non_DR;expression_data=UniGene_Cluster;ESTid=gi|30162470|gb|CB926199.1|CB926199#5;
chromosome_4	Augustus	gene	46923955	46924434	.	+	.	ID=gene.chromosome_4.g6934.t1;Name=Augustus%20prediction;Partial;No_UTR(both_ends_truncated);gene_len=479;bitscore=0.96;predict_ab-initio;%evidence_support=;putative_function=DR;expression_data=TIGR_;ESTid=;single_exonic
chromosome_4	Augustus	gene	46924486	46925805	.	+	.	ID=gene.chromosome_4.g6935.t1;Name=Augustus%20prediction;Partial;No_UTR(both_ends_truncated);gene_len=1319;bitscore=0.89;predict_ab-initio;%evidence_support=;putative_function=DR;expression_data=TIGR_;ESTid=;single_exonic
chromosome_4	PASA	gene	47430129	47437755	.	-	.	ID=gene.chromosome_4.g7009.t1;Name=Augustus%20prediction;Partial;three_prime_UTR;gene_len=7626;bitscore=.;predict_Homology;%evidence_support=60;putative_function=DR;expression_data=TIGR_asmbl_3780;ESTid=asmbl_3621_00505;gi|37710686|gb|CF761461.1|CF761461;
chromosome_4	Augustus	gene	51087994	51090726	.	-	.	ID=gene.chromosome_4.g7542.t1;Name=Augustus%20prediction;Partial;No_UTR(both_ends_truncated);gene_len=2732;bitscore=.;predict_ab-initio;%evidence_support=;putative_function=DR;expression_data=TIGR_;ESTid=;single_exonic
chromosome_4	Augustus	gene	51091322	51093018	.	-	.	ID=gene.chromosome_4.g7543.t1;Name=Augustus%20prediction;Partial;No_UTR(both_ends_truncated);gene_len=1696;bitscore=.;predict_ab-initio;%evidence_support=;putative_function=DR;expression_data=TIGR_;ESTid=;
chromosome_4	Augustus	gene	51125621	51125845	.	+	.	ID=gene.chromosome_4.g7547.t1;Name=Augustus%20prediction;Partial;No_UTR(both_ends_truncated);gene_len=224;bitscore=0.72;predict_ab-initio;%evidence_support=;putative_function=DR;expression_data=TIGR_;ESTid=;single_exonic
chromosome_4	PASA	gene	53209320	53213731	.	+	.	ID=gene.chromosome_4.g7909.t1;Name=Augustus%20prediction;Partial; 4_three_prime_UTR;gene_len=4411;bitscore=0.62;predict_Homology;%evidence_support=72.7;putative_function=DR;expression_data=TIGR_asmbl_3854;ESTid=asmbl_3691_00495;gi|9848732|gb|BE593547.1|BE593547;gi|9848414|gb|BE593341.1|BE593341;
chromosome_4	Augustus	gene	56374385	56375407	.	+	.	ID=gene.chromosome_4.g8469.t1;Name=Augustus%20prediction;Partial;No_UTR(both_ends_truncated);gene_len=1022;bitscore=0.01;predict_ab-initio;%evidence_support=;putative_function=DR;expression_data=TIGR_;ESTid=;
chromosome_4	Augustus	gene	60422291	60426415	.	-	.	ID=gene.chromosome_4.g9114.t1;Name=Augustus%20prediction;Partial;No_UTR(both_ends_truncated);gene_len=4124;bitscore=.;predict_Homology;%evidence_support=60;putative_function=DR;expression_data=TIGR_asmbl_3691;ESTid=gi|9848414|gb|BE593341.1|BE593341;gi|9848732|gb|BE593547.1|BE593547;
chromosome_4	Augustus	gene	66592886	66593140	.	+	.	ID=gene.chromosome_4.g10168.t1;Name=Augustus%20prediction;Partial;No_UTR(both_ends_truncated);gene_len=254;bitscore=0.75;predict_Homology;%evidence_support=100;putative_function=Non_DR;expression_data=UniGene_Cluster;ESTid=gi|57810173|gb|CX611453.1|CX611453#1;single_exonic
chromosome_5	PASA	gene	9473080	9474833	.	+	.	ID=gene.chromosome_5.g1463.t1;Name=Augustus%20prediction;Partial;three_prime_UTR;gene_len=1753;bitscore=.;predict_Homology;%evidence_support=100;putative_function=DR;expression_data=TIGR_asmbl_4327;ESTid=gi|95005361|gb|EB725727.1|EB725727;
chromosome_5	Augustus	gene	9668083	9676878	.	+	.	ID=gene.chromosome_5.g1486.t1;Name=Augustus%20prediction;Partial;No_UTR(both_ends_truncated);gene_len=8795;bitscore=.;predict_Homology;%evidence_support=100;putative_function=Non_DR;expression_data=UniGene_Cluster;ESTid=gi|34513820|gb|CF484951.1|CF484951#7;
chromosome_5	Augustus	gene	13245336	13250904	.	+	.	ID=gene.chromosome_5.g2000.t1;Name=Augustus%20prediction;Partial;No_UTR(both_ends_truncated);gene_len=5568;bitscore=.;predict_Homology;%evidence_support=100;putative_function=Non_DR;expression_data=UniGene_Cluster;ESTid=gi|13317983|gb|BG412430.1|BG412430#9;
chromosome_5	Augustus	gene	13618204	13619543	.	-	.	ID=gene.chromosome_5.g2066.t1;Name=Augustus%20prediction;Partial;No UTR(both_ends_truncated);gene_len=1339;bitscore=0.72;predict_Homology;%evidence_support=100;putative_function=Non_DR;expression_data=UniGene_Cluster;ESTid=gi|45996987|gb|CN152722.1|CN152722#0;
chromosome_5	Augustus	gene	16253077	16254134	.	-	.	ID=gene.chromosome_5.g2443.t1;Name=Augustus%20prediction;Partial;No_UTR(both_ends_truncated);gene_len=1057;bitscore=;predict_Homology;%evidence_support=33.3;putative_function=DR;expression_data=TIGR_asmbl_4148;ESTid=gi|37708024|gb|CF758799.1|CF758799;
chromosome_5	Augustus	gene	16253122	16253382	.	+	.	ID=gene.chromosome_5.g2444.t1;Name=Augustus%20prediction;Partial;No_UTR(both_ends_truncated);gene_len=260;bitscore=0.33;predict_Homology;%evidence_support=60;putative_function=DR;expression_data=TIGR_asmbl_4148;ESTid=gi|37708024|gb|CF758799.1|CF758799;single_exonic
chromosome_5	PASA	gene	21125808	21131661	.	-	.	ID=gene.chromosome_5.g3164.t1;Name=Augustus%20prediction;Partial;three_prime_UTR;gene_len=5853;bitscore=0.46;predict_Homology;%evidence_support=100;putative_function=DR;expression_data=TIGR_asmbl_4363;ESTid=asmbl_4162_00403;gi|37709747|gb|CF760522.1|CF760522;
chromosome_5	Augustus	gene	26817535	26818041	.	+	.	ID=gene.chromosome_5.g4073.t1;Name=Augustus%20prediction;Partial;No_UTR(both_ends_truncated);gene_len=506;bitscore=0.92;predict_ab-initio;%evidence_support=;putative_function=DR;expression_data=TIGR_;ESTid=;single_exonic
chromosome_5	Augustus	gene	26842837	26843366	.	+	.	ID=gene.chromosome_5.g4077.t1;Name=Augustus%20prediction;Partial;No_UTR(both_ends_truncated);gene_len=529;bitscore=0.01;predict_ab-initio;%evidence_support=;putative_function=DR;expression_data=TIGR_;ESTid=;
chromosome_5	Augustus	gene	41661247	41662956	.	-	.	ID=gene.chromosome_5.g5858.t1;Name=Augustus%20prediction;Partial;No_UTR(both_ends_truncated);gene_len=1709;bitscore=.;predict_ab-initio;%evidence_support=;putative_function=DR;expression_data=TIGR_;ESTid=;single_exonic
chromosome_5	Augustus	gene	41685505	41685756	.	+	.	ID=gene.chromosome_5.g5860.t1;Name=Augustus%20prediction;Partial;No_UTR(both_ends_truncated);gene_len=251;bitscore=0.99;predict_ab-initio;%evidence_support=;putative_function=DR;expression_data=TIGR_;ESTid=;single_exonic
chromosome_5	Augustus	gene	41692153	41692834	.	+	.	ID=gene.chromosome_5.g5861.t1;Name=Augustus%20prediction;Partial;No_UTR(both_ends_truncated);gene_len=681;bitscore=0.87;predict_ab-initio;%evidence_support=;putative_function=DR;expression_data=TIGR_;ESTid=;
chromosome_5	Augustus	gene	41692972	41694990	.	+	.	ID=gene.chromosome_5.g5862.t1;Name=Augustus%20prediction;Partial;No_UTR(both_ends_truncated);gene_len=2018;bitscore=1;predict_ab-initio;%evidence_support=;putative_function=DR;expression_data=TIGR_;ESTid=;single_exonic
chromosome_5	Augustus	gene	51842938	51843977	.	-	.	ID=gene.chromosome_5.g7416.t1;Name=Augustus%20prediction;Partial;No_UTR(both_ends_truncated);gene_len=1039;bitscore=0.33;predict_Homology;%evidence_support=100;putative_function=DR;expression_data=TIGR_asmbl_4205;ESTid=gi|37757243|gb|CF771644.1|CF771644;
chromosome_5	Augustus	gene	53620720	53621971	.	-	.	ID=gene.chromosome_5.g7660.t1;Name=Augustus%20prediction;Partial;No_UTR(both_ends_truncated);gene_len=1251;bitscore=;predict_Homology;%evidence_support=100;putative_function=Non_DR;expression_data=UniGene_Cluster;ESTid=gi|33108973|gb|CF072314.1|CF072314#2;
chromosome_5	Augustus	gene	56224990	56225970	.	-	.	ID=gene.chromosome_5.g8020.t1;Name=Augustus%20prediction;Partial;No_UTR(both_ends_truncated);gene_len=980;bitscore=;predict_Homology;%evidence_support=100;putative_function=Non_DR;expression_data=UniGene_Cluster;ESTid=gi|31329194|gb|CD422931.1|CD422931#1;single_exonic
chromosome_5	Augustus	gene	56251746	56252495	.	+	.	ID=gene.chromosome_5.g8025.t1;Name=Augustus%20prediction;Partial;No_UTR(both_ends_truncated);gene_len=749;bitscore=;predict_Homology;%evidence_support=100;putative_function=Non_DR;expression_data=UniGene_Cluster;ESTid=gi|57807762|gb|CX609042.1|CX609042#0;
chromosome_5	Augustus	gene	60106635	60109828	.	+	.	ID=gene.chromosome_5.g8621.t1;Name=Augustus%20prediction;Partial;No_UTR(both_ends_truncated);gene_len=3193;bitscore=;predict_Homology;%evidence_support=60;putative_function=Non_DR;expression_data=UniGene_Cluster;ESTid=gi|7217808|gb|AW563930.1|AW563930#0;
chromosome_5	Augustus	gene	61635325	61635570	.	+	.	ID=gene.chromosome_5.g8859.t1;Name=Augustus%20prediction;Partial;No_UTR(both_ends_truncated);gene_len=245;bitscore=0.6;predict_ab-initio;%evidence_support=;putative_function=DR;expression_data=TIGR_;ESTid=;single_exonic
chromosome_6	Augustus	gene	12500769	12502890	.	-	.	ID=gene.chromosome_6.g1958.t1;Name=Augustus%20prediction;Partial;No_UTR(both_ends_truncated);gene_len=2121;bitscore=;predict_Homology;%evidence_support=20;putative_function=Non_DR;expression_data=UniGene_Cluster;ESTid=gi|30933166|gb|CD204284.1|CD204284#1;
chromosome_6	Augustus	gene	37367634	37368005	.	+	.	ID=gene.chromosome_6.g5490.t1;Name=Augustus%20prediction;Partial;No_UTR(both_ends_truncated);gene_len=371;bitscore=;predict_Homology;%evidence_support=100;putative_function=Non_DR;expression_data=UniGene_Cluster;ESTid=gi|30970905|gb|CD227471.1|CD227471#50;single_exonic
chromosome_6	Augustus	gene	37657398	37658153	.	-	.	ID=gene.chromosome_6.g5543.t1;Name=Augustus%20prediction;Partial;No_UTR(both_ends_truncated);gene_len=755;bitscore=;predict_ab-initio;%evidence_support=;putative_function=DR;expression_data=TIGR_;ESTid=;
chromosome_6	Augustus	gene	37658262	37658846	.	-	.	ID=gene.chromosome_6.g5544.t1;Name=Augustus%20prediction;Partial;No_UTR(both_ends_truncated);gene_len=584;bitscore=;predict_ab-initio;%evidence_support=;putative_function=DR;expression_data=TIGR_;ESTid=;single_exonic
chromosome_6	Augustus	gene	37707152	37708847	.	+	.	ID=gene.chromosome_6.g5548.t1;Name=Augustus%20prediction;Partial;No_UTR(both_ends_truncated);gene_len=1695;bitscore=0.15;predict_ab-initio;%evidence_support=;putative_function=DR;expression_data=TIGR_;ESTid=;
chromosome_6	Augustus	gene	41210197	41211842	.	+	.	ID=gene.chromosome_6.g6079.t1;Name=Augustus%20prediction;Partial;No_UTR(both_ends_truncated);gene_len=1645;bitscore=;predict_Homology;%evidence_support=71.4;putative_function=Non_DR;expression_data=UniGene_Cluster;ESTid=gi|18067993|gb|BM328856.1|BM328856#3;
chromosome_6	Augustus	gene	45315329	45316666	.	-	.	ID=gene.chromosome_6.g6713.t1;Name=Augustus%20prediction;Partial;No_UTR(both_ends_truncated);gene_len=1337;bitscore=;predict_ab-initio;%evidence_support=;putative_function=DR;expression_data=TIGR_;ESTid=;single_exonic
chromosome_6	Augustus	gene	45317668	45317961	.	-	.	ID=gene.chromosome_6.g6714.t1;Name=Augustus%20prediction;Partial;No_UTR(both_ends_truncated);gene_len=293;bitscore=;predict_ab-initio;%evidence_support=;putative_function=DR;expression_data=TIGR_;ESTid=;single_exonic
chromosome_6	Augustus	gene	45329653	45330012	.	+	.	ID=gene.chromosome_6.g6717.t1;Name=Augustus%20prediction;Partial;No_UTR(both_ends_truncated);gene_len=359;bitscore=0.74;predict_ab-initio;%evidence_support=;putative_function=DR;expression_data=TIGR_;ESTid=;single_exonic
chromosome_6	Augustus	gene	55629744	55631978	.	-	.	ID=gene.chromosome_6.g8519.t1;Name=Augustus%20prediction;Partial;No_UTR(both_ends_truncated);gene_len=2234;bitscore=;predict_Homology;%evidence_support=11.1;putative_function=DR;expression_data=TIGR_asmbl_4591;ESTid=gi|37709819|gb|CF760594.1|CF760594;
chromosome_6	Augustus	gene	55629754	55629990	.	+	.	ID=gene.chromosome_6.g8520.t1;Name=Augustus%20prediction;Partial;No_UTR(both_ends_truncated);gene_len=236;bitscore=;predict_Homology;%evidence_support=100;putative_function=DR;expression_data=TIGR_asmbl_4591;ESTid=gi|37709819|gb|CF760594.1|CF760594;single_exonic
chromosome_7	Augustus	gene	1192750	1194066	.	-	.	ID=gene.chromosome_7.g188.t1;Name=Augustus%20prediction;Partial;No_UTR(both_ends_truncated);gene_len=1316;bitscore=;predict_Homology;%evidence_support=100;putative_function=DR;expression_data=TIGR_asmbl_4799;ESTid=gi|9847218|gb|BE592145.1|BE592145;single_exonic
chromosome_7	Augustus	gene	1192835	1193797	.	+	.	ID=gene.chromosome_7.g189.t1;Name=Augustus%20prediction;Partial;No_UTR(both_ends_truncated);gene_len=962;bitscore=;predict_Homology;%evidence_support=33.3;putative_function=DR;expression_data=TIGR_asmbl_4799;ESTid=gi|9847218|gb|BE592145.1|BE592145;
chromosome_7	Augustus	gene	2906079	2906579	.	+	.	ID=gene.chromosome_7.g467.t1;Name=Augustus%20prediction;Partial;No_UTR(both_ends_truncated);gene_len=500;bitscore=;predict_Homology;%evidence_support=100;putative_function=Non_DR;expression_data=UniGene_Cluster;ESTid=gi|34511267|gb|CF482398.1|CF482398#0;single_exonic
chromosome_7	Augustus	gene	5522900	5523124	.	+	.	ID=gene.chromosome_7.g870.t1;Name=Augustus%20prediction;Partial;No_UTR(both_ends_truncated);gene_len=224;bitscore=;predict_Homology;%evidence_support=100;putative_function=DR;expression_data=TIGR_asmbl_4854;ESTid=gi|9305357|gb|BE363800.1|BE363800;single_exonic
chromosome_7	Augustus	gene	9984980	9985735	.	-	.	ID=gene.chromosome_7.g1557.t1;Name=Augustus%20prediction;Partial;No_UTR(both_ends_truncated);gene_len=755;bitscore=;predict_Homology;%evidence_support=100;putative_function=Non_DR;expression_data=UniGene_Cluster;ESTid=gi|12776265|gb|BG241192.1|BG241192#0;
chromosome_7	PASA	gene	12217375	12217863	.	-	.	ID=gene.chromosome_7.g1853.t1;Name=Augustus%20prediction;Partial;three_prime_UTR;gene_len=488;bitscore=;predict_Homology;%evidence_support=100;putative_function=DR;expression_data=TIGR_asmbl_5171;ESTid=gi|37756417|gb|CF771237.1|CF771237 ;single_exonic
chromosome_7	PASA	gene	17919407	17922450	.	+	.	ID=gene.chromosome_7.g2756.t1;Name=Augustus%20prediction;Partial; 2_five_prime_UTR;gene_len=3043;bitscore=;predict_Homology;%evidence_support=100;putative_function=DR;expression_data=TIGR_asmbl_5193;ESTid=asmbl_4930_00270;gi|37710200|gb|CF760975.1|CF760975;
chromosome_7	Augustus	gene	18205871	18209507	.	+	.	ID=gene.chromosome_7.g2794.t1;Name=Augustus%20prediction;Partial;No_UTR(both_ends_truncated);gene_len=3636;bitscore=;predict_ab-initio;%evidence_support=;putative_function=DR;expression_data=TIGR_;ESTid=;
chromosome_7	Augustus	gene	18242426	18242857	.	-	.	ID=gene.chromosome_7.g2798.t1;Name=Augustus%20prediction;Partial;No_UTR(both_ends_truncated);gene_len=431;bitscore=;predict_ab-initio;%evidence_support=;putative_function=DR;expression_data=TIGR_;ESTid=;single_exonic
chromosome_7	PASA	gene	20487064	20492338	.	+	.	ID=gene.chromosome_7.g3173.t1;Name=Augustus%20prediction;Partial;three_prime_UTR;gene_len=5274;bitscore=0.36;predict_Homology;%evidence_support=20;putative_function=DR;expression_data=TIGR_asmbl_5196;ESTid=gi|7660422|gb|AW746684.1|AW746684;gi|7660314|gb|AW746576.1|AW74657;gi|7659904|gb|AW746166.1|AW746166;gi|7659781|gb|AW746043.1|AW746043;
chromosome_7	Augustus	gene	20494849	20495277	.	-	.	ID=gene.chromosome_7.g3174.t1;Name=Augustus%20prediction;Partial;No_UTR(both_ends_truncated);gene_len=428;bitscore=;predict_ab-initio;%evidence_support=;putative_function=DR;expression_data=TIGR_;ESTid=;single_exonic
chromosome_7	PASA	gene	26360490	26362026	.	+	.	ID=gene.chromosome_7.g4142.t1;Name=Augustus%20prediction;Partial;2_three_prime_UTR;gene_len=1536;bitscore=;predict_Homology;%evidence_support=100;putative_function=DR;expression_data=TIGR_asmbl_5197;ESTid=asmbl_4933_00268;gi|37708079|gb|CF758854.1|CF758854;
chromosome_7	Augustus	gene	38831765	38833185	.	+	.	ID=gene.chromosome_7.g5582.t1;Name=Augustus%20prediction;Partial;No_UTR(both_ends_truncated);gene_len=1420;bitscore=;predict_Homology;%evidence_support=71.4;putative_function=Non_DR;expression_data=UniGene_Cluster;ESTid=gi|57805423|gb|CX607168.1|CX607168#0;
chromosome_7	Augustus	gene	50909085	50909450	.	+	.	ID=gene.chromosome_7.g7642.t1;Name=Augustus%20prediction;Partial;No_UTR(both_ends_truncated);gene_len=365;bitscore=0.83;predict_ab-initio;%evidence_support=;putative_function=DR;expression_data=TIGR_;ESTid=;single_exonic
chromosome_7	PASA	gene	50911911	50912924	.	+	.	ID=gene.chromosome_7.g7650.t1;Name=Augustus%20prediction;Complete;2_five_prime_UTR;gene_len=1013;bitscore=;predict_Homology;%evidence_support=100;putative_function=DR;expression_data=TIGR_asmbl_5235;ESTid=asmbl_4964_00264;gi|7661126|gb|AW747388.1|AW747388;gi|37707882|gb|CF758657.1|CF758657;
chromosome_7	Augustus	gene	56078681	56079202	.	-	.	ID=gene.chromosome_7.g8421.t1;Name=Augustus%20prediction;Partial;No_UTR(both_ends_truncated);gene_len=521;bitscore=;predict_ab-initio;%evidence_support=;putative_function=DR;expression_data=TIGR_;ESTid=;single_exonic
chromosome_7	Augustus	gene	59635032	59635784	.	-	.	ID=gene.chromosome_7.g9027.t1;Name=Augustus%20prediction;Partial;No_UTR(both_ends_truncated);gene_len=752;bitscore=;predict_Homology;%evidence_support=100;putative_function=Non_DR;expression_data=UniGene_Cluster;ESTid=gi|34513231|gb|CF484362.1|CF484362#0;single_exonic
chromosome_7	Augustus	gene	60453431	60457549	.	+	.	ID=gene.chromosome_7.g9190.t1;Name=Augustus%20prediction;Partial;No_UTR(both_ends_truncated);gene_len=4118;bitscore=0.34;predict_Homology;%evidence_support=60;putative_function=Non_DR;expression_data=UniGene_Cluster;ESTid=gi|31332139|gb|CD425876.1|CD425876#0;
chromosome_7	PASA	gene	61927597	61928267	.	-	.	ID=gene.chromosome_7.g9443.t1;Name=Augustus%20prediction;Partial;five_prime_UTR;gene_len=670;bitscore=;predict_Homology;%evidence_support=100;putative_function=DR;expression_data=TIGR_asmbl_5389;ESTid=asmbl_5111_00242;gi|37705677|gb|CF756596.1|CF756596;gi|37705595|gb|CF756514.1|CF756514;single_exonic
chromosome_7	Augustus	gene	63042988	63043278	.	+	.	ID=gene.chromosome_7.g9617.t1;Name=Augustus%20prediction;Partial;No_UTR(both_ends_truncated);gene_len=290;bitscore=;predict_ab-initio;%evidence_support=;putative_function=;expression_data=unknown_;ESTid=;single_exonic
chromosome_7	Augustus	gene	63085515	63085910	.	-	.	ID=gene.chromosome_7.g9623.t1;Name=Augustus%20prediction;Partial;No_UTR(both_ends_truncated);gene_len=395;bitscore=;predict_ab-initio;%evidence_support=;putative_function=DR;expression_data=TIGR_;ESTid=;single_exonic
chromosome_8	Augustus	gene	1578031	1582403	.	+	.	ID=gene.chromosome_8.g262.t1;Name=Augustus%20prediction;Partial;No_UTR(both_ends_truncated);gene_len=4372;bitscore=;predict_Homology;%evidence_support=33.3;putative_function=Non_DR;expression_data=UniGene_Cluster;ESTid=gi|34518871|gb|CF490002.1|CF490002#10;
chromosome_8	Augustus	gene	2690204	2690470	.	+	.	ID=gene.chromosome_8.g434.t1;Name=Augustus%20prediction;Partial;No_UTR(both_ends_truncated);gene_len=266;bitscore=0.69;predict_Homology;%evidence_support=100;putative_function=Non_DR;expression_data=UniGene_Cluster;ESTid=gi|160709771|gb|EH410064.1|EH410064#0;single_exonic
chromosome_8	Augustus	gene	2767320	2768345	.	-	.	ID=gene.chromosome_8.g446.t1;Name=Augustus%20prediction;Partial;No_UTR(both_ends_truncated);gene_len=1025;bitscore=;predict_Homology;%evidence_support=100;putative_function=Non_DR;expression_data=UniGene_Cluster;ESTid=gi|57810307|gb|CX611587.1|CX611587#1;
chromosome_8	Augustus	gene	4277109	4277327	.	-	.	ID=gene.chromosome_8.g695.t1;Name=Augustus%20prediction;Partial;No_UTR(both_ends_truncated);gene_len=218;bitscore=;predict_ab-initio;%evidence_support=;putative_function=DR;expression_data=TIGR_;ESTid=;single_exonic
chromosome_8	Augustus	gene	4280727	4280951	.	-	.	ID=gene.chromosome_8.g696.t1;Name=Augustus%20prediction;Partial;No_UTR(both_ends_truncated);gene_len=224;bitscore=;predict_ab-initio;%evidence_support=;putative_function=DR;expression_data=TIGR_;ESTid=;single_exonic
chromosome_8	Augustus	gene	4839776	4841994	.	-	.	ID=gene.chromosome_8.g785.t1;Name=Augustus%20prediction;Partial;No_UTR(both_ends_truncated);gene_len=2218;bitscore=;predict_ab-initio;%evidence_support=;putative_function=DR;expression_data=TIGR_;ESTid=;
chromosome_8	PASA	gene	7411228	7413345	.	+	.	ID=gene.chromosome_8.g1183.t1;Name=Augustus%20prediction;Complete;gene_len=2117;bitscore=;predict_Homology;%evidence_support=100;putative_function=DR;expression_data=TIGR_asmbl_5542;ESTid=gi|9848745|gb|BE593560.1|BE593560;asmbl_5258_00213;gi|9304799|gb|BE363242.1|BE363242;
chromosome_8	PASA	gene	17170554	17174667	.	-	.	ID=gene.chromosome_8.g2712.t1;Name=Augustus%20prediction;Partial;No UTR(both_ends_truncated);gene_len=4113;bitscore=;predict_Homology;%evidence_support=55.6;putative_function=DR;expression_data=TIGR_asmbl_5575;ESTid=asmbl_5288_00203;gi|37708710|gb|CF759485.1|CF759485;
chromosome_8	Augustus	gene	34130679	34130963	.	-	.	ID=gene.chromosome_8.g4934.t1;Name=Augustus%20prediction;Partial;No_UTR(both_ends_truncated);gene_len=284;bitscore=;predict_Homology;%evidence_support=100;putative_function=Non_DR;expression_data=UniGene_Cluster;ESTid=gi|18064433|gb|BM325296.1|BM325296#0;single_exonic
chromosome_8	Augustus	gene	37524858	37527290	.	+	.	ID=gene.chromosome_8.g5449.t1;Name=Augustus%20prediction;Partial;No_UTR(both_ends_truncated);gene_len=2432;bitscore=0.94;predict_ab-initio;%evidence_support=;putative_function=DR;expression_data=TIGR_;ESTid=;single_exonic
chromosome_8	Augustus	gene	37527754	37530612	.	+	.	ID=gene.chromosome_8.g5450.t1;Name=Augustus%20prediction;Partial;No_UTR(both_ends_truncated);gene_len=2858;bitscore=0.67;predict_ab-initio;%evidence_support=;putative_function=DR;expression_data=TIGR_;ESTid=;single_exonic
chromosome_8	Augustus	gene	37531304	37531789	.	-	.	ID=gene.chromosome_8.g5451.t1;Name=Augustus%20prediction;Partial;No_UTR(both_ends_truncated);gene_len=485;bitscore=;predict_ab-initio;%evidence_support=;putative_function=DR;expression_data=TIGR_;ESTid=;single_exonic
chromosome_8	Augustus	gene	42515242	42516841	.	-	.	ID=gene.chromosome_8.g6275.t1;Name=Augustus%20prediction;Partial;No_UTR(both_ends_truncated);gene_len=1599;bitscore=;predict_Homology;%evidence_support=40;putative_function=Non_DR;expression_data=UniGene_Cluster;ESTid=gi|30975236|gb|CD231771.1|CD231771#2;
chromosome_8	Augustus	gene	42840954	42842000	.	-	.	ID=gene.chromosome_8.g6311.t1;Name=Augustus%20prediction;Partial;No_UTR(both_ends_truncated);gene_len=1046;bitscore=;predict_ab-initio;%evidence_support=;putative_function=DR;expression_data=TIGR_;ESTid=;
chromosome_8	Augustus	gene	42842174	42846509	.	-	.	ID=gene.chromosome_8.g6312.t1;Name=Augustus%20prediction;Partial;No_UTR(both_ends_truncated);gene_len=4335;bitscore=;predict_ab-initio;%evidence_support=;putative_function=DR;expression_data=TIGR_;ESTid=;
chromosome_8	Augustus	gene	42862981	42865004	.	+	.	ID=gene.chromosome_8.g6315.t1;Name=Augustus%20prediction;Partial;No_UTR(both_ends_truncated);gene_len=2023;bitscore=0.13;predict_ab-initio;%evidence_support=;putative_function=DR;expression_data=TIGR_;ESTid=;
chromosome_8	Augustus	gene	42868492	42871801	.	+	.	ID=gene.chromosome_8.g6316.t1;Name=Augustus%20prediction;Partial;No_UTR(both_ends_truncated);gene_len=3309;bitscore=0.08;predict_ab-initio;%evidence_support=;putative_function=DR;expression_data=TIGR_;ESTid=;
chromosome_8	Augustus	gene	42874100	42876172	.	+	.	ID=gene.chromosome_8.g6317.t1;Name=Augustus%20prediction;Partial;No_UTR(both_ends_truncated);gene_len=2072;bitscore=0.31;predict_ab-initio;%evidence_support=;putative_function=DR;expression_data=TIGR_;ESTid=;single_exonic
chromosome_8	PASA	gene	43362255	43363175	.	-	.	ID=gene.chromosome_8.g6390.t1;Name=Augustus%20prediction;Complete;gene_len=920;bitscore=;predict_Homology;%evidence_support=100;putative_function=DR;expression_data=TIGR_asmbl_5612;ESTid=asmbl_5325_00189;gi|37710146|gb|CF760921.1|CF760921;
chromosome_8	Augustus	gene	44404631	44406361	.	-	.	ID=gene.chromosome_8.g6539.t1;Name=Augustus%20prediction;Partial;No_UTR(both_ends_truncated);gene_len=1730;bitscore=;predict_ab-initio;%evidence_support=;putative_function=DR;expression_data=TIGR_;ESTid=;single_exonic
chromosome_8	Augustus	gene	44406900	44408219	.	-	.	ID=gene.chromosome_8.g6540.t1;Name=Augustus%20prediction;Partial;No_UTR(both_ends_truncated);gene_len=1319;bitscore=;predict_ab-initio;%evidence_support=;putative_function=DR;expression_data=TIGR_;ESTid=;single_exonic
chromosome_8	Augustus	gene	44442238	44442795	.	+	.	ID=gene.chromosome_8.g6543.t1;Name=Augustus%20prediction;Partial;No_UTR(both_ends_truncated);gene_len=557;bitscore=0.05;predict_ab-initio;%evidence_support=;putative_function=DR;expression_data=TIGR_;ESTid=;single_exonic
chromosome_8	Augustus	gene	47862562	47863382	.	+	.	ID=gene.chromosome_8.g6990.t1;Name=Augustus%20prediction;Partial;No_UTR(both_ends_truncated);gene_len=820;bitscore=;predict_Homology;%evidence_support=100;putative_function=Non_DR;expression_data=UniGene_Cluster;ESTid=gi|34512292|gb|CF483423.1|CF483423#11;
chromosome_8	Augustus	gene	49008178	49008441	.	-	.	ID=gene.chromosome_8.g7156.t1;Name=Augustus%20prediction;Partial;No_UTR(both_ends_truncated);gene_len=263;bitscore=;predict_ab-initio;%evidence_support=;putative_function=DR;expression_data=TIGR_;ESTid=;single_exonic
chromosome_8	Augustus	gene	51869596	51870300	.	+	.	ID=gene.chromosome_8.g7583.t1;Name=Augustus%20prediction;Partial;No_UTR(both_ends_truncated);gene_len=704;bitscore=;predict_Homology;%evidence_support=100;putative_function=Non_DR;expression_data=UniGene_Cluster;ESTid=gi|160711518|gb|EH409830.1|EH409830#4;single_exonic
chromosome_9	Augustus	gene	1462927	1467984	.	-	.	ID=gene.chromosome_9.g281.t1;Name=Augustus%20prediction;Partial;No_UTR(both_ends_truncated);gene_len=5057;bitscore=;predict_ab-initio;%evidence_support=;putative_function=DR;expression_data=TIGR_;ESTid=;
chromosome_9	Augustus	gene	6622106	6622726	.	-	.	ID=gene.chromosome_9.g1056.t1;Name=Augustus%20prediction;Partial;No_UTR(both_ends_truncated);gene_len=620;bitscore=;predict_ab-initio;%evidence_support=;putative_function=DR;expression_data=TIGR_;ESTid=;single_exonic
chromosome_9	Augustus	gene	10423315	10424158	.	-	.	ID=gene.chromosome_9.g1637.t1;Name=Augustus%20prediction;Partial;No_UTR(both_ends_truncated);gene_len=843;bitscore=;predict_ab-initio;%evidence_support=;putative_function=DR;expression_data=TIGR_;ESTid=;
chromosome_9	Augustus	gene	10424486	10441154	.	-	.	ID=gene.chromosome_9.g1638.t1;Name=Augustus%20prediction;Partial;No_UTR(both_ends_truncated);gene_len=16668;bitscore=;predict_Homology;%evidence_support=100;putative_function=DR;expression_data=TIGR_asmbl_5592;ESTid=gi|37705596|gb|CF756515.1|CF756515;
chromosome_9	Augustus	gene	14633644	14636496	.	+	.	ID=gene.chromosome_9.g2235.t1;Name=Augustus%20prediction;Partial;No_UTR(both_ends_truncated);gene_len=2852;bitscore=0.01;predict_ab-initio;%evidence_support=;putative_function=DR;expression_data=TIGR_;ESTid=;
chromosome_9	Augustus	gene	20748735	20754346	.	+	.	ID=gene.chromosome_9.g3313.t1;Name=Augustus%20prediction;Partial;No_UTR(both_ends_truncated);gene_len=5611;bitscore=;predict_Homology;%evidence_support=33.3;putative_function=Non_DR;expression_data=UniGene_Cluster;ESTid=gi|9301929|gb|BE360372.1|BE360372#402;
chromosome_9	Augustus	gene	23454236	23455975	.	-	.	ID=gene.chromosome_9.g3736.t1;Name=Augustus%20prediction;Partial;No_UTR(both_ends_truncated);gene_len=1739;bitscore=;predict_Homology;%evidence_support=86.7;putative_function=Non_DR;expression_data=UniGene_Cluster;ESTid=gi|57812508|gb|CX613788.1|CX613788#0;
chromosome_9	Augustus	gene	23460692	23461192	.	-	.	ID=gene.chromosome_9.g3737.t1;Name=Augustus%20prediction;Partial;No_UTR(both_ends_truncated);gene_len=500;bitscore=;predict_ab-initio;%evidence_support=;putative_function=DR;expression_data=TIGR_;ESTid=;single_exonic
chromosome_9	Augustus	gene	23472072	23472326	.	+	.	ID=gene.chromosome_9.g3739.t1;Name=Augustus%20prediction;Partial;No_UTR(both_ends_truncated);gene_len=254;bitscore=0.78;predict_ab-initio;%evidence_support=;putative_function=DR;expression_data=TIGR_;ESTid=;single_exonic
chromosome_9	Augustus	gene	23476168	23479763	.	+	.	ID=gene.chromosome_9.g3740.t1;Name=Augustus%20prediction;Partial;No_UTR(both_ends_truncated);gene_len=3595;bitscore=0.31;predict_ab-initio;%evidence_support=;putative_function=DR;expression_data=TIGR_;ESTid=;
chromosome_9	Augustus	gene	23482485	23482877	.	+	.	ID=gene.chromosome_9.g3741.t1;Name=Augustus%20prediction;Partial;No_UTR(both_ends_truncated);gene_len=392;bitscore=0.7;predict_ab-initio;%evidence_support=;putative_function=DR;expression_data=TIGR_;ESTid=;single_exonic
chromosome_9	PASA	gene	42122830	42123197	.	-	.	ID=gene.chromosome_9.g6231.t1;Name=Augustus%20prediction;Partial;three_prime_UTR;gene_len=367;bitscore=;predict_Homology;%evidence_support=100;putative_function=DR;expression_data=TIGR_asmbl_5927;ESTid=asmbl_5628_00133;gi|37708992|gb|CF759767.1|CF759767;single_exonic
chromosome_9	Augustus	gene	46954769	46955773	.	-	.	ID=gene.chromosome_9.g7002.t1;Name=Augustus%20prediction;Partial;No_UTR(both_ends_truncated);gene_len=1004;bitscore=;predict_ab-initio;%evidence_support=;putative_function=DR;expression_data=TIGR_;ESTid=;
chromosome_9	Augustus	gene	46979325	46979558	.	+	.	ID=gene.chromosome_9.g7004.t1;Name=Augustus%20prediction;Partial;No_UTR(both_ends_truncated);gene_len=233;bitscore=0.64;predict_ab-initio;%evidence_support=;putative_function=DR;expression_data=TIGR_;ESTid=;single_exonic
chromosome_9	Augustus	gene	47808112	47810210	.	+	.	ID=gene.chromosome_9.g7132.t1;Name=Augustus%20prediction;Partial;No_UTR(both_ends_truncated);gene_len=2098;bitscore=0.31;predict_ab-initio;%evidence_support=;putative_function=DR;expression_data=TIGR_;ESTid=;
chromosome_9	Augustus	gene	47810356	47817236	.	-	.	ID=gene.chromosome_9.g7133.t1;Name=Augustus%20prediction;Partial;No_UTR(both_ends_truncated);gene_len=6880;bitscore=.;predict_ab-initio;%evidence_support=;putative_function=DR;expression_data=TIGR_;ESTid=;
chromosome_9	Augustus	gene	48754419	48754766	.	-	.	ID=gene.chromosome_9.g7273.t1;Name=Augustus%20prediction;Partial;No_UTR(both_ends_truncated);gene_len=347;bitscore=;predict_ab-initio;%evidence_support=;putative_function=DR;expression_data=TIGR_;ESTid=;single_exonic
chromosome_9	PASA	gene	52521804	52522374	.	-	.	ID=gene.chromosome_9.g7910.t1;Name=Augustus%20prediction;Partial;three_prime_UTR;gene_len=570;bitscore=;predict_Homology;%evidence_support=100;putative_function=DR;expression_data=TIGR_asmbl_6074;ESTid=asmbl_5769_00107;gi|37708952|gb|CF759727.1|CF759727;single_exonic
chromosome_9	Augustus	gene	56222545	56223737	.	+	.	ID=gene.chromosome_9.g8611.t1;Name=Augustus%20prediction;Partial;No_UTR(both_ends_truncated);gene_len=1192;bitscore=0.87;predict_ab-initio;%evidence_support=;putative_function=DR;expression_data=TIGR_;ESTid=;
chromosome_9	Augustus	gene	56230253	56230929	.	+	.	ID=gene.chromosome_9.g8613.t1;Name=Augustus%20prediction;Partial;No_UTR(both_ends_truncated);gene_len=676;bitscore=0.76;predict_ab-initio;%evidence_support=;putative_function=DR;expression_data=TIGR_;ESTid=;
chromosome_10	Augustus	gene	1695262	1695882	.	-	.	ID=gene.chromosome_10.g318.t1;Name=Augustus%20prediction;Partial;No_UTR(both_ends_truncated);gene_len=620;bitscore=.;predict_ab-initio;%evidence_support=;putative_function=DR;expression_data=TIGR_;ESTid=;single_exonic
chromosome_10	Augustus	gene	2445292	2446464	.	+	.	ID=gene.chromosome_10.g437.t1;Name=Augustus%20prediction;Partial;No_UTR(both_ends_truncated);gene_len=1172;bitscore=0.94;predict_Homology;%evidence_support=100;putative_function=Non_DR;expression_data=UniGene_Cluster;ESTid=gi|34509641|gb|CF480772.1|CF480772#0;single_exonic
chromosome_10	Augustus	gene	6077391	6077760	.	+	.	ID=gene.chromosome_10.g1136.t1;Name=Augustus%20prediction;Partial;No_UTR(both_ends_truncated);gene_len=369;bitscore=0.78;predict_Homology;%evidence_support=100;putative_function=Non_DR;expression_data=UniGene_Cluster;ESTid=gi|34440474|gb|CF427773.1|CF427773#0;
chromosome_10	PASA	gene	7621359	7622151	.	-	.	ID=gene.chromosome_10.g1407.t1;Name=Augustus%20prediction;Partial;three_prime_UTR;gene_len=792;bitscore=.;predict_Homology;%evidence_support=60;putative_function=DR;expression_data=TIGR_asmbl_1447;ESTid=gi|37705846|gb|CF756765.1|CF756765;
chromosome_10	Augustus	gene	8768594	8769292	.	-	.	ID=gene.chromosome_10.g1600.t1;Name=Augustus%20prediction;Partial;No_UTR(both_ends_truncated);gene_len=698;bitscore=.;predict_ab-initio;%evidence_support=;putative_function=DR;expression_data=TIGR_;ESTid=;single_exonic
chromosome_10	PASA	gene	13995699	14009174	.	+	.	ID=gene.chromosome_10.g2425.t1;Name=Augustus%20prediction;Partial;No UTR(both_ends_truncated);gene_len=13475;bitscore=0.8;predict_Homology;%evidence_support=55.6;putative_function=DR;expression_data=TIGR_asmbl_1500;ESTid=gi|8090765|gb|AW924939.1|AW924939;asmbl_1450_00889;
chromosome_10	PASA	gene	20123088	20126579	.	+	.	ID=gene.chromosome_10.g3439.t1;Name=Augustus%20prediction;Partial;three_prime_UTR;gene_len=3491;bitscore=0.4;predict_Homology;%evidence_support=60;putative_function=DR;expression_data=TIGR_asmbl_1517;ESTid=asmbl_1467_00886;gi|37758198|gb|CF772120.1|CF772120;
chromosome_10	PASA	gene	37867831	37868484	.	-	.	ID=gene.chromosome_10.g5688.t1;Name=Augustus%20prediction;Complete;gene_len=653;bitscore=.;predict_Homology;%evidence_support=40;putative_function=DR;expression_data=TIGR_asmbl_1524;ESTid=asmbl_1473_00884;gi|37710384|gb|CF761159.1|CF761159;gi|37710374|gb|CF761149.1|CF761149;gi|37710373|gb|CF761148.1|CF761148;gi|37710364|gb|CF761139.1|CF761139;gi|37710363|gb|CF761138.1|CF761138;gi|37710362|gb|CF76…
chromosome_10	Augustus	gene	38669106	38671543	.	-	.	ID=gene.chromosome_10.g5789.t1;Name=Augustus%20prediction;Partial;No_UTR(both_ends_truncated);gene_len=2437;bitscore=.;predict_ab-initio;%evidence_support=;putative_function=DR;expression_data=TIGR_;ESTid=;
chromosome_10	Augustus	gene	38678889	38681902	.	+	.	ID=gene.chromosome_10.g5792.t1;Name=Augustus%20prediction;Partial;No_UTR(both_ends_truncated);gene_len=3013;bitscore=0.21;predict_ab-initio;%evidence_support=;putative_function=DR;expression_data=TIGR_;ESTid=;
chromosome_10	Augustus	gene	38685572	38685925	.	+	.	ID=gene.chromosome_10.g5793.t1;Name=Augustus%20prediction;Partial;No_UTR(both_ends_truncated);gene_len=353;bitscore=0.67;predict_ab-initio;%evidence_support=;putative_function=DR;expression_data=TIGR_;ESTid=;single_exonic
chromosome_10	Augustus	gene	38686352	38687901	.	+	.	ID=gene.chromosome_10.g5794.t1;Name=Augustus%20prediction;Partial;No_UTR(both_ends_truncated);gene_len=1549;bitscore=0.5;predict_ab-initio;%evidence_support=;putative_function=DR;expression_data=TIGR_;ESTid=;
chromosome_10	Augustus	gene	41178464	41179838	.	+	.	ID=gene.chromosome_10.g6153.t1;Name=Augustus%20prediction;Partial;No_UTR(both_ends_truncated);gene_len=1374;bitscore=0.68;predict_Homology;%evidence_support=77.8;putative_function=Non_DR;expression_data=UniGene_Cluster;ESTid=gi|34439735|gb|CF427034.1|CF427034#0;
chromosome_10	Augustus	gene	50914424	50914933	.	+	.	ID=gene.chromosome_10.g7660.t1;Name=Augustus%20prediction;Partial;No_UTR(both_ends_truncated);gene_len=509;bitscore=0.76;predict_Homology;%evidence_support=100;putative_function=Non_DR;expression_data=UniGene_Cluster;ESTid=gi|34442684|gb|CF429983.1|CF429983#0;single_exonic
chromosome_10	Augustus	gene	51877630	51877977	.	-	.	ID=gene.chromosome_10.g7841.t1;Name=Augustus%20prediction;Partial;No_UTR(both_ends_truncated);gene_len=347;bitscore=.;predict_ab-initio;%evidence_support=;putative_function=DR;expression_data=TIGR_;ESTid=;single_exonic
chromosome_10	Augustus	gene	52394847	52396829	.	+	.	ID=gene.chromosome_10.g7922.t1;Name=Augustus%20prediction;Partial;No_UTR(both_ends_truncated);gene_len=1982;bitscore=1;predict_Homology;%evidence_support=100;putative_function=Non_DR;expression_data=UniGene_Cluster;ESTid=gi|9849725|gb|BE594652.1|BE594652#0;
chromosome_10	Augustus	gene	52394897	52395601	.	-	.	ID=gene.chromosome_10.g7923.t1;Name=Augustus%20prediction;Partial;No_UTR(both_ends_truncated);gene_len=704;bitscore=.;predict_Homology;%evidence_support=100;putative_function=Non_DR;expression_data=UniGene_Cluster;ESTid=gi|13238215|gb|BG356229.1|BG356229#0;gi|9849725|gb|BE594652.1|BE594652#0;single_exonic
chromosome_10	Augustus	gene	56437819	56438103	.	+	.	ID=gene.chromosome_10.g8594.t1;Name=Augustus%20prediction;Partial;No_UTR(both_ends_truncated);gene_len=284;bitscore=1;predict_ab-initio;%evidence_support=;putative_function=DR;expression_data=TIGR_;ESTid=;single_exonic
chromosome_10	Augustus	gene	57653800	57654012	.	-	.	ID=gene.chromosome_10.g8800.t1;Name=Augustus%20prediction;Partial;No_UTR(both_ends_truncated);gene_len=212;bitscore=.;predict_ab-initio;%evidence_support=;putative_function=DR;expression_data=TIGR_;ESTid=;single_exonic
chromosome_10	Augustus	gene	59672921	59673217	.	-	.	ID=gene.chromosome_10.g9200.t1;Name=Augustus%20prediction;Partial;No_UTR(both_ends_truncated);gene_len=296;bitscore=.;predict_ab-initio;%evidence_support=;putative_function=DR;expression_data=TIGR_;ESTid=;single_exonic
super_2457	PASA	gene	544	1283	.	+	.	ID=gene.super_2457.g2089.t1;Name=Augustus%20prediction;Partial;No_UTR(both_ends_truncated);gene_len=739;bitscore=;predict_Homology;%evidence_support=100;putative_function=DR;expression_data=UniGene_Cluster;ESTid=gi|9921283|gb|BE638177.1|BE638177#20;single_exonic
super_3091	Augustus	gene	1413	2300	.	+	.	ID=gene.super_3091.g8784.t1;Name=Augustus%20prediction;Partial;No_UTR(both_ends_truncated);gene_len=887;bitscore=;predict_Homology;%evidence_support=100;putative_function=Non_DR;expression_data=UniGene_Cluster;ESTid=gi|34512684|gb|CF483815.1|CF483815#10;single_exonic
a Augustus for gene prediction and PASA for optimizing genes
b Novel_gene_structure_model_including_gene, mRNA, exon, introns, CDS and UTRs based on the GFF3 format
c Functional description of the novel gene structure models

## Sheet: Total_single_exonic_genes
Additional_file_4. Description_of_functional_annotation
	Novel_gene_structure_model_including_gene, mRNA, exon, introns, CDS and UTRs based on the GFF3 format of the gene structure model
Seq_id	Sourcea	Typeb	Start	End	Score	Strand	Phase	Descriptionc
chromosome_1	Augustus	gene	7853336	7853725	.	-	.	ID=gene.chromosome_1.g1540.t1;Name=Augustus%20prediction;Partial;No_UTR(both_ends_truncated);gene_len=389;bitscore=.;predict_Homology;%evidence_support=100;putative_function=Non_DR;expression_data=UniGene_Cluster;ESTid=gi|57806181|gb|CX607545.1|CX607545#149;single_exonic
chromosome_1	Augustus	gene	11937046	11937291	.	-	.	ID=gene.chromosome_1.g2206.t1;Name=Augustus%20prediction;Partial;No_UTR(both_ends_truncated);gene_len=245;bitscore=.;predict_ab-initio;%evidence_support=;putative_function=DR;expression_data=TIGR_;ESTid=;single_exonic
chromosome_1	PASA	gene	21617420	21617921	.	-	.	ID=gene.chromosome_1.g3784.t1;Name=Augustus%20prediction;Complete;gene_len=501;bitscore=;predict_Homology;%evidence_support=updated_novel;putative_function=DR;expression_data=TIGR_asmbl_548;ESTid=gi|9847917|gb|BE592844.1|BE592844;gi|14328305|gb|BG933173.1|BG933173;single_exonic
chromosome_1	Augustus	gene	21621557	21621793	.	-	.	ID=gene.chromosome_1.g3804.t1;Name=Augustus%20prediction;Partial;No_UTR(both_ends_truncated);gene_len=236;bitscore=.;predict_Homology;%evidence_support=100;putative_function=Non_DR;expression_data=UniGene_Cluster;ESTid=gi|9855531|gb|BE600472.1|BE600472#0;single_exonic
chromosome_1	Augustus	gene	23188320	23189195	.	-	.	ID=gene.chromosome_1.g4038.t1;Name=Augustus%20prediction;Partial;No_UTR(both_ends_truncated);gene_len=875;bitscore=.;predict_ab-initio;%evidence_support=;putative_function=DR;expression_data=TIGR_;ESTid=;single_exonic
chromosome_1	PASA	gene	29526794	29527236	.	+	.	ID=gene.chromosome_1.g5172.t1;Name=Augustus%20prediction;Complete;gene_len=442;bitscore=0.99;predict_Homology;%evidence_support=100;putative_function=DR;expression_data=TIGR_asmbl_600;ESTid=gi|7551597|gb|AW677883.1|AW677883;asmbl_591_0084;single_exonic
chromosome_1	Augustus	gene	46976389	46976733	.	+	.	ID=gene.chromosome_1.g7373.t1;Name=Augustus%20prediction;Partial;No_UTR(both_ends_truncated);gene_len=344;bitscore=0.5;predict_Homology;%evidence_support=100;putative_function=Non_DR;expression_data=UniGene_Cluster;ESTid=gi|34517209|gb|CF488340.1|CF488340#0;single_exonic
chromosome_1	Augustus	gene	47152058	47152354	.	-	.	ID=gene.chromosome_1.g7386.t1;Name=Augustus%20prediction;Partial;No_UTR(both_ends_truncated);gene_len=296;bitscore=.;predict_ab-initio;%evidence_support=;putative_function=DR;expression_data=TIGR_;ESTid=;single_exonic
chromosome_1	Augustus	gene	52404996	52406135	.	+	.	ID=gene.chromosome_1.g8260.t1;Name=Augustus%20prediction;Partial;No_UTR(both_ends_truncated);gene_len=1139;bitscore=1;predict_ab-initio;%evidence_support=;putative_function=DR;expression_data=TIGR_;ESTid=;single_exonic
chromosome_1	Augustus	gene	57264342	57265418	.	-	.	ID=gene.chromosome_1.g9058.t1;Name=Augustus%20prediction;Partial;No_UTR(both_ends_truncated);gene_len=1076;bitscore=.;predict_ab-initio;%evidence_support=;putative_function=DR;expression_data=TIGR_;ESTid=;single_exonic
chromosome_1	Augustus	gene	58849626	58850276	.	-	.	ID=gene.chromosome_1.g9335.t1;Name=Augustus%20prediction;Partial;No_UTR(both_ends_truncated);gene_len=650;bitscore=.;predict_ab-initio;%evidence_support=;putative_function=DR;expression_data=TIGR_;ESTid=;single_exonic
chromosome_1	Augustus	gene	64082507	64082950	.	-	.	ID=gene.chromosome_1.g10285.t1;Name=Augustus%20prediction;Partial;No_UTR(both_ends_truncated);gene_len=443;bitscore=.;predict_Homology;%evidence_support=100;putative_function=Non_DR;expression_data=UniGene_Cluster;ESTid=gi|45949996|gb|CN125501.1|CN125501#0;single_exonic
chromosome_1	Augustus	gene	70797116	70797325	.	+	.	ID=gene.chromosome_1.g11485.t1;Name=Augustus%20prediction;Partial;No_UTR(both_ends_truncated);gene_len=209;bitscore=0.63;predict_Homology;%evidence_support=100;putative_function=Non_DR;expression_data=UniGene_Cluster;ESTid=gi|45986453|gb|CN146491.1|CN146491#0;single_exonic
chromosome_1	Augustus	gene	72290360	72290623	.	-	.	ID=gene.chromosome_1.g11731.t1;Name=Augustus%20prediction;Partial;No_UTR(both_ends_truncated);gene_len=263;bitscore=.;predict_ab-initio;%evidence_support=;putative_function=DR;expression_data=TIGR_;ESTid=;single_exonic
chromosome_1	Augustus	gene	73392863	73393390	.	-	.	ID=gene.chromosome_1.g11946.t1;Name=Augustus%20prediction;Partial;No_UTR(both_ends_truncated);gene_len=527;bitscore=.;predict_Homology;%evidence_support=100;putative_function=Non_DR;expression_data=UniGene_Cluster;ESTid=gi|30971931|gb|CD228497.1|CD228497#0;single_exonic
chromosome_1	Augustus	gene	73392957	73393442	.	+	.	ID=gene.chromosome_1.g11947.t1;Name=Augustus%20prediction;Partial;No_UTR(both_ends_truncated);gene_len=485;bitscore=0.52;predict_Homology;%evidence_support=100;putative_function=Non_DR;expression_data=UniGene_Cluster;ESTid=gi|30971931|gb|CD228497.1|CD228497#0;single_exonic
chromosome_2	Augustus	gene	2529875	2530129	.	-	.	ID=gene.chromosome_2.g460.t1;Name=Augustus%20prediction;Partial;No_UTR(both_ends_truncated);gene_len=254;bitscore=.;predict_Homology;%evidence_support=100;putative_function=DR;expression_data=TIGR_asmbl_1758;ESTid=gi|37709075|gb|CF759850.1|CF759850;single_exonic
chromosome_2	Augustus	gene	2530097	2530471	.	+	.	ID=gene.chromosome_2.g461.t1;Name=Augustus%20prediction;Partial;No_UTR(both_ends_truncated);gene_len=374;bitscore=0.93;predict_Homology;%evidence_support=100;putative_function=DR;expression_data=TIGR_asmbl_1758;ESTid=gi|37709075|gb|CF759850.1|CF759850;single_exonic
chromosome_2	Augustus	gene	2734034	2735071	.	-	.	ID=gene.chromosome_2.g498.t1;Name=Augustus%20prediction;Partial;No_UTR(both_ends_truncated);gene_len=1037;bitscore=0.99;predict_Homology;%evidence_support=100;putative_function=Non_DR;expression_data=UniGene_Cluster;ESTid=gi|34516918|gb|CF488049.1|CF488049#0;single_exonic
chromosome_2	Augustus	gene	19871562	19871942	.	-	.	ID=gene.chromosome_2.g3157.t1;Name=Augustus%20prediction;Partial;No_UTR(both_ends_truncated);gene_len=380;bitscore=.;predict_ab-initio;%evidence_support=;putative_function=Non_DR;expression_data=UniGene_;ESTid=;single_exonic
chromosome_2	Augustus	gene	58933451	58933786	.	+	.	ID=gene.chromosome_2.g9077.t1;Name=Augustus%20prediction;Partial;No_UTR(both_ends_truncated);gene_len=335;bitscore=0.46;predict_ab-initio;%evidence_support=;putative_function=DR;expression_data=TIGR_;ESTid=;single_exonic
chromosome_2	Augustus	gene	61983654	61984718	.	-	.	ID=gene.chromosome_2.g9571.t1;Name=Augustus%20prediction;Partial;No_UTR(both_ends_truncated);gene_len=1064;bitscore=.;predict_Homology;%evidence_support=100;putative_function=Non_DR;expression_data=UniGene_Cluster;ESTid=gi|30944431|gb|CD209880.1|CD209880#0;single_exonic
chromosome_2	Augustus	gene	62005453	62006544	.	-	.	ID=gene.chromosome_2.g9578.t1;Name=Augustus%20prediction;Partial;No_UTR(both_ends_truncated);gene_len=1091;bitscore=.;predict_Homology;%evidence_support=100;putative_function=Non_DR;expression_data=UniGene_Cluster;ESTid=gi|45953896|gb|CN127683.1|CN127683#2;single_exonic
chromosome_2	Augustus	gene	62006267	62006572	.	+	.	ID=gene.chromosome_2.g9579.t1;Name=Augustus%20prediction;Partial;No_UTR(both_ends_truncated);gene_len=305;bitscore=0.95;predict_Homology;%evidence_support=100;putative_function=Non_DR;expression_data=UniGene_Cluster;ESTid=gi|45953896|gb|CN127683.1|CN127683#2;single_exonic
chromosome_3	Augustus	gene	1862123	1862410	.	+	.	ID=gene.chromosome_3.g333.t1;Name=Augustus%20prediction;Partial;No_UTR(both_ends_truncated);gene_len=287;bitscore=0.86;predict_ab-initio;%evidence_support=;putative_function=DR;expression_data=TIGR_;ESTid=;single_exonic
chromosome_3	PASA	gene	3312563	3312799	.	-	.	ID=gene.chromosome_3.g554.t1;Name=Augustus%20prediction;Partial;No UTR(both_ends_truncated);gene_len=236;bitscore=.;predict_Homology;%evidence_support=100;putative_function=DR;expression_data=TIGR_asmbl_2644;ESTid=asmbl_2526_00694;gi|8089937|gb|AW924112.1|AW924112;single_exonic
chromosome_3	Augustus	gene	9960434	9960727	.	-	.	ID=gene.chromosome_3.g1711.t1;Name=Augustus%20prediction;Partial;No_UTR(both_ends_truncated);gene_len=293;bitscore=.;predict_ab-initio;%evidence_support=;putative_function=DR;expression_data=TIGR_;ESTid=;single_exonic
chromosome_3	Augustus	gene	15458659	15459423	.	+	.	ID=gene.chromosome_3.g2591.t1;Name=Augustus%20prediction;Partial;No_UTR(both_ends_truncated);gene_len=764;bitscore=0.97;predict_Homology;%evidence_support=100;putative_function=Non_DR;expression_data=UniGene_Cluster;ESTid=gi|34509700|gb|CF480831.1|CF480831#6;single_exonic
chromosome_3	Augustus	gene	46406569	46406904	.	+	.	ID=gene.chromosome_3.g7149.t1;Name=Augustus%20prediction;Partial;No_UTR(both_ends_truncated);gene_len=335;bitscore=0.89;predict_ab-initio;%evidence_support=;putative_function=DR;expression_data=TIGR_;ESTid=;single_exonic
chromosome_3	Augustus	gene	46410594	46410884	.	-	.	ID=gene.chromosome_3.g7150.t1;Name=Augustus%20prediction;Partial;No_UTR(both_ends_truncated);gene_len=290;bitscore=.;predict_ab-initio;%evidence_support=;putative_function=DR;expression_data=TIGR_;ESTid=;single_exonic
chromosome_3	Augustus	gene	48373863	48376160	.	-	.	ID=gene.chromosome_3.g7464.t1;Name=Augustus%20prediction;Partial;No_UTR(both_ends_truncated);gene_len=2297;bitscore=.;predict_ab-initio;%evidence_support=;putative_function=DR;expression_data=TIGR_;ESTid=;single_exonic
chromosome_3	Augustus	gene	48385973	48386383	.	-	.	ID=gene.chromosome_3.g7465.t1;Name=Augustus%20prediction;Partial;No_UTR(both_ends_truncated);gene_len=410;bitscore=.;predict_ab-initio;%evidence_support=;putative_function=DR;expression_data=TIGR_;ESTid=;single_exonic
chromosome_3	Augustus	gene	56861734	56861982	.	-	.	ID=gene.chromosome_3.g8814.t1;Name=Augustus%20prediction;Partial;No_UTR(both_ends_truncated);gene_len=248;bitscore=.;predict_Homology;%evidence_support=100;putative_function=DR;expression_data=TIGR_asmbl_2895;ESTid=gi|37709045|gb|CF759820.1|CF759820;single_exonic
chromosome_3	Augustus	gene	59549572	59550078	.	+	.	ID=gene.chromosome_3.g9263.t1;Name=Augustus%20prediction;Partial;No_UTR(both_ends_truncated);gene_len=506;bitscore=0.87;predict_Homology;%evidence_support=100;putative_function=Non_DR;expression_data=UniGene_Cluster;ESTid=gi|34441483|gb|CF428782.1|CF428782#2;single_exonic
chromosome_3	Augustus	gene	60945790	60947814	.	+	.	ID=gene.chromosome_3.g9503.t1;Name=Augustus%20prediction;Partial;No_UTR(both_ends_truncated);gene_len=2024;bitscore=0.97;predict_ab-initio;%evidence_support=;putative_function=DR;expression_data=TIGR_;ESTid=;single_exonic
chromosome_3	Augustus	gene	60948096	60949661	.	+	.	ID=gene.chromosome_3.g9504.t1;Name=Augustus%20prediction;Partial;No_UTR(both_ends_truncated);gene_len=1565;bitscore=0.83;predict_ab-initio;%evidence_support=;putative_function=DR;expression_data=TIGR_;ESTid=;single_exonic
chromosome_3	Augustus	gene	69420369	69421259	.	-	.	ID=gene.chromosome_3.g11048.t1;Name=Augustus%20prediction;Partial;No_UTR(both_ends_truncated);gene_len=890;bitscore=.;predict_ab-initio;%evidence_support=;putative_function=DR;expression_data=TIGR_;ESTid=;single_exonic
chromosome_4	Augustus	gene	1064207	1064863	.	-	.	ID=gene.chromosome_4.g222.t1;Name=Augustus%20prediction;Partial;No_UTR(both_ends_truncated);gene_len=656;bitscore=.;predict_Homology;%evidence_support=100;putative_function=Non_DR;expression_data=UniGene_Cluster;ESTid=gi|14569455|gb|BI097873.1|BI097873#3;single_exonic
chromosome_4	Augustus	gene	4264646	4264951	.	+	.	ID=gene.chromosome_4.g775.t1;Name=Augustus%20prediction;Partial;No_UTR(both_ends_truncated);gene_len=305;bitscore=0.87;predict_Homology;%evidence_support=100;putative_function=Non_DR;expression_data=UniGene_Cluster;ESTid=gi|57808202|gb|CX609482.1|CX609482#7;single_exonic
chromosome_4	Augustus	gene	5484566	5485192	.	-	.	ID=gene.chromosome_4.g958.t1;Name=Augustus%20prediction;Partial;No_UTR(both_ends_truncated);gene_len=626;bitscore=0.96;predict_ab-initio;%evidence_support=;putative_function=DR;expression_data=TIGR_;ESTid=;single_exonic
chromosome_4	Augustus	gene	13601925	13603241	.	-	.	ID=gene.chromosome_4.g2249.t1;Name=Augustus%20prediction;Partial;No_UTR(both_ends_truncated);gene_len=1316;bitscore=.;predict_Homology;%evidence_support=100;putative_function=Non_DR;expression_data=UniGene_Cluster;ESTid=gi|45996987|gb|CN152722.1|CN152722#0;single_exonic
chromosome_4	Augustus	gene	13602088	13602528	.	+	.	ID=gene.chromosome_4.g2250.t1;Name=Augustus%20prediction;Partial;No_UTR(both_ends_truncated);gene_len=440;bitscore=1;predict_Homology;%evidence_support=100;putative_function=Non_DR;expression_data=UniGene_Cluster;ESTid=gi|45996987|gb|CN152722.1|CN152722#0;single_exonic
chromosome_4	Augustus	gene	46923955	46924434	.	+	.	ID=gene.chromosome_4.g6934.t1;Name=Augustus%20prediction;Partial;No_UTR(both_ends_truncated);gene_len=479;bitscore=0.96;predict_ab-initio;%evidence_support=;putative_function=DR;expression_data=TIGR_;ESTid=;single_exonic
chromosome_4	Augustus	gene	46924486	46925805	.	+	.	ID=gene.chromosome_4.g6935.t1;Name=Augustus%20prediction;Partial;No_UTR(both_ends_truncated);gene_len=1319;bitscore=0.89;predict_ab-initio;%evidence_support=;putative_function=DR;expression_data=TIGR_;ESTid=;single_exonic
chromosome_4	Augustus	gene	51087994	51090726	.	-	.	ID=gene.chromosome_4.g7542.t1;Name=Augustus%20prediction;Partial;No_UTR(both_ends_truncated);gene_len=2732;bitscore=.;predict_ab-initio;%evidence_support=;putative_function=DR;expression_data=TIGR_;ESTid=;single_exonic
chromosome_4	Augustus	gene	51125621	51125845	.	+	.	ID=gene.chromosome_4.g7547.t1;Name=Augustus%20prediction;Partial;No_UTR(both_ends_truncated);gene_len=224;bitscore=0.72;predict_ab-initio;%evidence_support=;putative_function=DR;expression_data=TIGR_;ESTid=;single_exonic
chromosome_4	Augustus	gene	66592886	66593140	.	+	.	ID=gene.chromosome_4.g10168.t1;Name=Augustus%20prediction;Partial;No_UTR(both_ends_truncated);gene_len=254;bitscore=0.75;predict_Homology;%evidence_support=100;putative_function=Non_DR;expression_data=UniGene_Cluster;ESTid=gi|57810173|gb|CX611453.1|CX611453#1;single_exonic
chromosome_5	Augustus	gene	16253122	16253382	.	+	.	ID=gene.chromosome_5.g2444.t1;Name=Augustus%20prediction;Partial;No_UTR(both_ends_truncated);gene_len=260;bitscore=0.33;predict_Homology;%evidence_support=60;putative_function=DR;expression_data=TIGR_asmbl_4148;ESTid=gi|37708024|gb|CF758799.1|CF758799;single_exonic
chromosome_5	Augustus	gene	26817535	26818041	.	+	.	ID=gene.chromosome_5.g4073.t1;Name=Augustus%20prediction;Partial;No_UTR(both_ends_truncated);gene_len=506;bitscore=0.92;predict_ab-initio;%evidence_support=;putative_function=DR;expression_data=TIGR_;ESTid=;single_exonic
chromosome_5	Augustus	gene	41661247	41662956	.	-	.	ID=gene.chromosome_5.g5858.t1;Name=Augustus%20prediction;Partial;No_UTR(both_ends_truncated);gene_len=1709;bitscore=.;predict_ab-initio;%evidence_support=;putative_function=DR;expression_data=TIGR_;ESTid=;single_exonic
chromosome_5	Augustus	gene	41685505	41685756	.	+	.	ID=gene.chromosome_5.g5860.t1;Name=Augustus%20prediction;Partial;No_UTR(both_ends_truncated);gene_len=251;bitscore=0.99;predict_ab-initio;%evidence_support=;putative_function=DR;expression_data=TIGR_;ESTid=;single_exonic
chromosome_5	Augustus	gene	41692972	41694990	.	+	.	ID=gene.chromosome_5.g5862.t1;Name=Augustus%20prediction;Partial;No_UTR(both_ends_truncated);gene_len=2018;bitscore=1;predict_ab-initio;%evidence_support=;putative_function=DR;expression_data=TIGR_;ESTid=;single_exonic
chromosome_5	Augustus	gene	56224990	56225970	.	-	.	ID=gene.chromosome_5.g8020.t1;Name=Augustus%20prediction;Partial;No_UTR(both_ends_truncated);gene_len=980;bitscore=;predict_Homology;%evidence_support=100;putative_function=Non_DR;expression_data=UniGene_Cluster;ESTid=gi|31329194|gb|CD422931.1|CD422931#1;single_exonic
chromosome_5	Augustus	gene	61635325	61635570	.	+	.	ID=gene.chromosome_5.g8859.t1;Name=Augustus%20prediction;Partial;No_UTR(both_ends_truncated);gene_len=245;bitscore=0.6;predict_ab-initio;%evidence_support=;putative_function=DR;expression_data=TIGR_;ESTid=;single_exonic
chromosome_6	Augustus	gene	37367634	37368005	.	+	.	ID=gene.chromosome_6.g5490.t1;Name=Augustus%20prediction;Partial;No_UTR(both_ends_truncated);gene_len=371;bitscore=;predict_Homology;%evidence_support=100;putative_function=Non_DR;expression_data=UniGene_Cluster;ESTid=gi|30970905|gb|CD227471.1|CD227471#50;single_exonic
chromosome_6	Augustus	gene	37658262	37658846	.	-	.	ID=gene.chromosome_6.g5544.t1;Name=Augustus%20prediction;Partial;No_UTR(both_ends_truncated);gene_len=584;bitscore=;predict_ab-initio;%evidence_support=;putative_function=DR;expression_data=TIGR_;ESTid=;single_exonic
chromosome_6	Augustus	gene	45315329	45316666	.	-	.	ID=gene.chromosome_6.g6713.t1;Name=Augustus%20prediction;Partial;No_UTR(both_ends_truncated);gene_len=1337;bitscore=;predict_ab-initio;%evidence_support=;putative_function=DR;expression_data=TIGR_;ESTid=;single_exonic
chromosome_6	Augustus	gene	45317668	45317961	.	-	.	ID=gene.chromosome_6.g6714.t1;Name=Augustus%20prediction;Partial;No_UTR(both_ends_truncated);gene_len=293;bitscore=;predict_ab-initio;%evidence_support=;putative_function=DR;expression_data=TIGR_;ESTid=;single_exonic
chromosome_6	Augustus	gene	45329653	45330012	.	+	.	ID=gene.chromosome_6.g6717.t1;Name=Augustus%20prediction;Partial;No_UTR(both_ends_truncated);gene_len=359;bitscore=0.74;predict_ab-initio;%evidence_support=;putative_function=DR;expression_data=TIGR_;ESTid=;single_exonic
chromosome_6	Augustus	gene	55629754	55629990	.	+	.	ID=gene.chromosome_6.g8520.t1;Name=Augustus%20prediction;Partial;No_UTR(both_ends_truncated);gene_len=236;bitscore=;predict_Homology;%evidence_support=100;putative_function=DR;expression_data=TIGR_asmbl_4591;ESTid=gi|37709819|gb|CF760594.1|CF760594;single_exonic
chromosome_7	Augustus	gene	1192750	1194066	.	-	.	ID=gene.chromosome_7.g188.t1;Name=Augustus%20prediction;Partial;No_UTR(both_ends_truncated);gene_len=1316;bitscore=;predict_Homology;%evidence_support=100;putative_function=DR;expression_data=TIGR_asmbl_4799;ESTid=gi|9847218|gb|BE592145.1|BE592145;single_exonic
chromosome_7	Augustus	gene	2906079	2906579	.	+	.	ID=gene.chromosome_7.g467.t1;Name=Augustus%20prediction;Partial;No_UTR(both_ends_truncated);gene_len=500;bitscore=;predict_Homology;%evidence_support=100;putative_function=Non_DR;expression_data=UniGene_Cluster;ESTid=gi|34511267|gb|CF482398.1|CF482398#0;single_exonic
chromosome_7	Augustus	gene	5522900	5523124	.	+	.	ID=gene.chromosome_7.g870.t1;Name=Augustus%20prediction;Partial;No_UTR(both_ends_truncated);gene_len=224;bitscore=;predict_Homology;%evidence_support=100;putative_function=DR;expression_data=TIGR_asmbl_4854;ESTid=gi|9305357|gb|BE363800.1|BE363800;single_exonic
chromosome_7	PASA	gene	12217375	12217863	.	-	.	ID=gene.chromosome_7.g1853.t1;Name=Augustus%20prediction;Partial;three_prime_UTR;gene_len=488;bitscore=;predict_Homology;%evidence_support=100;putative_function=DR;expression_data=TIGR_asmbl_5171;ESTid=gi|37756417|gb|CF771237.1|CF771237 ;single_exonic
chromosome_7	Augustus	gene	18242426	18242857	.	-	.	ID=gene.chromosome_7.g2798.t1;Name=Augustus%20prediction;Partial;No_UTR(both_ends_truncated);gene_len=431;bitscore=;predict_ab-initio;%evidence_support=;putative_function=DR;expression_data=TIGR_;ESTid=;single_exonic
chromosome_7	Augustus	gene	20494849	20495277	.	-	.	ID=gene.chromosome_7.g3174.t1;Name=Augustus%20prediction;Partial;No_UTR(both_ends_truncated);gene_len=428;bitscore=;predict_ab-initio;%evidence_support=;putative_function=DR;expression_data=TIGR_;ESTid=;single_exonic
chromosome_7	Augustus	gene	50909085	50909450	.	+	.	ID=gene.chromosome_7.g7642.t1;Name=Augustus%20prediction;Partial;No_UTR(both_ends_truncated);gene_len=365;bitscore=0.83;predict_ab-initio;%evidence_support=;putative_function=DR;expression_data=TIGR_;ESTid=;single_exonic
chromosome_7	Augustus	gene	56078681	56079202	.	-	.	ID=gene.chromosome_7.g8421.t1;Name=Augustus%20prediction;Partial;No_UTR(both_ends_truncated);gene_len=521;bitscore=;predict_ab-initio;%evidence_support=;putative_function=DR;expression_data=TIGR_;ESTid=;single_exonic
chromosome_7	Augustus	gene	59635032	59635784	.	-	.	ID=gene.chromosome_7.g9027.t1;Name=Augustus%20prediction;Partial;No_UTR(both_ends_truncated);gene_len=752;bitscore=;predict_Homology;%evidence_support=100;putative_function=Non_DR;expression_data=UniGene_Cluster;ESTid=gi|34513231|gb|CF484362.1|CF484362#0;single_exonic
chromosome_7	PASA	gene	61927597	61928267	.	-	.	ID=gene.chromosome_7.g9443.t1;Name=Augustus%20prediction;Partial;five_prime_UTR;gene_len=670;bitscore=;predict_Homology;%evidence_support=100;putative_function=DR;expression_data=TIGR_asmbl_5389;ESTid=asmbl_5111_00242;gi|37705677|gb|CF756596.1|CF756596;gi|37705595|gb|CF756514.1|CF756514;single_exonic
chromosome_7	Augustus	gene	63042988	63043278	.	+	.	ID=gene.chromosome_7.g9617.t1;Name=Augustus%20prediction;Partial;No_UTR(both_ends_truncated);gene_len=290;bitscore=;predict_ab-initio;%evidence_support=;putative_function=;expression_data=unknown_;ESTid=;single_exonic
chromosome_7	Augustus	gene	63085515	63085910	.	-	.	ID=gene.chromosome_7.g9623.t1;Name=Augustus%20prediction;Partial;No_UTR(both_ends_truncated);gene_len=395;bitscore=;predict_ab-initio;%evidence_support=;putative_function=DR;expression_data=TIGR_;ESTid=;single_exonic
chromosome_8	Augustus	gene	2690204	2690470	.	+	.	ID=gene.chromosome_8.g434.t1;Name=Augustus%20prediction;Partial;No_UTR(both_ends_truncated);gene_len=266;bitscore=0.69;predict_Homology;%evidence_support=100;putative_function=Non_DR;expression_data=UniGene_Cluster;ESTid=gi|160709771|gb|EH410064.1|EH410064#0;single_exonic
chromosome_8	Augustus	gene	4277109	4277327	.	-	.	ID=gene.chromosome_8.g695.t1;Name=Augustus%20prediction;Partial;No_UTR(both_ends_truncated);gene_len=218;bitscore=;predict_ab-initio;%evidence_support=;putative_function=DR;expression_data=TIGR_;ESTid=;single_exonic
chromosome_8	Augustus	gene	4280727	4280951	.	-	.	ID=gene.chromosome_8.g696.t1;Name=Augustus%20prediction;Partial;No_UTR(both_ends_truncated);gene_len=224;bitscore=;predict_ab-initio;%evidence_support=;putative_function=DR;expression_data=TIGR_;ESTid=;single_exonic
chromosome_8	Augustus	gene	34130679	34130963	.	-	.	ID=gene.chromosome_8.g4934.t1;Name=Augustus%20prediction;Partial;No_UTR(both_ends_truncated);gene_len=284;bitscore=;predict_Homology;%evidence_support=100;putative_function=Non_DR;expression_data=UniGene_Cluster;ESTid=gi|18064433|gb|BM325296.1|BM325296#0;single_exonic
chromosome_8	Augustus	gene	37524858	37527290	.	+	.	ID=gene.chromosome_8.g5449.t1;Name=Augustus%20prediction;Partial;No_UTR(both_ends_truncated);gene_len=2432;bitscore=0.94;predict_ab-initio;%evidence_support=;putative_function=DR;expression_data=TIGR_;ESTid=;single_exonic
chromosome_8	Augustus	gene	37527754	37530612	.	+	.	ID=gene.chromosome_8.g5450.t1;Name=Augustus%20prediction;Partial;No_UTR(both_ends_truncated);gene_len=2858;bitscore=0.67;predict_ab-initio;%evidence_support=;putative_function=DR;expression_data=TIGR_;ESTid=;single_exonic
chromosome_8	Augustus	gene	37531304	37531789	.	-	.	ID=gene.chromosome_8.g5451.t1;Name=Augustus%20prediction;Partial;No_UTR(both_ends_truncated);gene_len=485;bitscore=;predict_ab-initio;%evidence_support=;putative_function=DR;expression_data=TIGR_;ESTid=;single_exonic
chromosome_8	Augustus	gene	42874100	42876172	.	+	.	ID=gene.chromosome_8.g6317.t1;Name=Augustus%20prediction;Partial;No_UTR(both_ends_truncated);gene_len=2072;bitscore=0.31;predict_ab-initio;%evidence_support=;putative_function=DR;expression_data=TIGR_;ESTid=;single_exonic
chromosome_8	Augustus	gene	44404631	44406361	.	-	.	ID=gene.chromosome_8.g6539.t1;Name=Augustus%20prediction;Partial;No_UTR(both_ends_truncated);gene_len=1730;bitscore=;predict_ab-initio;%evidence_support=;putative_function=DR;expression_data=TIGR_;ESTid=;single_exonic
chromosome_8	Augustus	gene	44406900	44408219	.	-	.	ID=gene.chromosome_8.g6540.t1;Name=Augustus%20prediction;Partial;No_UTR(both_ends_truncated);gene_len=1319;bitscore=;predict_ab-initio;%evidence_support=;putative_function=DR;expression_data=TIGR_;ESTid=;single_exonic
chromosome_8	Augustus	gene	44442238	44442795	.	+	.	ID=gene.chromosome_8.g6543.t1;Name=Augustus%20prediction;Partial;No_UTR(both_ends_truncated);gene_len=557;bitscore=0.05;predict_ab-initio;%evidence_support=;putative_function=DR;expression_data=TIGR_;ESTid=;single_exonic
chromosome_8	Augustus	gene	49008178	49008441	.	-	.	ID=gene.chromosome_8.g7156.t1;Name=Augustus%20prediction;Partial;No_UTR(both_ends_truncated);gene_len=263;bitscore=;predict_ab-initio;%evidence_support=;putative_function=DR;expression_data=TIGR_;ESTid=;single_exonic
chromosome_8	Augustus	gene	51869596	51870300	.	+	.	ID=gene.chromosome_8.g7583.t1;Name=Augustus%20prediction;Partial;No_UTR(both_ends_truncated);gene_len=704;bitscore=;predict_Homology;%evidence_support=100;putative_function=Non_DR;expression_data=UniGene_Cluster;ESTid=gi|160711518|gb|EH409830.1|EH409830#4;single_exonic
chromosome_9	Augustus	gene	6622106	6622726	.	-	.	ID=gene.chromosome_9.g1056.t1;Name=Augustus%20prediction;Partial;No_UTR(both_ends_truncated);gene_len=620;bitscore=;predict_ab-initio;%evidence_support=;putative_function=DR;expression_data=TIGR_;ESTid=;single_exonic
chromosome_9	Augustus	gene	23460692	23461192	.	-	.	ID=gene.chromosome_9.g3737.t1;Name=Augustus%20prediction;Partial;No_UTR(both_ends_truncated);gene_len=500;bitscore=;predict_ab-initio;%evidence_support=;putative_function=DR;expression_data=TIGR_;ESTid=;single_exonic
chromosome_9	Augustus	gene	23472072	23472326	.	+	.	ID=gene.chromosome_9.g3739.t1;Name=Augustus%20prediction;Partial;No_UTR(both_ends_truncated);gene_len=254;bitscore=0.78;predict_ab-initio;%evidence_support=;putative_function=DR;expression_data=TIGR_;ESTid=;single_exonic
chromosome_9	Augustus	gene	23482485	23482877	.	+	.	ID=gene.chromosome_9.g3741.t1;Name=Augustus%20prediction;Partial;No_UTR(both_ends_truncated);gene_len=392;bitscore=0.7;predict_ab-initio;%evidence_support=;putative_function=DR;expression_data=TIGR_;ESTid=;single_exonic
chromosome_9	PASA	gene	42122830	42123197	.	-	.	ID=gene.chromosome_9.g6231.t1;Name=Augustus%20prediction;Partial;three_prime_UTR;gene_len=367;bitscore=;predict_Homology;%evidence_support=100;putative_function=DR;expression_data=TIGR_asmbl_5927;ESTid=asmbl_5628_00133;gi|37708992|gb|CF759767.1|CF759767;single_exonic
chromosome_9	Augustus	gene	46979325	46979558	.	+	.	ID=gene.chromosome_9.g7004.t1;Name=Augustus%20prediction;Partial;No_UTR(both_ends_truncated);gene_len=233;bitscore=0.64;predict_ab-initio;%evidence_support=;putative_function=DR;expression_data=TIGR_;ESTid=;single_exonic
chromosome_9	Augustus	gene	48754419	48754766	.	-	.	ID=gene.chromosome_9.g7273.t1;Name=Augustus%20prediction;Partial;No_UTR(both_ends_truncated);gene_len=347;bitscore=;predict_ab-initio;%evidence_support=;putative_function=DR;expression_data=TIGR_;ESTid=;single_exonic
chromosome_9	PASA	gene	52521804	52522374	.	-	.	ID=gene.chromosome_9.g7910.t1;Name=Augustus%20prediction;Partial;three_prime_UTR;gene_len=570;bitscore=;predict_Homology;%evidence_support=100;putative_function=DR;expression_data=TIGR_asmbl_6074;ESTid=asmbl_5769_00107;gi|37708952|gb|CF759727.1|CF759727;single_exonic
chromosome_10	Augustus	gene	1695262	1695882	.	-	.	ID=gene.chromosome_10.g318.t1;Name=Augustus%20prediction;Partial;No_UTR(both_ends_truncated);gene_len=620;bitscore=.;predict_ab-initio;%evidence_support=;putative_function=DR;expression_data=TIGR_;ESTid=;single_exonic
chromosome_10	Augustus	gene	2445292	2446464	.	+	.	ID=gene.chromosome_10.g437.t1;Name=Augustus%20prediction;Partial;No_UTR(both_ends_truncated);gene_len=1172;bitscore=0.94;predict_Homology;%evidence_support=100;putative_function=Non_DR;expression_data=UniGene_Cluster;ESTid=gi|34509641|gb|CF480772.1|CF480772#0;single_exonic
chromosome_10	Augustus	gene	8768594	8769292	.	-	.	ID=gene.chromosome_10.g1600.t1;Name=Augustus%20prediction;Partial;No_UTR(both_ends_truncated);gene_len=698;bitscore=.;predict_ab-initio;%evidence_support=;putative_function=DR;expression_data=TIGR_;ESTid=;single_exonic
chromosome_10	Augustus	gene	38685572	38685925	.	+	.	ID=gene.chromosome_10.g5793.t1;Name=Augustus%20prediction;Partial;No_UTR(both_ends_truncated);gene_len=353;bitscore=0.67;predict_ab-initio;%evidence_support=;putative_function=DR;expression_data=TIGR_;ESTid=;single_exonic
chromosome_10	Augustus	gene	50914424	50914933	.	+	.	ID=gene.chromosome_10.g7660.t1;Name=Augustus%20prediction;Partial;No_UTR(both_ends_truncated);gene_len=509;bitscore=0.76;predict_Homology;%evidence_support=100;putative_function=Non_DR;expression_data=UniGene_Cluster;ESTid=gi|34442684|gb|CF429983.1|CF429983#0;single_exonic
chromosome_10	Augustus	gene	51877630	51877977	.	-	.	ID=gene.chromosome_10.g7841.t1;Name=Augustus%20prediction;Partial;No_UTR(both_ends_truncated);gene_len=347;bitscore=.;predict_ab-initio;%evidence_support=;putative_function=DR;expression_data=TIGR_;ESTid=;single_exonic
chromosome_10	Augustus	gene	52394897	52395601	.	-	.	ID=gene.chromosome_10.g7923.t1;Name=Augustus%20prediction;Partial;No_UTR(both_ends_truncated);gene_len=704;bitscore=.;predict_Homology;%evidence_support=100;putative_function=Non_DR;expression_data=UniGene_Cluster;ESTid=gi|13238215|gb|BG356229.1|BG356229#0;gi|9849725|gb|BE594652.1|BE594652#0;single_exonic
chromosome_10	Augustus	gene	56437819	56438103	.	+	.	ID=gene.chromosome_10.g8594.t1;Name=Augustus%20prediction;Partial;No_UTR(both_ends_truncated);gene_len=284;bitscore=1;predict_ab-initio;%evidence_support=;putative_function=DR;expression_data=TIGR_;ESTid=;single_exonic
chromosome_10	Augustus	gene	57653800	57654012	.	-	.	ID=gene.chromosome_10.g8800.t1;Name=Augustus%20prediction;Partial;No_UTR(both_ends_truncated);gene_len=212;bitscore=.;predict_ab-initio;%evidence_support=;putative_function=DR;expression_data=TIGR_;ESTid=;single_exonic
chromosome_10	Augustus	gene	59672921	59673217	.	-	.	ID=gene.chromosome_10.g9200.t1;Name=Augustus%20prediction;Partial;No_UTR(both_ends_truncated);gene_len=296;bitscore=.;predict_ab-initio;%evidence_support=;putative_function=DR;expression_data=TIGR_;ESTid=;single_exonic
super_2457	PASA	gene	544	1283	.	+	.	ID=gene.super_2457.g2089.t1;Name=Augustus%20prediction;Partial;No_UTR(both_ends_truncated);gene_len=739;bitscore=;predict_Homology;%evidence_support=100;putative_function=DR;expression_data=UniGene_Cluster;ESTid=gi|9921283|gb|BE638177.1|BE638177#20;single_exonic
super_3091	Augustus	gene	1413	2300	.	+	.	ID=gene.super_3091.g8784.t1;Name=Augustus%20prediction;Partial;No_UTR(both_ends_truncated);gene_len=887;bitscore=;predict_Homology;%evidence_support=100;putative_function=Non_DR;expression_data=UniGene_Cluster;ESTid=gi|34512684|gb|CF483815.1|CF483815#10;single_exonic
a Augustus for gene prediction and PASA for optimizing genes
b Novel_gene_structure_model_including_gene, mRNA, exon, introns, CDS and UTRs based on the GFF3 format
c Functional description of the novel gene structure models

## Sheet: single_exonic_drought_responsiv
Additional_file_4. Description_of_functional_annotation
	Novel_gene_structure_model_including_gene, mRNA, exon, introns, CDS and UTRs based on the GFF3 format of the gene structure model
Seq_id	Sourcea	Typeb	Start	End	Score	Strand	Phase	Descriptionc
chromosome_1	PASA	gene	21617420	21617921	.	-	.	ID=gene.chromosome_1.g3784.t1;Name=Augustus%20prediction
chromosome_1	Augustus	gene	47152058	47152354	.	-	.	ID=gene.chromosome_1.g7386.t1;Name=Augustus%20prediction
chromosome_1	Augustus	gene	11937046	11937291	.	-	.	ID=gene.chromosome_1.g2206.t1;Name=Augustus%20prediction
chromosome_1	Augustus	gene	58849626	58850276	.	-	.	ID=gene.chromosome_1.g9335.t1;Name=Augustus%20prediction
chromosome_1	Augustus	gene	23188320	23189195	.	-	.	ID=gene.chromosome_1.g4038.t1;Name=Augustus%20prediction
chromosome_1	Augustus	gene	72290360	72290623	.	-	.	ID=gene.chromosome_1.g11731.t1;Name=Augustus%20prediction
chromosome_1	Augustus	gene	57264342	57265418	.	-	.	ID=gene.chromosome_1.g9058.t1;Name=Augustus%20prediction
chromosome_1	Augustus	gene	52404996	52406135	.	+	.	ID=gene.chromosome_1.g8260.t1;Name=Augustus%20prediction
chromosome_1	PASA	gene	29526794	29527236	.	+	.	ID=gene.chromosome_1.g5172.t1;Name=Augustus%20prediction
chromosome_2	Augustus	gene	2529875	2530129	.	-	.	ID=gene.chromosome_2.g460.t1;Name=Augustus%20prediction
chromosome_2	Augustus	gene	58933451	58933786	.	+	.	ID=gene.chromosome_2.g9077.t1;Name=Augustus%20prediction
chromosome_2	Augustus	gene	2530097	2530471	.	+	.	ID=gene.chromosome_2.g461.t1;Name=Augustus%20prediction
chromosome_3	Augustus	gene	1862123	1862410	.	+	.	ID=gene.chromosome_3.g333.t1;Name=Augustus%20prediction
chromosome_3	Augustus	gene	56861734	56861982	.	-	.	ID=gene.chromosome_3.g8814.t1;Name=Augustus%20prediction
chromosome_3	Augustus	gene	60948096	60949661	.	+	.	ID=gene.chromosome_3.g9504.t1;Name=Augustus%20prediction
chromosome_3	Augustus	gene	46406569	46406904	.	+	.	ID=gene.chromosome_3.g7149.t1;Name=Augustus%20prediction
chromosome_3	Augustus	gene	9960434	9960727	.	-	.	ID=gene.chromosome_3.g1711.t1;Name=Augustus%20prediction
chromosome_3	Augustus	gene	69420369	69421259	.	-	.	ID=gene.chromosome_3.g11048.t1;Name=Augustus%20prediction
chromosome_3	Augustus	gene	48373863	48376160	.	-	.	ID=gene.chromosome_3.g7464.t1;Name=Augustus%20prediction
chromosome_3	Augustus	gene	48385973	48386383	.	-	.	ID=gene.chromosome_3.g7465.t1;Name=Augustus%20prediction
chromosome_3	Augustus	gene	46410594	46410884	.	-	.	ID=gene.chromosome_3.g7150.t1;Name=Augustus%20prediction
chromosome_3	PASA	gene	3312563	3312799	.	-	.	ID=gene.chromosome_3.g554.t1;Name=Augustus%20prediction
chromosome_3	Augustus	gene	60945790	60947814	.	+	.	ID=gene.chromosome_3.g9503.t1;Name=Augustus%20prediction
chromosome_4	Augustus	gene	46923955	46924434	.	+	.	ID=gene.chromosome_4.g6934.t1;Name=Augustus%20prediction
chromosome_4	Augustus	gene	51125621	51125845	.	+	.	ID=gene.chromosome_4.g7547.t1;Name=Augustus%20prediction
chromosome_4	Augustus	gene	46924486	46925805	.	+	.	ID=gene.chromosome_4.g6935.t1;Name=Augustus%20prediction
chromosome_4	Augustus	gene	51087994	51090726	.	-	.	ID=gene.chromosome_4.g7542.t1;Name=Augustus%20prediction
chromosome_4	Augustus	gene	5484566	5485192	.	-	.	ID=gene.chromosome_4.g958.t1;Name=Augustus%20prediction
chromosome_5	Augustus	gene	41661247	41662956	.	-	.	ID=gene.chromosome_5.g5858.t1;Name=Augustus%20prediction
chromosome_5	Augustus	gene	26817535	26818041	.	+	.	ID=gene.chromosome_5.g4073.t1;Name=Augustus%20prediction
chromosome_5	Augustus	gene	61635325	61635570	.	+	.	ID=gene.chromosome_5.g8859.t1;Name=Augustus%20prediction
chromosome_5	Augustus	gene	41692972	41694990	.	+	.	ID=gene.chromosome_5.g5862.t1;Name=Augustus%20prediction
chromosome_5	Augustus	gene	41685505	41685756	.	+	.	ID=gene.chromosome_5.g5860.t1;Name=Augustus%20prediction
chromosome_5	Augustus	gene	16253122	16253382	.	+	.	ID=gene.chromosome_5.g2444.t1;Name=Augustus%20prediction
chromosome_6	Augustus	gene	37658262	37658846	.	-	.	ID=gene.chromosome_6.g5544.t1;Name=Augustus%20prediction
chromosome_6	Augustus	gene	45317668	45317961	.	-	.	ID=gene.chromosome_6.g6714.t1;Name=Augustus%20prediction
chromosome_6	Augustus	gene	45315329	45316666	.	-	.	ID=gene.chromosome_6.g6713.t1;Name=Augustus%20prediction
chromosome_6	Augustus	gene	45329653	45330012	.	+	.	ID=gene.chromosome_6.g6717.t1;Name=Augustus%20prediction
chromosome_6	Augustus	gene	55629754	55629990	.	+	.	ID=gene.chromosome_6.g8520.t1;Name=Augustus%20prediction
chromosome_7	Augustus	gene	5522900	5523124	.	+	.	ID=gene.chromosome_7.g870.t1;Name=Augustus%20prediction
chromosome_7	PASA	gene	12217375	12217863	.	-	.	ID=gene.chromosome_7.g1853.t1;Name=Augustus%20prediction
chromosome_7	Augustus	gene	63085515	63085910	.	-	.	ID=gene.chromosome_7.g9623.t1;Name=Augustus%20prediction
chromosome_7	Augustus	gene	18242426	18242857	.	-	.	ID=gene.chromosome_7.g2798.t1;Name=Augustus%20prediction
chromosome_7	PASA	gene	61927597	61928267	.	-	.	ID=gene.chromosome_7.g9443.t1;Name=Augustus%20prediction
chromosome_7	Augustus	gene	20494849	20495277	.	-	.	ID=gene.chromosome_7.g3174.t1;Name=Augustus%20prediction
chromosome_7	Augustus	gene	56078681	56079202	.	-	.	ID=gene.chromosome_7.g8421.t1;Name=Augustus%20prediction
chromosome_7	Augustus	gene	1192750	1194066	.	-	.	ID=gene.chromosome_7.g188.t1;Name=Augustus%20prediction
chromosome_7	Augustus	gene	50909085	50909450	.	+	.	ID=gene.chromosome_7.g7642.t1;Name=Augustus%20prediction
chromosome_8	Augustus	gene	37524858	37527290	.	+	.	ID=gene.chromosome_8.g5449.t1;Name=Augustus%20prediction
chromosome_8	Augustus	gene	49008178	49008441	.	-	.	ID=gene.chromosome_8.g7156.t1;Name=Augustus%20prediction
chromosome_8	Augustus	gene	37531304	37531789	.	-	.	ID=gene.chromosome_8.g5451.t1;Name=Augustus%20prediction
chromosome_8	Augustus	gene	4277109	4277327	.	-	.	ID=gene.chromosome_8.g695.t1;Name=Augustus%20prediction
chromosome_8	Augustus	gene	42874100	42876172	.	+	.	ID=gene.chromosome_8.g6317.t1;Name=Augustus%20prediction
chromosome_8	Augustus	gene	37527754	37530612	.	+	.	ID=gene.chromosome_8.g5450.t1;Name=Augustus%20prediction
chromosome_8	Augustus	gene	44442238	44442795	.	+	.	ID=gene.chromosome_8.g6543.t1;Name=Augustus%20prediction
chromosome_8	Augustus	gene	44406900	44408219	.	-	.	ID=gene.chromosome_8.g6540.t1;Name=Augustus%20prediction
chromosome_8	Augustus	gene	4280727	4280951	.	-	.	ID=gene.chromosome_8.g696.t1;Name=Augustus%20prediction
chromosome_8	Augustus	gene	44404631	44406361	.	-	.	ID=gene.chromosome_8.g6539.t1;Name=Augustus%20prediction
chromosome_9	Augustus	gene	48754419	48754766	.	-	.	ID=gene.chromosome_9.g7273.t1;Name=Augustus%20prediction
chromosome_9	Augustus	gene	46979325	46979558	.	+	.	ID=gene.chromosome_9.g7004.t1;Name=Augustus%20prediction
chromosome_9	Augustus	gene	23472072	23472326	.	+	.	ID=gene.chromosome_9.g3739.t1;Name=Augustus%20prediction
chromosome_9	Augustus	gene	6622106	6622726	.	-	.	ID=gene.chromosome_9.g1056.t1;Name=Augustus%20prediction
chromosome_9	Augustus	gene	23482485	23482877	.	+	.	ID=gene.chromosome_9.g3741.t1;Name=Augustus%20prediction
chromosome_9	PASA	gene	42122830	42123197	.	-	.	ID=gene.chromosome_9.g6231.t1;Name=Augustus%20prediction
chromosome_9	Augustus	gene	23460692	23461192	.	-	.	ID=gene.chromosome_9.g3737.t1;Name=Augustus%20prediction
chromosome_9	PASA	gene	52521804	52522374	.	-	.	ID=gene.chromosome_9.g7910.t1;Name=Augustus%20prediction
chromosome_10	Augustus	gene	8768594	8769292	.	-	.	ID=gene.chromosome_10.g1600.t1;Name=Augustus%20prediction
chromosome_10	Augustus	gene	59672921	59673217	.	-	.	ID=gene.chromosome_10.g9200.t1;Name=Augustus%20prediction
chromosome_10	Augustus	gene	57653800	57654012	.	-	.	ID=gene.chromosome_10.g8800.t1;Name=Augustus%20prediction
chromosome_10	Augustus	gene	56437819	56438103	.	+	.	ID=gene.chromosome_10.g8594.t1;Name=Augustus%20prediction
chromosome_10	Augustus	gene	38685572	38685925	.	+	.	ID=gene.chromosome_10.g5793.t1;Name=Augustus%20prediction
chromosome_10	Augustus	gene	51877630	51877977	.	-	.	ID=gene.chromosome_10.g7841.t1;Name=Augustus%20prediction
chromosome_10	Augustus	gene	1695262	1695882	.	-	.	ID=gene.chromosome_10.g318.t1;Name=Augustus%20prediction
super_2457	PASA	gene	544	1283	.	+	.	ID=gene.super_2457.g2089.t1;Name=Augustus%20prediction
a Augustus for gene prediction and PASA for optimizing genes
b Novel_gene_structure_model_including_gene, mRNA, exon, introns, CDS and UTRs based on the GFF3 format
c Functional description of the novel gene structure models

## Sheet: Total_drought responsive_genes
Additional_file_4. Description_of_functional_annotation
	Novel_gene_structure_model_including_gene, mRNA, exon, introns, CDS and UTRs based on the GFF3 format of the gene structure model
Seq_id	Sourcea	Typeb	Start	End		Score	Strand	Phase	Descriptionc
chromosome_1	Augustus	gene	2499901	2501045	.	+	.	ID=gene.chromosome_1.g521.t1;Name=Augustus%20prediction;Partial;No_UTR(both_ends_truncated);gene_len=1144;bitscore=0.96;predict_ab-initio;%evidence_support=;putative_function=;expression_data=_;ESTid=;
chromosome_1	Augustus	gene	10526326	10528073	.	+	.	ID=gene.chromosome_1.g1986.t1;Name=Augustus%20prediction;Partial;No_UTR(both_ends_truncated);gene_len=1747;bitscore=0.7;predict_Homology;%evidence_support=40;putative_function=DR;expression_data=TIGR_asmbl_385;ESTid=gi|37757938|gb|CF771994.1|CF771994;gi|37758154|gb|CF772098.1|CF772098;
chromosome_1	Augustus	gene	11937046	11937291	.	-	.	ID=gene.chromosome_1.g2206.t1;Name=Augustus%20prediction;Partial;No_UTR(both_ends_truncated);gene_len=245;bitscore=.;predict_ab-initio;%evidence_support=;putative_function=DR;expression_data=TIGR_;ESTid=;single_exonic
chromosome_1	Augustus	gene	18451424	18455507	.	-	.	ID=gene.chromosome_1.g3255.t1;Name=Augustus%20prediction;Partial;No_UTR(both_ends_truncated);gene_len=4083;bitscore=.;predict_ab-initio;%evidence_support=;putative_function=DR;expression_data=TIGR_;ESTid=;
chromosome_1	PASA	gene	21617420	21617921	.	-	.	ID=gene.chromosome_1.g3784.t1;Name=Augustus%20prediction;Complete;gene_len=501;bitscore=;predict_Homology;%evidence_support=updated_novel;putative_function=DR;expression_data=TIGR_asmbl_548;ESTid=gi|9847917|gb|BE592844.1|BE592844;gi|14328305|gb|BG933173.1|BG933173;single_exonic
chromosome_1	Augustus	gene	23188320	23189195	.	-	.	ID=gene.chromosome_1.g4038.t1;Name=Augustus%20prediction;Partial;No_UTR(both_ends_truncated);gene_len=875;bitscore=.;predict_ab-initio;%evidence_support=;putative_function=DR;expression_data=TIGR_;ESTid=;single_exonic
chromosome_1	PASA	gene	29526794	29527236	.	+	.	ID=gene.chromosome_1.g5172.t1;Name=Augustus%20prediction;Complete;gene_len=442;bitscore=0.99;predict_Homology;%evidence_support=100;putative_function=DR;expression_data=TIGR_asmbl_600;ESTid=gi|7551597|gb|AW677883.1|AW677883;asmbl_591_0084;single_exonic
chromosome_1	Augustus	gene	47152058	47152354	.	-	.	ID=gene.chromosome_1.g7386.t1;Name=Augustus%20prediction;Partial;No_UTR(both_ends_truncated);gene_len=296;bitscore=.;predict_ab-initio;%evidence_support=;putative_function=DR;expression_data=TIGR_;ESTid=;single_exonic
chromosome_1	Augustus	gene	52399770	52404800	.	+	.	ID=gene.chromosome_1.g8259.t1;Name=Augustus%20prediction;Partial;No_UTR(both_ends_truncated);gene_len=5030;bitscore=0.5;predict_ab-initio;%evidence_support=;putative_function=DR;expression_data=TIGR_;ESTid=;
chromosome_1	Augustus	gene	52404996	52406135	.	+	.	ID=gene.chromosome_1.g8260.t1;Name=Augustus%20prediction;Partial;No_UTR(both_ends_truncated);gene_len=1139;bitscore=1;predict_ab-initio;%evidence_support=;putative_function=DR;expression_data=TIGR_;ESTid=;single_exonic
chromosome_1	Augustus	gene	57264342	57265418	.	-	.	ID=gene.chromosome_1.g9058.t1;Name=Augustus%20prediction;Partial;No_UTR(both_ends_truncated);gene_len=1076;bitscore=.;predict_ab-initio;%evidence_support=;putative_function=DR;expression_data=TIGR_;ESTid=;single_exonic
chromosome_1	Augustus	gene	58849626	58850276	.	-	.	ID=gene.chromosome_1.g9335.t1;Name=Augustus%20prediction;Partial;No_UTR(both_ends_truncated);gene_len=650;bitscore=.;predict_ab-initio;%evidence_support=;putative_function=DR;expression_data=TIGR_;ESTid=;single_exonic
chromosome_1	Augustus	gene	59370710	59372527	.	+	.	ID=gene.chromosome_1.g9400.t1;Name=Augustus%20prediction;Partial;No_UTR(both_ends_truncated);gene_len=1817;bitscore=;predict_ab-initio;%evidence_support=;putative_function=DR;expression_data=TIGR_;ESTid=;
chromosome_1	PASA	gene	66927802	66930412	.	-	.	ID=gene.chromosome_1.g10781.t1;Name=Augustus%20prediction;Complete;gene_len=2610;bitscore=.;predict_Homology;%evidence_support=100;putative_function=DR;expression_data=TIGR_asmbl_1102;ESTid=gi|7551585|gb|AW677872.1|AW677872;gi|9848635|gb|BE593660.1|BE593660;gi|9848319|gb|BE593246.1|BE593246;gi|7552305|gb|AW678569.1|AW678569;gi|7552241|gb|AW678507.1|AW678507;
chromosome_1	Augustus	gene	72290360	72290623	.	-	.	ID=gene.chromosome_1.g11731.t1;Name=Augustus%20prediction;Partial;No_UTR(both_ends_truncated);gene_len=263;bitscore=.;predict_ab-initio;%evidence_support=;putative_function=DR;expression_data=TIGR_;ESTid=;single_exonic
chromosome_2	Augustus	gene	2529875	2530129	.	-	.	ID=gene.chromosome_2.g460.t1;Name=Augustus%20prediction;Partial;No_UTR(both_ends_truncated);gene_len=254;bitscore=.;predict_Homology;%evidence_support=100;putative_function=DR;expression_data=TIGR_asmbl_1758;ESTid=gi|37709075|gb|CF759850.1|CF759850;single_exonic
chromosome_2	Augustus	gene	2530097	2530471	.	+	.	ID=gene.chromosome_2.g461.t1;Name=Augustus%20prediction;Partial;No_UTR(both_ends_truncated);gene_len=374;bitscore=0.93;predict_Homology;%evidence_support=100;putative_function=DR;expression_data=TIGR_asmbl_1758;ESTid=gi|37709075|gb|CF759850.1|CF759850;single_exonic
chromosome_2	Augustus	gene	19836387	19838740	.	-	.	ID=gene.chromosome_2.g3153.t1;Name=Augustus%20prediction;Partial;No_UTR(both_ends_truncated);gene_len=2353;bitscore=.;predict_ab-initio;%evidence_support=;putative_function=DR;expression_data=TIGR_;ESTid=;
chromosome_2	Augustus	gene	45935068	45935763	.	+	.	ID=gene.chromosome_2.g7076.t1;Name=Augustus%20prediction;Partial;No_UTR(both_ends_truncated);gene_len=695;bitscore=0.2;predict_ab-initio;%evidence_support=;putative_function=DR;expression_data=TIGR_;ESTid=;
chromosome_2	PASA	gene	50300901	50301832	.	+	.	ID=gene.chromosome_2.g7727.t1;Name=Augustus%20prediction;Complete;gene_len=931;bitscore=;predict_Homology;%evidence_support=updated_novel;putative_function=DR;expression_data=TIGR_asmbl_2071;ESTid=asmbl_1984_00778;gi|37756777|gb|CF771414.1|CF771414;gi|37758265|gb|CF772154.1|CF772154;gi|37757982|gb|CF772015.1|CF772015;
chromosome_2	PASA	gene	53162599	53163242	.	-	.	ID=gene.chromosome_2.g8151.t1;Name=Augustus%20prediction;Complete;gene_len=643;bitscore=.;predict_Homology;%evidence_support=100;putative_function=DR;expression_data=TIGR_asmbl_2082;ESTid=asmbl_1994_00776;gi|37757828|gb|CF771937.1|CF771937;
chromosome_2	Augustus	gene	56543049	56547739	.	-	.	ID=gene.chromosome_2.g8669.t1;Name=Augustus%20prediction;Partial;No_UTR(both_ends_truncated);gene_len=4690;bitscore=;predict_Homology;%evidence_support=85.7;putative_function=DR;expression_data=TIGR_asmbl_2011;ESTid=gi|37707213|gb|CF757988.1|CF757988;
chromosome_2	Augustus	gene	58933451	58933786	.	+	.	ID=gene.chromosome_2.g9077.t1;Name=Augustus%20prediction;Partial;No_UTR(both_ends_truncated);gene_len=335;bitscore=0.46;predict_ab-initio;%evidence_support=;putative_function=DR;expression_data=TIGR_;ESTid=;single_exonic
chromosome_2	Augustus	gene	58934180	58934537	.	+	.	ID=gene.chromosome_2.g9078.t1;Name=Augustus%20prediction;Partial;No_UTR(both_ends_truncated);gene_len=357;bitscore=0.39;predict_ab-initio;%evidence_support=;putative_function=DR;expression_data=TIGR_;ESTid=;
chromosome_2	Augustus	gene	58934997	58936718	.	+	.	ID=gene.chromosome_2.g9079.t1;Name=Augustus%20prediction;Partial;No_UTR(both_ends_truncated);gene_len=1721;bitscore=0.01;predict_ab-initio;%evidence_support=;putative_function=DR;expression_data=TIGR_;ESTid=;
chromosome_2	PASA	gene	58950840	58951654	.	-	.	ID=gene.chromosome_2.g9085.t1;Name=Augustus%20prediction;Complete;gene_len=814;bitscore=.;predict_Homology;%evidence_support=100;putative_function=DR;expression_data=TIGR_asmbl_2135;ESTid=gi|9848628|gb|BE593653.1|BE593653;gi|9848312|gb|BE593239.1|BE593239;asmbl_2043_00763;
chromosome_2	Augustus	gene	62965204	62966710	.	+	.	ID=gene.chromosome_2.g9715.t1;Name=Augustus%20prediction;Partial;No_UTR(both_ends_truncated);gene_len=1506;bitscore=0.7;predict_ab-initio;%evidence_support=;putative_function=DR;expression_data=TIGR_;ESTid=;
chromosome_3	Augustus	gene	1862123	1862410	.	+	.	ID=gene.chromosome_3.g333.t1;Name=Augustus%20prediction;Partial;No_UTR(both_ends_truncated);gene_len=287;bitscore=0.86;predict_ab-initio;%evidence_support=;putative_function=DR;expression_data=TIGR_;ESTid=;single_exonic
chromosome_3	PASA	gene	3312563	3312799	.	-	.	ID=gene.chromosome_3.g554.t1;Name=Augustus%20prediction;Partial;No UTR(both_ends_truncated);gene_len=236;bitscore=.;predict_Homology;%evidence_support=100;putative_function=DR;expression_data=TIGR_asmbl_2644;ESTid=asmbl_2526_00694;gi|8089937|gb|AW924112.1|AW924112;single_exonic
chromosome_3	Augustus	gene	9960434	9960727	.	-	.	ID=gene.chromosome_3.g1711.t1;Name=Augustus%20prediction;Partial;No_UTR(both_ends_truncated);gene_len=293;bitscore=.;predict_ab-initio;%evidence_support=;putative_function=DR;expression_data=TIGR_;ESTid=;single_exonic
chromosome_3	Augustus	gene	11904669	11907807	.	+	.	ID=gene.chromosome_3.g2043.t1;Name=Augustus%20prediction;Partial;No_UTR(both_ends_truncated);gene_len=3138;bitscore=0.55;predict_Homology;%evidence_support=71.4;putative_function=DR;expression_data=TIGR_asmbl_2618;ESTid=gi|37752914|gb|CF769502.1|CF769502;gi|37753087|gb|CF769587.1|CF769587;gi|37755389|gb|CF770727.1|CF770727;gi|37755555|gb|CF770809.1|CF770809;
chromosome_3	PASA	gene	41176151	41177995	.	+	.	ID=gene.chromosome_3.g6397.t1;Name=Augustus%20prediction;Partial;three_prime_UTR;gene_len=1844;bitscore=0.78;predict_Homology;%evidence_support=100;putative_function=DR;expression_data=TIGR_asmbl_2917;ESTid=asmbl_2790_00655;gi|37707660|gb|CF758435.1|CF758435;
chromosome_3	Augustus	gene	46406569	46406904	.	+	.	ID=gene.chromosome_3.g7149.t1;Name=Augustus%20prediction;Partial;No_UTR(both_ends_truncated);gene_len=335;bitscore=0.89;predict_ab-initio;%evidence_support=;putative_function=DR;expression_data=TIGR_;ESTid=;single_exonic
chromosome_3	Augustus	gene	46410594	46410884	.	-	.	ID=gene.chromosome_3.g7150.t1;Name=Augustus%20prediction;Partial;No_UTR(both_ends_truncated);gene_len=290;bitscore=.;predict_ab-initio;%evidence_support=;putative_function=DR;expression_data=TIGR_;ESTid=;single_exonic
chromosome_3	Augustus	gene	46431905	46435571	.	-	.	ID=gene.chromosome_3.g7154.t1;Name=Augustus%20prediction;Partial;No_UTR(both_ends_truncated);gene_len=3666;bitscore=.;predict_ab-initio;%evidence_support=;putative_function=DR;expression_data=TIGR_;ESTid=;
chromosome_3	Augustus	gene	48360819	48361734	.	-	.	ID=gene.chromosome_3.g7463.t1;Name=Augustus%20prediction;Partial;No_UTR(both_ends_truncated);gene_len=915;bitscore=.;predict_ab-initio;%evidence_support=;putative_function=DR;expression_data=TIGR_;ESTid=;
chromosome_3	Augustus	gene	48373863	48376160	.	-	.	ID=gene.chromosome_3.g7464.t1;Name=Augustus%20prediction;Partial;No_UTR(both_ends_truncated);gene_len=2297;bitscore=.;predict_ab-initio;%evidence_support=;putative_function=DR;expression_data=TIGR_;ESTid=;single_exonic
chromosome_3	Augustus	gene	48385973	48386383	.	-	.	ID=gene.chromosome_3.g7465.t1;Name=Augustus%20prediction;Partial;No_UTR(both_ends_truncated);gene_len=410;bitscore=.;predict_ab-initio;%evidence_support=;putative_function=DR;expression_data=TIGR_;ESTid=;single_exonic
chromosome_3	Augustus	gene	52229115	52229926	.	+	.	ID=gene.chromosome_3.g8058.t1;Name=Augustus%20prediction;Partial;No_UTR(both_ends_truncated);gene_len=811;bitscore=0.01;predict_ab-initio;%evidence_support=;putative_function=DR;expression_data=TIGR_;ESTid=;
chromosome_3	Augustus	gene	56861734	56861982	.	-	.	ID=gene.chromosome_3.g8814.t1;Name=Augustus%20prediction;Partial;No_UTR(both_ends_truncated);gene_len=248;bitscore=.;predict_Homology;%evidence_support=100;putative_function=DR;expression_data=TIGR_asmbl_2895;ESTid=gi|37709045|gb|CF759820.1|CF759820;single_exonic
chromosome_3	Augustus	gene	60945790	60947814	.	+	.	ID=gene.chromosome_3.g9503.t1;Name=Augustus%20prediction;Partial;No_UTR(both_ends_truncated);gene_len=2024;bitscore=0.97;predict_ab-initio;%evidence_support=;putative_function=DR;expression_data=TIGR_;ESTid=;single_exonic
chromosome_3	Augustus	gene	60948096	60949661	.	+	.	ID=gene.chromosome_3.g9504.t1;Name=Augustus%20prediction;Partial;No_UTR(both_ends_truncated);gene_len=1565;bitscore=0.83;predict_ab-initio;%evidence_support=;putative_function=DR;expression_data=TIGR_;ESTid=;single_exonic
chromosome_3	PASA	gene	62164146	62165338	.	-	.	ID=gene.chromosome_3.g9755.t1;Name=Augustus%20prediction;Partial;2_three_prime_UTR;gene_len=1192;bitscore=.;predict_Homology;%evidence_support=100;putative_function=DR;expression_data=TIGR_asmbl_3147;ESTid=asmbl_3013_00609;gi|37710825|gb|CF761600.1|CF761600;
chromosome_3	Augustus	gene	69420369	69421259	.	-	.	ID=gene.chromosome_3.g11048.t1;Name=Augustus%20prediction;Partial;No_UTR(both_ends_truncated);gene_len=890;bitscore=.;predict_ab-initio;%evidence_support=;putative_function=DR;expression_data=TIGR_;ESTid=;single_exonic
chromosome_3	PASA	gene	72609424	72611207	.	+	.	ID=gene.chromosome_3.g11598.t1;Name=Augustus%20prediction;Complete;2_three_prime_UTR;gene_len=1783;bitscore=0.79;predict_Homology;%evidence_support=100;putative_function=DR;expression_data=TIGR_asmbl_3428;ESTid=asmbl_3282_00566;gi|37711080|gb|CF761855.1|CF761855;gi|37708075|gb|CF758850.1|CF758850;gi|37707783|gb|CF758558.1|CF758558;gi|37704876|gb|CF755796.1|CF755796;gi|37704790|gb|CF755710.1|CF755…
chromosome_4	PASA	gene	1518285	1520328	.	-	.	ID=gene.chromosome_4.g301.t1;Name=Augustus%20prediction;Partial;three_prime_UTR;gene_len=2043;bitscore=.;predict_Homology;%evidence_support=27.3;putative_function=DR;expression_data=TIGR_asmbl_3530;ESTid=gi|37755643|gb|CF770851.1|CF770851;
chromosome_4	Augustus	gene	1692330	1695596	.	+	.	ID=gene.chromosome_4.g332.t1;Name=Augustus%20prediction;Partial;No_UTR(both_ends_truncated);gene_len=3266;bitscore=0.38;predict_ab-initio;%evidence_support=;putative_function=DR;expression_data=TIGR_;ESTid=;
chromosome_4	Augustus	gene	5484566	5485192	.	-	.	ID=gene.chromosome_4.g958.t1;Name=Augustus%20prediction;Partial;No_UTR(both_ends_truncated);gene_len=626;bitscore=0.96;predict_ab-initio;%evidence_support=;putative_function=DR;expression_data=TIGR_;ESTid=;single_exonic
chromosome_4	PASA	gene	38463017	38464587	.	-	.	ID=gene.chromosome_4.g5616.t1;Name=Augustus%20prediction;Complete;3_three_prime_UTR;gene_len=1570;bitscore=.;predict_Homology;%evidence_support=66.7;putative_function=DR;expression_data=TIGR_asmbl_3748;ESTid=gi|9848620|gb|BE593645.1|BE593645;gi|9848306|gb|BE593233.1|BE593233;asmbl_3590_00511;
chromosome_4	Augustus	gene	38464416	38477604	.	+	.	ID=gene.chromosome_4.g5617.t1;Name=Augustus%20prediction;Partial;No_UTR(both_ends_truncated);gene_len=13188;bitscore=0.88;predict_Homology;%evidence_support=20;putative_function=DR;expression_data=TIGR_asmbl_3590;ESTid=gi|9848306|gb|BE593233.1|BE593233;gi|9848620|gb|BE593645.1|BE593645;
chromosome_4	PASA	gene	38764540	38765670	.	+	.	ID=gene.chromosome_4.g5666.t1;Name=Augustus%20prediction;Partial;three_prime_UTR;gene_len=1130;bitscore=0.29;predict_Homology;%evidence_support=42.9;putative_function=DR;expression_data=TIGR_asmbl_3749;ESTid=gi|37752645|gb|CF769367.1|CF769367;
chromosome_4	Augustus	gene	46923955	46924434	.	+	.	ID=gene.chromosome_4.g6934.t1;Name=Augustus%20prediction;Partial;No_UTR(both_ends_truncated);gene_len=479;bitscore=0.96;predict_ab-initio;%evidence_support=;putative_function=DR;expression_data=TIGR_;ESTid=;single_exonic
chromosome_4	Augustus	gene	46924486	46925805	.	+	.	ID=gene.chromosome_4.g6935.t1;Name=Augustus%20prediction;Partial;No_UTR(both_ends_truncated);gene_len=1319;bitscore=0.89;predict_ab-initio;%evidence_support=;putative_function=DR;expression_data=TIGR_;ESTid=;single_exonic
chromosome_4	PASA	gene	47430129	47437755	.	-	.	ID=gene.chromosome_4.g7009.t1;Name=Augustus%20prediction;Partial;three_prime_UTR;gene_len=7626;bitscore=.;predict_Homology;%evidence_support=60;putative_function=DR;expression_data=TIGR_asmbl_3780;ESTid=asmbl_3621_00505;gi|37710686|gb|CF761461.1|CF761461;
chromosome_4	Augustus	gene	51087994	51090726	.	-	.	ID=gene.chromosome_4.g7542.t1;Name=Augustus%20prediction;Partial;No_UTR(both_ends_truncated);gene_len=2732;bitscore=.;predict_ab-initio;%evidence_support=;putative_function=DR;expression_data=TIGR_;ESTid=;single_exonic
chromosome_4	Augustus	gene	51091322	51093018	.	-	.	ID=gene.chromosome_4.g7543.t1;Name=Augustus%20prediction;Partial;No_UTR(both_ends_truncated);gene_len=1696;bitscore=.;predict_ab-initio;%evidence_support=;putative_function=DR;expression_data=TIGR_;ESTid=;
chromosome_4	Augustus	gene	51125621	51125845	.	+	.	ID=gene.chromosome_4.g7547.t1;Name=Augustus%20prediction;Partial;No_UTR(both_ends_truncated);gene_len=224;bitscore=0.72;predict_ab-initio;%evidence_support=;putative_function=DR;expression_data=TIGR_;ESTid=;single_exonic
chromosome_4	PASA	gene	53209320	53213731	.	+	.	ID=gene.chromosome_4.g7909.t1;Name=Augustus%20prediction;Partial; 4_three_prime_UTR;gene_len=4411;bitscore=0.62;predict_Homology;%evidence_support=72.7;putative_function=DR;expression_data=TIGR_asmbl_3854;ESTid=asmbl_3691_00495;gi|9848732|gb|BE593547.1|BE593547;gi|9848414|gb|BE593341.1|BE593341;
chromosome_4	Augustus	gene	56374385	56375407	.	+	.	ID=gene.chromosome_4.g8469.t1;Name=Augustus%20prediction;Partial;No_UTR(both_ends_truncated);gene_len=1022;bitscore=0.01;predict_ab-initio;%evidence_support=;putative_function=DR;expression_data=TIGR_;ESTid=;
chromosome_4	Augustus	gene	60422291	60426415	.	-	.	ID=gene.chromosome_4.g9114.t1;Name=Augustus%20prediction;Partial;No_UTR(both_ends_truncated);gene_len=4124;bitscore=.;predict_Homology;%evidence_support=60;putative_function=DR;expression_data=TIGR_asmbl_3691;ESTid=gi|9848414|gb|BE593341.1|BE593341;gi|9848732|gb|BE593547.1|BE593547;
chromosome_5	PASA	gene	9473080	9474833	.	+	.	ID=gene.chromosome_5.g1463.t1;Name=Augustus%20prediction;Partial;three_prime_UTR;gene_len=1753;bitscore=.;predict_Homology;%evidence_support=100;putative_function=DR;expression_data=TIGR_asmbl_4327;ESTid=gi|95005361|gb|EB725727.1|EB725727;
chromosome_5	Augustus	gene	16253077	16254134	.	-	.	ID=gene.chromosome_5.g2443.t1;Name=Augustus%20prediction;Partial;No_UTR(both_ends_truncated);gene_len=1057;bitscore=;predict_Homology;%evidence_support=33.3;putative_function=DR;expression_data=TIGR_asmbl_4148;ESTid=gi|37708024|gb|CF758799.1|CF758799;
chromosome_5	Augustus	gene	16253122	16253382	.	+	.	ID=gene.chromosome_5.g2444.t1;Name=Augustus%20prediction;Partial;No_UTR(both_ends_truncated);gene_len=260;bitscore=0.33;predict_Homology;%evidence_support=60;putative_function=DR;expression_data=TIGR_asmbl_4148;ESTid=gi|37708024|gb|CF758799.1|CF758799;single_exonic
chromosome_5	PASA	gene	21125808	21131661	.	-	.	ID=gene.chromosome_5.g3164.t1;Name=Augustus%20prediction;Partial;three_prime_UTR;gene_len=5853;bitscore=0.46;predict_Homology;%evidence_support=100;putative_function=DR;expression_data=TIGR_asmbl_4363;ESTid=asmbl_4162_00403;gi|37709747|gb|CF760522.1|CF760522;
chromosome_5	Augustus	gene	26817535	26818041	.	+	.	ID=gene.chromosome_5.g4073.t1;Name=Augustus%20prediction;Partial;No_UTR(both_ends_truncated);gene_len=506;bitscore=0.92;predict_ab-initio;%evidence_support=;putative_function=DR;expression_data=TIGR_;ESTid=;single_exonic
chromosome_5	Augustus	gene	26842837	26843366	.	+	.	ID=gene.chromosome_5.g4077.t1;Name=Augustus%20prediction;Partial;No_UTR(both_ends_truncated);gene_len=529;bitscore=0.01;predict_ab-initio;%evidence_support=;putative_function=DR;expression_data=TIGR_;ESTid=;
chromosome_5	Augustus	gene	41661247	41662956	.	-	.	ID=gene.chromosome_5.g5858.t1;Name=Augustus%20prediction;Partial;No_UTR(both_ends_truncated);gene_len=1709;bitscore=.;predict_ab-initio;%evidence_support=;putative_function=DR;expression_data=TIGR_;ESTid=;single_exonic
chromosome_5	Augustus	gene	41685505	41685756	.	+	.	ID=gene.chromosome_5.g5860.t1;Name=Augustus%20prediction;Partial;No_UTR(both_ends_truncated);gene_len=251;bitscore=0.99;predict_ab-initio;%evidence_support=;putative_function=DR;expression_data=TIGR_;ESTid=;single_exonic
chromosome_5	Augustus	gene	41692153	41692834	.	+	.	ID=gene.chromosome_5.g5861.t1;Name=Augustus%20prediction;Partial;No_UTR(both_ends_truncated);gene_len=681;bitscore=0.87;predict_ab-initio;%evidence_support=;putative_function=DR;expression_data=TIGR_;ESTid=;
chromosome_5	Augustus	gene	41692972	41694990	.	+	.	ID=gene.chromosome_5.g5862.t1;Name=Augustus%20prediction;Partial;No_UTR(both_ends_truncated);gene_len=2018;bitscore=1;predict_ab-initio;%evidence_support=;putative_function=DR;expression_data=TIGR_;ESTid=;single_exonic
chromosome_5	Augustus	gene	51842938	51843977	.	-	.	ID=gene.chromosome_5.g7416.t1;Name=Augustus%20prediction;Partial;No_UTR(both_ends_truncated);gene_len=1039;bitscore=0.33;predict_Homology;%evidence_support=100;putative_function=DR;expression_data=TIGR_asmbl_4205;ESTid=gi|37757243|gb|CF771644.1|CF771644;
chromosome_5	Augustus	gene	61635325	61635570	.	+	.	ID=gene.chromosome_5.g8859.t1;Name=Augustus%20prediction;Partial;No_UTR(both_ends_truncated);gene_len=245;bitscore=0.6;predict_ab-initio;%evidence_support=;putative_function=DR;expression_data=TIGR_;ESTid=;single_exonic
chromosome_6	Augustus	gene	37657398	37658153	.	-	.	ID=gene.chromosome_6.g5543.t1;Name=Augustus%20prediction;Partial;No_UTR(both_ends_truncated);gene_len=755;bitscore=;predict_ab-initio;%evidence_support=;putative_function=DR;expression_data=TIGR_;ESTid=;
chromosome_6	Augustus	gene	37658262	37658846	.	-	.	ID=gene.chromosome_6.g5544.t1;Name=Augustus%20prediction;Partial;No_UTR(both_ends_truncated);gene_len=584;bitscore=;predict_ab-initio;%evidence_support=;putative_function=DR;expression_data=TIGR_;ESTid=;single_exonic
chromosome_6	Augustus	gene	37707152	37708847	.	+	.	ID=gene.chromosome_6.g5548.t1;Name=Augustus%20prediction;Partial;No_UTR(both_ends_truncated);gene_len=1695;bitscore=0.15;predict_ab-initio;%evidence_support=;putative_function=DR;expression_data=TIGR_;ESTid=;
chromosome_6	Augustus	gene	45315329	45316666	.	-	.	ID=gene.chromosome_6.g6713.t1;Name=Augustus%20prediction;Partial;No_UTR(both_ends_truncated);gene_len=1337;bitscore=;predict_ab-initio;%evidence_support=;putative_function=DR;expression_data=TIGR_;ESTid=;single_exonic
chromosome_6	Augustus	gene	45317668	45317961	.	-	.	ID=gene.chromosome_6.g6714.t1;Name=Augustus%20prediction;Partial;No_UTR(both_ends_truncated);gene_len=293;bitscore=;predict_ab-initio;%evidence_support=;putative_function=DR;expression_data=TIGR_;ESTid=;single_exonic
chromosome_6	Augustus	gene	45329653	45330012	.	+	.	ID=gene.chromosome_6.g6717.t1;Name=Augustus%20prediction;Partial;No_UTR(both_ends_truncated);gene_len=359;bitscore=0.74;predict_ab-initio;%evidence_support=;putative_function=DR;expression_data=TIGR_;ESTid=;single_exonic
chromosome_6	Augustus	gene	55629744	55631978	.	-	.	ID=gene.chromosome_6.g8519.t1;Name=Augustus%20prediction;Partial;No_UTR(both_ends_truncated);gene_len=2234;bitscore=;predict_Homology;%evidence_support=11.1;putative_function=DR;expression_data=TIGR_asmbl_4591;ESTid=gi|37709819|gb|CF760594.1|CF760594;
chromosome_6	Augustus	gene	55629754	55629990	.	+	.	ID=gene.chromosome_6.g8520.t1;Name=Augustus%20prediction;Partial;No_UTR(both_ends_truncated);gene_len=236;bitscore=;predict_Homology;%evidence_support=100;putative_function=DR;expression_data=TIGR_asmbl_4591;ESTid=gi|37709819|gb|CF760594.1|CF760594;single_exonic
chromosome_7	Augustus	gene	1192750	1194066	.	-	.	ID=gene.chromosome_7.g188.t1;Name=Augustus%20prediction;Partial;No_UTR(both_ends_truncated);gene_len=1316;bitscore=;predict_Homology;%evidence_support=100;putative_function=DR;expression_data=TIGR_asmbl_4799;ESTid=gi|9847218|gb|BE592145.1|BE592145;single_exonic
chromosome_7	Augustus	gene	1192835	1193797	.	+	.	ID=gene.chromosome_7.g189.t1;Name=Augustus%20prediction;Partial;No_UTR(both_ends_truncated);gene_len=962;bitscore=;predict_Homology;%evidence_support=33.3;putative_function=DR;expression_data=TIGR_asmbl_4799;ESTid=gi|9847218|gb|BE592145.1|BE592145;
chromosome_7	Augustus	gene	5522900	5523124	.	+	.	ID=gene.chromosome_7.g870.t1;Name=Augustus%20prediction;Partial;No_UTR(both_ends_truncated);gene_len=224;bitscore=;predict_Homology;%evidence_support=100;putative_function=DR;expression_data=TIGR_asmbl_4854;ESTid=gi|9305357|gb|BE363800.1|BE363800;single_exonic
chromosome_7	PASA	gene	12217375	12217863	.	-	.	ID=gene.chromosome_7.g1853.t1;Name=Augustus%20prediction;Partial;three_prime_UTR;gene_len=488;bitscore=;predict_Homology;%evidence_support=100;putative_function=DR;expression_data=TIGR_asmbl_5171;ESTid=gi|37756417|gb|CF771237.1|CF771237 ;single_exonic
chromosome_7	PASA	gene	17919407	17922450	.	+	.	ID=gene.chromosome_7.g2756.t1;Name=Augustus%20prediction;Partial; 2_five_prime_UTR;gene_len=3043;bitscore=;predict_Homology;%evidence_support=100;putative_function=DR;expression_data=TIGR_asmbl_5193;ESTid=asmbl_4930_00270;gi|37710200|gb|CF760975.1|CF760975;
chromosome_7	Augustus	gene	18205871	18209507	.	+	.	ID=gene.chromosome_7.g2794.t1;Name=Augustus%20prediction;Partial;No_UTR(both_ends_truncated);gene_len=3636;bitscore=;predict_ab-initio;%evidence_support=;putative_function=DR;expression_data=TIGR_;ESTid=;
chromosome_7	Augustus	gene	18242426	18242857	.	-	.	ID=gene.chromosome_7.g2798.t1;Name=Augustus%20prediction;Partial;No_UTR(both_ends_truncated);gene_len=431;bitscore=;predict_ab-initio;%evidence_support=;putative_function=DR;expression_data=TIGR_;ESTid=;single_exonic
chromosome_7	PASA	gene	20487064	20492338	.	+	.	ID=gene.chromosome_7.g3173.t1;Name=Augustus%20prediction;Partial;three_prime_UTR;gene_len=5274;bitscore=0.36;predict_Homology;%evidence_support=20;putative_function=DR;expression_data=TIGR_asmbl_5196;ESTid=gi|7660422|gb|AW746684.1|AW746684;gi|7660314|gb|AW746576.1|AW74657;gi|7659904|gb|AW746166.1|AW746166;gi|7659781|gb|AW746043.1|AW746043;
chromosome_7	Augustus	gene	20494849	20495277	.	-	.	ID=gene.chromosome_7.g3174.t1;Name=Augustus%20prediction;Partial;No_UTR(both_ends_truncated);gene_len=428;bitscore=;predict_ab-initio;%evidence_support=;putative_function=DR;expression_data=TIGR_;ESTid=;single_exonic
chromosome_7	PASA	gene	26360490	26362026	.	+	.	ID=gene.chromosome_7.g4142.t1;Name=Augustus%20prediction;Partial;2_three_prime_UTR;gene_len=1536;bitscore=;predict_Homology;%evidence_support=100;putative_function=DR;expression_data=TIGR_asmbl_5197;ESTid=asmbl_4933_00268;gi|37708079|gb|CF758854.1|CF758854;
chromosome_7	Augustus	gene	50909085	50909450	.	+	.	ID=gene.chromosome_7.g7642.t1;Name=Augustus%20prediction;Partial;No_UTR(both_ends_truncated);gene_len=365;bitscore=0.83;predict_ab-initio;%evidence_support=;putative_function=DR;expression_data=TIGR_;ESTid=;single_exonic
chromosome_7	PASA	gene	50911911	50912924	.	+	.	ID=gene.chromosome_7.g7650.t1;Name=Augustus%20prediction;Complete;2_five_prime_UTR;gene_len=1013;bitscore=;predict_Homology;%evidence_support=100;putative_function=DR;expression_data=TIGR_asmbl_5235;ESTid=asmbl_4964_00264;gi|7661126|gb|AW747388.1|AW747388;gi|37707882|gb|CF758657.1|CF758657;
chromosome_7	Augustus	gene	56078681	56079202	.	-	.	ID=gene.chromosome_7.g8421.t1;Name=Augustus%20prediction;Partial;No_UTR(both_ends_truncated);gene_len=521;bitscore=;predict_ab-initio;%evidence_support=;putative_function=DR;expression_data=TIGR_;ESTid=;single_exonic
chromosome_7	PASA	gene	61927597	61928267	.	-	.	ID=gene.chromosome_7.g9443.t1;Name=Augustus%20prediction;Partial;five_prime_UTR;gene_len=670;bitscore=;predict_Homology;%evidence_support=100;putative_function=DR;expression_data=TIGR_asmbl_5389;ESTid=asmbl_5111_00242;gi|37705677|gb|CF756596.1|CF756596;gi|37705595|gb|CF756514.1|CF756514;single_exonic
chromosome_7	Augustus	gene	63085515	63085910	.	-	.	ID=gene.chromosome_7.g9623.t1;Name=Augustus%20prediction;Partial;No_UTR(both_ends_truncated);gene_len=395;bitscore=;predict_ab-initio;%evidence_support=;putative_function=DR;expression_data=TIGR_;ESTid=;single_exonic
chromosome_8	Augustus	gene	4277109	4277327	.	-	.	ID=gene.chromosome_8.g695.t1;Name=Augustus%20prediction;Partial;No_UTR(both_ends_truncated);gene_len=218;bitscore=;predict_ab-initio;%evidence_support=;putative_function=DR;expression_data=TIGR_;ESTid=;single_exonic
chromosome_8	Augustus	gene	4280727	4280951	.	-	.	ID=gene.chromosome_8.g696.t1;Name=Augustus%20prediction;Partial;No_UTR(both_ends_truncated);gene_len=224;bitscore=;predict_ab-initio;%evidence_support=;putative_function=DR;expression_data=TIGR_;ESTid=;single_exonic
chromosome_8	Augustus	gene	4839776	4841994	.	-	.	ID=gene.chromosome_8.g785.t1;Name=Augustus%20prediction;Partial;No_UTR(both_ends_truncated);gene_len=2218;bitscore=;predict_ab-initio;%evidence_support=;putative_function=DR;expression_data=TIGR_;ESTid=;
chromosome_8	PASA	gene	7411228	7413345	.	+	.	ID=gene.chromosome_8.g1183.t1;Name=Augustus%20prediction;Complete;gene_len=2117;bitscore=;predict_Homology;%evidence_support=100;putative_function=DR;expression_data=TIGR_asmbl_5542;ESTid=gi|9848745|gb|BE593560.1|BE593560;asmbl_5258_00213;gi|9304799|gb|BE363242.1|BE363242;
chromosome_8	PASA	gene	17170554	17174667	.	-	.	ID=gene.chromosome_8.g2712.t1;Name=Augustus%20prediction;Partial;No UTR(both_ends_truncated);gene_len=4113;bitscore=;predict_Homology;%evidence_support=55.6;putative_function=DR;expression_data=TIGR_asmbl_5575;ESTid=asmbl_5288_00203;gi|37708710|gb|CF759485.1|CF759485;
chromosome_8	Augustus	gene	37524858	37527290	.	+	.	ID=gene.chromosome_8.g5449.t1;Name=Augustus%20prediction;Partial;No_UTR(both_ends_truncated);gene_len=2432;bitscore=0.94;predict_ab-initio;%evidence_support=;putative_function=DR;expression_data=TIGR_;ESTid=;single_exonic
chromosome_8	Augustus	gene	37527754	37530612	.	+	.	ID=gene.chromosome_8.g5450.t1;Name=Augustus%20prediction;Partial;No_UTR(both_ends_truncated);gene_len=2858;bitscore=0.67;predict_ab-initio;%evidence_support=;putative_function=DR;expression_data=TIGR_;ESTid=;single_exonic
chromosome_8	Augustus	gene	37531304	37531789	.	-	.	ID=gene.chromosome_8.g5451.t1;Name=Augustus%20prediction;Partial;No_UTR(both_ends_truncated);gene_len=485;bitscore=;predict_ab-initio;%evidence_support=;putative_function=DR;expression_data=TIGR_;ESTid=;single_exonic
chromosome_8	Augustus	gene	42840954	42842000	.	-	.	ID=gene.chromosome_8.g6311.t1;Name=Augustus%20prediction;Partial;No_UTR(both_ends_truncated);gene_len=1046;bitscore=;predict_ab-initio;%evidence_support=;putative_function=DR;expression_data=TIGR_;ESTid=;
chromosome_8	Augustus	gene	42842174	42846509	.	-	.	ID=gene.chromosome_8.g6312.t1;Name=Augustus%20prediction;Partial;No_UTR(both_ends_truncated);gene_len=4335;bitscore=;predict_ab-initio;%evidence_support=;putative_function=DR;expression_data=TIGR_;ESTid=;
chromosome_8	Augustus	gene	42862981	42865004	.	+	.	ID=gene.chromosome_8.g6315.t1;Name=Augustus%20prediction;Partial;No_UTR(both_ends_truncated);gene_len=2023;bitscore=0.13;predict_ab-initio;%evidence_support=;putative_function=DR;expression_data=TIGR_;ESTid=;
chromosome_8	Augustus	gene	42868492	42871801	.	+	.	ID=gene.chromosome_8.g6316.t1;Name=Augustus%20prediction;Partial;No_UTR(both_ends_truncated);gene_len=3309;bitscore=0.08;predict_ab-initio;%evidence_support=;putative_function=DR;expression_data=TIGR_;ESTid=;
chromosome_8	Augustus	gene	42874100	42876172	.	+	.	ID=gene.chromosome_8.g6317.t1;Name=Augustus%20prediction;Partial;No_UTR(both_ends_truncated);gene_len=2072;bitscore=0.31;predict_ab-initio;%evidence_support=;putative_function=DR;expression_data=TIGR_;ESTid=;single_exonic
chromosome_8	PASA	gene	43362255	43363175	.	-	.	ID=gene.chromosome_8.g6390.t1;Name=Augustus%20prediction;Complete;gene_len=920;bitscore=;predict_Homology;%evidence_support=100;putative_function=DR;expression_data=TIGR_asmbl_5612;ESTid=asmbl_5325_00189;gi|37710146|gb|CF760921.1|CF760921;
chromosome_8	Augustus	gene	44404631	44406361	.	-	.	ID=gene.chromosome_8.g6539.t1;Name=Augustus%20prediction;Partial;No_UTR(both_ends_truncated);gene_len=1730;bitscore=;predict_ab-initio;%evidence_support=;putative_function=DR;expression_data=TIGR_;ESTid=;single_exonic
chromosome_8	Augustus	gene	44406900	44408219	.	-	.	ID=gene.chromosome_8.g6540.t1;Name=Augustus%20prediction;Partial;No_UTR(both_ends_truncated);gene_len=1319;bitscore=;predict_ab-initio;%evidence_support=;putative_function=DR;expression_data=TIGR_;ESTid=;single_exonic
chromosome_8	Augustus	gene	44442238	44442795	.	+	.	ID=gene.chromosome_8.g6543.t1;Name=Augustus%20prediction;Partial;No_UTR(both_ends_truncated);gene_len=557;bitscore=0.05;predict_ab-initio;%evidence_support=;putative_function=DR;expression_data=TIGR_;ESTid=;single_exonic
chromosome_8	Augustus	gene	49008178	49008441	.	-	.	ID=gene.chromosome_8.g7156.t1;Name=Augustus%20prediction;Partial;No_UTR(both_ends_truncated);gene_len=263;bitscore=;predict_ab-initio;%evidence_support=;putative_function=DR;expression_data=TIGR_;ESTid=;single_exonic
chromosome_9	Augustus	gene	1462927	1467984	.	-	.	ID=gene.chromosome_9.g281.t1;Name=Augustus%20prediction;Partial;No_UTR(both_ends_truncated);gene_len=5057;bitscore=;predict_ab-initio;%evidence_support=;putative_function=DR;expression_data=TIGR_;ESTid=;
chromosome_9	Augustus	gene	6622106	6622726	.	-	.	ID=gene.chromosome_9.g1056.t1;Name=Augustus%20prediction;Partial;No_UTR(both_ends_truncated);gene_len=620;bitscore=;predict_ab-initio;%evidence_support=;putative_function=DR;expression_data=TIGR_;ESTid=;single_exonic
chromosome_9	Augustus	gene	10423315	10424158	.	-	.	ID=gene.chromosome_9.g1637.t1;Name=Augustus%20prediction;Partial;No_UTR(both_ends_truncated);gene_len=843;bitscore=;predict_ab-initio;%evidence_support=;putative_function=DR;expression_data=TIGR_;ESTid=;
chromosome_9	Augustus	gene	10424486	10441154	.	-	.	ID=gene.chromosome_9.g1638.t1;Name=Augustus%20prediction;Partial;No_UTR(both_ends_truncated);gene_len=16668;bitscore=;predict_Homology;%evidence_support=100;putative_function=DR;expression_data=TIGR_asmbl_5592;ESTid=gi|37705596|gb|CF756515.1|CF756515;
chromosome_9	Augustus	gene	14633644	14636496	.	+	.	ID=gene.chromosome_9.g2235.t1;Name=Augustus%20prediction;Partial;No_UTR(both_ends_truncated);gene_len=2852;bitscore=0.01;predict_ab-initio;%evidence_support=;putative_function=DR;expression_data=TIGR_;ESTid=;
chromosome_9	Augustus	gene	23460692	23461192	.	-	.	ID=gene.chromosome_9.g3737.t1;Name=Augustus%20prediction;Partial;No_UTR(both_ends_truncated);gene_len=500;bitscore=;predict_ab-initio;%evidence_support=;putative_function=DR;expression_data=TIGR_;ESTid=;single_exonic
chromosome_9	Augustus	gene	23472072	23472326	.	+	.	ID=gene.chromosome_9.g3739.t1;Name=Augustus%20prediction;Partial;No_UTR(both_ends_truncated);gene_len=254;bitscore=0.78;predict_ab-initio;%evidence_support=;putative_function=DR;expression_data=TIGR_;ESTid=;single_exonic
chromosome_9	Augustus	gene	23476168	23479763	.	+	.	ID=gene.chromosome_9.g3740.t1;Name=Augustus%20prediction;Partial;No_UTR(both_ends_truncated);gene_len=3595;bitscore=0.31;predict_ab-initio;%evidence_support=;putative_function=DR;expression_data=TIGR_;ESTid=;
chromosome_9	Augustus	gene	23482485	23482877	.	+	.	ID=gene.chromosome_9.g3741.t1;Name=Augustus%20prediction;Partial;No_UTR(both_ends_truncated);gene_len=392;bitscore=0.7;predict_ab-initio;%evidence_support=;putative_function=DR;expression_data=TIGR_;ESTid=;single_exonic
chromosome_9	PASA	gene	42122830	42123197	.	-	.	ID=gene.chromosome_9.g6231.t1;Name=Augustus%20prediction;Partial;three_prime_UTR;gene_len=367;bitscore=;predict_Homology;%evidence_support=100;putative_function=DR;expression_data=TIGR_asmbl_5927;ESTid=asmbl_5628_00133;gi|37708992|gb|CF759767.1|CF759767;single_exonic
chromosome_9	Augustus	gene	46954769	46955773	.	-	.	ID=gene.chromosome_9.g7002.t1;Name=Augustus%20prediction;Partial;No_UTR(both_ends_truncated);gene_len=1004;bitscore=;predict_ab-initio;%evidence_support=;putative_function=DR;expression_data=TIGR_;ESTid=;
chromosome_9	Augustus	gene	46979325	46979558	.	+	.	ID=gene.chromosome_9.g7004.t1;Name=Augustus%20prediction;Partial;No_UTR(both_ends_truncated);gene_len=233;bitscore=0.64;predict_ab-initio;%evidence_support=;putative_function=DR;expression_data=TIGR_;ESTid=;single_exonic
chromosome_9	Augustus	gene	47808112	47810210	.	+	.	ID=gene.chromosome_9.g7132.t1;Name=Augustus%20prediction;Partial;No_UTR(both_ends_truncated);gene_len=2098;bitscore=0.31;predict_ab-initio;%evidence_support=;putative_function=DR;expression_data=TIGR_;ESTid=;
chromosome_9	Augustus	gene	47810356	47817236	.	-	.	ID=gene.chromosome_9.g7133.t1;Name=Augustus%20prediction;Partial;No_UTR(both_ends_truncated);gene_len=6880;bitscore=.;predict_ab-initio;%evidence_support=;putative_function=DR;expression_data=TIGR_;ESTid=;
chromosome_9	Augustus	gene	48754419	48754766	.	-	.	ID=gene.chromosome_9.g7273.t1;Name=Augustus%20prediction;Partial;No_UTR(both_ends_truncated);gene_len=347;bitscore=;predict_ab-initio;%evidence_support=;putative_function=DR;expression_data=TIGR_;ESTid=;single_exonic
chromosome_9	PASA	gene	52521804	52522374	.	-	.	ID=gene.chromosome_9.g7910.t1;Name=Augustus%20prediction;Partial;three_prime_UTR;gene_len=570;bitscore=;predict_Homology;%evidence_support=100;putative_function=DR;expression_data=TIGR_asmbl_6074;ESTid=asmbl_5769_00107;gi|37708952|gb|CF759727.1|CF759727;single_exonic
chromosome_9	Augustus	gene	56222545	56223737	.	+	.	ID=gene.chromosome_9.g8611.t1;Name=Augustus%20prediction;Partial;No_UTR(both_ends_truncated);gene_len=1192;bitscore=0.87;predict_ab-initio;%evidence_support=;putative_function=DR;expression_data=TIGR_;ESTid=;
chromosome_9	Augustus	gene	56230253	56230929	.	+	.	ID=gene.chromosome_9.g8613.t1;Name=Augustus%20prediction;Partial;No_UTR(both_ends_truncated);gene_len=676;bitscore=0.76;predict_ab-initio;%evidence_support=;putative_function=DR;expression_data=TIGR_;ESTid=;
chromosome_10	Augustus	gene	1695262	1695882	.	-	.	ID=gene.chromosome_10.g318.t1;Name=Augustus%20prediction;Partial;No_UTR(both_ends_truncated);gene_len=620;bitscore=.;predict_ab-initio;%evidence_support=;putative_function=DR;expression_data=TIGR_;ESTid=;single_exonic
chromosome_10	PASA	gene	7621359	7622151	.	-	.	ID=gene.chromosome_10.g1407.t1;Name=Augustus%20prediction;Partial;three_prime_UTR;gene_len=792;bitscore=.;predict_Homology;%evidence_support=60;putative_function=DR;expression_data=TIGR_asmbl_1447;ESTid=gi|37705846|gb|CF756765.1|CF756765;
chromosome_10	Augustus	gene	8768594	8769292	.	-	.	ID=gene.chromosome_10.g1600.t1;Name=Augustus%20prediction;Partial;No_UTR(both_ends_truncated);gene_len=698;bitscore=.;predict_ab-initio;%evidence_support=;putative_function=DR;expression_data=TIGR_;ESTid=;single_exonic
chromosome_10	PASA	gene	13995699	14009174	.	+	.	ID=gene.chromosome_10.g2425.t1;Name=Augustus%20prediction;Partial;No UTR(both_ends_truncated);gene_len=13475;bitscore=0.8;predict_Homology;%evidence_support=55.6;putative_function=DR;expression_data=TIGR_asmbl_1500;ESTid=gi|8090765|gb|AW924939.1|AW924939;asmbl_1450_00889;
chromosome_10	PASA	gene	20123088	20126579	.	+	.	ID=gene.chromosome_10.g3439.t1;Name=Augustus%20prediction;Partial;three_prime_UTR;gene_len=3491;bitscore=0.4;predict_Homology;%evidence_support=60;putative_function=DR;expression_data=TIGR_asmbl_1517;ESTid=asmbl_1467_00886;gi|37758198|gb|CF772120.1|CF772120;
chromosome_10	PASA	gene	37867831	37868484	.	-	.	ID=gene.chromosome_10.g5688.t1;Name=Augustus%20prediction;Complete;gene_len=653;bitscore=.;predict_Homology;%evidence_support=40;putative_function=DR;expression_data=TIGR_asmbl_1524;ESTid=asmbl_1473_00884;gi|37710384|gb|CF761159.1|CF761159;gi|37710374|gb|CF761149.1|CF761149;gi|37710373|gb|CF761148.1|CF761148;gi|37710364|gb|CF761139.1|CF761139;gi|37710363|gb|CF761138.1|CF761138;gi|37710362|gb|CF76…
chromosome_10	Augustus	gene	38669106	38671543	.	-	.	ID=gene.chromosome_10.g5789.t1;Name=Augustus%20prediction;Partial;No_UTR(both_ends_truncated);gene_len=2437;bitscore=.;predict_ab-initio;%evidence_support=;putative_function=DR;expression_data=TIGR_;ESTid=;
chromosome_10	Augustus	gene	38678889	38681902	.	+	.	ID=gene.chromosome_10.g5792.t1;Name=Augustus%20prediction;Partial;No_UTR(both_ends_truncated);gene_len=3013;bitscore=0.21;predict_ab-initio;%evidence_support=;putative_function=DR;expression_data=TIGR_;ESTid=;
chromosome_10	Augustus	gene	38685572	38685925	.	+	.	ID=gene.chromosome_10.g5793.t1;Name=Augustus%20prediction;Partial;No_UTR(both_ends_truncated);gene_len=353;bitscore=0.67;predict_ab-initio;%evidence_support=;putative_function=DR;expression_data=TIGR_;ESTid=;single_exonic
chromosome_10	Augustus	gene	38686352	38687901	.	+	.	ID=gene.chromosome_10.g5794.t1;Name=Augustus%20prediction;Partial;No_UTR(both_ends_truncated);gene_len=1549;bitscore=0.5;predict_ab-initio;%evidence_support=;putative_function=DR;expression_data=TIGR_;ESTid=;
chromosome_10	Augustus	gene	51877630	51877977	.	-	.	ID=gene.chromosome_10.g7841.t1;Name=Augustus%20prediction;Partial;No_UTR(both_ends_truncated);gene_len=347;bitscore=.;predict_ab-initio;%evidence_support=;putative_function=DR;expression_data=TIGR_;ESTid=;single_exonic
chromosome_10	Augustus	gene	56437819	56438103	.	+	.	ID=gene.chromosome_10.g8594.t1;Name=Augustus%20prediction;Partial;No_UTR(both_ends_truncated);gene_len=284;bitscore=1;predict_ab-initio;%evidence_support=;putative_function=DR;expression_data=TIGR_;ESTid=;single_exonic
chromosome_10	Augustus	gene	57653800	57654012	.	-	.	ID=gene.chromosome_10.g8800.t1;Name=Augustus%20prediction;Partial;No_UTR(both_ends_truncated);gene_len=212;bitscore=.;predict_ab-initio;%evidence_support=;putative_function=DR;expression_data=TIGR_;ESTid=;single_exonic
chromosome_10	Augustus	gene	59672921	59673217	.	-	.	ID=gene.chromosome_10.g9200.t1;Name=Augustus%20prediction;Partial;No_UTR(both_ends_truncated);gene_len=296;bitscore=.;predict_ab-initio;%evidence_support=;putative_function=DR;expression_data=TIGR_;ESTid=;single_exonic
super_2457	PASA	gene	544	1283	.	+	.	ID=gene.super_2457.g2089.t1;Name=Augustus%20prediction;Partial;No_UTR(both_ends_truncated);gene_len=739;bitscore=;predict_Homology;%evidence_support=100;putative_function=DR;expression_data=UniGene_Cluster;ESTid=gi|9921283|gb|BE638177.1|BE638177#20;single_exonic
a Augustus for gene prediction and PASA for optimizing genes
b Novel_gene_structure_model_including_gene, mRNA, exon, introns, CDS and UTRs based on the GFF3 format
c Functional description of the novel gene structure models
