# Supplementary material for: An integrated and comparative approach towards identification, characterization and functional annotation of candidate genes for drought tolerance in sorghum (Sorghum bicolor (L.) Moench)
Source: BMC Genet. 2017 Dec 22;18:119. doi: 10.1186/s12863-017-0584-5 (PMC5741957; doi:10.1186/s12863-017-0584-5)
Supplement: Supplementary file 3 — Description of the novel structure such as mRNAs, exons and UTRs that modified existing gene models. (XLSX 432 kb) [file 12863_2017_584_MOESM3_ESM.xlsx]

## Sheet: novel_mRNA
chromosome_4	.	mRNA	9869026	9888743	.	+	.	ID=Sb04g008510.1_Sb04g008530.1;Parent=Sb04g008510_Sb04g008530
chromosome_4	.	mRNA	7175432	7182182	.	-	.	ID=Sb04g007110.2.1;Parent=Sb04g007110

## Sheet: Novel_exons
chromosome_1	.	exon	49627216	49627361	.	-	.	ID=Sb01g028430.1_exon_4	Parent=Sb01g028430.1
chromosome_1	.	exon	24670818	24670991	.	-	.	ID=Sb01g021190.1_exon_8	Parent=Sb01g021190.1
chromosome_1	.	exon	24668153	24669111	.	-	.	ID=Sb01g021190.1_exon_9	Parent=Sb01g021190.1
chromosome_1	.	exon	3915830	3916098	.	-	.	ID=Sb01g004875.1.exon2	Parent=Sb01g004875.1
chromosome_1	.	exon	6626707	6626798	.	-	.	ID=Sb01g007705.1.exon2	Parent=Sb01g007705.1
chromosome_1	.	exon	7296641	7296677	.	-	.	ID=Sb01g008460.1.exon1	Parent=Sb01g008460.1
chromosome_10	.	exon	53679833	53680048	.	+	.	ID=Sb10g024575.1_exon_4	Parent=Sb10g024575.1
chromosome_10	.	exon	53682966	53683021	.	+	.	ID=Sb10g024575.1_exon_5	Parent=Sb10g024575.1
chromosome_10	.	exon	3660120	3660172	.	-	.	ID=Sb10g004160.1_exon_13	Parent=Sb10g004160.1
chromosome_10	.	exon	3659930	3659969	.	-	.	ID=Sb10g004160.1_exon_14	Parent=Sb10g004160.1
chromosome_10	.	exon	3658302	3659049	.	-	.	ID=Sb10g004160.1_exon_15	Parent=Sb10g004160.1
chromosome_10	.	exon	55822978	55823070	.	+	.	ID=Sb10g026366.1_exon_5	Parent=Sb10g026366.1
chromosome_10	.	exon	55823147	55823373	.	+	.	ID=Sb10g026366.1_exon_6	Parent=Sb10g026366.1
chromosome_10	.	exon	59049176	59049580	.	+	.	ID=Sb10g029220.1_exon_4	Parent=Sb10g029220.1
chromosome_10	.	exon	2910159	2910566	.	-	.	ID=Sb10g003275.1_exon_2	Parent=Sb10g003275.1
chromosome_10	.	exon	52809569	52810035	.	+	.	ID=Sb10g023980.1_exon_10	Parent=Sb10g023980.1
chromosome_10	.	exon	51026234	51026431	.	+	.	ID=Sb10g022775.1_exon_6	Parent=Sb10g022775.1
chromosome_2	.	exon	69370636	69371285	.	+	.	ID=Sb02g034900.1_exon_2	Parent=Sb02g034900.1
chromosome_2	.	exon	67295179	67295287	.	-	.	ID=Sb02g032550.1_exon_4	Parent=Sb02g032550.1
chromosome_2	.	exon	67294973	67295079	.	-	.	ID=Sb02g032550.1_exon_5	Parent=Sb02g032550.1
chromosome_2	.	exon	69845472	69845857	.	+	.	ID=Sb02g035410.1_exon_2	Parent=Sb02g035410.1
chromosome_2	.	exon	72934689	72935286	.	-	.	ID=Sb02g038750.1_exon_2	Parent=Sb02g038750.1
chromosome_2	.	exon	58737687	58737714	.	+	.	ID=Sb02g024425.1_exon_6	Parent=Sb02g024425.1
chromosome_2	.	exon	64882873	64883056	.	+	.	ID=Sb02g029813.1_exon_3	Parent=Sb02g029813.1
chromosome_2	.	exon	64883391	64883747	.	+	.	ID=Sb02g029813.1_exon_4	Parent=Sb02g029813.1
chromosome_2	.	exon	37088234	37088531	.	-	.	ID=Sb02g016200.1_exon_17	Parent=Sb02g016200.1
chromosome_3	.	exon	71236378	71236677	.	-	.	ID=Sb03g043995.1_exon_5	Parent=Sb03g043995.1
chromosome_3	.	exon	51087931	51088244	.	+	.	ID=Sb03g025430.1_exon_11	Parent=Sb03g025430.1
chromosome_3	.	exon	12758693	12758721	.	+	.	ID=Sb03g011452.1_exon_3	Parent=Sb03g011452.1
chromosome_3	.	exon	66424745	66425056	.	+	.	ID=Sb03g038500.1_exon_4	Parent=Sb03g038500.1
chromosome_3	.	exon	70594473	70594783	.	+	.	ID=Sb03g043226.1_exon_3	Parent=Sb03g043226.1
chromosome_3	.	exon	5254455	5254506	.	-	.	ID=Sb03g005050.1_exon_5	Parent=Sb03g005050.1
chromosome_3	.	exon	5253821	5254367	.	-	.	ID=Sb03g005050.1_exon_6	Parent=Sb03g005050.1
chromosome_3	.	exon	74197292	74197843	.	-	.	ID=Sb03g047320.1_exon_5	Parent=Sb03g047320.1
chromosome_3	.	exon	13391184	13391609	.	-	.	ID=Sb03g011780.1_exon_5	Parent=Sb03g011780.1
chromosome_3	.	exon	72725671	72725839	.	-	.	ID=Sb03g045450.1_Sb03g045460.1_exon_1	Parent=Sb03g045450.1_Sb03g045460.1
chromosome_4	.	exon	22714517	22714583	.	-	.	ID=Sb04g013380.1_exon_2	Parent=Sb04g013380.1
chromosome_4	.	exon	22713847	22714424	.	-	.	ID=Sb04g013380.1_exon_3	Parent=Sb04g013380.1
chromosome_4	.	exon	68021872	68022108	.	-	.	ID=Sb04g038651.1_exon_3	Parent=Sb04g038651.1
chromosome_4	.	exon	7525613	7526024	.	-	.	ID=Sb04g007325.1_exon_4	Parent=Sb04g007325.1
chromosome_4	.	exon	4027749	4029919	.	-	.	ID=Sb04g004230.1_exon_2	Parent=Sb04g004230.1
chromosome_4	.	exon	9869026	9869112	.	+	.	ID=Sb04g008510.1_Sb04g008530.1_exon_1	Parent=Sb04g008510.1_Sb04g008530.1
chromosome_4	.	exon	9869223	9869373	.	+	.	ID=Sb04g008510.1_Sb04g008530.1_exon_2	Parent=Sb04g008510.1_Sb04g008530.1
chromosome_4	.	exon	9888343	9888743	.	+	.	ID=Sb04g008510.1_Sb04g008530.1_exon_4	Parent=Sb04g008510.1_Sb04g008530.1
chromosome_4	.	exon	7182108	7182182	.	-	.	ID=Sb04g007110.2.1_exon_1	Parent=Sb04g007110.2.1
chromosome_4	.	exon	7181952	7181983	.	-	.	ID=Sb04g007110.2.1_exon_2	Parent=Sb04g007110.2.1
chromosome_4	.	exon	7176588	7177002	.	-	.	ID=Sb04g007110.2.1_exon_3	Parent=Sb04g007110.2.1
chromosome_4	.	exon	7175872	7175942	.	-	.	ID=Sb04g007110.2.1_exon_4	Parent=Sb04g007110.2.1
chromosome_4	.	exon	7175432	7175762	.	-	.	ID=Sb04g007110.2.1_exon_5	Parent=Sb04g007110.2.1
chromosome_4	.	exon	60050448	60050542	.	-	.	ID=Sb04g030020.1_exon_7	Parent=Sb04g030020.1
chromosome_4	.	exon	60049622	60049930	.	-	.	ID=Sb04g030020.1_exon_8	Parent=Sb04g030020.1
chromosome_4	.	exon	5239763	5240228	.	+	.	ID=Sb04g005370.1_exon_13	Parent=Sb04g005370.1
chromosome_5	.	exon	60992452	60992535	.	-	.	ID=Sb05g026960.4_exon_5	Parent=Sb05g026960.4
chromosome_5	.	exon	46322528	46322932	.	+	.	ID=Sb05g019035.1_exon_5	Parent=Sb05g019035.1
chromosome_6	.	exon	4670562	4670939	.	+	.	ID=Sb06g002510.1_exon_3	Parent=Sb06g002510.1
chromosome_7	.	exon	5831816	5831860	.	+	.	ID=Sb07g004520.1_exon_6	Parent=Sb07g004520.1
chromosome_7	.	exon	5831966	5832497	.	+	.	ID=Sb07g004520.1_exon_7	Parent=Sb07g004520.1
chromosome_9	.	exon	50445587	50445627	.	+	.	ID=Sb09g021013.1_exon_5	Parent=Sb09g021013.1
chromosome_9	.	exon	916712	917233	.	-	.	ID=Sb09g001020.1_exon_2	Parent=Sb09g001020.1

## Sheet: Novel_3pime_utr
chromosome_1	.	three_prime_UTR	63649	63905	.	-	.	ID=Sb01g000240.1_utr_1;Parent=Sb01g000240.1
chromosome_1	.	three_prime_UTR	251508	251829	.	-	.	ID=Sb01g000355.1_utr_1;Parent=Sb01g000355.1
chromosome_1	.	three_prime_UTR	282440	282613	.	+	.	ID=Sb01g000380.1_utr_1;Parent=Sb01g000380.1
chromosome_1	.	three_prime_UTR	536037	536273	.	-	.	ID=Sb01g000590.1_utr_1;Parent=Sb01g000590.1
chromosome_1	.	three_prime_UTR	537759	538303	.	-	.	ID=Sb01g000600.1_utr_1;Parent=Sb01g000600.1
chromosome_1	.	three_prime_UTR	576932	577247	.	-	.	ID=Sb01g000640.1_utr_1;Parent=Sb01g000640.1
chromosome_1	.	three_prime_UTR	727539	727686	.	+	.	ID=Sb01g000725.1_utr_1;Parent=Sb01g000725.1
chromosome_1	.	three_prime_UTR	750321	750541	.	-	.	ID=Sb01g000780.1_utr_1;Parent=Sb01g000780.1
chromosome_1	.	three_prime_UTR	767891	768305	.	-	.	ID=Sb01g000810.1_utr_1;Parent=Sb01g000810.1
chromosome_1	.	three_prime_UTR	909456	909951	.	+	.	ID=Sb01g000960.2_utr_1;Parent=Sb01g000960.2
chromosome_1	.	three_prime_UTR	920318	920585	.	-	.	ID=Sb01g000990.1_utr_1;Parent=Sb01g000990.1
chromosome_1	.	three_prime_UTR	945221	945499	.	-	.	ID=Sb01g001040.1_utr_1;Parent=Sb01g001040.1
chromosome_1	.	three_prime_UTR	955266	955589	.	+	.	ID=Sb01g001050.1_utr_1;Parent=Sb01g001050.1
chromosome_1	.	three_prime_UTR	960666	960898	.	+	.	ID=Sb01g001060.1_utr_1;Parent=Sb01g001060.1
chromosome_1	.	three_prime_UTR	961953	962131	.	-	.	ID=Sb01g001070.1_utr_1;Parent=Sb01g001070.1
chromosome_1	.	three_prime_UTR	997506	997837	.	-	.	ID=Sb01g001100.1_utr_1;Parent=Sb01g001100.1
chromosome_1	.	three_prime_UTR	1057145	1057485	.	+	.	ID=Sb01g001170.1_utr_1;Parent=Sb01g001170.1
chromosome_1	.	three_prime_UTR	1131660	1132032	.	-	.	ID=Sb01g001200.1_utr_1;Parent=Sb01g001200.1
chromosome_1	.	three_prime_UTR	1163205	1163330	.	+	.	ID=Sb01g001220.1_utr_1;Parent=Sb01g001220.1
chromosome_1	.	three_prime_UTR	1178295	1178541	.	-	.	ID=Sb01g001230.2_utr_1;Parent=Sb01g001230.2
chromosome_1	.	three_prime_UTR	1255429	1255780	.	-	.	ID=Sb01g001330.1_utr_1;Parent=Sb01g001330.1
chromosome_1	.	three_prime_UTR	1297890	1298293	.	-	.	ID=Sb01g001390.2_utr_1;Parent=Sb01g001390.2
chromosome_1	.	three_prime_UTR	1309929	1310114	.	-	.	ID=Sb01g001400.1_utr_1;Parent=Sb01g001400.1
chromosome_1	.	three_prime_UTR	1327528	1328051	.	+	.	ID=Sb01g001420.1_utr_1;Parent=Sb01g001420.1
chromosome_1	.	three_prime_UTR	1337148	1337497	.	+	.	ID=Sb01g001440.1_utr_1;Parent=Sb01g001440.1
chromosome_1	.	three_prime_UTR	1355969	1356228	.	+	.	ID=Sb01g001470.1_utr_1;Parent=Sb01g001470.1
chromosome_1	.	three_prime_UTR	1377906	1378197	.	+	.	ID=Sb01g001500.1_utr_1;Parent=Sb01g001500.1
chromosome_1	.	three_prime_UTR	1438754	1439032	.	+	.	ID=Sb01g001600.1_utr_1;Parent=Sb01g001600.1
chromosome_1	.	three_prime_UTR	1442909	1443137	.	+	.	ID=Sb01g001610.1_utr_1;Parent=Sb01g001610.1
chromosome_1	.	three_prime_UTR	1485953	1485958	.	+	.	ID=Sb01g001660.1_utr_1;Parent=Sb01g001660.1
chromosome_1	.	three_prime_UTR	1487114	1487567	.	+	.	ID=Sb01g001660.1_utr_2;Parent=Sb01g001660.1
chromosome_1	.	three_prime_UTR	1485953	1485958	.	+	.	ID=Sb01g001660.2_utr_1;Parent=Sb01g001660.2
chromosome_1	.	three_prime_UTR	1493360	1493550	.	+	.	ID=Sb01g001670.1_utr_1;Parent=Sb01g001670.1
chromosome_1	.	three_prime_UTR	1507072	1507146	.	-	.	ID=Sb01g001710.2_utr_1;Parent=Sb01g001710.2
chromosome_1	.	three_prime_UTR	1507072	1507103	.	-	.	ID=Sb01g001710.4_utr_1;Parent=Sb01g001710.4
chromosome_1	.	three_prime_UTR	1542074	1542434	.	+	.	ID=Sb01g001770.1_utr_1;Parent=Sb01g001770.1
chromosome_1	.	three_prime_UTR	1581889	1582123	.	+	.	ID=Sb01g001850.1_utr_1;Parent=Sb01g001850.1
chromosome_1	.	three_prime_UTR	1669079	1669648	.	-	.	ID=Sb01g001930.1_utr_1;Parent=Sb01g001930.1
chromosome_1	.	three_prime_UTR	1735828	1736177	.	-	.	ID=Sb01g002020.1_utr_1;Parent=Sb01g002020.1
chromosome_1	.	three_prime_UTR	1752114	1752422	.	-	.	ID=Sb01g002040.1_utr_1;Parent=Sb01g002040.1
chromosome_1	.	three_prime_UTR	1764441	1765133	.	-	.	ID=Sb01g002050.1_utr_1;Parent=Sb01g002050.1
chromosome_1	.	three_prime_UTR	1819837	1819869	.	+	.	ID=Sb01g002150.1_utr_1;Parent=Sb01g002150.1
chromosome_1	.	three_prime_UTR	1820019	1820079	.	+	.	ID=Sb01g002150.1_utr_2;Parent=Sb01g002150.1
chromosome_1	.	three_prime_UTR	1819837	1820111	.	+	.	ID=Sb01g002150.2_utr_1;Parent=Sb01g002150.2
chromosome_1	.	three_prime_UTR	1832619	1833048	.	+	.	ID=Sb01g002170.1_utr_1;Parent=Sb01g002170.1
chromosome_1	.	three_prime_UTR	1834104	1834346	.	-	.	ID=Sb01g002180.1_utr_1;Parent=Sb01g002180.1
chromosome_1	.	three_prime_UTR	1850779	1850967	.	+	.	ID=Sb01g002200.1_utr_1;Parent=Sb01g002200.1
chromosome_1	.	three_prime_UTR	1860410	1860658	.	+	.	ID=Sb01g002220.1_utr_1;Parent=Sb01g002220.1
chromosome_1	.	three_prime_UTR	1985573	1985918	.	-	.	ID=Sb01g002440.1_utr_1;Parent=Sb01g002440.1
chromosome_1	.	three_prime_UTR	2016473	2016961	.	+	.	ID=Sb01g002480.1_utr_1;Parent=Sb01g002480.1
chromosome_1	.	three_prime_UTR	2169962	2170454	.	-	.	ID=Sb01g002660.1_utr_1;Parent=Sb01g002660.1
chromosome_1	.	three_prime_UTR	2169962	2170454	.	-	.	ID=Sb01g002660.2_utr_1;Parent=Sb01g002660.2
chromosome_1	.	three_prime_UTR	2235112	2235239	.	-	.	ID=Sb01g002690.1_utr_1;Parent=Sb01g002690.1
chromosome_1	.	three_prime_UTR	2244253	2244563	.	-	.	ID=Sb01g002720.1_utr_1;Parent=Sb01g002720.1
chromosome_1	.	three_prime_UTR	2387603	2388209	.	+	.	ID=Sb01g002930.1_utr_1;Parent=Sb01g002930.1
chromosome_1	.	three_prime_UTR	2388831	2388831	.	+	.	ID=Sb01g002940.1_utr_1;Parent=Sb01g002940.1
chromosome_1	.	three_prime_UTR	2491103	2491362	.	+	.	ID=Sb01g003100.1_utr_1;Parent=Sb01g003100.1
chromosome_1	.	three_prime_UTR	2620720	2621046	.	+	.	ID=Sb01g003230.1_utr_1;Parent=Sb01g003230.1
chromosome_1	.	three_prime_UTR	2626620	2626946	.	-	.	ID=Sb01g003250.1_utr_1;Parent=Sb01g003250.1
chromosome_1	.	three_prime_UTR	2632850	2633075	.	-	.	ID=Sb01g003270.1_utr_1;Parent=Sb01g003270.1
chromosome_1	.	three_prime_UTR	2670385	2670703	.	+	.	ID=Sb01g003330.1_utr_1;Parent=Sb01g003330.1
chromosome_1	.	three_prime_UTR	2702042	2702381	.	-	.	ID=Sb01g003380.1_utr_1;Parent=Sb01g003380.1
chromosome_1	.	three_prime_UTR	2739681	2739951	.	+	.	ID=Sb01g003410.1_utr_1;Parent=Sb01g003410.1
chromosome_1	.	three_prime_UTR	2810843	2810928	.	-	.	ID=Sb01g003470.1_utr_1;Parent=Sb01g003470.1
chromosome_1	.	three_prime_UTR	2813705	2813859	.	-	.	ID=Sb01g003480.1_utr_1;Parent=Sb01g003480.1
chromosome_1	.	three_prime_UTR	2816500	2816920	.	-	.	ID=Sb01g003490.1_utr_1;Parent=Sb01g003490.1
chromosome_1	.	three_prime_UTR	2824545	2824955	.	-	.	ID=Sb01g003500.1_utr_1;Parent=Sb01g003500.1
chromosome_1	.	three_prime_UTR	2932526	2932774	.	-	.	ID=Sb01g003630.1_utr_1;Parent=Sb01g003630.1
chromosome_1	.	three_prime_UTR	2949643	2949876	.	+	.	ID=Sb01g003650.1_utr_1;Parent=Sb01g003650.1
chromosome_1	.	three_prime_UTR	2953127	2953477	.	+	.	ID=Sb01g003660.1_utr_1;Parent=Sb01g003660.1
chromosome_1	.	three_prime_UTR	2958493	2958737	.	+	.	ID=Sb01g003670.1_utr_1;Parent=Sb01g003670.1
chromosome_1	.	three_prime_UTR	2971880	2972125	.	-	.	ID=Sb01g003690.1_utr_1;Parent=Sb01g003690.1
chromosome_1	.	three_prime_UTR	2981012	2981369	.	+	.	ID=Sb01g003700.1_utr_1;Parent=Sb01g003700.1
chromosome_1	.	three_prime_UTR	2981848	2982165	.	-	.	ID=Sb01g003710.1_utr_1;Parent=Sb01g003710.1
chromosome_1	.	three_prime_UTR	2999576	2999908	.	-	.	ID=Sb01g003720.1_utr_1;Parent=Sb01g003720.1
chromosome_1	.	three_prime_UTR	3011932	3011933	.	-	.	ID=Sb01g003740.1_utr_1;Parent=Sb01g003740.1
chromosome_1	.	three_prime_UTR	3011320	3011821	.	-	.	ID=Sb01g003740.1_utr_2;Parent=Sb01g003740.1
chromosome_1	.	three_prime_UTR	3034453	3034794	.	-	.	ID=Sb01g003770.1_utr_1;Parent=Sb01g003770.1
chromosome_1	.	three_prime_UTR	3054858	3055291	.	+	.	ID=Sb01g003800.1_utr_1;Parent=Sb01g003800.1
chromosome_1	.	three_prime_UTR	3131484	3131695	.	-	.	ID=Sb01g003880.1_utr_1;Parent=Sb01g003880.1
chromosome_1	.	three_prime_UTR	3237563	3238092	.	+	.	ID=Sb01g003970.1_utr_1;Parent=Sb01g003970.1
chromosome_1	.	three_prime_UTR	3287136	3287477	.	+	.	ID=Sb01g004030.1_utr_1;Parent=Sb01g004030.1
chromosome_1	.	three_prime_UTR	3327321	3327615	.	-	.	ID=Sb01g004130.1_utr_1;Parent=Sb01g004130.1
chromosome_1	.	three_prime_UTR	3344432	3344781	.	-	.	ID=Sb01g004150.1_utr_1;Parent=Sb01g004150.1
chromosome_1	.	three_prime_UTR	3381122	3381567	.	+	.	ID=Sb01g004200.1_utr_1;Parent=Sb01g004200.1
chromosome_1	.	three_prime_UTR	3467032	3467283	.	-	.	ID=Sb01g004330.1_utr_1;Parent=Sb01g004330.1
chromosome_1	.	three_prime_UTR	3498363	3498759	.	-	.	ID=Sb01g004375.1_utr_1;Parent=Sb01g004375.1
chromosome_1	.	three_prime_UTR	3538469	3538790	.	-	.	ID=Sb01g004420.1_utr_1;Parent=Sb01g004420.1
chromosome_1	.	three_prime_UTR	3583345	3583577	.	+	.	ID=Sb01g004490.1_utr_1;Parent=Sb01g004490.1
chromosome_1	.	three_prime_UTR	3612297	3612579	.	+	.	ID=Sb01g004510.1_utr_1;Parent=Sb01g004510.1
chromosome_1	.	three_prime_UTR	3617683	3618019	.	+	.	ID=Sb01g004520.2_utr_1;Parent=Sb01g004520.2
chromosome_1	.	three_prime_UTR	3630437	3630837	.	+	.	ID=Sb01g004540.2_utr_1;Parent=Sb01g004540.2
chromosome_1	.	three_prime_UTR	3680068	3680216	.	-	.	ID=Sb01g004600.1_utr_1;Parent=Sb01g004600.1
chromosome_1	.	three_prime_UTR	3799909	3800240	.	+	.	ID=Sb01g004730.1_utr_1;Parent=Sb01g004730.1
chromosome_1	.	three_prime_UTR	3801783	3801971	.	-	.	ID=Sb01g004740.1_utr_1;Parent=Sb01g004740.1
chromosome_1	.	three_prime_UTR	3817776	3818121	.	-	.	ID=Sb01g004760.1_utr_1;Parent=Sb01g004760.1
chromosome_1	.	three_prime_UTR	3908705	3909142	.	+	.	ID=Sb01g004860.1_utr_1;Parent=Sb01g004860.1
chromosome_1	.	three_prime_UTR	3915830	3916064	.	-	.	ID=Sb01g004875.1_utr_1;Parent=Sb01g004875.1
chromosome_1	.	three_prime_UTR	3933984	3934153	.	-	.	ID=Sb01g004880.3_utr_1;Parent=Sb01g004880.3
chromosome_1	.	three_prime_UTR	4330073	4330263	.	+	.	ID=Sb01g005210.1_utr_1;Parent=Sb01g005210.1
chromosome_1	.	three_prime_UTR	4363299	4363543	.	-	.	ID=Sb01g005240.1_utr_1;Parent=Sb01g005240.1
chromosome_1	.	three_prime_UTR	4367108	4367642	.	-	.	ID=Sb01g005250.1_utr_1;Parent=Sb01g005250.1
chromosome_1	.	three_prime_UTR	4373163	4373360	.	+	.	ID=Sb01g005260.1_utr_1;Parent=Sb01g005260.1
chromosome_1	.	three_prime_UTR	4422184	4422591	.	-	.	ID=Sb01g005340.1_utr_1;Parent=Sb01g005340.1
chromosome_1	.	three_prime_UTR	4441975	4442183	.	+	.	ID=Sb01g005360.1_utr_1;Parent=Sb01g005360.1
chromosome_1	.	three_prime_UTR	4450316	4450647	.	+	.	ID=Sb01g005370.2_utr_1;Parent=Sb01g005370.2
chromosome_1	.	three_prime_UTR	4556531	4556777	.	-	.	ID=Sb01g005570.1_utr_1;Parent=Sb01g005570.1
chromosome_1	.	three_prime_UTR	4572228	4572361	.	+	.	ID=Sb01g005590.1_utr_1;Parent=Sb01g005590.1
chromosome_1	.	three_prime_UTR	4803255	4803300	.	-	.	ID=Sb01g005820.4_utr_1;Parent=Sb01g005820.4
chromosome_1	.	three_prime_UTR	4893901	4893960	.	-	.	ID=Sb01g005880.1_utr_1;Parent=Sb01g005880.1
chromosome_1	.	three_prime_UTR	4902730	4903007	.	-	.	ID=Sb01g005900.1_utr_1;Parent=Sb01g005900.1
chromosome_1	.	three_prime_UTR	4926353	4926549	.	-	.	ID=Sb01g005920.1_utr_1;Parent=Sb01g005920.1
chromosome_1	.	three_prime_UTR	5013118	5013582	.	+	.	ID=Sb01g005990.1_utr_1;Parent=Sb01g005990.1
chromosome_1	.	three_prime_UTR	5036646	5037438	.	-	.	ID=Sb01g006030.1_utr_1;Parent=Sb01g006030.1
chromosome_1	.	three_prime_UTR	5116027	5116202	.	-	.	ID=Sb01g006160.1_utr_1;Parent=Sb01g006160.1
chromosome_1	.	three_prime_UTR	5295358	5295669	.	-	.	ID=Sb01g006310.1_utr_1;Parent=Sb01g006310.1
chromosome_1	.	three_prime_UTR	5301533	5301952	.	-	.	ID=Sb01g006320.1_utr_1;Parent=Sb01g006320.1
chromosome_1	.	three_prime_UTR	5373763	5373800	.	+	.	ID=Sb01g006370.1_utr_1;Parent=Sb01g006370.1
chromosome_1	.	three_prime_UTR	5400610	5400918	.	+	.	ID=Sb01g006390.1_utr_1;Parent=Sb01g006390.1
chromosome_1	.	three_prime_UTR	5418435	5418662	.	-	.	ID=Sb01g006420.1_utr_1;Parent=Sb01g006420.1
chromosome_1	.	three_prime_UTR	5440065	5440387	.	+	.	ID=Sb01g006440.1_utr_1;Parent=Sb01g006440.1
chromosome_1	.	three_prime_UTR	5525940	5526341	.	-	.	ID=Sb01g006540.1_utr_1;Parent=Sb01g006540.1
chromosome_1	.	three_prime_UTR	5540868	5541263	.	-	.	ID=Sb01g006570.1_utr_1;Parent=Sb01g006570.1
chromosome_1	.	three_prime_UTR	5548912	5549211	.	-	.	ID=Sb01g006590.1_utr_1;Parent=Sb01g006590.1
chromosome_1	.	three_prime_UTR	5628623	5628847	.	+	.	ID=Sb01g006680.1_utr_1;Parent=Sb01g006680.1
chromosome_1	.	three_prime_UTR	5628623	5628847	.	+	.	ID=Sb01g006680.3_utr_1;Parent=Sb01g006680.3
chromosome_1	.	three_prime_UTR	5911838	5912242	.	-	.	ID=Sb01g006960.1_utr_1;Parent=Sb01g006960.1
chromosome_1	.	three_prime_UTR	5965231	5965585	.	+	.	ID=Sb01g007040.1_utr_1;Parent=Sb01g007040.1
chromosome_1	.	three_prime_UTR	5987553	5987809	.	+	.	ID=Sb01g007070.1_utr_1;Parent=Sb01g007070.1
chromosome_1	.	three_prime_UTR	6010554	6010766	.	-	.	ID=Sb01g007090.1_utr_1;Parent=Sb01g007090.1
chromosome_1	.	three_prime_UTR	6040033	6040344	.	-	.	ID=Sb01g007120.1_utr_1;Parent=Sb01g007120.1
chromosome_1	.	three_prime_UTR	6054669	6055015	.	-	.	ID=Sb01g007130.1_utr_1;Parent=Sb01g007130.1
chromosome_1	.	three_prime_UTR	6234721	6235174	.	+	.	ID=Sb01g007270.1_utr_1;Parent=Sb01g007270.1
chromosome_1	.	three_prime_UTR	6308261	6308707	.	+	.	ID=Sb01g007340.1_utr_1;Parent=Sb01g007340.1
chromosome_1	.	three_prime_UTR	6328562	6328751	.	+	.	ID=Sb01g007380.1_utr_1;Parent=Sb01g007380.1
chromosome_1	.	three_prime_UTR	6332976	6333125	.	+	.	ID=Sb01g007390.1_utr_1;Parent=Sb01g007390.1
chromosome_1	.	three_prime_UTR	6364190	6364484	.	-	.	ID=Sb01g007420.1_utr_1;Parent=Sb01g007420.1
chromosome_1	.	three_prime_UTR	6455050	6455259	.	-	.	ID=Sb01g007500.1_utr_1;Parent=Sb01g007500.1
chromosome_1	.	three_prime_UTR	6532009	6532371	.	-	.	ID=Sb01g007580.2_utr_1;Parent=Sb01g007580.2
chromosome_1	.	three_prime_UTR	6601819	6602015	.	-	.	ID=Sb01g007690.1_utr_1;Parent=Sb01g007690.1
chromosome_1	.	three_prime_UTR	6629720	6630002	.	-	.	ID=Sb01g007710.1_utr_1;Parent=Sb01g007710.1
chromosome_1	.	three_prime_UTR	6639517	6639818	.	-	.	ID=Sb01g007720.1_utr_1;Parent=Sb01g007720.1
chromosome_1	.	three_prime_UTR	6686649	6686845	.	-	.	ID=Sb01g007770.1_utr_1;Parent=Sb01g007770.1
chromosome_1	.	three_prime_UTR	6723109	6723360	.	-	.	ID=Sb01g007800.1_utr_1;Parent=Sb01g007800.1
chromosome_1	.	three_prime_UTR	6788571	6788739	.	-	.	ID=Sb01g007870.1_utr_1;Parent=Sb01g007870.1
chromosome_1	.	three_prime_UTR	6881665	6881809	.	-	.	ID=Sb01g007930.1_utr_1;Parent=Sb01g007930.1
chromosome_1	.	three_prime_UTR	6895782	6896185	.	+	.	ID=Sb01g007950.1_utr_1;Parent=Sb01g007950.1
chromosome_1	.	three_prime_UTR	6923852	6924232	.	+	.	ID=Sb01g007980.1_utr_1;Parent=Sb01g007980.1
chromosome_1	.	three_prime_UTR	6942819	6943084	.	-	.	ID=Sb01g008030.1_utr_1;Parent=Sb01g008030.1
chromosome_1	.	three_prime_UTR	6957503	6958065	.	-	.	ID=Sb01g008040.1_utr_1;Parent=Sb01g008040.1
chromosome_1	.	three_prime_UTR	7027511	7027713	.	+	.	ID=Sb01g008140.2_utr_1;Parent=Sb01g008140.2
chromosome_1	.	three_prime_UTR	7044144	7044572	.	-	.	ID=Sb01g008170.1_utr_1;Parent=Sb01g008170.1
chromosome_1	.	three_prime_UTR	7097463	7097684	.	+	.	ID=Sb01g008210.1_utr_1;Parent=Sb01g008210.1
chromosome_1	.	three_prime_UTR	7104324	7104603	.	-	.	ID=Sb01g008220.1_utr_1;Parent=Sb01g008220.1
chromosome_1	.	three_prime_UTR	7104324	7104603	.	-	.	ID=Sb01g008220.2_utr_1;Parent=Sb01g008220.2
chromosome_1	.	three_prime_UTR	7128711	7128959	.	+	.	ID=Sb01g008230.1_utr_1;Parent=Sb01g008230.1
chromosome_1	.	three_prime_UTR	7144569	7144820	.	-	.	ID=Sb01g008270.1_utr_1;Parent=Sb01g008270.1
chromosome_1	.	three_prime_UTR	7150585	7150785	.	+	.	ID=Sb01g008280.1_utr_1;Parent=Sb01g008280.1
chromosome_1	.	three_prime_UTR	7158489	7158750	.	+	.	ID=Sb01g008290.1_utr_1;Parent=Sb01g008290.1
chromosome_1	.	three_prime_UTR	7190256	7190461	.	-	.	ID=Sb01g008350.1_utr_1;Parent=Sb01g008350.1
chromosome_1	.	three_prime_UTR	7260531	7260845	.	+	.	ID=Sb01g008420.1_utr_1;Parent=Sb01g008420.1
chromosome_1	.	three_prime_UTR	7396848	7397114	.	-	.	ID=Sb01g008560.1_utr_1;Parent=Sb01g008560.1
chromosome_1	.	three_prime_UTR	7484768	7485122	.	-	.	ID=Sb01g008660.1_utr_1;Parent=Sb01g008660.1
chromosome_1	.	three_prime_UTR	7502665	7502679	.	-	.	ID=Sb01g008690.1_utr_1;Parent=Sb01g008690.1
chromosome_1	.	three_prime_UTR	7551310	7551620	.	+	.	ID=Sb01g008730.2_utr_1;Parent=Sb01g008730.2
chromosome_1	.	three_prime_UTR	7579055	7579370	.	+	.	ID=Sb01g008770.1_utr_1;Parent=Sb01g008770.1
chromosome_1	.	three_prime_UTR	7605988	7606511	.	+	.	ID=Sb01g008800.1_utr_1;Parent=Sb01g008800.1
chromosome_1	.	three_prime_UTR	7631870	7632321	.	+	.	ID=Sb01g008860.1_utr_1;Parent=Sb01g008860.1
chromosome_1	.	three_prime_UTR	7679808	7680126	.	+	.	ID=Sb01g008920.1_utr_1;Parent=Sb01g008920.1
chromosome_1	.	three_prime_UTR	7711843	7711999	.	-	.	ID=Sb01g008980.1_utr_1;Parent=Sb01g008980.1
chromosome_1	.	three_prime_UTR	7773288	7773513	.	+	.	ID=Sb01g009030.1_utr_1;Parent=Sb01g009030.1
chromosome_1	.	three_prime_UTR	7911787	7912178	.	-	.	ID=Sb01g009170.1_utr_1;Parent=Sb01g009170.1
chromosome_1	.	three_prime_UTR	8073798	8074071	.	+	.	ID=Sb01g009360.1_utr_1;Parent=Sb01g009360.1
chromosome_1	.	three_prime_UTR	8078794	8078997	.	+	.	ID=Sb01g009370.1_utr_1;Parent=Sb01g009370.1
chromosome_1	.	three_prime_UTR	8110609	8111264	.	-	.	ID=Sb01g009430.1_utr_1;Parent=Sb01g009430.1
chromosome_1	.	three_prime_UTR	8195904	8195953	.	-	.	ID=Sb01g009470.1_utr_1;Parent=Sb01g009470.1
chromosome_1	.	three_prime_UTR	8195670	8195953	.	-	.	ID=Sb01g009470.2_utr_1;Parent=Sb01g009470.2
chromosome_1	.	three_prime_UTR	8273052	8273481	.	+	.	ID=Sb01g009520.1_utr_1;Parent=Sb01g009520.1
chromosome_1	.	three_prime_UTR	8278029	8278354	.	-	.	ID=Sb01g009530.1_utr_1;Parent=Sb01g009530.1
chromosome_1	.	three_prime_UTR	8295963	8296274	.	-	.	ID=Sb01g009550.1_utr_1;Parent=Sb01g009550.1
chromosome_1	.	three_prime_UTR	8373763	8373990	.	-	.	ID=Sb01g009600.1_utr_1;Parent=Sb01g009600.1
chromosome_1	.	three_prime_UTR	8502005	8502322	.	-	.	ID=Sb01g009730.1_utr_1;Parent=Sb01g009730.1
chromosome_1	.	three_prime_UTR	8548242	8548489	.	+	.	ID=Sb01g009780.1_utr_1;Parent=Sb01g009780.1
chromosome_1	.	three_prime_UTR	8561977	8562245	.	-	.	ID=Sb01g009800.1_utr_1;Parent=Sb01g009800.1
chromosome_1	.	three_prime_UTR	8720521	8720739	.	+	.	ID=Sb01g009900.1_utr_1;Parent=Sb01g009900.1
chromosome_1	.	three_prime_UTR	8736071	8736847	.	+	.	ID=Sb01g009920.2_utr_1;Parent=Sb01g009920.2
chromosome_1	.	three_prime_UTR	8736071	8736082	.	+	.	ID=Sb01g009920.3_utr_1;Parent=Sb01g009920.3
chromosome_1	.	three_prime_UTR	8736568	8737076	.	+	.	ID=Sb01g009920.3_utr_2;Parent=Sb01g009920.3
chromosome_1	.	three_prime_UTR	8784033	8784451	.	+	.	ID=Sb01g009950.1_utr_1;Parent=Sb01g009950.1
chromosome_1	.	three_prime_UTR	8794707	8795064	.	+	.	ID=Sb01g009960.1_utr_1;Parent=Sb01g009960.1
chromosome_1	.	three_prime_UTR	8892569	8892935	.	-	.	ID=Sb01g010050.2_utr_1;Parent=Sb01g010050.2
chromosome_1	.	three_prime_UTR	8933968	8934175	.	-	.	ID=Sb01g010090.1_utr_1;Parent=Sb01g010090.1
chromosome_1	.	three_prime_UTR	9114382	9114777	.	-	.	ID=Sb01g010280.1_utr_1;Parent=Sb01g010280.1
chromosome_1	.	three_prime_UTR	9135384	9135788	.	+	.	ID=Sb01g010290.1_utr_1;Parent=Sb01g010290.1
chromosome_1	.	three_prime_UTR	9215857	9215924	.	+	.	ID=Sb01g010400.1_utr_1;Parent=Sb01g010400.1
chromosome_1	.	three_prime_UTR	9308310	9308657	.	+	.	ID=Sb01g010500.1_utr_1;Parent=Sb01g010500.1
chromosome_1	.	three_prime_UTR	9312133	9312372	.	+	.	ID=Sb01g010510.1_utr_1;Parent=Sb01g010510.1
chromosome_1	.	three_prime_UTR	9325427	9325748	.	+	.	ID=Sb01g010540.1_utr_1;Parent=Sb01g010540.1
chromosome_1	.	three_prime_UTR	9364177	9364490	.	+	.	ID=Sb01g010590.1_utr_1;Parent=Sb01g010590.1
chromosome_1	.	three_prime_UTR	9367422	9367918	.	-	.	ID=Sb01g010610.2_utr_1;Parent=Sb01g010610.2
chromosome_1	.	three_prime_UTR	9380754	9380991	.	+	.	ID=Sb01g010630.1_utr_1;Parent=Sb01g010630.1
chromosome_1	.	three_prime_UTR	9402090	9402483	.	+	.	ID=Sb01g010650.1_utr_1;Parent=Sb01g010650.1
chromosome_1	.	three_prime_UTR	9419975	9420504	.	-	.	ID=Sb01g010660.1_utr_1;Parent=Sb01g010660.1
chromosome_1	.	three_prime_UTR	9454427	9454851	.	-	.	ID=Sb01g010670.1_utr_1;Parent=Sb01g010670.1
chromosome_1	.	three_prime_UTR	9478939	9479328	.	+	.	ID=Sb01g010680.1_utr_1;Parent=Sb01g010680.1
chromosome_1	.	three_prime_UTR	9656782	9657046	.	-	.	ID=Sb01g010750.1_utr_1;Parent=Sb01g010750.1
chromosome_1	.	three_prime_UTR	9710813	9711243	.	+	.	ID=Sb01g010810.1_utr_1;Parent=Sb01g010810.1
chromosome_1	.	three_prime_UTR	9725421	9725643	.	+	.	ID=Sb01g010825.1_utr_1;Parent=Sb01g010825.1
chromosome_1	.	three_prime_UTR	9788742	9788960	.	+	.	ID=Sb01g010910.1_utr_1;Parent=Sb01g010910.1
chromosome_1	.	three_prime_UTR	9791278	9791408	.	-	.	ID=Sb01g010920.1_utr_1;Parent=Sb01g010920.1
chromosome_1	.	three_prime_UTR	9853849	9854282	.	-	.	ID=Sb01g010990.2_utr_1;Parent=Sb01g010990.2
chromosome_1	.	three_prime_UTR	9923147	9923486	.	-	.	ID=Sb01g011040.1_utr_1;Parent=Sb01g011040.1
chromosome_1	.	three_prime_UTR	9936792	9937122	.	-	.	ID=Sb01g011050.1_utr_1;Parent=Sb01g011050.1
chromosome_1	.	three_prime_UTR	9956529	9956758	.	-	.	ID=Sb01g011080.1_utr_1;Parent=Sb01g011080.1
chromosome_1	.	three_prime_UTR	10009063	10009519	.	-	.	ID=Sb01g011150.1_utr_1;Parent=Sb01g011150.1
chromosome_1	.	three_prime_UTR	10022755	10023017	.	-	.	ID=Sb01g011160.1_utr_1;Parent=Sb01g011160.1
chromosome_1	.	three_prime_UTR	10131209	10131396	.	+	.	ID=Sb01g011260.1_utr_1;Parent=Sb01g011260.1
chromosome_1	.	three_prime_UTR	10266903	10267327	.	+	.	ID=Sb01g011440.1_utr_1;Parent=Sb01g011440.1
chromosome_1	.	three_prime_UTR	10380569	10380859	.	-	.	ID=Sb01g011550.1_utr_1;Parent=Sb01g011550.1
chromosome_1	.	three_prime_UTR	10601258	10601269	.	-	.	ID=Sb01g011720.1_utr_1;Parent=Sb01g011720.1
chromosome_1	.	three_prime_UTR	10626251	10626499	.	+	.	ID=Sb01g011740.1_utr_1;Parent=Sb01g011740.1
chromosome_1	.	three_prime_UTR	10629875	10630127	.	-	.	ID=Sb01g011750.1_utr_1;Parent=Sb01g011750.1
chromosome_1	.	three_prime_UTR	10664187	10664611	.	+	.	ID=Sb01g011780.1_utr_1;Parent=Sb01g011780.1
chromosome_1	.	three_prime_UTR	11045520	11045903	.	+	.	ID=Sb01g012100.1_utr_1;Parent=Sb01g012100.1
chromosome_1	.	three_prime_UTR	11362384	11362708	.	-	.	ID=Sb01g012300.1_utr_1;Parent=Sb01g012300.1
chromosome_1	.	three_prime_UTR	11510731	11511019	.	-	.	ID=Sb01g012480.1_utr_1;Parent=Sb01g012480.1
chromosome_1	.	three_prime_UTR	11536929	11537123	.	+	.	ID=Sb01g012500.2_utr_1;Parent=Sb01g012500.2
chromosome_1	.	three_prime_UTR	11621119	11621133	.	+	.	ID=Sb01g012610.1_utr_1;Parent=Sb01g012610.1
chromosome_1	.	three_prime_UTR	11677080	11677301	.	+	.	ID=Sb01g012680.1_utr_1;Parent=Sb01g012680.1
chromosome_1	.	three_prime_UTR	11686553	11686562	.	+	.	ID=Sb01g012690.1_utr_1;Parent=Sb01g012690.1
chromosome_1	.	three_prime_UTR	11690231	11690450	.	-	.	ID=Sb01g012700.1_utr_1;Parent=Sb01g012700.1
chromosome_1	.	three_prime_UTR	11697029	11697427	.	-	.	ID=Sb01g012710.1_utr_1;Parent=Sb01g012710.1
chromosome_1	.	three_prime_UTR	11778019	11778269	.	+	.	ID=Sb01g012760.1_utr_1;Parent=Sb01g012760.1
chromosome_1	.	three_prime_UTR	11831752	11832198	.	+	.	ID=Sb01g012790.1_utr_1;Parent=Sb01g012790.1
chromosome_1	.	three_prime_UTR	11860041	11860079	.	+	.	ID=Sb01g012840.1_utr_1;Parent=Sb01g012840.1
chromosome_1	.	three_prime_UTR	11946166	11946769	.	-	.	ID=Sb01g012880.1_utr_1;Parent=Sb01g012880.1
chromosome_1	.	three_prime_UTR	11979189	11979479	.	+	.	ID=Sb01g012920.1_utr_1;Parent=Sb01g012920.1
chromosome_1	.	three_prime_UTR	11983577	11983779	.	+	.	ID=Sb01g012940.1_utr_1;Parent=Sb01g012940.1
chromosome_1	.	three_prime_UTR	11987498	11987735	.	-	.	ID=Sb01g012960.1_utr_1;Parent=Sb01g012960.1
chromosome_1	.	three_prime_UTR	12028900	12028950	.	-	.	ID=Sb01g013000.1_utr_1;Parent=Sb01g013000.1
chromosome_1	.	three_prime_UTR	12173388	12173896	.	-	.	ID=Sb01g013150.1_utr_1;Parent=Sb01g013150.1
chromosome_1	.	three_prime_UTR	12341269	12341498	.	-	.	ID=Sb01g013310.1_utr_1;Parent=Sb01g013310.1
chromosome_1	.	three_prime_UTR	12353415	12353821	.	+	.	ID=Sb01g013320.1_utr_1;Parent=Sb01g013320.1
chromosome_1	.	three_prime_UTR	12385036	12385404	.	-	.	ID=Sb01g013390.1_utr_1;Parent=Sb01g013390.1
chromosome_1	.	three_prime_UTR	12648384	12648751	.	+	.	ID=Sb01g013600.1_utr_1;Parent=Sb01g013600.1
chromosome_1	.	three_prime_UTR	12871376	12871613	.	+	.	ID=Sb01g013820.1_utr_1;Parent=Sb01g013820.1
chromosome_1	.	three_prime_UTR	13033100	13033467	.	-	.	ID=Sb01g013890.1_utr_1;Parent=Sb01g013890.1
chromosome_1	.	three_prime_UTR	13049447	13049688	.	-	.	ID=Sb01g013910.1_utr_1;Parent=Sb01g013910.1
chromosome_1	.	three_prime_UTR	13253010	13253181	.	+	.	ID=Sb01g014050.1_utr_1;Parent=Sb01g014050.1
chromosome_1	.	three_prime_UTR	13326105	13326370	.	-	.	ID=Sb01g014140.1_utr_1;Parent=Sb01g014140.1
chromosome_1	.	three_prime_UTR	13444934	13444962	.	-	.	ID=Sb01g014240.1_utr_1;Parent=Sb01g014240.1
chromosome_1	.	three_prime_UTR	13487940	13488197	.	+	.	ID=Sb01g014290.1_utr_1;Parent=Sb01g014290.1
chromosome_1	.	three_prime_UTR	13961979	13962372	.	+	.	ID=Sb01g014640.1_utr_1;Parent=Sb01g014640.1
chromosome_1	.	three_prime_UTR	14038401	14038920	.	+	.	ID=Sb01g014720.1_utr_1;Parent=Sb01g014720.1
chromosome_1	.	three_prime_UTR	14190788	14191169	.	-	.	ID=Sb01g014860.1_utr_1;Parent=Sb01g014860.1
chromosome_1	.	three_prime_UTR	14333988	14334124	.	-	.	ID=Sb01g014990.1_utr_1;Parent=Sb01g014990.1
chromosome_1	.	three_prime_UTR	14380995	14381273	.	-	.	ID=Sb01g015010.1_utr_1;Parent=Sb01g015010.1
chromosome_1	.	three_prime_UTR	14500905	14501174	.	+	.	ID=Sb01g015060.1_utr_1;Parent=Sb01g015060.1
chromosome_1	.	three_prime_UTR	14564156	14564453	.	+	.	ID=Sb01g015090.1_utr_1;Parent=Sb01g015090.1
chromosome_1	.	three_prime_UTR	14573703	14574056	.	+	.	ID=Sb01g015110.1_utr_1;Parent=Sb01g015110.1
chromosome_1	.	three_prime_UTR	14707494	14707861	.	+	.	ID=Sb01g015200.1_utr_1;Parent=Sb01g015200.1
chromosome_1	.	three_prime_UTR	14744907	14745170	.	+	.	ID=Sb01g015240.2_utr_1;Parent=Sb01g015240.2
chromosome_1	.	three_prime_UTR	14759224	14759469	.	+	.	ID=Sb01g015270.1_utr_1;Parent=Sb01g015270.1
chromosome_1	.	three_prime_UTR	14998042	14998263	.	-	.	ID=Sb01g015470.1_utr_1;Parent=Sb01g015470.1
chromosome_1	.	three_prime_UTR	15173022	15173276	.	+	.	ID=Sb01g015570.2_utr_1;Parent=Sb01g015570.2
chromosome_1	.	three_prime_UTR	15173788	15174188	.	-	.	ID=Sb01g015580.1_utr_1;Parent=Sb01g015580.1
chromosome_1	.	three_prime_UTR	15374727	15374940	.	+	.	ID=Sb01g015740.1_utr_1;Parent=Sb01g015740.1
chromosome_1	.	three_prime_UTR	15393542	15393888	.	-	.	ID=Sb01g015780.1_utr_1;Parent=Sb01g015780.1
chromosome_1	.	three_prime_UTR	15802734	15802894	.	+	.	ID=Sb01g016010.1_utr_1;Parent=Sb01g016010.1
chromosome_1	.	three_prime_UTR	15884834	15885095	.	+	.	ID=Sb01g016100.1_utr_1;Parent=Sb01g016100.1
chromosome_1	.	three_prime_UTR	15900350	15900672	.	+	.	ID=Sb01g016110.1_utr_1;Parent=Sb01g016110.1
chromosome_1	.	three_prime_UTR	15950398	15950690	.	+	.	ID=Sb01g016170.1_utr_1;Parent=Sb01g016170.1
chromosome_1	.	three_prime_UTR	16997644	16998176	.	+	.	ID=Sb01g016810.1_utr_1;Parent=Sb01g016810.1
chromosome_1	.	three_prime_UTR	17030915	17031249	.	-	.	ID=Sb01g016840.1_utr_1;Parent=Sb01g016840.1
chromosome_1	.	three_prime_UTR	17123575	17123735	.	+	.	ID=Sb01g016910.1_utr_1;Parent=Sb01g016910.1
chromosome_1	.	three_prime_UTR	17178800	17179008	.	+	.	ID=Sb01g016980.1_utr_1;Parent=Sb01g016980.1
chromosome_1	.	three_prime_UTR	17255881	17256250	.	+	.	ID=Sb01g017040.1_utr_1;Parent=Sb01g017040.1
chromosome_1	.	three_prime_UTR	17264266	17264597	.	+	.	ID=Sb01g017050.1_utr_1;Parent=Sb01g017050.1
chromosome_1	.	three_prime_UTR	17569585	17569772	.	-	.	ID=Sb01g017160.1_utr_1;Parent=Sb01g017160.1
chromosome_1	.	three_prime_UTR	17761505	17761789	.	+	.	ID=Sb01g017270.1_utr_1;Parent=Sb01g017270.1
chromosome_1	.	three_prime_UTR	18044693	18044960	.	-	.	ID=Sb01g017530.1_utr_1;Parent=Sb01g017530.1
chromosome_1	.	three_prime_UTR	18061238	18061571	.	-	.	ID=Sb01g017550.2_utr_1;Parent=Sb01g017550.2
chromosome_1	.	three_prime_UTR	18193568	18193624	.	-	.	ID=Sb01g017640.1_utr_1;Parent=Sb01g017640.1
chromosome_1	.	three_prime_UTR	18495731	18495998	.	+	.	ID=Sb01g017840.1_utr_1;Parent=Sb01g017840.1
chromosome_1	.	three_prime_UTR	18555019	18555442	.	-	.	ID=Sb01g017910.1_utr_1;Parent=Sb01g017910.1
chromosome_1	.	three_prime_UTR	18671451	18671832	.	-	.	ID=Sb01g018010.2_utr_1;Parent=Sb01g018010.2
chromosome_1	.	three_prime_UTR	18678059	18678349	.	-	.	ID=Sb01g018020.1_utr_1;Parent=Sb01g018020.1
chromosome_1	.	three_prime_UTR	18769666	18770130	.	+	.	ID=Sb01g018080.1_utr_1;Parent=Sb01g018080.1
chromosome_1	.	three_prime_UTR	18785270	18785388	.	-	.	ID=Sb01g018090.1_utr_1;Parent=Sb01g018090.1
chromosome_1	.	three_prime_UTR	18896073	18896608	.	-	.	ID=Sb01g018220.1_utr_1;Parent=Sb01g018220.1
chromosome_1	.	three_prime_UTR	19008662	19008873	.	+	.	ID=Sb01g018340.1_utr_1;Parent=Sb01g018340.1
chromosome_1	.	three_prime_UTR	19171664	19171925	.	-	.	ID=Sb01g018430.1_utr_1;Parent=Sb01g018430.1
chromosome_1	.	three_prime_UTR	19735533	19735928	.	+	.	ID=Sb01g018810.1_utr_1;Parent=Sb01g018810.1
chromosome_1	.	three_prime_UTR	19961097	19961387	.	-	.	ID=Sb01g018990.1_utr_1;Parent=Sb01g018990.1
chromosome_1	.	three_prime_UTR	20053940	20054175	.	+	.	ID=Sb01g019030.1_utr_1;Parent=Sb01g019030.1
chromosome_1	.	three_prime_UTR	20062043	20062339	.	+	.	ID=Sb01g019040.1_utr_1;Parent=Sb01g019040.1
chromosome_1	.	three_prime_UTR	20143780	20144111	.	+	.	ID=Sb01g019100.1_utr_1;Parent=Sb01g019100.1
chromosome_1	.	three_prime_UTR	20515445	20515770	.	-	.	ID=Sb01g019280.1_utr_1;Parent=Sb01g019280.1
chromosome_1	.	three_prime_UTR	20663392	20663836	.	-	.	ID=Sb01g019310.1_utr_1;Parent=Sb01g019310.1
chromosome_1	.	three_prime_UTR	21019231	21019401	.	+	.	ID=Sb01g019480.1_utr_1;Parent=Sb01g019480.1
chromosome_1	.	three_prime_UTR	21197927	21198073	.	-	.	ID=Sb01g019540.1_utr_1;Parent=Sb01g019540.1
chromosome_1	.	three_prime_UTR	21303255	21303544	.	-	.	ID=Sb01g019580.1_utr_1;Parent=Sb01g019580.1
chromosome_1	.	three_prime_UTR	21375719	21376042	.	+	.	ID=Sb01g019590.1_utr_1;Parent=Sb01g019590.1
chromosome_1	.	three_prime_UTR	21682899	21683166	.	+	.	ID=Sb01g019800.2_utr_1;Parent=Sb01g019800.2
chromosome_1	.	three_prime_UTR	21743126	21743492	.	+	.	ID=Sb01g019840.1_utr_1;Parent=Sb01g019840.1
chromosome_1	.	three_prime_UTR	21751511	21751859	.	-	.	ID=Sb01g019850.1_utr_1;Parent=Sb01g019850.1
chromosome_1	.	three_prime_UTR	21862621	21862812	.	+	.	ID=Sb01g019940.1_utr_1;Parent=Sb01g019940.1
chromosome_1	.	three_prime_UTR	21948559	21948871	.	-	.	ID=Sb01g020010.1_utr_1;Parent=Sb01g020010.1
chromosome_1	.	three_prime_UTR	22279907	22280132	.	-	.	ID=Sb01g020135.1_utr_1;Parent=Sb01g020135.1
chromosome_1	.	three_prime_UTR	22336813	22337200	.	+	.	ID=Sb01g020210.1_utr_1;Parent=Sb01g020210.1
chromosome_1	.	three_prime_UTR	22905567	22906047	.	-	.	ID=Sb01g020460.1_utr_1;Parent=Sb01g020460.1
chromosome_1	.	three_prime_UTR	23164069	23164090	.	+	.	ID=Sb01g020530.1_utr_1;Parent=Sb01g020530.1
chromosome_1	.	three_prime_UTR	23804255	23804579	.	-	.	ID=Sb01g020810.1_utr_1;Parent=Sb01g020810.1
chromosome_1	.	three_prime_UTR	23937888	23938114	.	-	.	ID=Sb01g020910.1_utr_1;Parent=Sb01g020910.1
chromosome_1	.	three_prime_UTR	24395254	24395490	.	-	.	ID=Sb01g021020.1_utr_1;Parent=Sb01g021020.1
chromosome_1	.	three_prime_UTR	24668153	24668154	.	-	.	ID=Sb01g021190.1_utr_1;Parent=Sb01g021190.1
chromosome_1	.	three_prime_UTR	24787055	24787066	.	-	.	ID=Sb01g021270.1_utr_1;Parent=Sb01g021270.1
chromosome_1	.	three_prime_UTR	24800907	24801205	.	-	.	ID=Sb01g021290.1_utr_1;Parent=Sb01g021290.1
chromosome_1	.	three_prime_UTR	24885912	24886140	.	-	.	ID=Sb01g021330.1_utr_1;Parent=Sb01g021330.1
chromosome_1	.	three_prime_UTR	25614602	25614802	.	-	.	ID=Sb01g021680.1_utr_1;Parent=Sb01g021680.1
chromosome_1	.	three_prime_UTR	25950465	25951359	.	-	.	ID=Sb01g021760.1_utr_1;Parent=Sb01g021760.1
chromosome_1	.	three_prime_UTR	25950025	25950376	.	-	.	ID=Sb01g021760.1_utr_2;Parent=Sb01g021760.1
chromosome_1	.	three_prime_UTR	26685805	26686049	.	-	.	ID=Sb01g021960.1_utr_1;Parent=Sb01g021960.1
chromosome_1	.	three_prime_UTR	27141170	27141283	.	+	.	ID=Sb01g022140.1_utr_1;Parent=Sb01g022140.1
chromosome_1	.	three_prime_UTR	27141649	27141870	.	-	.	ID=Sb01g022150.1_utr_1;Parent=Sb01g022150.1
chromosome_1	.	three_prime_UTR	27308008	27308050	.	+	.	ID=Sb01g022220.2_utr_1;Parent=Sb01g022220.2
chromosome_1	.	three_prime_UTR	27338672	27338891	.	-	.	ID=Sb01g022250.1_utr_1;Parent=Sb01g022250.1
chromosome_1	.	three_prime_UTR	30228416	30228616	.	-	.	ID=Sb01g023070.1_utr_1;Parent=Sb01g023070.1
chromosome_1	.	three_prime_UTR	30479634	30480020	.	+	.	ID=Sb01g023110.1_utr_1;Parent=Sb01g023110.1
chromosome_1	.	three_prime_UTR	30565160	30565392	.	+	.	ID=Sb01g023140.1_utr_1;Parent=Sb01g023140.1
chromosome_1	.	three_prime_UTR	31754703	31755001	.	+	.	ID=Sb01g023530.1_utr_1;Parent=Sb01g023530.1
chromosome_1	.	three_prime_UTR	31996235	31996667	.	-	.	ID=Sb01g023750.5_utr_1;Parent=Sb01g023750.5
chromosome_1	.	three_prime_UTR	43111692	43111840	.	-	.	ID=Sb01g025920.1_utr_1;Parent=Sb01g025920.1
chromosome_1	.	three_prime_UTR	44260360	44260884	.	-	.	ID=Sb01g026330.1_utr_1;Parent=Sb01g026330.1
chromosome_1	.	three_prime_UTR	45192170	45192343	.	-	.	ID=Sb01g026600.1_utr_1;Parent=Sb01g026600.1
chromosome_1	.	three_prime_UTR	46062915	46063226	.	+	.	ID=Sb01g026920.1_utr_1;Parent=Sb01g026920.1
chromosome_1	.	three_prime_UTR	46136631	46136837	.	-	.	ID=Sb01g026980.1_utr_1;Parent=Sb01g026980.1
chromosome_1	.	three_prime_UTR	46978990	46979239	.	+	.	ID=Sb01g027330.1_utr_1;Parent=Sb01g027330.1
chromosome_1	.	three_prime_UTR	47117775	47118007	.	+	.	ID=Sb01g027390.1_utr_1;Parent=Sb01g027390.1
chromosome_1	.	three_prime_UTR	47284151	47284442	.	+	.	ID=Sb01g027420.1_utr_1;Parent=Sb01g027420.1
chromosome_1	.	three_prime_UTR	47693614	47693863	.	+	.	ID=Sb01g027540.1_utr_1;Parent=Sb01g027540.1
chromosome_1	.	three_prime_UTR	47826253	47826761	.	+	.	ID=Sb01g027550.1_utr_1;Parent=Sb01g027550.1
chromosome_1	.	three_prime_UTR	47879271	47879543	.	-	.	ID=Sb01g027580.1_utr_1;Parent=Sb01g027580.1
chromosome_1	.	three_prime_UTR	48161036	48161201	.	+	.	ID=Sb01g027670.1_utr_1;Parent=Sb01g027670.1
chromosome_1	.	three_prime_UTR	48161611	48161916	.	-	.	ID=Sb01g027680.1_utr_1;Parent=Sb01g027680.1
chromosome_1	.	three_prime_UTR	48235086	48235310	.	+	.	ID=Sb01g027700.1_utr_1;Parent=Sb01g027700.1
chromosome_1	.	three_prime_UTR	48246801	48247132	.	-	.	ID=Sb01g027740.1_utr_1;Parent=Sb01g027740.1
chromosome_1	.	three_prime_UTR	48408999	48409304	.	+	.	ID=Sb01g027790.2_utr_1;Parent=Sb01g027790.2
chromosome_1	.	three_prime_UTR	48415030	48415416	.	+	.	ID=Sb01g027800.1_utr_1;Parent=Sb01g027800.1
chromosome_1	.	three_prime_UTR	48462341	48462694	.	+	.	ID=Sb01g027830.1_utr_1;Parent=Sb01g027830.1
chromosome_1	.	three_prime_UTR	48536375	48536614	.	-	.	ID=Sb01g027890.1_utr_1;Parent=Sb01g027890.1
chromosome_1	.	three_prime_UTR	48623242	48623358	.	-	.	ID=Sb01g027930.1_utr_1;Parent=Sb01g027930.1
chromosome_1	.	three_prime_UTR	48753053	48753449	.	+	.	ID=Sb01g027990.1_utr_1;Parent=Sb01g027990.1
chromosome_1	.	three_prime_UTR	48991342	48991388	.	-	.	ID=Sb01g028100.1_utr_1;Parent=Sb01g028100.1
chromosome_1	.	three_prime_UTR	49299286	49299747	.	+	.	ID=Sb01g028250.1_utr_1;Parent=Sb01g028250.1
chromosome_1	.	three_prime_UTR	49449743	49450066	.	+	.	ID=Sb01g028310.1_utr_1;Parent=Sb01g028310.1
chromosome_1	.	three_prime_UTR	49490688	49490734	.	+	.	ID=Sb01g028380.1_utr_1;Parent=Sb01g028380.1
chromosome_1	.	three_prime_UTR	49490830	49491281	.	+	.	ID=Sb01g028380.1_utr_2;Parent=Sb01g028380.1
chromosome_1	.	three_prime_UTR	49616909	49617121	.	+	.	ID=Sb01g028420.1_utr_1;Parent=Sb01g028420.1
chromosome_1	.	three_prime_UTR	49627216	49627361	.	-	.	ID=Sb01g028430.1_utr_2;Parent=Sb01g028430.1
chromosome_1	.	three_prime_UTR	49672260	49672491	.	-	.	ID=Sb01g028470.1_utr_1;Parent=Sb01g028470.1
chromosome_1	.	three_prime_UTR	49678690	49678984	.	-	.	ID=Sb01g028480.1_utr_1;Parent=Sb01g028480.1
chromosome_1	.	three_prime_UTR	49773218	49773450	.	+	.	ID=Sb01g028520.1_utr_1;Parent=Sb01g028520.1
chromosome_1	.	three_prime_UTR	49779435	49779504	.	+	.	ID=Sb01g028540.1_utr_1;Parent=Sb01g028540.1
chromosome_1	.	three_prime_UTR	49982757	49982987	.	-	.	ID=Sb01g028650.1_utr_1;Parent=Sb01g028650.1
chromosome_1	.	three_prime_UTR	50095021	50095317	.	+	.	ID=Sb01g028690.1_utr_1;Parent=Sb01g028690.1
chromosome_1	.	three_prime_UTR	50107538	50107787	.	+	.	ID=Sb01g028700.1_utr_1;Parent=Sb01g028700.1
chromosome_1	.	three_prime_UTR	50112397	50112662	.	-	.	ID=Sb01g028720.1_utr_1;Parent=Sb01g028720.1
chromosome_1	.	three_prime_UTR	50125362	50125588	.	-	.	ID=Sb01g028740.1_utr_1;Parent=Sb01g028740.1
chromosome_1	.	three_prime_UTR	50185922	50186127	.	+	.	ID=Sb01g028760.2_utr_1;Parent=Sb01g028760.2
chromosome_1	.	three_prime_UTR	50279594	50279808	.	+	.	ID=Sb01g028830.1_utr_1;Parent=Sb01g028830.1
chromosome_1	.	three_prime_UTR	50281507	50281840	.	-	.	ID=Sb01g028840.1_utr_1;Parent=Sb01g028840.1
chromosome_1	.	three_prime_UTR	50432208	50432379	.	+	.	ID=Sb01g028930.1_utr_1;Parent=Sb01g028930.1
chromosome_1	.	three_prime_UTR	50484426	50484891	.	-	.	ID=Sb01g028950.1_utr_1;Parent=Sb01g028950.1
chromosome_1	.	three_prime_UTR	50571630	50571817	.	-	.	ID=Sb01g028980.1_utr_1;Parent=Sb01g028980.1
chromosome_1	.	three_prime_UTR	50672574	50672875	.	+	.	ID=Sb01g029020.1_utr_1;Parent=Sb01g029020.1
chromosome_1	.	three_prime_UTR	50748060	50748368	.	-	.	ID=Sb01g029060.1_utr_1;Parent=Sb01g029060.1
chromosome_1	.	three_prime_UTR	50786871	50786894	.	+	.	ID=Sb01g029070.1_utr_1;Parent=Sb01g029070.1
chromosome_1	.	three_prime_UTR	50786871	50787038	.	+	.	ID=Sb01g029070.2_utr_1;Parent=Sb01g029070.2
chromosome_1	.	three_prime_UTR	50836824	50837036	.	-	.	ID=Sb01g029090.1_utr_1;Parent=Sb01g029090.1
chromosome_1	.	three_prime_UTR	51371486	51371742	.	-	.	ID=Sb01g029400.1_utr_1;Parent=Sb01g029400.1
chromosome_1	.	three_prime_UTR	51565192	51566161	.	-	.	ID=Sb01g029530.1_utr_1;Parent=Sb01g029530.1
chromosome_1	.	three_prime_UTR	51660568	51660726	.	+	.	ID=Sb01g029600.1_utr_1;Parent=Sb01g029600.1
chromosome_1	.	three_prime_UTR	51709814	51709998	.	-	.	ID=Sb01g029640.1_utr_1;Parent=Sb01g029640.1
chromosome_1	.	three_prime_UTR	51739904	51740074	.	-	.	ID=Sb01g029660.1_utr_1;Parent=Sb01g029660.1
chromosome_1	.	three_prime_UTR	51891882	51892100	.	+	.	ID=Sb01g029790.1_utr_1;Parent=Sb01g029790.1
chromosome_1	.	three_prime_UTR	52041539	52041789	.	+	.	ID=Sb01g029920.1_utr_1;Parent=Sb01g029920.1
chromosome_1	.	three_prime_UTR	52057485	52057686	.	+	.	ID=Sb01g029930.1_utr_1;Parent=Sb01g029930.1
chromosome_1	.	three_prime_UTR	52352577	52352841	.	+	.	ID=Sb01g030150.1_utr_1;Parent=Sb01g030150.1
chromosome_1	.	three_prime_UTR	52408965	52409258	.	-	.	ID=Sb01g030190.1_utr_1;Parent=Sb01g030190.1
chromosome_1	.	three_prime_UTR	52454199	52454371	.	-	.	ID=Sb01g030230.1_utr_1;Parent=Sb01g030230.1
chromosome_1	.	three_prime_UTR	52581239	52581340	.	-	.	ID=Sb01g030270.1_utr_1;Parent=Sb01g030270.1
chromosome_1	.	three_prime_UTR	52710272	52710592	.	+	.	ID=Sb01g030340.1_utr_1;Parent=Sb01g030340.1
chromosome_1	.	three_prime_UTR	52713420	52713780	.	-	.	ID=Sb01g030345.1_utr_1;Parent=Sb01g030345.1
chromosome_1	.	three_prime_UTR	53150185	53150526	.	+	.	ID=Sb01g030580.1_utr_1;Parent=Sb01g030580.1
chromosome_1	.	three_prime_UTR	53200150	53200491	.	+	.	ID=Sb01g030620.1_utr_1;Parent=Sb01g030620.1
chromosome_1	.	three_prime_UTR	53283463	53283569	.	+	.	ID=Sb01g030700.1_utr_1;Parent=Sb01g030700.1
chromosome_1	.	three_prime_UTR	53398934	53399318	.	-	.	ID=Sb01g030780.1_utr_1;Parent=Sb01g030780.1
chromosome_1	.	three_prime_UTR	53531630	53531723	.	-	.	ID=Sb01g030920.1_utr_1;Parent=Sb01g030920.1
chromosome_1	.	three_prime_UTR	53564763	53565166	.	-	.	ID=Sb01g030980.1_utr_1;Parent=Sb01g030980.1
chromosome_1	.	three_prime_UTR	53731680	53732066	.	-	.	ID=Sb01g031160.1_utr_1;Parent=Sb01g031160.1
chromosome_1	.	three_prime_UTR	53767330	53767854	.	-	.	ID=Sb01g031190.1_utr_1;Parent=Sb01g031190.1
chromosome_1	.	three_prime_UTR	54074696	54074941	.	+	.	ID=Sb01g031480.1_utr_1;Parent=Sb01g031480.1
chromosome_1	.	three_prime_UTR	54110354	54110608	.	+	.	ID=Sb01g031520.1_utr_1;Parent=Sb01g031520.1
chromosome_1	.	three_prime_UTR	54113446	54113993	.	+	.	ID=Sb01g031530.1_utr_1;Parent=Sb01g031530.1
chromosome_1	.	three_prime_UTR	54535773	54536121	.	-	.	ID=Sb01g031820.1_utr_1;Parent=Sb01g031820.1
chromosome_1	.	three_prime_UTR	54550278	54550666	.	-	.	ID=Sb01g031840.1_utr_1;Parent=Sb01g031840.1
chromosome_1	.	three_prime_UTR	54561034	54561455	.	+	.	ID=Sb01g031850.1_utr_1;Parent=Sb01g031850.1
chromosome_1	.	three_prime_UTR	54606399	54606683	.	+	.	ID=Sb01g031870.1_utr_1;Parent=Sb01g031870.1
chromosome_1	.	three_prime_UTR	54633034	54633534	.	+	.	ID=Sb01g031880.1_utr_1;Parent=Sb01g031880.1
chromosome_1	.	three_prime_UTR	55092896	55093049	.	-	.	ID=Sb01g032210.1_utr_1;Parent=Sb01g032210.1
chromosome_1	.	three_prime_UTR	55163162	55163471	.	-	.	ID=Sb01g032280.1_utr_1;Parent=Sb01g032280.1
chromosome_1	.	three_prime_UTR	55324840	55325130	.	+	.	ID=Sb01g032430.1_utr_1;Parent=Sb01g032430.1
chromosome_1	.	three_prime_UTR	55572945	55573048	.	-	.	ID=Sb01g032620.2_utr_1;Parent=Sb01g032620.2
chromosome_1	.	three_prime_UTR	55592926	55593147	.	-	.	ID=Sb01g032660.1_utr_1;Parent=Sb01g032660.1
chromosome_1	.	three_prime_UTR	55663536	55663934	.	-	.	ID=Sb01g032730.1_utr_1;Parent=Sb01g032730.1
chromosome_1	.	three_prime_UTR	55861118	55861669	.	-	.	ID=Sb01g032910.1_utr_1;Parent=Sb01g032910.1
chromosome_1	.	three_prime_UTR	56070010	56070427	.	-	.	ID=Sb01g033030.1_utr_1;Parent=Sb01g033030.1
chromosome_1	.	three_prime_UTR	56110774	56111171	.	-	.	ID=Sb01g033050.1_utr_1;Parent=Sb01g033050.1
chromosome_1	.	three_prime_UTR	56572622	56572899	.	+	.	ID=Sb01g033340.1_utr_1;Parent=Sb01g033340.1
chromosome_1	.	three_prime_UTR	56593375	56593747	.	+	.	ID=Sb01g033350.1_utr_1;Parent=Sb01g033350.1
chromosome_1	.	three_prime_UTR	56595774	56595787	.	-	.	ID=Sb01g033360.2_utr_1;Parent=Sb01g033360.2
chromosome_1	.	three_prime_UTR	56595053	56595346	.	-	.	ID=Sb01g033360.2_utr_2;Parent=Sb01g033360.2
chromosome_1	.	three_prime_UTR	56867652	56867776	.	-	.	ID=Sb01g033540.1_utr_1;Parent=Sb01g033540.1
chromosome_1	.	three_prime_UTR	56898743	56898976	.	+	.	ID=Sb01g033570.1_utr_1;Parent=Sb01g033570.1
chromosome_1	.	three_prime_UTR	56966508	56966775	.	-	.	ID=Sb01g033650.1_utr_1;Parent=Sb01g033650.1
chromosome_1	.	three_prime_UTR	57009482	57009804	.	-	.	ID=Sb01g033720.1_utr_1;Parent=Sb01g033720.1
chromosome_1	.	three_prime_UTR	57231144	57231299	.	-	.	ID=Sb01g033830.1_utr_1;Parent=Sb01g033830.1
chromosome_1	.	three_prime_UTR	57237756	57238150	.	+	.	ID=Sb01g033840.1_utr_1;Parent=Sb01g033840.1
chromosome_1	.	three_prime_UTR	57240520	57240675	.	+	.	ID=Sb01g033850.1_utr_1;Parent=Sb01g033850.1
chromosome_1	.	three_prime_UTR	57250153	57250385	.	+	.	ID=Sb01g033855.1_utr_1;Parent=Sb01g033855.1
chromosome_1	.	three_prime_UTR	57324325	57324350	.	+	.	ID=Sb01g033900.1_utr_1;Parent=Sb01g033900.1
chromosome_1	.	three_prime_UTR	57324441	57324770	.	+	.	ID=Sb01g033900.1_utr_2;Parent=Sb01g033900.1
chromosome_1	.	three_prime_UTR	57324325	57324327	.	+	.	ID=Sb01g033900.2_utr_1;Parent=Sb01g033900.2
chromosome_1	.	three_prime_UTR	57324441	57324770	.	+	.	ID=Sb01g033900.2_utr_2;Parent=Sb01g033900.2
chromosome_1	.	three_prime_UTR	57371988	57372276	.	+	.	ID=Sb01g033940.1_utr_1;Parent=Sb01g033940.1
chromosome_1	.	three_prime_UTR	57595800	57596182	.	+	.	ID=Sb01g034130.1_utr_1;Parent=Sb01g034130.1
chromosome_1	.	three_prime_UTR	57676826	57677285	.	-	.	ID=Sb01g034220.1_utr_1;Parent=Sb01g034220.1
chromosome_1	.	three_prime_UTR	57779832	57779855	.	-	.	ID=Sb01g034310.1_utr_1;Parent=Sb01g034310.1
chromosome_1	.	three_prime_UTR	57806871	57807096	.	-	.	ID=Sb01g034340.1_utr_1;Parent=Sb01g034340.1
chromosome_1	.	three_prime_UTR	58025633	58025874	.	-	.	ID=Sb01g034560.1_utr_1;Parent=Sb01g034560.1
chromosome_1	.	three_prime_UTR	58109342	58109589	.	+	.	ID=Sb01g034670.1_utr_1;Parent=Sb01g034670.1
chromosome_1	.	three_prime_UTR	58299865	58300197	.	-	.	ID=Sb01g034870.1_utr_1;Parent=Sb01g034870.1
chromosome_1	.	three_prime_UTR	58733949	58734448	.	+	.	ID=Sb01g035210.1_utr_1;Parent=Sb01g035210.1
chromosome_1	.	three_prime_UTR	58786480	58786906	.	-	.	ID=Sb01g035250.1_utr_1;Parent=Sb01g035250.1
chromosome_1	.	three_prime_UTR	58819804	58820100	.	-	.	ID=Sb01g035280.1_utr_1;Parent=Sb01g035280.1
chromosome_1	.	three_prime_UTR	58829017	58829279	.	+	.	ID=Sb01g035290.1_utr_1;Parent=Sb01g035290.1
chromosome_1	.	three_prime_UTR	58840813	58841054	.	+	.	ID=Sb01g035310.1_utr_1;Parent=Sb01g035310.1
chromosome_1	.	three_prime_UTR	58885746	58885990	.	-	.	ID=Sb01g035350.1_utr_1;Parent=Sb01g035350.1
chromosome_1	.	three_prime_UTR	58887359	58887671	.	-	.	ID=Sb01g035350.2_utr_1;Parent=Sb01g035350.2
chromosome_1	.	three_prime_UTR	58902708	58902713	.	+	.	ID=Sb01g035360.1_utr_1;Parent=Sb01g035360.1
chromosome_1	.	three_prime_UTR	58903311	58903758	.	+	.	ID=Sb01g035360.1_utr_2;Parent=Sb01g035360.1
chromosome_1	.	three_prime_UTR	58931781	58932159	.	-	.	ID=Sb01g035380.1_utr_1;Parent=Sb01g035380.1
chromosome_1	.	three_prime_UTR	58962256	58962760	.	+	.	ID=Sb01g035410.2_utr_1;Parent=Sb01g035410.2
chromosome_1	.	three_prime_UTR	58993193	58993391	.	+	.	ID=Sb01g035450.2_utr_1;Parent=Sb01g035450.2
chromosome_1	.	three_prime_UTR	59193169	59193591	.	+	.	ID=Sb01g035560.1_utr_1;Parent=Sb01g035560.1
chromosome_1	.	three_prime_UTR	59216386	59216666	.	+	.	ID=Sb01g035570.1_utr_1;Parent=Sb01g035570.1
chromosome_1	.	three_prime_UTR	59419533	59420141	.	+	.	ID=Sb01g035780.1_utr_1;Parent=Sb01g035780.1
chromosome_1	.	three_prime_UTR	59435018	59435181	.	+	.	ID=Sb01g035810.1_utr_1;Parent=Sb01g035810.1
chromosome_1	.	three_prime_UTR	59589670	59590070	.	-	.	ID=Sb01g035950.2_utr_1;Parent=Sb01g035950.2
chromosome_1	.	three_prime_UTR	59603196	59603523	.	-	.	ID=Sb01g035960.1_utr_1;Parent=Sb01g035960.1
chromosome_1	.	three_prime_UTR	59754380	59754723	.	+	.	ID=Sb01g036140.1_utr_1;Parent=Sb01g036140.1
chromosome_1	.	three_prime_UTR	59771077	59771476	.	-	.	ID=Sb01g036170.1_utr_1;Parent=Sb01g036170.1
chromosome_1	.	three_prime_UTR	59863444	59863718	.	-	.	ID=Sb01g036220.1_utr_1;Parent=Sb01g036220.1
chromosome_1	.	three_prime_UTR	59876282	59876478	.	+	.	ID=Sb01g036230.2_utr_1;Parent=Sb01g036230.2
chromosome_1	.	three_prime_UTR	59877699	59878019	.	-	.	ID=Sb01g036240.1_utr_1;Parent=Sb01g036240.1
chromosome_1	.	three_prime_UTR	59890879	59891065	.	-	.	ID=Sb01g036260.1_utr_1;Parent=Sb01g036260.1
chromosome_1	.	three_prime_UTR	59931697	59931710	.	+	.	ID=Sb01g036300.1_utr_1;Parent=Sb01g036300.1
chromosome_1	.	three_prime_UTR	59937977	59938356	.	+	.	ID=Sb01g036330.1_utr_1;Parent=Sb01g036330.1
chromosome_1	.	three_prime_UTR	59992388	59992740	.	+	.	ID=Sb01g036380.1_utr_1;Parent=Sb01g036380.1
chromosome_1	.	three_prime_UTR	60001470	60001634	.	-	.	ID=Sb01g036400.1_utr_1;Parent=Sb01g036400.1
chromosome_1	.	three_prime_UTR	60203160	60203528	.	+	.	ID=Sb01g036580.1_utr_1;Parent=Sb01g036580.1
chromosome_1	.	three_prime_UTR	60220013	60220583	.	+	.	ID=Sb01g036590.1_utr_1;Parent=Sb01g036590.1
chromosome_1	.	three_prime_UTR	60240781	60241165	.	+	.	ID=Sb01g036620.1_utr_1;Parent=Sb01g036620.1
chromosome_1	.	three_prime_UTR	60250994	60251247	.	+	.	ID=Sb01g036630.1_utr_1;Parent=Sb01g036630.1
chromosome_1	.	three_prime_UTR	60319105	60319294	.	-	.	ID=Sb01g036700.1_utr_1;Parent=Sb01g036700.1
chromosome_1	.	three_prime_UTR	60330032	60330270	.	+	.	ID=Sb01g036710.1_utr_1;Parent=Sb01g036710.1
chromosome_1	.	three_prime_UTR	60346941	60347276	.	-	.	ID=Sb01g036740.1_utr_1;Parent=Sb01g036740.1
chromosome_1	.	three_prime_UTR	60397000	60397303	.	+	.	ID=Sb01g036790.1_utr_1;Parent=Sb01g036790.1
chromosome_1	.	three_prime_UTR	60398661	60398873	.	-	.	ID=Sb01g036800.2_utr_1;Parent=Sb01g036800.2
chromosome_1	.	three_prime_UTR	60414857	60414959	.	-	.	ID=Sb01g036820.1_utr_1;Parent=Sb01g036820.1
chromosome_1	.	three_prime_UTR	60417677	60417896	.	-	.	ID=Sb01g036830.1_utr_1;Parent=Sb01g036830.1
chromosome_1	.	three_prime_UTR	60468260	60468591	.	+	.	ID=Sb01g036890.1_utr_1;Parent=Sb01g036890.1
chromosome_1	.	three_prime_UTR	60474689	60475216	.	-	.	ID=Sb01g036900.1_utr_1;Parent=Sb01g036900.1
chromosome_1	.	three_prime_UTR	60542716	60543171	.	-	.	ID=Sb01g037010.1_utr_1;Parent=Sb01g037010.1
chromosome_1	.	three_prime_UTR	60639660	60640022	.	-	.	ID=Sb01g037090.1_utr_1;Parent=Sb01g037090.1
chromosome_1	.	three_prime_UTR	60655270	60655545	.	+	.	ID=Sb01g037100.1_utr_1;Parent=Sb01g037100.1
chromosome_1	.	three_prime_UTR	60711435	60711774	.	-	.	ID=Sb01g037130.1_utr_1;Parent=Sb01g037130.1
chromosome_1	.	three_prime_UTR	60777849	60778093	.	-	.	ID=Sb01g037220.1_utr_1;Parent=Sb01g037220.1
chromosome_1	.	three_prime_UTR	60824619	60824824	.	-	.	ID=Sb01g037250.1_utr_1;Parent=Sb01g037250.1
chromosome_1	.	three_prime_UTR	60883677	60883995	.	-	.	ID=Sb01g037310.1_utr_1;Parent=Sb01g037310.1
chromosome_1	.	three_prime_UTR	61003904	61004202	.	-	.	ID=Sb01g037440.1_utr_1;Parent=Sb01g037440.1
chromosome_1	.	three_prime_UTR	61065216	61065470	.	-	.	ID=Sb01g037510.1_utr_1;Parent=Sb01g037510.1
chromosome_1	.	three_prime_UTR	61109734	61109964	.	-	.	ID=Sb01g037560.1_utr_1;Parent=Sb01g037560.1
chromosome_1	.	three_prime_UTR	61137788	61137959	.	+	.	ID=Sb01g037600.1_utr_1;Parent=Sb01g037600.1
chromosome_1	.	three_prime_UTR	61564448	61564787	.	-	.	ID=Sb01g037970.1_utr_1;Parent=Sb01g037970.1
chromosome_1	.	three_prime_UTR	61634189	61634481	.	+	.	ID=Sb01g038040.2_utr_1;Parent=Sb01g038040.2
chromosome_1	.	three_prime_UTR	61665350	61665538	.	+	.	ID=Sb01g038060.1_utr_1;Parent=Sb01g038060.1
chromosome_1	.	three_prime_UTR	61752878	61753107	.	-	.	ID=Sb01g038170.1_utr_1;Parent=Sb01g038170.1
chromosome_1	.	three_prime_UTR	61780104	61780375	.	-	.	ID=Sb01g038230.1_utr_1;Parent=Sb01g038230.1
chromosome_1	.	three_prime_UTR	61822759	61822986	.	-	.	ID=Sb01g038290.1_utr_1;Parent=Sb01g038290.1
chromosome_1	.	three_prime_UTR	61914742	61915058	.	+	.	ID=Sb01g038390.1_utr_1;Parent=Sb01g038390.1
chromosome_1	.	three_prime_UTR	61929253	61929559	.	-	.	ID=Sb01g038400.1_utr_1;Parent=Sb01g038400.1
chromosome_1	.	three_prime_UTR	61994323	61994925	.	+	.	ID=Sb01g038460.2_utr_1;Parent=Sb01g038460.2
chromosome_1	.	three_prime_UTR	62095852	62096236	.	-	.	ID=Sb01g038560.2_utr_1;Parent=Sb01g038560.2
chromosome_1	.	three_prime_UTR	62127104	62127425	.	-	.	ID=Sb01g038610.1_utr_1;Parent=Sb01g038610.1
chromosome_1	.	three_prime_UTR	62132641	62132994	.	-	.	ID=Sb01g038620.1_utr_1;Parent=Sb01g038620.1
chromosome_1	.	three_prime_UTR	62149746	62150050	.	+	.	ID=Sb01g038630.1_utr_1;Parent=Sb01g038630.1
chromosome_1	.	three_prime_UTR	62176301	62177124	.	+	.	ID=Sb01g038660.1_utr_1;Parent=Sb01g038660.1
chromosome_1	.	three_prime_UTR	62177973	62178357	.	+	.	ID=Sb01g038670.1_utr_1;Parent=Sb01g038670.1
chromosome_1	.	three_prime_UTR	62237459	62237741	.	+	.	ID=Sb01g038750.1_utr_1;Parent=Sb01g038750.1
chromosome_1	.	three_prime_UTR	62237459	62237741	.	+	.	ID=Sb01g038750.2_utr_1;Parent=Sb01g038750.2
chromosome_1	.	three_prime_UTR	62240129	62240512	.	-	.	ID=Sb01g038760.1_utr_1;Parent=Sb01g038760.1
chromosome_1	.	three_prime_UTR	62280549	62280565	.	-	.	ID=Sb01g038780.1_utr_1;Parent=Sb01g038780.1
chromosome_1	.	three_prime_UTR	62313799	62314184	.	+	.	ID=Sb01g038820.1_utr_1;Parent=Sb01g038820.1
chromosome_1	.	three_prime_UTR	62382084	62382324	.	+	.	ID=Sb01g038900.1_utr_1;Parent=Sb01g038900.1
chromosome_1	.	three_prime_UTR	62464335	62464450	.	-	.	ID=Sb01g039000.1_utr_1;Parent=Sb01g039000.1
chromosome_1	.	three_prime_UTR	62493264	62493570	.	-	.	ID=Sb01g039040.1_utr_1;Parent=Sb01g039040.1
chromosome_1	.	three_prime_UTR	62698903	62699343	.	-	.	ID=Sb01g039260.1_utr_1;Parent=Sb01g039260.1
chromosome_1	.	three_prime_UTR	62762319	62762763	.	+	.	ID=Sb01g039330.1_utr_1;Parent=Sb01g039330.1
chromosome_1	.	three_prime_UTR	62776518	62776831	.	-	.	ID=Sb01g039350.2_utr_1;Parent=Sb01g039350.2
chromosome_1	.	three_prime_UTR	62810207	62810534	.	+	.	ID=Sb01g039390.1_utr_1;Parent=Sb01g039390.1
chromosome_1	.	three_prime_UTR	62934470	62934658	.	+	.	ID=Sb01g039520.1_utr_1;Parent=Sb01g039520.1
chromosome_1	.	three_prime_UTR	62934925	62935096	.	-	.	ID=Sb01g039530.1_utr_1;Parent=Sb01g039530.1
chromosome_1	.	three_prime_UTR	62939704	62940184	.	-	.	ID=Sb01g039540.1_utr_1;Parent=Sb01g039540.1
chromosome_1	.	three_prime_UTR	63050943	63051179	.	+	.	ID=Sb01g039590.1_utr_1;Parent=Sb01g039590.1
chromosome_1	.	three_prime_UTR	63098471	63098723	.	+	.	ID=Sb01g039630.1_utr_1;Parent=Sb01g039630.1
chromosome_1	.	three_prime_UTR	63099296	63099607	.	-	.	ID=Sb01g039640.1_utr_1;Parent=Sb01g039640.1
chromosome_1	.	three_prime_UTR	63108216	63109023	.	-	.	ID=Sb01g039650.1_utr_1;Parent=Sb01g039650.1
chromosome_1	.	three_prime_UTR	63129703	63129989	.	-	.	ID=Sb01g039660.1_utr_1;Parent=Sb01g039660.1
chromosome_1	.	three_prime_UTR	63148796	63148891	.	+	.	ID=Sb01g039670.1_utr_1;Parent=Sb01g039670.1
chromosome_1	.	three_prime_UTR	63149033	63149766	.	+	.	ID=Sb01g039670.1_utr_2;Parent=Sb01g039670.1
chromosome_1	.	three_prime_UTR	63161002	63161381	.	-	.	ID=Sb01g039680.1_utr_1;Parent=Sb01g039680.1
chromosome_1	.	three_prime_UTR	63208014	63208198	.	-	.	ID=Sb01g039720.1_utr_1;Parent=Sb01g039720.1
chromosome_1	.	three_prime_UTR	63260661	63260669	.	+	.	ID=Sb01g039820.1_utr_1;Parent=Sb01g039820.1
chromosome_1	.	three_prime_UTR	63318991	63319226	.	+	.	ID=Sb01g039880.1_utr_1;Parent=Sb01g039880.1
chromosome_1	.	three_prime_UTR	63333536	63334100	.	+	.	ID=Sb01g039890.1_utr_1;Parent=Sb01g039890.1
chromosome_1	.	three_prime_UTR	63401797	63402043	.	+	.	ID=Sb01g039960.1_utr_1;Parent=Sb01g039960.1
chromosome_1	.	three_prime_UTR	63414313	63414583	.	+	.	ID=Sb01g039980.1_utr_1;Parent=Sb01g039980.1
chromosome_1	.	three_prime_UTR	63446819	63447088	.	-	.	ID=Sb01g040030.1_utr_1;Parent=Sb01g040030.1
chromosome_1	.	three_prime_UTR	63463512	63463733	.	+	.	ID=Sb01g040070.1_utr_1;Parent=Sb01g040070.1
chromosome_1	.	three_prime_UTR	63492101	63492310	.	+	.	ID=Sb01g040100.3_utr_1;Parent=Sb01g040100.3
chromosome_1	.	three_prime_UTR	63590538	63590774	.	-	.	ID=Sb01g040210.1_utr_1;Parent=Sb01g040210.1
chromosome_1	.	three_prime_UTR	63653318	63653746	.	-	.	ID=Sb01g040290.1_utr_1;Parent=Sb01g040290.1
chromosome_1	.	three_prime_UTR	63683903	63684064	.	+	.	ID=Sb01g040320.1_utr_1;Parent=Sb01g040320.1
chromosome_1	.	three_prime_UTR	63754902	63755347	.	+	.	ID=Sb01g040400.1_utr_1;Parent=Sb01g040400.1
chromosome_1	.	three_prime_UTR	64174407	64174569	.	+	.	ID=Sb01g040860.1_utr_1;Parent=Sb01g040860.1
chromosome_1	.	three_prime_UTR	64226744	64226971	.	+	.	ID=Sb01g040920.1_utr_1;Parent=Sb01g040920.1
chromosome_1	.	three_prime_UTR	64298325	64298554	.	-	.	ID=Sb01g041010.1_utr_1;Parent=Sb01g041010.1
chromosome_1	.	three_prime_UTR	64305205	64305479	.	+	.	ID=Sb01g041020.1_utr_1;Parent=Sb01g041020.1
chromosome_1	.	three_prime_UTR	64315917	64316156	.	-	.	ID=Sb01g041040.1_utr_1;Parent=Sb01g041040.1
chromosome_1	.	three_prime_UTR	64647364	64647769	.	+	.	ID=Sb01g041340.1_utr_1;Parent=Sb01g041340.1
chromosome_1	.	three_prime_UTR	64694488	64694648	.	+	.	ID=Sb01g041390.1_utr_1;Parent=Sb01g041390.1
chromosome_1	.	three_prime_UTR	64739144	64739358	.	-	.	ID=Sb01g041410.1_utr_1;Parent=Sb01g041410.1
chromosome_1	.	three_prime_UTR	64743199	64743475	.	-	.	ID=Sb01g041420.1_utr_1;Parent=Sb01g041420.1
chromosome_1	.	three_prime_UTR	64758636	64758906	.	-	.	ID=Sb01g041430.1_utr_1;Parent=Sb01g041430.1
chromosome_1	.	three_prime_UTR	64784349	64784663	.	+	.	ID=Sb01g041460.1_utr_1;Parent=Sb01g041460.1
chromosome_1	.	three_prime_UTR	64784349	64784663	.	+	.	ID=Sb01g041460.3_utr_1;Parent=Sb01g041460.3
chromosome_1	.	three_prime_UTR	64848134	64848441	.	-	.	ID=Sb01g041550.1_utr_1;Parent=Sb01g041550.1
chromosome_1	.	three_prime_UTR	64937158	64937595	.	-	.	ID=Sb01g041650.1_utr_1;Parent=Sb01g041650.1
chromosome_1	.	three_prime_UTR	65069504	65069693	.	+	.	ID=Sb01g041830.1_utr_1;Parent=Sb01g041830.1
chromosome_1	.	three_prime_UTR	65316816	65316828	.	-	.	ID=Sb01g042020.1_utr_1;Parent=Sb01g042020.1
chromosome_1	.	three_prime_UTR	65329882	65330087	.	-	.	ID=Sb01g042023.1_utr_1;Parent=Sb01g042023.1
chromosome_1	.	three_prime_UTR	65328906	65329189	.	-	.	ID=Sb01g042023.1_utr_2;Parent=Sb01g042023.1
chromosome_1	.	three_prime_UTR	65376078	65376354	.	-	.	ID=Sb01g042050.1_utr_1;Parent=Sb01g042050.1
chromosome_1	.	three_prime_UTR	65390268	65390846	.	-	.	ID=Sb01g042060.1_utr_1;Parent=Sb01g042060.1
chromosome_1	.	three_prime_UTR	65549188	65549637	.	+	.	ID=Sb01g042260.2_utr_1;Parent=Sb01g042260.2
chromosome_1	.	three_prime_UTR	65549430	65549637	.	+	.	ID=Sb01g042260.3_utr_1;Parent=Sb01g042260.3
chromosome_1	.	three_prime_UTR	65576141	65576411	.	-	.	ID=Sb01g042290.1_utr_1;Parent=Sb01g042290.1
chromosome_1	.	three_prime_UTR	65623074	65623296	.	-	.	ID=Sb01g042360.1_utr_1;Parent=Sb01g042360.1
chromosome_1	.	three_prime_UTR	65652993	65653424	.	+	.	ID=Sb01g042380.1_utr_1;Parent=Sb01g042380.1
chromosome_1	.	three_prime_UTR	65657277	65657299	.	-	.	ID=Sb01g042400.1_utr_1;Parent=Sb01g042400.1
chromosome_1	.	three_prime_UTR	65723918	65724231	.	+	.	ID=Sb01g042450.1_utr_1;Parent=Sb01g042450.1
chromosome_1	.	three_prime_UTR	65731136	65731239	.	+	.	ID=Sb01g042470.1_utr_1;Parent=Sb01g042470.1
chromosome_1	.	three_prime_UTR	65899867	65900039	.	+	.	ID=Sb01g042650.1_utr_1;Parent=Sb01g042650.1
chromosome_1	.	three_prime_UTR	65932642	65932927	.	+	.	ID=Sb01g042680.1_utr_1;Parent=Sb01g042680.1
chromosome_1	.	three_prime_UTR	65953892	65954253	.	+	.	ID=Sb01g042690.1_utr_1;Parent=Sb01g042690.1
chromosome_1	.	three_prime_UTR	66148867	66149157	.	+	.	ID=Sb01g042860.2_utr_1;Parent=Sb01g042860.2
chromosome_1	.	three_prime_UTR	66163506	66163635	.	+	.	ID=Sb01g042880.1_utr_1;Parent=Sb01g042880.1
chromosome_1	.	three_prime_UTR	66193152	66193394	.	-	.	ID=Sb01g042920.1_utr_1;Parent=Sb01g042920.1
chromosome_1	.	three_prime_UTR	66202192	66202545	.	-	.	ID=Sb01g042930.1_utr_1;Parent=Sb01g042930.1
chromosome_1	.	three_prime_UTR	66338522	66338895	.	-	.	ID=Sb01g043020.2_utr_1;Parent=Sb01g043020.2
chromosome_1	.	three_prime_UTR	66339562	66339604	.	-	.	ID=Sb01g043020.3_utr_1;Parent=Sb01g043020.3
chromosome_1	.	three_prime_UTR	66338522	66339135	.	-	.	ID=Sb01g043020.3_utr_2;Parent=Sb01g043020.3
chromosome_1	.	three_prime_UTR	66375836	66376122	.	-	.	ID=Sb01g043050.1_utr_1;Parent=Sb01g043050.1
chromosome_1	.	three_prime_UTR	66384059	66384427	.	-	.	ID=Sb01g043060.1_utr_1;Parent=Sb01g043060.1
chromosome_1	.	three_prime_UTR	66423760	66423986	.	-	.	ID=Sb01g043150.1_utr_1;Parent=Sb01g043150.1
chromosome_1	.	three_prime_UTR	66449401	66449506	.	-	.	ID=Sb01g043180.1_utr_1;Parent=Sb01g043180.1
chromosome_1	.	three_prime_UTR	66482229	66482415	.	-	.	ID=Sb01g043230.1_utr_1;Parent=Sb01g043230.1
chromosome_1	.	three_prime_UTR	66527083	66527462	.	+	.	ID=Sb01g043300.1_utr_1;Parent=Sb01g043300.1
chromosome_1	.	three_prime_UTR	66549192	66549742	.	-	.	ID=Sb01g043350.1_utr_1;Parent=Sb01g043350.1
chromosome_1	.	three_prime_UTR	66564806	66565073	.	+	.	ID=Sb01g043370.1_utr_1;Parent=Sb01g043370.1
chromosome_1	.	three_prime_UTR	66622606	66622882	.	-	.	ID=Sb01g043460.1_utr_1;Parent=Sb01g043460.1
chromosome_1	.	three_prime_UTR	66636712	66637011	.	+	.	ID=Sb01g043490.1_utr_1;Parent=Sb01g043490.1
chromosome_1	.	three_prime_UTR	66778671	66779167	.	-	.	ID=Sb01g043630.1_utr_1;Parent=Sb01g043630.1
chromosome_1	.	three_prime_UTR	66805210	66805798	.	-	.	ID=Sb01g043660.2_utr_1;Parent=Sb01g043660.2
chromosome_1	.	three_prime_UTR	66841665	66842019	.	+	.	ID=Sb01g043700.1_utr_1;Parent=Sb01g043700.1
chromosome_1	.	three_prime_UTR	66872792	66873143	.	+	.	ID=Sb01g043750.1_utr_1;Parent=Sb01g043750.1
chromosome_1	.	three_prime_UTR	66911544	66911834	.	+	.	ID=Sb01g043820.1_utr_1;Parent=Sb01g043820.1
chromosome_1	.	three_prime_UTR	67024745	67025072	.	+	.	ID=Sb01g043910.1_utr_1;Parent=Sb01g043910.1
chromosome_1	.	three_prime_UTR	67034186	67034603	.	-	.	ID=Sb01g043930.1_utr_1;Parent=Sb01g043930.1
chromosome_1	.	three_prime_UTR	67146695	67147012	.	+	.	ID=Sb01g044020.1_utr_1;Parent=Sb01g044020.1
chromosome_1	.	three_prime_UTR	67154884	67155039	.	+	.	ID=Sb01g044040.1_utr_1;Parent=Sb01g044040.1
chromosome_1	.	three_prime_UTR	67250718	67251109	.	-	.	ID=Sb01g044090.1_utr_1;Parent=Sb01g044090.1
chromosome_1	.	three_prime_UTR	67316622	67316922	.	-	.	ID=Sb01g044140.1_utr_1;Parent=Sb01g044140.1
chromosome_1	.	three_prime_UTR	67360823	67361191	.	-	.	ID=Sb01g044230.2_utr_1;Parent=Sb01g044230.2
chromosome_1	.	three_prime_UTR	67432761	67433060	.	+	.	ID=Sb01g044290.1_utr_1;Parent=Sb01g044290.1
chromosome_1	.	three_prime_UTR	67469395	67469573	.	+	.	ID=Sb01g044350.1_utr_1;Parent=Sb01g044350.1
chromosome_1	.	three_prime_UTR	67714857	67715134	.	+	.	ID=Sb01g044580.1_utr_1;Parent=Sb01g044580.1
chromosome_1	.	three_prime_UTR	67881829	67882008	.	-	.	ID=Sb01g044710.1_utr_1;Parent=Sb01g044710.1
chromosome_1	.	three_prime_UTR	67957063	67957356	.	-	.	ID=Sb01g044800.1_utr_1;Parent=Sb01g044800.1
chromosome_1	.	three_prime_UTR	67980836	67981206	.	+	.	ID=Sb01g044810.2_utr_1;Parent=Sb01g044810.2
chromosome_1	.	three_prime_UTR	67980566	67980658	.	+	.	ID=Sb01g044810.3_utr_1;Parent=Sb01g044810.3
chromosome_1	.	three_prime_UTR	67980811	67981206	.	+	.	ID=Sb01g044810.3_utr_2;Parent=Sb01g044810.3
chromosome_1	.	three_prime_UTR	68041657	68041789	.	-	.	ID=Sb01g044900.1_utr_1;Parent=Sb01g044900.1
chromosome_1	.	three_prime_UTR	68207702	68207863	.	+	.	ID=Sb01g045040.1_utr_1;Parent=Sb01g045040.1
chromosome_1	.	three_prime_UTR	68238866	68239060	.	+	.	ID=Sb01g045090.1_utr_1;Parent=Sb01g045090.1
chromosome_1	.	three_prime_UTR	68252200	68252702	.	-	.	ID=Sb01g045110.1_utr_1;Parent=Sb01g045110.1
chromosome_1	.	three_prime_UTR	68317581	68317887	.	-	.	ID=Sb01g045150.1_utr_1;Parent=Sb01g045150.1
chromosome_1	.	three_prime_UTR	68334773	68334973	.	-	.	ID=Sb01g045170.1_utr_1;Parent=Sb01g045170.1
chromosome_1	.	three_prime_UTR	68342385	68342757	.	-	.	ID=Sb01g045180.1_utr_1;Parent=Sb01g045180.1
chromosome_1	.	three_prime_UTR	68359437	68359825	.	+	.	ID=Sb01g045200.1_utr_1;Parent=Sb01g045200.1
chromosome_1	.	three_prime_UTR	68364680	68364876	.	+	.	ID=Sb01g045210.1_utr_1;Parent=Sb01g045210.1
chromosome_1	.	three_prime_UTR	68446877	68447262	.	-	.	ID=Sb01g045330.1_utr_1;Parent=Sb01g045330.1
chromosome_1	.	three_prime_UTR	68561753	68562077	.	+	.	ID=Sb01g045460.1_utr_1;Parent=Sb01g045460.1
chromosome_1	.	three_prime_UTR	68567987	68568234	.	+	.	ID=Sb01g045470.1_utr_1;Parent=Sb01g045470.1
chromosome_1	.	three_prime_UTR	68578361	68578693	.	-	.	ID=Sb01g045490.1_utr_1;Parent=Sb01g045490.1
chromosome_1	.	three_prime_UTR	68598551	68598915	.	+	.	ID=Sb01g045500.1_utr_1;Parent=Sb01g045500.1
chromosome_1	.	three_prime_UTR	68762449	68762982	.	-	.	ID=Sb01g045700.1_utr_1;Parent=Sb01g045700.1
chromosome_1	.	three_prime_UTR	68762603	68762982	.	-	.	ID=Sb01g045700.3_utr_1;Parent=Sb01g045700.3
chromosome_1	.	three_prime_UTR	68813421	68813945	.	+	.	ID=Sb01g045720.1_utr_1;Parent=Sb01g045720.1
chromosome_1	.	three_prime_UTR	68889103	68889290	.	+	.	ID=Sb01g045780.1_utr_1;Parent=Sb01g045780.1
chromosome_1	.	three_prime_UTR	68916042	68916301	.	-	.	ID=Sb01g045840.1_utr_1;Parent=Sb01g045840.1
chromosome_1	.	three_prime_UTR	69072542	69073304	.	-	.	ID=Sb01g045990.1_utr_1;Parent=Sb01g045990.1
chromosome_1	.	three_prime_UTR	69078369	69078621	.	+	.	ID=Sb01g046000.1_utr_1;Parent=Sb01g046000.1
chromosome_1	.	three_prime_UTR	69094347	69095473	.	+	.	ID=Sb01g046020.1_utr_1;Parent=Sb01g046020.1
chromosome_1	.	three_prime_UTR	69135670	69136067	.	-	.	ID=Sb01g046070.1_utr_1;Parent=Sb01g046070.1
chromosome_1	.	three_prime_UTR	69271917	69272152	.	-	.	ID=Sb01g046230.1_utr_1;Parent=Sb01g046230.1
chromosome_1	.	three_prime_UTR	69538480	69538633	.	-	.	ID=Sb01g046360.1_utr_1;Parent=Sb01g046360.1
chromosome_1	.	three_prime_UTR	69670427	69670591	.	+	.	ID=Sb01g046470.1_utr_1;Parent=Sb01g046470.1
chromosome_1	.	three_prime_UTR	69675867	69676224	.	+	.	ID=Sb01g046490.1_utr_1;Parent=Sb01g046490.1
chromosome_1	.	three_prime_UTR	69735111	69735520	.	+	.	ID=Sb01g046550.1_utr_1;Parent=Sb01g046550.1
chromosome_1	.	three_prime_UTR	69735111	69735520	.	+	.	ID=Sb01g046550.2_utr_1;Parent=Sb01g046550.2
chromosome_1	.	three_prime_UTR	69740050	69740465	.	-	.	ID=Sb01g046570.1_utr_1;Parent=Sb01g046570.1
chromosome_1	.	three_prime_UTR	69745737	69746101	.	-	.	ID=Sb01g046580.1_utr_1;Parent=Sb01g046580.1
chromosome_1	.	three_prime_UTR	69749761	69750313	.	-	.	ID=Sb01g046585.1_utr_1;Parent=Sb01g046585.1
chromosome_1	.	three_prime_UTR	69920350	69920522	.	+	.	ID=Sb01g046780.1_utr_1;Parent=Sb01g046780.1
chromosome_1	.	three_prime_UTR	69969567	69969884	.	+	.	ID=Sb01g046840.1_utr_1;Parent=Sb01g046840.1
chromosome_1	.	three_prime_UTR	70054070	70054355	.	+	.	ID=Sb01g046960.1_utr_1;Parent=Sb01g046960.1
chromosome_1	.	three_prime_UTR	70067403	70067647	.	+	.	ID=Sb01g046980.1_utr_1;Parent=Sb01g046980.1
chromosome_1	.	three_prime_UTR	70131582	70131841	.	+	.	ID=Sb01g047040.1_utr_1;Parent=Sb01g047040.1
chromosome_1	.	three_prime_UTR	70166422	70166793	.	+	.	ID=Sb01g047080.5_utr_1;Parent=Sb01g047080.5
chromosome_1	.	three_prime_UTR	70173877	70174063	.	-	.	ID=Sb01g047090.1_utr_1;Parent=Sb01g047090.1
chromosome_1	.	three_prime_UTR	70248352	70248652	.	+	.	ID=Sb01g047140.1_utr_1;Parent=Sb01g047140.1
chromosome_1	.	three_prime_UTR	70445456	70445737	.	-	.	ID=Sb01g047350.2_utr_1;Parent=Sb01g047350.2
chromosome_1	.	three_prime_UTR	70515978	70516333	.	+	.	ID=Sb01g047420.1_utr_1;Parent=Sb01g047420.1
chromosome_1	.	three_prime_UTR	70600261	70600429	.	-	.	ID=Sb01g047510.1_utr_1;Parent=Sb01g047510.1
chromosome_1	.	three_prime_UTR	70644912	70645194	.	+	.	ID=Sb01g047540.1_utr_1;Parent=Sb01g047540.1
chromosome_1	.	three_prime_UTR	70667863	70668203	.	+	.	ID=Sb01g047560.1_utr_1;Parent=Sb01g047560.1
chromosome_1	.	three_prime_UTR	70723024	70723371	.	+	.	ID=Sb01g047630.1_utr_1;Parent=Sb01g047630.1
chromosome_1	.	three_prime_UTR	70761072	70761312	.	-	.	ID=Sb01g047680.1_utr_1;Parent=Sb01g047680.1
chromosome_1	.	three_prime_UTR	70877304	70877415	.	-	.	ID=Sb01g047740.1_utr_1;Parent=Sb01g047740.1
chromosome_1	.	three_prime_UTR	70940427	70940815	.	+	.	ID=Sb01g047820.1_utr_1;Parent=Sb01g047820.1
chromosome_1	.	three_prime_UTR	70940674	70940815	.	+	.	ID=Sb01g047820.2_utr_1;Parent=Sb01g047820.2
chromosome_1	.	three_prime_UTR	70941453	70941776	.	-	.	ID=Sb01g047830.1_utr_1;Parent=Sb01g047830.1
chromosome_1	.	three_prime_UTR	70972000	70972278	.	+	.	ID=Sb01g047840.2_utr_1;Parent=Sb01g047840.2
chromosome_1	.	three_prime_UTR	71000989	71001171	.	-	.	ID=Sb01g047920.1_utr_1;Parent=Sb01g047920.1
chromosome_1	.	three_prime_UTR	71009451	71009867	.	-	.	ID=Sb01g047930.1_utr_1;Parent=Sb01g047930.1
chromosome_1	.	three_prime_UTR	71063885	71064161	.	+	.	ID=Sb01g047970.1_utr_1;Parent=Sb01g047970.1
chromosome_1	.	three_prime_UTR	71141371	71141371	.	-	.	ID=Sb01g048070.1_utr_1;Parent=Sb01g048070.1
chromosome_1	.	three_prime_UTR	71171099	71171284	.	-	.	ID=Sb01g048120.1_utr_1;Parent=Sb01g048120.1
chromosome_1	.	three_prime_UTR	71195201	71195553	.	-	.	ID=Sb01g048160.1_utr_1;Parent=Sb01g048160.1
chromosome_1	.	three_prime_UTR	71236666	71237063	.	-	.	ID=Sb01g048190.1_utr_1;Parent=Sb01g048190.1
chromosome_1	.	three_prime_UTR	71265099	71265390	.	-	.	ID=Sb01g048230.1_utr_1;Parent=Sb01g048230.1
chromosome_1	.	three_prime_UTR	71300748	71301052	.	+	.	ID=Sb01g048270.1_utr_1;Parent=Sb01g048270.1
chromosome_1	.	three_prime_UTR	71399214	71399743	.	+	.	ID=Sb01g048370.1_utr_1;Parent=Sb01g048370.1
chromosome_1	.	three_prime_UTR	71403382	71403728	.	-	.	ID=Sb01g048380.1_utr_1;Parent=Sb01g048380.1
chromosome_1	.	three_prime_UTR	71433141	71433170	.	+	.	ID=Sb01g048410.1_utr_1;Parent=Sb01g048410.1
chromosome_1	.	three_prime_UTR	71460900	71460904	.	-	.	ID=Sb01g048450.3_utr_1;Parent=Sb01g048450.3
chromosome_1	.	three_prime_UTR	71480900	71481240	.	-	.	ID=Sb01g048470.1_utr_1;Parent=Sb01g048470.1
chromosome_1	.	three_prime_UTR	71480900	71481240	.	-	.	ID=Sb01g048470.2_utr_1;Parent=Sb01g048470.2
chromosome_1	.	three_prime_UTR	71525492	71525731	.	+	.	ID=Sb01g048520.1_utr_1;Parent=Sb01g048520.1
chromosome_1	.	three_prime_UTR	71623976	71624299	.	-	.	ID=Sb01g048660.1_utr_1;Parent=Sb01g048660.1
chromosome_1	.	three_prime_UTR	71727775	71728297	.	+	.	ID=Sb01g048750.1_utr_1;Parent=Sb01g048750.1
chromosome_1	.	three_prime_UTR	71804648	71804738	.	+	.	ID=Sb01g048810.1_utr_1;Parent=Sb01g048810.1
chromosome_1	.	three_prime_UTR	71814239	71814415	.	-	.	ID=Sb01g048830.1_utr_1;Parent=Sb01g048830.1
chromosome_1	.	three_prime_UTR	71818611	71818965	.	-	.	ID=Sb01g048840.1_utr_1;Parent=Sb01g048840.1
chromosome_1	.	three_prime_UTR	71955020	71955556	.	-	.	ID=Sb01g048980.1_utr_1;Parent=Sb01g048980.1
chromosome_1	.	three_prime_UTR	72295673	72295972	.	+	.	ID=Sb01g049280.1_utr_1;Parent=Sb01g049280.1
chromosome_1	.	three_prime_UTR	72332924	72333237	.	-	.	ID=Sb01g049330.1_utr_1;Parent=Sb01g049330.1
chromosome_1	.	three_prime_UTR	72377697	72378032	.	-	.	ID=Sb01g049370.1_utr_1;Parent=Sb01g049370.1
chromosome_1	.	three_prime_UTR	72604613	72604918	.	+	.	ID=Sb01g049670.1_utr_1;Parent=Sb01g049670.1
chromosome_1	.	three_prime_UTR	72826822	72827108	.	+	.	ID=Sb01g049830.1_utr_1;Parent=Sb01g049830.1
chromosome_1	.	three_prime_UTR	72905280	72905635	.	-	.	ID=Sb01g049910.1_utr_1;Parent=Sb01g049910.1
chromosome_1	.	three_prime_UTR	72996048	72996314	.	-	.	ID=Sb01g050040.1_utr_1;Parent=Sb01g050040.1
chromosome_1	.	three_prime_UTR	73000226	73000390	.	-	.	ID=Sb01g050050.1_utr_1;Parent=Sb01g050050.1
chromosome_1	.	three_prime_UTR	73080434	73080734	.	-	.	ID=Sb01g050130.1_utr_1;Parent=Sb01g050130.1
chromosome_1	.	three_prime_UTR	73320564	73320788	.	+	.	ID=Sb01g050330.1_utr_1;Parent=Sb01g050330.1
chromosome_1	.	three_prime_UTR	73827043	73827209	.	-	.	ID=Sb01g050670.1_utr_1;Parent=Sb01g050670.1
chromosome_10	.	three_prime_UTR	437857	438197	.	-	.	ID=Sb10g000700.1_utr_1;Parent=Sb10g000700.1
chromosome_10	.	three_prime_UTR	585906	586083	.	+	.	ID=Sb10g000900.1_utr_1;Parent=Sb10g000900.1
chromosome_10	.	three_prime_UTR	658082	658385	.	-	.	ID=Sb10g000940.1_utr_1;Parent=Sb10g000940.1
chromosome_10	.	three_prime_UTR	759142	759449	.	-	.	ID=Sb10g001050.1_utr_1;Parent=Sb10g001050.1
chromosome_10	.	three_prime_UTR	773817	774022	.	+	.	ID=Sb10g001060.1_utr_1;Parent=Sb10g001060.1
chromosome_10	.	three_prime_UTR	928542	929083	.	-	.	ID=Sb10g001106.1_utr_1;Parent=Sb10g001106.1
chromosome_10	.	three_prime_UTR	970954	971442	.	-	.	ID=Sb10g001120.1_utr_1;Parent=Sb10g001120.1
chromosome_10	.	three_prime_UTR	1051485	1051732	.	+	.	ID=Sb10g001240.1_utr_1;Parent=Sb10g001240.1
chromosome_10	.	three_prime_UTR	1070489	1071000	.	-	.	ID=Sb10g001280.1_utr_1;Parent=Sb10g001280.1
chromosome_10	.	three_prime_UTR	1089973	1090348	.	+	.	ID=Sb10g001310.1_utr_1;Parent=Sb10g001310.1
chromosome_10	.	three_prime_UTR	1225712	1226022	.	+	.	ID=Sb10g001510.1_utr_1;Parent=Sb10g001510.1
chromosome_10	.	three_prime_UTR	1231372	1231491	.	-	.	ID=Sb10g001530.1_utr_1;Parent=Sb10g001530.1
chromosome_10	.	three_prime_UTR	1251142	1251580	.	-	.	ID=Sb10g001560.1_utr_1;Parent=Sb10g001560.1
chromosome_10	.	three_prime_UTR	1483849	1484103	.	+	.	ID=Sb10g001750.2_utr_1;Parent=Sb10g001750.2
chromosome_10	.	three_prime_UTR	1497618	1497837	.	+	.	ID=Sb10g001780.1_utr_1;Parent=Sb10g001780.1
chromosome_10	.	three_prime_UTR	1521903	1522266	.	+	.	ID=Sb10g001830.1_utr_1;Parent=Sb10g001830.1
chromosome_10	.	three_prime_UTR	1602431	1602740	.	+	.	ID=Sb10g001940.1_utr_1;Parent=Sb10g001940.1
chromosome_10	.	three_prime_UTR	1608584	1608931	.	+	.	ID=Sb10g001950.1_utr_1;Parent=Sb10g001950.1
chromosome_10	.	three_prime_UTR	1671767	1672093	.	+	.	ID=Sb10g002010.1_utr_1;Parent=Sb10g002010.1
chromosome_10	.	three_prime_UTR	1672740	1673062	.	-	.	ID=Sb10g002020.1_utr_1;Parent=Sb10g002020.1
chromosome_10	.	three_prime_UTR	1680418	1680674	.	-	.	ID=Sb10g002030.1_utr_1;Parent=Sb10g002030.1
chromosome_10	.	three_prime_UTR	1684836	1685134	.	-	.	ID=Sb10g002040.1_utr_1;Parent=Sb10g002040.1
chromosome_10	.	three_prime_UTR	1850973	1851143	.	+	.	ID=Sb10g002170.1_utr_1;Parent=Sb10g002170.1
chromosome_10	.	three_prime_UTR	1852207	1852690	.	-	.	ID=Sb10g002180.1_utr_1;Parent=Sb10g002180.1
chromosome_10	.	three_prime_UTR	1923199	1923706	.	-	.	ID=Sb10g002220.1_utr_1;Parent=Sb10g002220.1
chromosome_10	.	three_prime_UTR	1946429	1946659	.	+	.	ID=Sb10g002230.1_utr_1;Parent=Sb10g002230.1
chromosome_10	.	three_prime_UTR	2037941	2038374	.	-	.	ID=Sb10g002370.1_utr_1;Parent=Sb10g002370.1
chromosome_10	.	three_prime_UTR	2096972	2097237	.	-	.	ID=Sb10g002420.1_utr_1;Parent=Sb10g002420.1
chromosome_10	.	three_prime_UTR	2107782	2108028	.	+	.	ID=Sb10g002440.1_utr_1;Parent=Sb10g002440.1
chromosome_10	.	three_prime_UTR	2264432	2264821	.	-	.	ID=Sb10g002560.1_utr_1;Parent=Sb10g002560.1
chromosome_10	.	three_prime_UTR	2292146	2292244	.	+	.	ID=Sb10g002610.2_utr_1;Parent=Sb10g002610.2
chromosome_10	.	three_prime_UTR	2325483	2325743	.	-	.	ID=Sb10g002700.1_utr_1;Parent=Sb10g002700.1
chromosome_10	.	three_prime_UTR	2468431	2468639	.	-	.	ID=Sb10g002800.1_utr_1;Parent=Sb10g002800.1
chromosome_10	.	three_prime_UTR	2574825	2575229	.	-	.	ID=Sb10g002960.1_utr_1;Parent=Sb10g002960.1
chromosome_10	.	three_prime_UTR	2586000	2586498	.	-	.	ID=Sb10g002980.1_utr_1;Parent=Sb10g002980.1
chromosome_10	.	three_prime_UTR	2586250	2586498	.	-	.	ID=Sb10g002980.2_utr_1;Parent=Sb10g002980.2
chromosome_10	.	three_prime_UTR	2770400	2770665	.	-	.	ID=Sb10g003120.1_utr_1;Parent=Sb10g003120.1
chromosome_10	.	three_prime_UTR	2816224	2816644	.	+	.	ID=Sb10g003170.1_utr_1;Parent=Sb10g003170.1
chromosome_10	.	three_prime_UTR	2836836	2837058	.	-	.	ID=Sb10g003200.1_utr_1;Parent=Sb10g003200.1
chromosome_10	.	three_prime_UTR	2865178	2865328	.	-	.	ID=Sb10g003230.1_utr_1;Parent=Sb10g003230.1
chromosome_10	.	three_prime_UTR	2868030	2868075	.	-	.	ID=Sb10g003240.1_utr_1;Parent=Sb10g003240.1
chromosome_10	.	three_prime_UTR	2910970	2911077	.	-	.	ID=Sb10g003275.1_utr_1;Parent=Sb10g003275.1
chromosome_10	.	three_prime_UTR	2910159	2910566	.	-	.	ID=Sb10g003275.1_utr_2;Parent=Sb10g003275.1
chromosome_10	.	three_prime_UTR	3075529	3075681	.	+	.	ID=Sb10g003510.1_utr_1;Parent=Sb10g003510.1
chromosome_10	.	three_prime_UTR	3084319	3084494	.	-	.	ID=Sb10g003530.1_utr_1;Parent=Sb10g003530.1
chromosome_10	.	three_prime_UTR	3170765	3171056	.	-	.	ID=Sb10g003650.1_utr_1;Parent=Sb10g003650.1
chromosome_10	.	three_prime_UTR	3194258	3194818	.	+	.	ID=Sb10g003680.1_utr_1;Parent=Sb10g003680.1
chromosome_10	.	three_prime_UTR	3203413	3203677	.	+	.	ID=Sb10g003700.1_utr_1;Parent=Sb10g003700.1
chromosome_10	.	three_prime_UTR	3206410	3206671	.	-	.	ID=Sb10g003710.1_utr_1;Parent=Sb10g003710.1
chromosome_10	.	three_prime_UTR	3267925	3268128	.	-	.	ID=Sb10g003770.1_utr_1;Parent=Sb10g003770.1
chromosome_10	.	three_prime_UTR	3359968	3360315	.	+	.	ID=Sb10g003840.1_utr_1;Parent=Sb10g003840.1
chromosome_10	.	three_prime_UTR	3574589	3574909	.	-	.	ID=Sb10g004030.1_utr_1;Parent=Sb10g004030.1
chromosome_10	.	three_prime_UTR	3632412	3632660	.	-	.	ID=Sb10g004130.1_utr_1;Parent=Sb10g004130.1
chromosome_10	.	three_prime_UTR	3780029	3780565	.	+	.	ID=Sb10g004260.1_utr_1;Parent=Sb10g004260.1
chromosome_10	.	three_prime_UTR	3901171	3901361	.	+	.	ID=Sb10g004410.1_utr_1;Parent=Sb10g004410.1
chromosome_10	.	three_prime_UTR	4067297	4067884	.	+	.	ID=Sb10g004580.1_utr_1;Parent=Sb10g004580.1
chromosome_10	.	three_prime_UTR	4089680	4090018	.	+	.	ID=Sb10g004600.1_utr_1;Parent=Sb10g004600.1
chromosome_10	.	three_prime_UTR	4214431	4214697	.	+	.	ID=Sb10g004730.1_utr_1;Parent=Sb10g004730.1
chromosome_10	.	three_prime_UTR	4216711	4217387	.	-	.	ID=Sb10g004740.1_utr_1;Parent=Sb10g004740.1
chromosome_10	.	three_prime_UTR	4278836	4279051	.	-	.	ID=Sb10g004830.1_utr_1;Parent=Sb10g004830.1
chromosome_10	.	three_prime_UTR	4282860	4283166	.	-	.	ID=Sb10g004840.1_utr_1;Parent=Sb10g004840.1
chromosome_10	.	three_prime_UTR	4415373	4415599	.	+	.	ID=Sb10g004940.1_utr_1;Parent=Sb10g004940.1
chromosome_10	.	three_prime_UTR	4511504	4511702	.	+	.	ID=Sb10g005010.1_utr_1;Parent=Sb10g005010.1
chromosome_10	.	three_prime_UTR	4528532	4528628	.	+	.	ID=Sb10g005040.1_utr_1;Parent=Sb10g005040.1
chromosome_10	.	three_prime_UTR	4566764	4567042	.	-	.	ID=Sb10g005080.1_utr_1;Parent=Sb10g005080.1
chromosome_10	.	three_prime_UTR	4571803	4572162	.	-	.	ID=Sb10g005090.1_utr_1;Parent=Sb10g005090.1
chromosome_10	.	three_prime_UTR	4701894	4702641	.	+	.	ID=Sb10g005250.1_utr_1;Parent=Sb10g005250.1
chromosome_10	.	three_prime_UTR	4748934	4749275	.	-	.	ID=Sb10g005340.1_utr_1;Parent=Sb10g005340.1
chromosome_10	.	three_prime_UTR	4943118	4943351	.	-	.	ID=Sb10g005510.1_utr_1;Parent=Sb10g005510.1
chromosome_10	.	three_prime_UTR	5124282	5124548	.	-	.	ID=Sb10g005680.1_utr_1;Parent=Sb10g005680.1
chromosome_10	.	three_prime_UTR	5249645	5249892	.	+	.	ID=Sb10g005770.1_utr_1;Parent=Sb10g005770.1
chromosome_10	.	three_prime_UTR	5317178	5317247	.	-	.	ID=Sb10g005870.2_utr_1;Parent=Sb10g005870.2
chromosome_10	.	three_prime_UTR	5475436	5475746	.	-	.	ID=Sb10g006060.1_utr_1;Parent=Sb10g006060.1
chromosome_10	.	three_prime_UTR	5569473	5569473	.	-	.	ID=Sb10g006160.1_utr_1;Parent=Sb10g006160.1
chromosome_10	.	three_prime_UTR	5624759	5625004	.	-	.	ID=Sb10g006220.1_utr_1;Parent=Sb10g006220.1
chromosome_10	.	three_prime_UTR	5706849	5706891	.	+	.	ID=Sb10g006260.1_utr_1;Parent=Sb10g006260.1
chromosome_10	.	three_prime_UTR	5740509	5740568	.	+	.	ID=Sb10g006290.1_utr_1;Parent=Sb10g006290.1
chromosome_10	.	three_prime_UTR	5772369	5772781	.	-	.	ID=Sb10g006330.1_utr_1;Parent=Sb10g006330.1
chromosome_10	.	three_prime_UTR	5835631	5835669	.	+	.	ID=Sb10g006350.1_utr_1;Parent=Sb10g006350.1
chromosome_10	.	three_prime_UTR	5878382	5878403	.	+	.	ID=Sb10g006410.1_utr_1;Parent=Sb10g006410.1
chromosome_10	.	three_prime_UTR	5878592	5878880	.	+	.	ID=Sb10g006410.1_utr_2;Parent=Sb10g006410.1
chromosome_10	.	three_prime_UTR	5944969	5945253	.	+	.	ID=Sb10g006450.1_utr_1;Parent=Sb10g006450.1
chromosome_10	.	three_prime_UTR	5971002	5971177	.	-	.	ID=Sb10g006500.1_utr_1;Parent=Sb10g006500.1
chromosome_10	.	three_prime_UTR	6007750	6008123	.	+	.	ID=Sb10g006560.1_utr_1;Parent=Sb10g006560.1
chromosome_10	.	three_prime_UTR	6191164	6191467	.	+	.	ID=Sb10g006620.1_utr_1;Parent=Sb10g006620.1
chromosome_10	.	three_prime_UTR	6372009	6372270	.	+	.	ID=Sb10g006740.1_utr_1;Parent=Sb10g006740.1
chromosome_10	.	three_prime_UTR	6378351	6378532	.	+	.	ID=Sb10g006750.1_utr_1;Parent=Sb10g006750.1
chromosome_10	.	three_prime_UTR	6420845	6421195	.	+	.	ID=Sb10g006780.2_utr_1;Parent=Sb10g006780.2
chromosome_10	.	three_prime_UTR	6710882	6711201	.	+	.	ID=Sb10g006940.1_utr_1;Parent=Sb10g006940.1
chromosome_10	.	three_prime_UTR	6753539	6753847	.	+	.	ID=Sb10g006960.1_utr_1;Parent=Sb10g006960.1
chromosome_10	.	three_prime_UTR	6758586	6758994	.	+	.	ID=Sb10g006970.1_utr_1;Parent=Sb10g006970.1
chromosome_10	.	three_prime_UTR	6807831	6808129	.	+	.	ID=Sb10g006995.1_utr_1;Parent=Sb10g006995.1
chromosome_10	.	three_prime_UTR	6919676	6919942	.	+	.	ID=Sb10g007100.1_utr_1;Parent=Sb10g007100.1
chromosome_10	.	three_prime_UTR	6960376	6960600	.	-	.	ID=Sb10g007160.1_utr_1;Parent=Sb10g007160.1
chromosome_10	.	three_prime_UTR	6988495	6989138	.	+	.	ID=Sb10g007180.1_utr_1;Parent=Sb10g007180.1
chromosome_10	.	three_prime_UTR	7003487	7003729	.	+	.	ID=Sb10g007210.1_utr_1;Parent=Sb10g007210.1
chromosome_10	.	three_prime_UTR	7052023	7052185	.	-	.	ID=Sb10g007260.1_utr_1;Parent=Sb10g007260.1
chromosome_10	.	three_prime_UTR	7205015	7205336	.	+	.	ID=Sb10g007370.1_utr_1;Parent=Sb10g007370.1
chromosome_10	.	three_prime_UTR	7267393	7267457	.	+	.	ID=Sb10g007410.1_utr_1;Parent=Sb10g007410.1
chromosome_10	.	three_prime_UTR	7368610	7368772	.	+	.	ID=Sb10g007520.1_utr_1;Parent=Sb10g007520.1
chromosome_10	.	three_prime_UTR	7371891	7372127	.	+	.	ID=Sb10g007530.1_utr_1;Parent=Sb10g007530.1
chromosome_10	.	three_prime_UTR	7441670	7441972	.	+	.	ID=Sb10g007620.1_utr_1;Parent=Sb10g007620.1
chromosome_10	.	three_prime_UTR	7500485	7500919	.	+	.	ID=Sb10g007680.1_utr_1;Parent=Sb10g007680.1
chromosome_10	.	three_prime_UTR	7507299	7507541	.	+	.	ID=Sb10g007690.1_utr_1;Parent=Sb10g007690.1
chromosome_10	.	three_prime_UTR	7614388	7614980	.	+	.	ID=Sb10g007760.1_utr_1;Parent=Sb10g007760.1
chromosome_10	.	three_prime_UTR	7881510	7881817	.	+	.	ID=Sb10g007940.1_utr_1;Parent=Sb10g007940.1
chromosome_10	.	three_prime_UTR	8020299	8020316	.	-	.	ID=Sb10g008020.1_utr_1;Parent=Sb10g008020.1
chromosome_10	.	three_prime_UTR	8370272	8370674	.	-	.	ID=Sb10g008260.1_utr_1;Parent=Sb10g008260.1
chromosome_10	.	three_prime_UTR	8461513	8461538	.	-	.	ID=Sb10g008310.3_utr_1;Parent=Sb10g008310.3
chromosome_10	.	three_prime_UTR	8873980	8874242	.	-	.	ID=Sb10g008620.1_utr_1;Parent=Sb10g008620.1
chromosome_10	.	three_prime_UTR	8916239	8916496	.	+	.	ID=Sb10g008660.1_utr_1;Parent=Sb10g008660.1
chromosome_10	.	three_prime_UTR	9214285	9214543	.	-	.	ID=Sb10g008810.1_utr_1;Parent=Sb10g008810.1
chromosome_10	.	three_prime_UTR	9243204	9243632	.	+	.	ID=Sb10g008820.1_utr_1;Parent=Sb10g008820.1
chromosome_10	.	three_prime_UTR	9270272	9270647	.	+	.	ID=Sb10g008840.1_utr_1;Parent=Sb10g008840.1
chromosome_10	.	three_prime_UTR	9271331	9271600	.	-	.	ID=Sb10g008850.1_utr_1;Parent=Sb10g008850.1
chromosome_10	.	three_prime_UTR	9322200	9322698	.	+	.	ID=Sb10g008870.1_utr_1;Parent=Sb10g008870.1
chromosome_10	.	three_prime_UTR	9459001	9459468	.	-	.	ID=Sb10g008930.1_utr_1;Parent=Sb10g008930.1
chromosome_10	.	three_prime_UTR	10749603	10750018	.	+	.	ID=Sb10g009520.1_utr_1;Parent=Sb10g009520.1
chromosome_10	.	three_prime_UTR	10785027	10785234	.	+	.	ID=Sb10g009530.1_utr_1;Parent=Sb10g009530.1
chromosome_10	.	three_prime_UTR	10797083	10797529	.	-	.	ID=Sb10g009570.1_utr_1;Parent=Sb10g009570.1
chromosome_10	.	three_prime_UTR	11381229	11381767	.	+	.	ID=Sb10g009710.2_utr_1;Parent=Sb10g009710.2
chromosome_10	.	three_prime_UTR	11480543	11480619	.	+	.	ID=Sb10g009720.3_utr_1;Parent=Sb10g009720.3
chromosome_10	.	three_prime_UTR	11561756	11561962	.	+	.	ID=Sb10g009750.1_utr_1;Parent=Sb10g009750.1
chromosome_10	.	three_prime_UTR	11662005	11662664	.	+	.	ID=Sb10g009790.2_utr_1;Parent=Sb10g009790.2
chromosome_10	.	three_prime_UTR	12103800	12103971	.	+	.	ID=Sb10g009960.1_utr_1;Parent=Sb10g009960.1
chromosome_10	.	three_prime_UTR	12254185	12254424	.	+	.	ID=Sb10g010020.1_utr_1;Parent=Sb10g010020.1
chromosome_10	.	three_prime_UTR	12887044	12887286	.	+	.	ID=Sb10g010420.1_utr_1;Parent=Sb10g010420.1
chromosome_10	.	three_prime_UTR	13685246	13685488	.	-	.	ID=Sb10g010600.1_utr_1;Parent=Sb10g010600.1
chromosome_10	.	three_prime_UTR	13723872	13723886	.	-	.	ID=Sb10g010610.1_utr_1;Parent=Sb10g010610.1
chromosome_10	.	three_prime_UTR	13818196	13818613	.	+	.	ID=Sb10g010660.1_utr_1;Parent=Sb10g010660.1
chromosome_10	.	three_prime_UTR	13865341	13865550	.	-	.	ID=Sb10g010690.1_utr_1;Parent=Sb10g010690.1
chromosome_10	.	three_prime_UTR	15197544	15197828	.	-	.	ID=Sb10g011040.1_utr_1;Parent=Sb10g011040.1
chromosome_10	.	three_prime_UTR	15216391	15216790	.	+	.	ID=Sb10g011050.1_utr_1;Parent=Sb10g011050.1
chromosome_10	.	three_prime_UTR	17397344	17398249	.	-	.	ID=Sb10g011780.1_utr_1;Parent=Sb10g011780.1
chromosome_10	.	three_prime_UTR	17420000	17420283	.	-	.	ID=Sb10g011790.1_utr_1;Parent=Sb10g011790.1
chromosome_10	.	three_prime_UTR	17448805	17449083	.	+	.	ID=Sb10g011810.1_utr_1;Parent=Sb10g011810.1
chromosome_10	.	three_prime_UTR	17483670	17483893	.	-	.	ID=Sb10g011820.1_utr_1;Parent=Sb10g011820.1
chromosome_10	.	three_prime_UTR	18043060	18043271	.	-	.	ID=Sb10g012180.1_utr_1;Parent=Sb10g012180.1
chromosome_10	.	three_prime_UTR	18098560	18098831	.	+	.	ID=Sb10g012190.1_utr_1;Parent=Sb10g012190.1
chromosome_10	.	three_prime_UTR	19409774	19410027	.	+	.	ID=Sb10g012760.1_utr_1;Parent=Sb10g012760.1
chromosome_10	.	three_prime_UTR	19501946	19502405	.	+	.	ID=Sb10g012770.1_utr_1;Parent=Sb10g012770.1
chromosome_10	.	three_prime_UTR	24264527	24264777	.	-	.	ID=Sb10g014850.1_utr_1;Parent=Sb10g014850.1
chromosome_10	.	three_prime_UTR	35222962	35223335	.	-	.	ID=Sb10g016920.1_utr_1;Parent=Sb10g016920.1
chromosome_10	.	three_prime_UTR	38676880	38677107	.	+	.	ID=Sb10g018270.1_utr_1;Parent=Sb10g018270.1
chromosome_10	.	three_prime_UTR	40095958	40096277	.	+	.	ID=Sb10g018720.1_utr_1;Parent=Sb10g018720.1
chromosome_10	.	three_prime_UTR	41279125	41279424	.	-	.	ID=Sb10g019360.1_utr_1;Parent=Sb10g019360.1
chromosome_10	.	three_prime_UTR	41789447	41789750	.	-	.	ID=Sb10g019640.1_utr_1;Parent=Sb10g019640.1
chromosome_10	.	three_prime_UTR	42169611	42169909	.	-	.	ID=Sb10g019720.1_utr_1;Parent=Sb10g019720.1
chromosome_10	.	three_prime_UTR	42868188	42868371	.	-	.	ID=Sb10g020030.1_utr_1;Parent=Sb10g020030.1
chromosome_10	.	three_prime_UTR	42912499	42912758	.	-	.	ID=Sb10g020060.1_utr_1;Parent=Sb10g020060.1
chromosome_10	.	three_prime_UTR	43262822	43263008	.	+	.	ID=Sb10g020150.1_utr_1;Parent=Sb10g020150.1
chromosome_10	.	three_prime_UTR	43473810	43474186	.	-	.	ID=Sb10g020170.1_utr_1;Parent=Sb10g020170.1
chromosome_10	.	three_prime_UTR	44418872	44418889	.	+	.	ID=Sb10g020520.1_utr_1;Parent=Sb10g020520.1
chromosome_10	.	three_prime_UTR	45489469	45489718	.	+	.	ID=Sb10g020830.1_utr_1;Parent=Sb10g020830.1
chromosome_10	.	three_prime_UTR	46075884	46075992	.	+	.	ID=Sb10g020990.1_utr_1;Parent=Sb10g020990.1
chromosome_10	.	three_prime_UTR	46215102	46215277	.	+	.	ID=Sb10g021040.1_utr_1;Parent=Sb10g021040.1
chromosome_10	.	three_prime_UTR	46618401	46618723	.	-	.	ID=Sb10g021150.1_utr_1;Parent=Sb10g021150.1
chromosome_10	.	three_prime_UTR	48055281	48055552	.	-	.	ID=Sb10g021730.1_utr_1;Parent=Sb10g021730.1
chromosome_10	.	three_prime_UTR	48427890	48428313	.	-	.	ID=Sb10g021800.1_utr_1;Parent=Sb10g021800.1
chromosome_10	.	three_prime_UTR	48919834	48920158	.	+	.	ID=Sb10g021980.1_utr_1;Parent=Sb10g021980.1
chromosome_10	.	three_prime_UTR	48930962	48931265	.	-	.	ID=Sb10g022000.1_utr_1;Parent=Sb10g022000.1
chromosome_10	.	three_prime_UTR	49708886	49709236	.	+	.	ID=Sb10g022220.1_utr_1;Parent=Sb10g022220.1
chromosome_10	.	three_prime_UTR	50004392	50004819	.	+	.	ID=Sb10g022380.1_utr_1;Parent=Sb10g022380.1
chromosome_10	.	three_prime_UTR	50415052	50415427	.	-	.	ID=Sb10g022500.2_utr_1;Parent=Sb10g022500.2
chromosome_10	.	three_prime_UTR	50415052	50415427	.	-	.	ID=Sb10g022500.3_utr_1;Parent=Sb10g022500.3
chromosome_10	.	three_prime_UTR	50563327	50563664	.	-	.	ID=Sb10g022570.1_utr_1;Parent=Sb10g022570.1
chromosome_10	.	three_prime_UTR	50594044	50594570	.	+	.	ID=Sb10g022580.1_utr_1;Parent=Sb10g022580.1
chromosome_10	.	three_prime_UTR	51144996	51145203	.	+	.	ID=Sb10g022810.3_utr_1;Parent=Sb10g022810.3
chromosome_10	.	three_prime_UTR	51168809	51169007	.	+	.	ID=Sb10g022840.1_utr_1;Parent=Sb10g022840.1
chromosome_10	.	three_prime_UTR	51509198	51509621	.	+	.	ID=Sb10g023130.1_utr_1;Parent=Sb10g023130.1
chromosome_10	.	three_prime_UTR	51508453	51508533	.	+	.	ID=Sb10g023130.3_utr_1;Parent=Sb10g023130.3
chromosome_10	.	three_prime_UTR	51518111	51518635	.	+	.	ID=Sb10g023140.1_utr_1;Parent=Sb10g023140.1
chromosome_10	.	three_prime_UTR	51703073	51703619	.	+	.	ID=Sb10g023190.1_utr_1;Parent=Sb10g023190.1
chromosome_10	.	three_prime_UTR	51805739	51806343	.	-	.	ID=Sb10g023300.1_utr_1;Parent=Sb10g023300.1
chromosome_10	.	three_prime_UTR	51855621	51855890	.	+	.	ID=Sb10g023330.2_utr_1;Parent=Sb10g023330.2
chromosome_10	.	three_prime_UTR	51870321	51870601	.	+	.	ID=Sb10g023340.3_utr_1;Parent=Sb10g023340.3
chromosome_10	.	three_prime_UTR	51922054	51922420	.	+	.	ID=Sb10g023350.2_utr_1;Parent=Sb10g023350.2
chromosome_10	.	three_prime_UTR	51948376	51948686	.	+	.	ID=Sb10g023360.1_utr_1;Parent=Sb10g023360.1
chromosome_10	.	three_prime_UTR	51948376	51948686	.	+	.	ID=Sb10g023360.2_utr_1;Parent=Sb10g023360.2
chromosome_10	.	three_prime_UTR	52030630	52030890	.	+	.	ID=Sb10g023410.1_utr_1;Parent=Sb10g023410.1
chromosome_10	.	three_prime_UTR	52109850	52110014	.	+	.	ID=Sb10g023460.1_utr_1;Parent=Sb10g023460.1
chromosome_10	.	three_prime_UTR	52113028	52113364	.	-	.	ID=Sb10g023470.1_utr_1;Parent=Sb10g023470.1
chromosome_10	.	three_prime_UTR	52135775	52136266	.	+	.	ID=Sb10g023480.1_utr_1;Parent=Sb10g023480.1
chromosome_10	.	three_prime_UTR	52141647	52141802	.	-	.	ID=Sb10g023510.1_utr_1;Parent=Sb10g023510.1
chromosome_10	.	three_prime_UTR	52281044	52281182	.	-	.	ID=Sb10g023620.1_utr_1;Parent=Sb10g023620.1
chromosome_10	.	three_prime_UTR	52422727	52423105	.	+	.	ID=Sb10g023690.1_utr_1;Parent=Sb10g023690.1
chromosome_10	.	three_prime_UTR	52438848	52439036	.	+	.	ID=Sb10g023705.1_utr_1;Parent=Sb10g023705.1
chromosome_10	.	three_prime_UTR	52593077	52593447	.	-	.	ID=Sb10g023860.1_utr_1;Parent=Sb10g023860.1
chromosome_10	.	three_prime_UTR	52910711	52911214	.	+	.	ID=Sb10g024060.1_utr_1;Parent=Sb10g024060.1
chromosome_10	.	three_prime_UTR	53190071	53190395	.	+	.	ID=Sb10g024210.1_utr_1;Parent=Sb10g024210.1
chromosome_10	.	three_prime_UTR	53446874	53446905	.	+	.	ID=Sb10g024400.1_utr_1;Parent=Sb10g024400.1
chromosome_10	.	three_prime_UTR	53504611	53504915	.	+	.	ID=Sb10g024430.1_utr_1;Parent=Sb10g024430.1
chromosome_10	.	three_prime_UTR	53743071	53743425	.	+	.	ID=Sb10g024630.1_utr_1;Parent=Sb10g024630.1
chromosome_10	.	three_prime_UTR	53762793	53762957	.	-	.	ID=Sb10g024660.1_utr_1;Parent=Sb10g024660.1
chromosome_10	.	three_prime_UTR	53824582	53824831	.	-	.	ID=Sb10g024670.1_utr_1;Parent=Sb10g024670.1
chromosome_10	.	three_prime_UTR	53989596	53989837	.	-	.	ID=Sb10g024840.1_utr_1;Parent=Sb10g024840.1
chromosome_10	.	three_prime_UTR	54157372	54157598	.	-	.	ID=Sb10g024970.1_utr_1;Parent=Sb10g024970.1
chromosome_10	.	three_prime_UTR	54237841	54238230	.	-	.	ID=Sb10g025050.1_utr_1;Parent=Sb10g025050.1
chromosome_10	.	three_prime_UTR	54285820	54286053	.	+	.	ID=Sb10g025070.1_utr_1;Parent=Sb10g025070.1
chromosome_10	.	three_prime_UTR	54354036	54354334	.	-	.	ID=Sb10g025170.1_utr_1;Parent=Sb10g025170.1
chromosome_10	.	three_prime_UTR	54378391	54378406	.	+	.	ID=Sb10g025200.1_utr_1;Parent=Sb10g025200.1
chromosome_10	.	three_prime_UTR	54497278	54497650	.	-	.	ID=Sb10g025250.1_utr_1;Parent=Sb10g025250.1
chromosome_10	.	three_prime_UTR	54497278	54497650	.	-	.	ID=Sb10g025250.2_utr_1;Parent=Sb10g025250.2
chromosome_10	.	three_prime_UTR	54511161	54511354	.	+	.	ID=Sb10g025270.1_utr_1;Parent=Sb10g025270.1
chromosome_10	.	three_prime_UTR	54614439	54614786	.	+	.	ID=Sb10g025340.1_utr_1;Parent=Sb10g025340.1
chromosome_10	.	three_prime_UTR	54697662	54697903	.	+	.	ID=Sb10g025410.1_utr_1;Parent=Sb10g025410.1
chromosome_10	.	three_prime_UTR	54743827	54744240	.	-	.	ID=Sb10g025450.1_utr_1;Parent=Sb10g025450.1
chromosome_10	.	three_prime_UTR	55000572	55000881	.	+	.	ID=Sb10g025620.1_utr_1;Parent=Sb10g025620.1
chromosome_10	.	three_prime_UTR	55101109	55101301	.	-	.	ID=Sb10g025710.1_utr_1;Parent=Sb10g025710.1
chromosome_10	.	three_prime_UTR	55109360	55109688	.	-	.	ID=Sb10g025730.1_utr_1;Parent=Sb10g025730.1
chromosome_10	.	three_prime_UTR	55156142	55156842	.	+	.	ID=Sb10g025820.1_utr_1;Parent=Sb10g025820.1
chromosome_10	.	three_prime_UTR	55310152	55310547	.	-	.	ID=Sb10g025990.1_utr_1;Parent=Sb10g025990.1
chromosome_10	.	three_prime_UTR	55543308	55543827	.	+	.	ID=Sb10g026190.1_utr_1;Parent=Sb10g026190.1
chromosome_10	.	three_prime_UTR	55651492	55651626	.	+	.	ID=Sb10g026250.1_utr_1;Parent=Sb10g026250.1
chromosome_10	.	three_prime_UTR	55656620	55656805	.	+	.	ID=Sb10g026260.1_utr_1;Parent=Sb10g026260.1
chromosome_10	.	three_prime_UTR	55767210	55767647	.	+	.	ID=Sb10g026320.1_utr_1;Parent=Sb10g026320.1
chromosome_10	.	three_prime_UTR	55823017	55823070	.	+	.	ID=Sb10g026366.1_utr_1;Parent=Sb10g026366.1
chromosome_10	.	three_prime_UTR	55823147	55823373	.	+	.	ID=Sb10g026366.1_utr_2;Parent=Sb10g026366.1
chromosome_10	.	three_prime_UTR	55836957	55836979	.	+	.	ID=Sb10g026400.1_utr_1;Parent=Sb10g026400.1
chromosome_10	.	three_prime_UTR	55861335	55861704	.	-	.	ID=Sb10g026440.1_utr_1;Parent=Sb10g026440.1
chromosome_10	.	three_prime_UTR	55936305	55936572	.	+	.	ID=Sb10g026530.3_utr_1;Parent=Sb10g026530.3
chromosome_10	.	three_prime_UTR	55936863	55937091	.	-	.	ID=Sb10g026540.1_utr_1;Parent=Sb10g026540.1
chromosome_10	.	three_prime_UTR	55979939	55980378	.	+	.	ID=Sb10g026560.1_utr_1;Parent=Sb10g026560.1
chromosome_10	.	three_prime_UTR	56104262	56104622	.	+	.	ID=Sb10g026640.2_utr_1;Parent=Sb10g026640.2
chromosome_10	.	three_prime_UTR	56168962	56169169	.	+	.	ID=Sb10g026700.1_utr_1;Parent=Sb10g026700.1
chromosome_10	.	three_prime_UTR	56260432	56260672	.	-	.	ID=Sb10g026830.1_utr_1;Parent=Sb10g026830.1
chromosome_10	.	three_prime_UTR	56261266	56261462	.	-	.	ID=Sb10g026830.2_utr_1;Parent=Sb10g026830.2
chromosome_10	.	three_prime_UTR	56260432	56261017	.	-	.	ID=Sb10g026830.2_utr_2;Parent=Sb10g026830.2
chromosome_10	.	three_prime_UTR	56288697	56289101	.	-	.	ID=Sb10g026880.1_utr_1;Parent=Sb10g026880.1
chromosome_10	.	three_prime_UTR	56350857	56351057	.	+	.	ID=Sb10g026940.1_utr_1;Parent=Sb10g026940.1
chromosome_10	.	three_prime_UTR	56431818	56432228	.	-	.	ID=Sb10g027010.1_utr_1;Parent=Sb10g027010.1
chromosome_10	.	three_prime_UTR	56894167	56894171	.	+	.	ID=Sb10g027165.1_utr_1;Parent=Sb10g027165.1
chromosome_10	.	three_prime_UTR	56903696	56903886	.	-	.	ID=Sb10g027190.1_utr_1;Parent=Sb10g027190.1
chromosome_10	.	three_prime_UTR	57077618	57077907	.	+	.	ID=Sb10g027330.1_utr_1;Parent=Sb10g027330.1
chromosome_10	.	three_prime_UTR	57165292	57165463	.	+	.	ID=Sb10g027390.1_utr_1;Parent=Sb10g027390.1
chromosome_10	.	three_prime_UTR	57335596	57336034	.	-	.	ID=Sb10g027540.1_utr_1;Parent=Sb10g027540.1
chromosome_10	.	three_prime_UTR	57400775	57401004	.	+	.	ID=Sb10g027610.1_utr_1;Parent=Sb10g027610.1
chromosome_10	.	three_prime_UTR	57478662	57478804	.	-	.	ID=Sb10g027660.1_utr_1;Parent=Sb10g027660.1
chromosome_10	.	three_prime_UTR	57508499	57508898	.	+	.	ID=Sb10g027700.1_utr_1;Parent=Sb10g027700.1
chromosome_10	.	three_prime_UTR	57589885	57590279	.	-	.	ID=Sb10g027780.1_utr_1;Parent=Sb10g027780.1
chromosome_10	.	three_prime_UTR	57674233	57674547	.	+	.	ID=Sb10g027810.1_utr_1;Parent=Sb10g027810.1
chromosome_10	.	three_prime_UTR	57700475	57700940	.	-	.	ID=Sb10g027850.1_utr_1;Parent=Sb10g027850.1
chromosome_10	.	three_prime_UTR	57725652	57725864	.	-	.	ID=Sb10g027860.1_utr_1;Parent=Sb10g027860.1
chromosome_10	.	three_prime_UTR	57767086	57767613	.	+	.	ID=Sb10g027920.1_utr_1;Parent=Sb10g027920.1
chromosome_10	.	three_prime_UTR	57823147	57823423	.	+	.	ID=Sb10g027960.1_utr_1;Parent=Sb10g027960.1
chromosome_10	.	three_prime_UTR	57828524	57828785	.	+	.	ID=Sb10g027970.1_utr_1;Parent=Sb10g027970.1
chromosome_10	.	three_prime_UTR	58014404	58014709	.	-	.	ID=Sb10g028120.1_utr_1;Parent=Sb10g028120.1
chromosome_10	.	three_prime_UTR	58108430	58108640	.	+	.	ID=Sb10g028250.2_utr_1;Parent=Sb10g028250.2
chromosome_10	.	three_prime_UTR	58166359	58166627	.	+	.	ID=Sb10g028300.1_utr_1;Parent=Sb10g028300.1
chromosome_10	.	three_prime_UTR	58220346	58220891	.	-	.	ID=Sb10g028340.1_utr_1;Parent=Sb10g028340.1
chromosome_10	.	three_prime_UTR	58269656	58269877	.	-	.	ID=Sb10g028450.1_utr_1;Parent=Sb10g028450.1
chromosome_10	.	three_prime_UTR	58358230	58358501	.	+	.	ID=Sb10g028550.1_utr_1;Parent=Sb10g028550.1
chromosome_10	.	three_prime_UTR	58476636	58476811	.	-	.	ID=Sb10g028620.1_utr_1;Parent=Sb10g028620.1
chromosome_10	.	three_prime_UTR	58495486	58495678	.	-	.	ID=Sb10g028640.1_utr_1;Parent=Sb10g028640.1
chromosome_10	.	three_prime_UTR	58529885	58530139	.	-	.	ID=Sb10g028670.1_utr_1;Parent=Sb10g028670.1
chromosome_10	.	three_prime_UTR	58560670	58561622	.	+	.	ID=Sb10g028690.1_utr_1;Parent=Sb10g028690.1
chromosome_10	.	three_prime_UTR	58618097	58618345	.	-	.	ID=Sb10g028750.2_utr_1;Parent=Sb10g028750.2
chromosome_10	.	three_prime_UTR	58756984	58757318	.	+	.	ID=Sb10g028930.1_utr_1;Parent=Sb10g028930.1
chromosome_10	.	three_prime_UTR	58765319	58765820	.	-	.	ID=Sb10g028940.1_utr_1;Parent=Sb10g028940.1
chromosome_10	.	three_prime_UTR	58771695	58772032	.	-	.	ID=Sb10g028950.1_utr_1;Parent=Sb10g028950.1
chromosome_10	.	three_prime_UTR	58812328	58812606	.	-	.	ID=Sb10g028980.1_utr_1;Parent=Sb10g028980.1
chromosome_10	.	three_prime_UTR	58825862	58826015	.	-	.	ID=Sb10g028990.1_utr_1;Parent=Sb10g028990.1
chromosome_10	.	three_prime_UTR	59048935	59049028	.	+	.	ID=Sb10g029220.1_utr_1;Parent=Sb10g029220.1
chromosome_10	.	three_prime_UTR	59049176	59049580	.	+	.	ID=Sb10g029220.1_utr_2;Parent=Sb10g029220.1
chromosome_10	.	three_prime_UTR	59082431	59082680	.	-	.	ID=Sb10g029270.1_utr_1;Parent=Sb10g029270.1
chromosome_10	.	three_prime_UTR	59249694	59250233	.	+	.	ID=Sb10g029400.1_utr_1;Parent=Sb10g029400.1
chromosome_10	.	three_prime_UTR	59287623	59287936	.	+	.	ID=Sb10g029480.1_utr_1;Parent=Sb10g029480.1
chromosome_10	.	three_prime_UTR	59290426	59290803	.	+	.	ID=Sb10g029490.1_utr_1;Parent=Sb10g029490.1
chromosome_10	.	three_prime_UTR	59294783	59295130	.	-	.	ID=Sb10g029500.1_utr_1;Parent=Sb10g029500.1
chromosome_10	.	three_prime_UTR	59322552	59322923	.	+	.	ID=Sb10g029550.1_utr_1;Parent=Sb10g029550.1
chromosome_10	.	three_prime_UTR	59322552	59322923	.	+	.	ID=Sb10g029550.2_utr_1;Parent=Sb10g029550.2
chromosome_10	.	three_prime_UTR	59339637	59339893	.	-	.	ID=Sb10g029560.1_utr_1;Parent=Sb10g029560.1
chromosome_10	.	three_prime_UTR	59377068	59377364	.	+	.	ID=Sb10g029620.1_utr_1;Parent=Sb10g029620.1
chromosome_10	.	three_prime_UTR	59408040	59408253	.	-	.	ID=Sb10g029650.1_utr_1;Parent=Sb10g029650.1
chromosome_10	.	three_prime_UTR	59500532	59500766	.	-	.	ID=Sb10g029790.1_utr_1;Parent=Sb10g029790.1
chromosome_10	.	three_prime_UTR	59596465	59596693	.	-	.	ID=Sb10g029850.1_utr_1;Parent=Sb10g029850.1
chromosome_10	.	three_prime_UTR	59610086	59610422	.	-	.	ID=Sb10g029860.2_utr_1;Parent=Sb10g029860.2
chromosome_10	.	three_prime_UTR	59618072	59618426	.	-	.	ID=Sb10g029870.1_utr_1;Parent=Sb10g029870.1
chromosome_10	.	three_prime_UTR	59618072	59618426	.	-	.	ID=Sb10g029870.2_utr_1;Parent=Sb10g029870.2
chromosome_10	.	three_prime_UTR	59657332	59657824	.	-	.	ID=Sb10g029910.1_utr_1;Parent=Sb10g029910.1
chromosome_10	.	three_prime_UTR	59715563	59715759	.	+	.	ID=Sb10g030000.1_utr_1;Parent=Sb10g030000.1
chromosome_10	.	three_prime_UTR	59747157	59747157	.	-	.	ID=Sb10g030020.1_utr_1;Parent=Sb10g030020.1
chromosome_10	.	three_prime_UTR	59752018	59752264	.	-	.	ID=Sb10g030030.1_utr_1;Parent=Sb10g030030.1
chromosome_10	.	three_prime_UTR	59830132	59830561	.	+	.	ID=Sb10g030060.2_utr_1;Parent=Sb10g030060.2
chromosome_10	.	three_prime_UTR	59833149	59833368	.	-	.	ID=Sb10g030080.1_utr_1;Parent=Sb10g030080.1
chromosome_10	.	three_prime_UTR	59836726	59837166	.	+	.	ID=Sb10g030090.1_utr_1;Parent=Sb10g030090.1
chromosome_10	.	three_prime_UTR	59873134	59873451	.	+	.	ID=Sb10g030160.1_utr_1;Parent=Sb10g030160.1
chromosome_10	.	three_prime_UTR	59915483	59915965	.	+	.	ID=Sb10g030200.1_utr_1;Parent=Sb10g030200.1
chromosome_10	.	three_prime_UTR	59933430	59933959	.	-	.	ID=Sb10g030240.1_utr_1;Parent=Sb10g030240.1
chromosome_10	.	three_prime_UTR	59943295	59943296	.	-	.	ID=Sb10g030250.1_utr_1;Parent=Sb10g030250.1
chromosome_10	.	three_prime_UTR	59940250	59940762	.	-	.	ID=Sb10g030250.1_utr_2;Parent=Sb10g030250.1
chromosome_10	.	three_prime_UTR	59946729	59947000	.	-	.	ID=Sb10g030260.1_utr_1;Parent=Sb10g030260.1
chromosome_10	.	three_prime_UTR	59989190	59989390	.	+	.	ID=Sb10g030290.1_utr_1;Parent=Sb10g030290.1
chromosome_10	.	three_prime_UTR	59989190	59989390	.	+	.	ID=Sb10g030290.2_utr_1;Parent=Sb10g030290.2
chromosome_10	.	three_prime_UTR	60008304	60008810	.	+	.	ID=Sb10g030310.1_utr_1;Parent=Sb10g030310.1
chromosome_10	.	three_prime_UTR	60025791	60026066	.	+	.	ID=Sb10g030330.1_utr_1;Parent=Sb10g030330.1
chromosome_10	.	three_prime_UTR	60192762	60193057	.	-	.	ID=Sb10g030520.1_utr_1;Parent=Sb10g030520.1
chromosome_10	.	three_prime_UTR	60306169	60306530	.	-	.	ID=Sb10g030660.1_utr_1;Parent=Sb10g030660.1
chromosome_10	.	three_prime_UTR	60345409	60345690	.	-	.	ID=Sb10g030720.1_utr_1;Parent=Sb10g030720.1
chromosome_10	.	three_prime_UTR	60514266	60514690	.	+	.	ID=Sb10g030840.1_utr_1;Parent=Sb10g030840.1
chromosome_10	.	three_prime_UTR	60566126	60566485	.	+	.	ID=Sb10g030910.1_utr_1;Parent=Sb10g030910.1
chromosome_10	.	three_prime_UTR	60713391	60713414	.	-	.	ID=Sb10g031050.1_utr_1;Parent=Sb10g031050.1
chromosome_10	.	three_prime_UTR	60712922	60713280	.	-	.	ID=Sb10g031050.1_utr_2;Parent=Sb10g031050.1
chromosome_10	.	three_prime_UTR	60797814	60798200	.	-	.	ID=Sb10g031160.1_utr_1;Parent=Sb10g031160.1
chromosome_10	.	three_prime_UTR	60815601	60815820	.	+	.	ID=Sb10g031190.1_utr_1;Parent=Sb10g031190.1
chromosome_10	.	three_prime_UTR	60815952	60816176	.	-	.	ID=Sb10g031200.1_utr_1;Parent=Sb10g031200.1
chromosome_10	.	three_prime_UTR	60959115	60959716	.	-	.	ID=Sb10g031300.1_utr_1;Parent=Sb10g031300.1
chromosome_2	.	three_prime_UTR	573175	573566	.	+	.	ID=Sb02g000720.1_utr_1;Parent=Sb02g000720.1
chromosome_2	.	three_prime_UTR	576867	576988	.	-	.	ID=Sb02g000730.1_utr_1;Parent=Sb02g000730.1
chromosome_2	.	three_prime_UTR	628238	628567	.	-	.	ID=Sb02g000780.2_utr_1;Parent=Sb02g000780.2
chromosome_2	.	three_prime_UTR	682985	683331	.	+	.	ID=Sb02g000840.1_utr_1;Parent=Sb02g000840.1
chromosome_2	.	three_prime_UTR	796085	796362	.	-	.	ID=Sb02g000980.1_utr_1;Parent=Sb02g000980.1
chromosome_2	.	three_prime_UTR	847022	847340	.	-	.	ID=Sb02g001040.1_utr_1;Parent=Sb02g001040.1
chromosome_2	.	three_prime_UTR	979157	979506	.	-	.	ID=Sb02g001110.1_utr_1;Parent=Sb02g001110.1
chromosome_2	.	three_prime_UTR	1274803	1275163	.	-	.	ID=Sb02g001450.1_utr_1;Parent=Sb02g001450.1
chromosome_2	.	three_prime_UTR	1598800	1599111	.	+	.	ID=Sb02g001710.1_utr_1;Parent=Sb02g001710.1
chromosome_2	.	three_prime_UTR	2187989	2188136	.	+	.	ID=Sb02g002150.1_utr_1;Parent=Sb02g002150.1
chromosome_2	.	three_prime_UTR	2291368	2291447	.	-	.	ID=Sb02g002220.1_utr_1;Parent=Sb02g002220.1
chromosome_2	.	three_prime_UTR	2455230	2455821	.	-	.	ID=Sb02g002390.1_utr_1;Parent=Sb02g002390.1
chromosome_2	.	three_prime_UTR	2455230	2455821	.	-	.	ID=Sb02g002390.2_utr_1;Parent=Sb02g002390.2
chromosome_2	.	three_prime_UTR	2668984	2669259	.	-	.	ID=Sb02g002570.1_utr_1;Parent=Sb02g002570.1
chromosome_2	.	three_prime_UTR	2732953	2733270	.	+	.	ID=Sb02g002600.1_utr_1;Parent=Sb02g002600.1
chromosome_2	.	three_prime_UTR	2829195	2829434	.	-	.	ID=Sb02g002690.1_utr_1;Parent=Sb02g002690.1
chromosome_2	.	three_prime_UTR	3080921	3081202	.	-	.	ID=Sb02g002910.1_utr_1;Parent=Sb02g002910.1
chromosome_2	.	three_prime_UTR	3124404	3124749	.	+	.	ID=Sb02g002960.1_utr_1;Parent=Sb02g002960.1
chromosome_2	.	three_prime_UTR	3191827	3192024	.	-	.	ID=Sb02g003030.1_utr_1;Parent=Sb02g003030.1
chromosome_2	.	three_prime_UTR	3771330	3771682	.	-	.	ID=Sb02g003310.1_utr_1;Parent=Sb02g003310.1
chromosome_2	.	three_prime_UTR	3822047	3822453	.	+	.	ID=Sb02g003360.1_utr_1;Parent=Sb02g003360.1
chromosome_2	.	three_prime_UTR	3869255	3869414	.	+	.	ID=Sb02g003395.1_utr_1;Parent=Sb02g003395.1
chromosome_2	.	three_prime_UTR	3977597	3977723	.	+	.	ID=Sb02g003520.1_utr_1;Parent=Sb02g003520.1
chromosome_2	.	three_prime_UTR	4007673	4007863	.	+	.	ID=Sb02g003560.1_utr_1;Parent=Sb02g003560.1
chromosome_2	.	three_prime_UTR	4083476	4083962	.	-	.	ID=Sb02g003660.1_utr_1;Parent=Sb02g003660.1
chromosome_2	.	three_prime_UTR	4147001	4147226	.	+	.	ID=Sb02g003710.1_utr_1;Parent=Sb02g003710.1
chromosome_2	.	three_prime_UTR	4173472	4173939	.	-	.	ID=Sb02g003750.1_utr_1;Parent=Sb02g003750.1
chromosome_2	.	three_prime_UTR	4296212	4296733	.	-	.	ID=Sb02g003880.1_utr_1;Parent=Sb02g003880.1
chromosome_2	.	three_prime_UTR	4360603	4360886	.	-	.	ID=Sb02g003915.1_utr_1;Parent=Sb02g003915.1
chromosome_2	.	three_prime_UTR	4383018	4383426	.	-	.	ID=Sb02g003970.2_utr_1;Parent=Sb02g003970.2
chromosome_2	.	three_prime_UTR	4392808	4393233	.	-	.	ID=Sb02g003990.1_utr_1;Parent=Sb02g003990.1
chromosome_2	.	three_prime_UTR	4503774	4504112	.	-	.	ID=Sb02g004020.1_utr_1;Parent=Sb02g004020.1
chromosome_2	.	three_prime_UTR	4515740	4515952	.	+	.	ID=Sb02g004030.1_utr_1;Parent=Sb02g004030.1
chromosome_2	.	three_prime_UTR	4646469	4647056	.	-	.	ID=Sb02g004090.1_utr_1;Parent=Sb02g004090.1
chromosome_2	.	three_prime_UTR	4754660	4755344	.	-	.	ID=Sb02g004205.1_utr_1;Parent=Sb02g004205.1
chromosome_2	.	three_prime_UTR	4765493	4765696	.	+	.	ID=Sb02g004220.1_utr_1;Parent=Sb02g004220.1
chromosome_2	.	three_prime_UTR	5013330	5013501	.	+	.	ID=Sb02g004430.1_utr_1;Parent=Sb02g004430.1
chromosome_2	.	three_prime_UTR	5168067	5168446	.	+	.	ID=Sb02g004510.2_utr_1;Parent=Sb02g004510.2
chromosome_2	.	three_prime_UTR	5253182	5253302	.	+	.	ID=Sb02g004580.1_utr_1;Parent=Sb02g004580.1
chromosome_2	.	three_prime_UTR	5296701	5297140	.	-	.	ID=Sb02g004630.1_utr_1;Parent=Sb02g004630.1
chromosome_2	.	three_prime_UTR	5314750	5315074	.	-	.	ID=Sb02g004650.1_utr_1;Parent=Sb02g004650.1
chromosome_2	.	three_prime_UTR	5322118	5322577	.	+	.	ID=Sb02g004660.1_utr_1;Parent=Sb02g004660.1
chromosome_2	.	three_prime_UTR	5336356	5336767	.	-	.	ID=Sb02g004670.1_utr_1;Parent=Sb02g004670.1
chromosome_2	.	three_prime_UTR	5450800	5451015	.	-	.	ID=Sb02g004720.1_utr_1;Parent=Sb02g004720.1
chromosome_2	.	three_prime_UTR	5523913	5523930	.	-	.	ID=Sb02g004780.1_utr_1;Parent=Sb02g004780.1
chromosome_2	.	three_prime_UTR	5617307	5617668	.	-	.	ID=Sb02g004850.1_utr_1;Parent=Sb02g004850.1
chromosome_2	.	three_prime_UTR	5657251	5657700	.	+	.	ID=Sb02g004890.1_utr_1;Parent=Sb02g004890.1
chromosome_2	.	three_prime_UTR	5680006	5680277	.	+	.	ID=Sb02g004930.1_utr_1;Parent=Sb02g004930.1
chromosome_2	.	three_prime_UTR	5911292	5911536	.	+	.	ID=Sb02g005100.1_utr_1;Parent=Sb02g005100.1
chromosome_2	.	three_prime_UTR	6239560	6239734	.	-	.	ID=Sb02g005340.1_utr_1;Parent=Sb02g005340.1
chromosome_2	.	three_prime_UTR	6643084	6643302	.	-	.	ID=Sb02g005600.2_utr_1;Parent=Sb02g005600.2
chromosome_2	.	three_prime_UTR	6751798	6751919	.	+	.	ID=Sb02g005690.1_utr_1;Parent=Sb02g005690.1
chromosome_2	.	three_prime_UTR	6797637	6798029	.	+	.	ID=Sb02g005730.1_utr_1;Parent=Sb02g005730.1
chromosome_2	.	three_prime_UTR	6839838	6840310	.	-	.	ID=Sb02g005790.1_utr_1;Parent=Sb02g005790.1
chromosome_2	.	three_prime_UTR	7132776	7133032	.	+	.	ID=Sb02g005920.1_utr_1;Parent=Sb02g005920.1
chromosome_2	.	three_prime_UTR	7152917	7153185	.	-	.	ID=Sb02g005950.1_utr_1;Parent=Sb02g005950.1
chromosome_2	.	three_prime_UTR	7360325	7360609	.	+	.	ID=Sb02g006070.1_utr_1;Parent=Sb02g006070.1
chromosome_2	.	three_prime_UTR	7380096	7380317	.	-	.	ID=Sb02g006090.1_utr_1;Parent=Sb02g006090.1
chromosome_2	.	three_prime_UTR	7395278	7395629	.	+	.	ID=Sb02g006100.1_utr_1;Parent=Sb02g006100.1
chromosome_2	.	three_prime_UTR	7706203	7706429	.	+	.	ID=Sb02g006170.1_utr_1;Parent=Sb02g006170.1
chromosome_2	.	three_prime_UTR	7907755	7908055	.	+	.	ID=Sb02g006320.1_utr_1;Parent=Sb02g006320.1
chromosome_2	.	three_prime_UTR	7933732	7934165	.	+	.	ID=Sb02g006350.1_utr_1;Parent=Sb02g006350.1
chromosome_2	.	three_prime_UTR	8065574	8065978	.	-	.	ID=Sb02g006440.1_utr_1;Parent=Sb02g006440.1
chromosome_2	.	three_prime_UTR	8079387	8079485	.	+	.	ID=Sb02g006450.1_utr_1;Parent=Sb02g006450.1
chromosome_2	.	three_prime_UTR	8178544	8178961	.	+	.	ID=Sb02g006540.1_utr_1;Parent=Sb02g006540.1
chromosome_2	.	three_prime_UTR	8464658	8464942	.	+	.	ID=Sb02g006680.1_utr_1;Parent=Sb02g006680.1
chromosome_2	.	three_prime_UTR	8677029	8677363	.	-	.	ID=Sb02g006780.1_utr_1;Parent=Sb02g006780.1
chromosome_2	.	three_prime_UTR	8693663	8693894	.	-	.	ID=Sb02g006810.1_utr_1;Parent=Sb02g006810.1
chromosome_2	.	three_prime_UTR	9031387	9031782	.	-	.	ID=Sb02g007030.1_utr_1;Parent=Sb02g007030.1
chromosome_2	.	three_prime_UTR	9063037	9063236	.	-	.	ID=Sb02g007070.1_utr_1;Parent=Sb02g007070.1
chromosome_2	.	three_prime_UTR	9280403	9280771	.	+	.	ID=Sb02g007220.1_utr_1;Parent=Sb02g007220.1
chromosome_2	.	three_prime_UTR	9304250	9304570	.	+	.	ID=Sb02g007250.2_utr_1;Parent=Sb02g007250.2
chromosome_2	.	three_prime_UTR	9381964	9382320	.	+	.	ID=Sb02g007330.1_utr_1;Parent=Sb02g007330.1
chromosome_2	.	three_prime_UTR	9453654	9453875	.	+	.	ID=Sb02g007460.1_utr_1;Parent=Sb02g007460.1
chromosome_2	.	three_prime_UTR	9470467	9470934	.	-	.	ID=Sb02g007480.2_utr_1;Parent=Sb02g007480.2
chromosome_2	.	three_prime_UTR	9470467	9470934	.	-	.	ID=Sb02g007480.3_utr_1;Parent=Sb02g007480.3
chromosome_2	.	three_prime_UTR	10626314	10626404	.	+	.	ID=Sb02g008120.1_utr_1;Parent=Sb02g008120.1
chromosome_2	.	three_prime_UTR	11445891	11446086	.	-	.	ID=Sb02g008640.1_utr_1;Parent=Sb02g008640.1
chromosome_2	.	three_prime_UTR	12485683	12485980	.	+	.	ID=Sb02g008930.1_utr_1;Parent=Sb02g008930.1
chromosome_2	.	three_prime_UTR	12659137	12659714	.	+	.	ID=Sb02g009020.2_utr_1;Parent=Sb02g009020.2
chromosome_2	.	three_prime_UTR	12741869	12742350	.	+	.	ID=Sb02g009070.1_utr_1;Parent=Sb02g009070.1
chromosome_2	.	three_prime_UTR	13412635	13412907	.	+	.	ID=Sb02g009350.1_utr_1;Parent=Sb02g009350.1
chromosome_2	.	three_prime_UTR	13515457	13516742	.	+	.	ID=Sb02g009450.1_utr_1;Parent=Sb02g009450.1
chromosome_2	.	three_prime_UTR	13622665	13623449	.	+	.	ID=Sb02g009550.1_utr_1;Parent=Sb02g009550.1
chromosome_2	.	three_prime_UTR	13790192	13790229	.	-	.	ID=Sb02g009640.1_utr_1;Parent=Sb02g009640.1
chromosome_2	.	three_prime_UTR	13836854	13837102	.	-	.	ID=Sb02g009660.1_utr_1;Parent=Sb02g009660.1
chromosome_2	.	three_prime_UTR	13931825	13932193	.	-	.	ID=Sb02g009730.2_utr_1;Parent=Sb02g009730.2
chromosome_2	.	three_prime_UTR	14174228	14174602	.	+	.	ID=Sb02g009810.1_utr_1;Parent=Sb02g009810.1
chromosome_2	.	three_prime_UTR	14453086	14453215	.	-	.	ID=Sb02g009910.1_utr_1;Parent=Sb02g009910.1
chromosome_2	.	three_prime_UTR	14837260	14837529	.	-	.	ID=Sb02g010100.3_utr_1;Parent=Sb02g010100.3
chromosome_2	.	three_prime_UTR	14842815	14843499	.	-	.	ID=Sb02g010110.2_utr_1;Parent=Sb02g010110.2
chromosome_2	.	three_prime_UTR	15019838	15020271	.	-	.	ID=Sb02g010180.1_utr_1;Parent=Sb02g010180.1
chromosome_2	.	three_prime_UTR	15034793	15035090	.	+	.	ID=Sb02g010190.1_utr_1;Parent=Sb02g010190.1
chromosome_2	.	three_prime_UTR	15197777	15198159	.	+	.	ID=Sb02g010236.1_utr_1;Parent=Sb02g010236.1
chromosome_2	.	three_prime_UTR	15955822	15956293	.	+	.	ID=Sb02g010490.3_utr_1;Parent=Sb02g010490.3
chromosome_2	.	three_prime_UTR	16022840	16023263	.	+	.	ID=Sb02g010510.1_utr_1;Parent=Sb02g010510.1
chromosome_2	.	three_prime_UTR	16336050	16336335	.	-	.	ID=Sb02g010610.1_utr_1;Parent=Sb02g010610.1
chromosome_2	.	three_prime_UTR	16347354	16347586	.	-	.	ID=Sb02g010620.1_utr_1;Parent=Sb02g010620.1
chromosome_2	.	three_prime_UTR	16901298	16901735	.	-	.	ID=Sb02g010760.1_utr_1;Parent=Sb02g010760.1
chromosome_2	.	three_prime_UTR	17042912	17043251	.	-	.	ID=Sb02g010840.1_utr_1;Parent=Sb02g010840.1
chromosome_2	.	three_prime_UTR	17093820	17094183	.	-	.	ID=Sb02g010850.1_utr_1;Parent=Sb02g010850.1
chromosome_2	.	three_prime_UTR	18051189	18051570	.	+	.	ID=Sb02g011130.1_utr_1;Parent=Sb02g011130.1
chromosome_2	.	three_prime_UTR	18071546	18071821	.	+	.	ID=Sb02g011150.1_utr_1;Parent=Sb02g011150.1
chromosome_2	.	three_prime_UTR	18586121	18586332	.	-	.	ID=Sb02g011230.1_utr_1;Parent=Sb02g011230.1
chromosome_2	.	three_prime_UTR	18590962	18591242	.	-	.	ID=Sb02g011240.1_utr_1;Parent=Sb02g011240.1
chromosome_2	.	three_prime_UTR	18627444	18627946	.	+	.	ID=Sb02g011250.1_utr_1;Parent=Sb02g011250.1
chromosome_2	.	three_prime_UTR	18841285	18841646	.	-	.	ID=Sb02g011360.2_utr_1;Parent=Sb02g011360.2
chromosome_2	.	three_prime_UTR	18900611	18901154	.	+	.	ID=Sb02g011390.2_utr_1;Parent=Sb02g011390.2
chromosome_2	.	three_prime_UTR	19815646	19815868	.	+	.	ID=Sb02g011890.1_utr_1;Parent=Sb02g011890.1
chromosome_2	.	three_prime_UTR	19819290	19819528	.	+	.	ID=Sb02g011900.1_utr_1;Parent=Sb02g011900.1
chromosome_2	.	three_prime_UTR	19826269	19826582	.	+	.	ID=Sb02g011910.1_utr_1;Parent=Sb02g011910.1
chromosome_2	.	three_prime_UTR	19884051	19884219	.	-	.	ID=Sb02g011950.1_utr_1;Parent=Sb02g011950.1
chromosome_2	.	three_prime_UTR	20040132	20040622	.	+	.	ID=Sb02g011970.1_utr_1;Parent=Sb02g011970.1
chromosome_2	.	three_prime_UTR	20097109	20097193	.	-	.	ID=Sb02g011990.1_utr_1;Parent=Sb02g011990.1
chromosome_2	.	three_prime_UTR	20096795	20096898	.	-	.	ID=Sb02g011990.1_utr_2;Parent=Sb02g011990.1
chromosome_2	.	three_prime_UTR	20591786	20592033	.	+	.	ID=Sb02g012320.1_utr_1;Parent=Sb02g012320.1
chromosome_2	.	three_prime_UTR	20613841	20613870	.	+	.	ID=Sb02g012340.1_utr_1;Parent=Sb02g012340.1
chromosome_2	.	three_prime_UTR	20928283	20928597	.	+	.	ID=Sb02g012420.1_utr_1;Parent=Sb02g012420.1
chromosome_2	.	three_prime_UTR	21741026	21741257	.	+	.	ID=Sb02g012620.1_utr_1;Parent=Sb02g012620.1
chromosome_2	.	three_prime_UTR	22132575	22132779	.	+	.	ID=Sb02g012650.1_utr_1;Parent=Sb02g012650.1
chromosome_2	.	three_prime_UTR	22480368	22480461	.	+	.	ID=Sb02g012910.1_utr_1;Parent=Sb02g012910.1
chromosome_2	.	three_prime_UTR	22512290	22512559	.	+	.	ID=Sb02g012950.1_utr_1;Parent=Sb02g012950.1
chromosome_2	.	three_prime_UTR	22660518	22660787	.	-	.	ID=Sb02g012970.1_utr_1;Parent=Sb02g012970.1
chromosome_2	.	three_prime_UTR	22968501	22969054	.	-	.	ID=Sb02g013010.1_utr_1;Parent=Sb02g013010.1
chromosome_2	.	three_prime_UTR	23057892	23058357	.	-	.	ID=Sb02g013040.1_utr_1;Parent=Sb02g013040.1
chromosome_2	.	three_prime_UTR	25357163	25357373	.	+	.	ID=Sb02g013390.1_utr_1;Parent=Sb02g013390.1
chromosome_2	.	three_prime_UTR	27584172	27584413	.	-	.	ID=Sb02g014460.1_utr_1;Parent=Sb02g014460.1
chromosome_2	.	three_prime_UTR	28678566	28678691	.	-	.	ID=Sb02g014690.1_utr_1;Parent=Sb02g014690.1
chromosome_2	.	three_prime_UTR	29513596	29513624	.	-	.	ID=Sb02g015110.1_utr_1;Parent=Sb02g015110.1
chromosome_2	.	three_prime_UTR	29513291	29513428	.	-	.	ID=Sb02g015110.1_utr_2;Parent=Sb02g015110.1
chromosome_2	.	three_prime_UTR	37088234	37088531	.	-	.	ID=Sb02g016200.1_utr_2;Parent=Sb02g016200.1
chromosome_2	.	three_prime_UTR	39956925	39957443	.	-	.	ID=Sb02g017220.1_utr_1;Parent=Sb02g017220.1
chromosome_2	.	three_prime_UTR	42662956	42663185	.	-	.	ID=Sb02g017910.1_utr_1;Parent=Sb02g017910.1
chromosome_2	.	three_prime_UTR	45005486	45005734	.	+	.	ID=Sb02g018530.1_utr_1;Parent=Sb02g018530.1
chromosome_2	.	three_prime_UTR	45430749	45431071	.	-	.	ID=Sb02g018650.1_utr_1;Parent=Sb02g018650.1
chromosome_2	.	three_prime_UTR	45950859	45951057	.	+	.	ID=Sb02g018890.1_utr_1;Parent=Sb02g018890.1
chromosome_2	.	three_prime_UTR	47744035	47744239	.	+	.	ID=Sb02g019590.1_utr_1;Parent=Sb02g019590.1
chromosome_2	.	three_prime_UTR	47758100	47758349	.	-	.	ID=Sb02g019600.1_utr_1;Parent=Sb02g019600.1
chromosome_2	.	three_prime_UTR	47767322	47767891	.	-	.	ID=Sb02g019610.1_utr_1;Parent=Sb02g019610.1
chromosome_2	.	three_prime_UTR	49266497	49266610	.	+	.	ID=Sb02g020310.1_utr_2;Parent=Sb02g020310.1
chromosome_2	.	three_prime_UTR	49318436	49318767	.	-	.	ID=Sb02g020340.1_utr_1;Parent=Sb02g020340.1
chromosome_2	.	three_prime_UTR	50016641	50017233	.	+	.	ID=Sb02g020700.1_utr_1;Parent=Sb02g020700.1
chromosome_2	.	three_prime_UTR	50526468	50526933	.	+	.	ID=Sb02g020760.1_utr_1;Parent=Sb02g020760.1
chromosome_2	.	three_prime_UTR	51521537	51521828	.	-	.	ID=Sb02g020860.3_utr_1;Parent=Sb02g020860.3
chromosome_2	.	three_prime_UTR	52118829	52119123	.	-	.	ID=Sb02g021080.1_utr_1;Parent=Sb02g021080.1
chromosome_2	.	three_prime_UTR	52126069	52126319	.	-	.	ID=Sb02g021090.1_utr_1;Parent=Sb02g021090.1
chromosome_2	.	three_prime_UTR	54612838	54613097	.	+	.	ID=Sb02g022160.1_utr_1;Parent=Sb02g022160.1
chromosome_2	.	three_prime_UTR	55396772	55396816	.	-	.	ID=Sb02g022360.2_utr_1;Parent=Sb02g022360.2
chromosome_2	.	three_prime_UTR	55579166	55579612	.	+	.	ID=Sb02g022510.1_utr_1;Parent=Sb02g022510.1
chromosome_2	.	three_prime_UTR	55701241	55701566	.	+	.	ID=Sb02g022580.1_utr_1;Parent=Sb02g022580.1
chromosome_2	.	three_prime_UTR	56053485	56053485	.	-	.	ID=Sb02g022800.1_utr_1;Parent=Sb02g022800.1
chromosome_2	.	three_prime_UTR	56171338	56171740	.	+	.	ID=Sb02g022910.1_utr_1;Parent=Sb02g022910.1
chromosome_2	.	three_prime_UTR	56258144	56258501	.	-	.	ID=Sb02g022980.1_utr_1;Parent=Sb02g022980.1
chromosome_2	.	three_prime_UTR	56518466	56518557	.	+	.	ID=Sb02g023080.1_utr_1;Parent=Sb02g023080.1
chromosome_2	.	three_prime_UTR	56859636	56859987	.	+	.	ID=Sb02g023260.1_utr_1;Parent=Sb02g023260.1
chromosome_2	.	three_prime_UTR	56959035	56959234	.	+	.	ID=Sb02g023340.1_utr_1;Parent=Sb02g023340.1
chromosome_2	.	three_prime_UTR	57175970	57176136	.	+	.	ID=Sb02g023550.1_utr_1;Parent=Sb02g023550.1
chromosome_2	.	three_prime_UTR	57587366	57587645	.	+	.	ID=Sb02g023720.2_utr_1;Parent=Sb02g023720.2
chromosome_2	.	three_prime_UTR	57737735	57738058	.	-	.	ID=Sb02g023820.1_utr_1;Parent=Sb02g023820.1
chromosome_2	.	three_prime_UTR	57868535	57868684	.	-	.	ID=Sb02g023930.1_utr_1;Parent=Sb02g023930.1
chromosome_2	.	three_prime_UTR	57966089	57966496	.	+	.	ID=Sb02g024000.1_utr_1;Parent=Sb02g024000.1
chromosome_2	.	three_prime_UTR	58544948	58545226	.	-	.	ID=Sb02g024280.1_utr_1;Parent=Sb02g024280.1
chromosome_2	.	three_prime_UTR	58658322	58658497	.	+	.	ID=Sb02g024340.1_utr_1;Parent=Sb02g024340.1
chromosome_2	.	three_prime_UTR	58679314	58679543	.	-	.	ID=Sb02g024380.1_utr_1;Parent=Sb02g024380.1
chromosome_2	.	three_prime_UTR	58879829	58880006	.	-	.	ID=Sb02g024520.1_utr_1;Parent=Sb02g024520.1
chromosome_2	.	three_prime_UTR	58903575	58903940	.	-	.	ID=Sb02g024540.1_utr_1;Parent=Sb02g024540.1
chromosome_2	.	three_prime_UTR	58909716	58909926	.	-	.	ID=Sb02g024550.1_utr_1;Parent=Sb02g024550.1
chromosome_2	.	three_prime_UTR	58998127	58998425	.	+	.	ID=Sb02g024570.4_utr_1;Parent=Sb02g024570.4
chromosome_2	.	three_prime_UTR	59038041	59038361	.	-	.	ID=Sb02g024610.1_utr_1;Parent=Sb02g024610.1
chromosome_2	.	three_prime_UTR	59084194	59084321	.	+	.	ID=Sb02g024630.1_utr_1;Parent=Sb02g024630.1
chromosome_2	.	three_prime_UTR	59188006	59188266	.	+	.	ID=Sb02g024690.1_utr_1;Parent=Sb02g024690.1
chromosome_2	.	three_prime_UTR	59206628	59206744	.	-	.	ID=Sb02g024720.1_utr_1;Parent=Sb02g024720.1
chromosome_2	.	three_prime_UTR	59636294	59636410	.	-	.	ID=Sb02g024970.1_utr_1;Parent=Sb02g024970.1
chromosome_2	.	three_prime_UTR	59656099	59656311	.	-	.	ID=Sb02g025010.1_utr_1;Parent=Sb02g025010.1
chromosome_2	.	three_prime_UTR	60319741	60319999	.	+	.	ID=Sb02g025410.1_utr_1;Parent=Sb02g025410.1
chromosome_2	.	three_prime_UTR	60335450	60335578	.	+	.	ID=Sb02g025440.1_utr_1;Parent=Sb02g025440.1
chromosome_2	.	three_prime_UTR	60427621	60427850	.	-	.	ID=Sb02g025515.1_utr_1;Parent=Sb02g025515.1
chromosome_2	.	three_prime_UTR	60679918	60680181	.	-	.	ID=Sb02g025700.1_utr_1;Parent=Sb02g025700.1
chromosome_2	.	three_prime_UTR	60780048	60780306	.	-	.	ID=Sb02g025790.1_utr_1;Parent=Sb02g025790.1
chromosome_2	.	three_prime_UTR	60974159	60974672	.	+	.	ID=Sb02g025920.1_utr_1;Parent=Sb02g025920.1
chromosome_2	.	three_prime_UTR	60989579	60989856	.	+	.	ID=Sb02g025940.1_utr_1;Parent=Sb02g025940.1
chromosome_2	.	three_prime_UTR	61065808	61065984	.	-	.	ID=Sb02g026030.1_utr_1;Parent=Sb02g026030.1
chromosome_2	.	three_prime_UTR	61237440	61238010	.	+	.	ID=Sb02g026170.1_utr_1;Parent=Sb02g026170.1
chromosome_2	.	three_prime_UTR	61401202	61401365	.	-	.	ID=Sb02g026280.1_utr_1;Parent=Sb02g026280.1
chromosome_2	.	three_prime_UTR	61531667	61531989	.	+	.	ID=Sb02g026430.1_utr_1;Parent=Sb02g026430.1
chromosome_2	.	three_prime_UTR	61762825	61763087	.	-	.	ID=Sb02g026600.1_utr_1;Parent=Sb02g026600.1
chromosome_2	.	three_prime_UTR	62156170	62156618	.	+	.	ID=Sb02g026910.1_utr_1;Parent=Sb02g026910.1
chromosome_2	.	three_prime_UTR	62232190	62232458	.	-	.	ID=Sb02g027000.1_utr_1;Parent=Sb02g027000.1
chromosome_2	.	three_prime_UTR	62325919	62326397	.	+	.	ID=Sb02g027070.1_utr_1;Parent=Sb02g027070.1
chromosome_2	.	three_prime_UTR	62518723	62519434	.	+	.	ID=Sb02g027300.1_utr_1;Parent=Sb02g027300.1
chromosome_2	.	three_prime_UTR	62538248	62538483	.	-	.	ID=Sb02g027330.1_utr_1;Parent=Sb02g027330.1
chromosome_2	.	three_prime_UTR	62703169	62703598	.	-	.	ID=Sb02g027450.1_utr_1;Parent=Sb02g027450.1
chromosome_2	.	three_prime_UTR	62895336	62895455	.	-	.	ID=Sb02g027610.1_utr_1;Parent=Sb02g027610.1
chromosome_2	.	three_prime_UTR	62919187	62919496	.	+	.	ID=Sb02g027630.1_utr_1;Parent=Sb02g027630.1
chromosome_2	.	three_prime_UTR	62952140	62952537	.	-	.	ID=Sb02g027680.1_utr_1;Parent=Sb02g027680.1
chromosome_2	.	three_prime_UTR	63130122	63130750	.	+	.	ID=Sb02g027860.1_utr_1;Parent=Sb02g027860.1
chromosome_2	.	three_prime_UTR	63170225	63170451	.	+	.	ID=Sb02g027880.1_utr_1;Parent=Sb02g027880.1
chromosome_2	.	three_prime_UTR	63174390	63174687	.	+	.	ID=Sb02g027900.1_utr_1;Parent=Sb02g027900.1
chromosome_2	.	three_prime_UTR	63176480	63176613	.	-	.	ID=Sb02g027920.1_utr_1;Parent=Sb02g027920.1
chromosome_2	.	three_prime_UTR	63202289	63202504	.	-	.	ID=Sb02g027960.1_utr_1;Parent=Sb02g027960.1
chromosome_2	.	three_prime_UTR	63248022	63248253	.	-	.	ID=Sb02g028020.1_utr_1;Parent=Sb02g028020.1
chromosome_2	.	three_prime_UTR	63281110	63281459	.	+	.	ID=Sb02g028050.1_utr_1;Parent=Sb02g028050.1
chromosome_2	.	three_prime_UTR	63312110	63312394	.	+	.	ID=Sb02g028090.1_utr_1;Parent=Sb02g028090.1
chromosome_2	.	three_prime_UTR	63359523	63359603	.	+	.	ID=Sb02g028140.3_utr_1;Parent=Sb02g028140.3
chromosome_2	.	three_prime_UTR	63376142	63376532	.	+	.	ID=Sb02g028160.1_utr_1;Parent=Sb02g028160.1
chromosome_2	.	three_prime_UTR	63436698	63437050	.	+	.	ID=Sb02g028240.1_utr_1;Parent=Sb02g028240.1
chromosome_2	.	three_prime_UTR	63705359	63705560	.	-	.	ID=Sb02g028570.1_utr_1;Parent=Sb02g028570.1
chromosome_2	.	three_prime_UTR	63881720	63882258	.	-	.	ID=Sb02g028720.1_utr_1;Parent=Sb02g028720.1
chromosome_2	.	three_prime_UTR	63920440	63920848	.	-	.	ID=Sb02g028780.1_utr_1;Parent=Sb02g028780.1
chromosome_2	.	three_prime_UTR	63980162	63980399	.	+	.	ID=Sb02g028830.1_utr_1;Parent=Sb02g028830.1
chromosome_2	.	three_prime_UTR	64116495	64116627	.	+	.	ID=Sb02g028956.1_utr_1;Parent=Sb02g028956.1
chromosome_2	.	three_prime_UTR	64126807	64127027	.	-	.	ID=Sb02g028960.1_utr_1;Parent=Sb02g028960.1
chromosome_2	.	three_prime_UTR	64208022	64208181	.	+	.	ID=Sb02g029030.1_utr_1;Parent=Sb02g029030.1
chromosome_2	.	three_prime_UTR	64214104	64214162	.	-	.	ID=Sb02g029040.1_utr_1;Parent=Sb02g029040.1
chromosome_2	.	three_prime_UTR	64214104	64214162	.	-	.	ID=Sb02g029040.2_utr_1;Parent=Sb02g029040.2
chromosome_2	.	three_prime_UTR	64303507	64303767	.	+	.	ID=Sb02g029140.1_utr_1;Parent=Sb02g029140.1
chromosome_2	.	three_prime_UTR	64331592	64331803	.	-	.	ID=Sb02g029190.1_utr_1;Parent=Sb02g029190.1
chromosome_2	.	three_prime_UTR	64352056	64352310	.	-	.	ID=Sb02g029220.1_utr_1;Parent=Sb02g029220.1
chromosome_2	.	three_prime_UTR	64365713	64365883	.	-	.	ID=Sb02g029250.1_utr_1;Parent=Sb02g029250.1
chromosome_2	.	three_prime_UTR	64370711	64371135	.	-	.	ID=Sb02g029260.1_utr_1;Parent=Sb02g029260.1
chromosome_2	.	three_prime_UTR	64495962	64496279	.	-	.	ID=Sb02g029380.1_utr_1;Parent=Sb02g029380.1
chromosome_2	.	three_prime_UTR	64506985	64507249	.	-	.	ID=Sb02g029400.1_utr_1;Parent=Sb02g029400.1
chromosome_2	.	three_prime_UTR	64575758	64576057	.	+	.	ID=Sb02g029470.1_utr_1;Parent=Sb02g029470.1
chromosome_2	.	three_prime_UTR	64583194	64583194	.	+	.	ID=Sb02g029480.1_utr_1;Parent=Sb02g029480.1
chromosome_2	.	three_prime_UTR	64622690	64622981	.	+	.	ID=Sb02g029520.1_utr_1;Parent=Sb02g029520.1
chromosome_2	.	three_prime_UTR	64739678	64739711	.	-	.	ID=Sb02g029640.1_utr_1;Parent=Sb02g029640.1
chromosome_2	.	three_prime_UTR	64739369	64739711	.	-	.	ID=Sb02g029640.4_utr_1;Parent=Sb02g029640.4
chromosome_2	.	three_prime_UTR	64761766	64762054	.	+	.	ID=Sb02g029660.1_utr_1;Parent=Sb02g029660.1
chromosome_2	.	three_prime_UTR	64768701	64768940	.	+	.	ID=Sb02g029670.1_utr_1;Parent=Sb02g029670.1
chromosome_2	.	three_prime_UTR	64851387	64851857	.	+	.	ID=Sb02g029780.1_utr_1;Parent=Sb02g029780.1
chromosome_2	.	three_prime_UTR	64883394	64883747	.	+	.	ID=Sb02g029813.1_utr_1;Parent=Sb02g029813.1
chromosome_2	.	three_prime_UTR	64942105	64942285	.	-	.	ID=Sb02g029840.1_utr_1;Parent=Sb02g029840.1
chromosome_2	.	three_prime_UTR	64963711	64963728	.	-	.	ID=Sb02g029880.1_utr_1;Parent=Sb02g029880.1
chromosome_2	.	three_prime_UTR	64975539	64975887	.	-	.	ID=Sb02g029900.1_utr_1;Parent=Sb02g029900.1
chromosome_2	.	three_prime_UTR	65304830	65305129	.	+	.	ID=Sb02g030210.1_utr_1;Parent=Sb02g030210.1
chromosome_2	.	three_prime_UTR	65352525	65352786	.	-	.	ID=Sb02g030280.1_utr_1;Parent=Sb02g030280.1
chromosome_2	.	three_prime_UTR	65489198	65489551	.	-	.	ID=Sb02g030430.1_utr_1;Parent=Sb02g030430.1
chromosome_2	.	three_prime_UTR	65508217	65508432	.	-	.	ID=Sb02g030450.1_utr_1;Parent=Sb02g030450.1
chromosome_2	.	three_prime_UTR	65556520	65556823	.	-	.	ID=Sb02g030500.1_utr_1;Parent=Sb02g030500.1
chromosome_2	.	three_prime_UTR	65589473	65589697	.	+	.	ID=Sb02g030540.1_utr_1;Parent=Sb02g030540.1
chromosome_2	.	three_prime_UTR	65589798	65590199	.	-	.	ID=Sb02g030550.1_utr_1;Parent=Sb02g030550.1
chromosome_2	.	three_prime_UTR	65604474	65604629	.	+	.	ID=Sb02g030590.1_utr_1;Parent=Sb02g030590.1
chromosome_2	.	three_prime_UTR	65630243	65630563	.	+	.	ID=Sb02g030620.1_utr_1;Parent=Sb02g030620.1
chromosome_2	.	three_prime_UTR	65707636	65707878	.	-	.	ID=Sb02g030670.1_utr_1;Parent=Sb02g030670.1
chromosome_2	.	three_prime_UTR	65752530	65752846	.	+	.	ID=Sb02g030750.1_utr_1;Parent=Sb02g030750.1
chromosome_2	.	three_prime_UTR	65763218	65763322	.	-	.	ID=Sb02g030780.2_utr_1;Parent=Sb02g030780.2
chromosome_2	.	three_prime_UTR	65832810	65833294	.	-	.	ID=Sb02g030830.1_utr_1;Parent=Sb02g030830.1
chromosome_2	.	three_prime_UTR	65861792	65862018	.	-	.	ID=Sb02g030870.1_utr_1;Parent=Sb02g030870.1
chromosome_2	.	three_prime_UTR	65880938	65880998	.	+	.	ID=Sb02g030890.3_utr_1;Parent=Sb02g030890.3
chromosome_2	.	three_prime_UTR	65956997	65957774	.	-	.	ID=Sb02g030960.1_utr_1;Parent=Sb02g030960.1
chromosome_2	.	three_prime_UTR	66081355	66081592	.	+	.	ID=Sb02g031060.1_utr_1;Parent=Sb02g031060.1
chromosome_2	.	three_prime_UTR	66142694	66143729	.	+	.	ID=Sb02g031150.1_utr_1;Parent=Sb02g031150.1
chromosome_2	.	three_prime_UTR	66142527	66143235	.	-	.	ID=Sb02g031160.1_utr_1;Parent=Sb02g031160.1
chromosome_2	.	three_prime_UTR	66150822	66151323	.	-	.	ID=Sb02g031170.1_utr_1;Parent=Sb02g031170.1
chromosome_2	.	three_prime_UTR	66353986	66354236	.	+	.	ID=Sb02g031390.1_utr_1;Parent=Sb02g031390.1
chromosome_2	.	three_prime_UTR	66397946	66398218	.	-	.	ID=Sb02g031470.1_utr_1;Parent=Sb02g031470.1
chromosome_2	.	three_prime_UTR	66509805	66510102	.	+	.	ID=Sb02g031595.1_utr_1;Parent=Sb02g031595.1
chromosome_2	.	three_prime_UTR	66733256	66733525	.	+	.	ID=Sb02g031930.1_utr_1;Parent=Sb02g031930.1
chromosome_2	.	three_prime_UTR	66734806	66734997	.	-	.	ID=Sb02g031940.1_utr_1;Parent=Sb02g031940.1
chromosome_2	.	three_prime_UTR	66786326	66786516	.	-	.	ID=Sb02g032030.2_utr_1;Parent=Sb02g032030.2
chromosome_2	.	three_prime_UTR	66790327	66790709	.	+	.	ID=Sb02g032040.1_utr_1;Parent=Sb02g032040.1
chromosome_2	.	three_prime_UTR	66955852	66956166	.	-	.	ID=Sb02g032180.1_utr_1;Parent=Sb02g032180.1
chromosome_2	.	three_prime_UTR	67003028	67003345	.	+	.	ID=Sb02g032230.1_utr_1;Parent=Sb02g032230.1
chromosome_2	.	three_prime_UTR	67005043	67005227	.	-	.	ID=Sb02g032240.1_utr_1;Parent=Sb02g032240.1
chromosome_2	.	three_prime_UTR	67020087	67020307	.	+	.	ID=Sb02g032250.1_utr_1;Parent=Sb02g032250.1
chromosome_2	.	three_prime_UTR	67075249	67075625	.	-	.	ID=Sb02g032310.1_utr_1;Parent=Sb02g032310.1
chromosome_2	.	three_prime_UTR	67200654	67200910	.	-	.	ID=Sb02g032420.1_utr_1;Parent=Sb02g032420.1
chromosome_2	.	three_prime_UTR	67295179	67295233	.	-	.	ID=Sb02g032550.1_utr_1;Parent=Sb02g032550.1
chromosome_2	.	three_prime_UTR	67294973	67295079	.	-	.	ID=Sb02g032550.1_utr_2;Parent=Sb02g032550.1
chromosome_2	.	three_prime_UTR	67384575	67384924	.	+	.	ID=Sb02g032720.1_utr_1;Parent=Sb02g032720.1
chromosome_2	.	three_prime_UTR	67403139	67403448	.	-	.	ID=Sb02g032740.1_utr_1;Parent=Sb02g032740.1
chromosome_2	.	three_prime_UTR	67479157	67479601	.	-	.	ID=Sb02g032860.1_utr_1;Parent=Sb02g032860.1
chromosome_2	.	three_prime_UTR	67885097	67885416	.	-	.	ID=Sb02g033170.1_utr_1;Parent=Sb02g033170.1
chromosome_2	.	three_prime_UTR	68040346	68040603	.	-	.	ID=Sb02g033390.1_utr_1;Parent=Sb02g033390.1
chromosome_2	.	three_prime_UTR	68145795	68146148	.	+	.	ID=Sb02g033530.1_utr_1;Parent=Sb02g033530.1
chromosome_2	.	three_prime_UTR	68156617	68156982	.	+	.	ID=Sb02g033540.1_utr_1;Parent=Sb02g033540.1
chromosome_2	.	three_prime_UTR	68206092	68206505	.	-	.	ID=Sb02g033630.1_utr_1;Parent=Sb02g033630.1
chromosome_2	.	three_prime_UTR	68234658	68234691	.	-	.	ID=Sb02g033680.3_utr_1;Parent=Sb02g033680.3
chromosome_2	.	three_prime_UTR	68254058	68254292	.	-	.	ID=Sb02g033710.1_utr_1;Parent=Sb02g033710.1
chromosome_2	.	three_prime_UTR	68289839	68290150	.	-	.	ID=Sb02g033760.1_utr_1;Parent=Sb02g033760.1
chromosome_2	.	three_prime_UTR	68484990	68485315	.	+	.	ID=Sb02g033950.1_utr_1;Parent=Sb02g033950.1
chromosome_2	.	three_prime_UTR	68494229	68494593	.	-	.	ID=Sb02g033960.2_utr_1;Parent=Sb02g033960.2
chromosome_2	.	three_prime_UTR	68688325	68688546	.	-	.	ID=Sb02g034200.1_utr_1;Parent=Sb02g034200.1
chromosome_2	.	three_prime_UTR	68774419	68774572	.	-	.	ID=Sb02g034295.1_utr_1;Parent=Sb02g034295.1
chromosome_2	.	three_prime_UTR	68793665	68794131	.	-	.	ID=Sb02g034310.1_utr_1;Parent=Sb02g034310.1
chromosome_2	.	three_prime_UTR	68805711	68805924	.	+	.	ID=Sb02g034316.1_utr_1;Parent=Sb02g034316.1
chromosome_2	.	three_prime_UTR	68947070	68947167	.	+	.	ID=Sb02g034380.1_utr_1;Parent=Sb02g034380.1
chromosome_2	.	three_prime_UTR	69068354	69069552	.	-	.	ID=Sb02g034490.1_utr_1;Parent=Sb02g034490.1
chromosome_2	.	three_prime_UTR	69112941	69113185	.	-	.	ID=Sb02g034570.2_utr_1;Parent=Sb02g034570.2
chromosome_2	.	three_prime_UTR	69131320	69131507	.	+	.	ID=Sb02g034590.1_utr_1;Parent=Sb02g034590.1
chromosome_2	.	three_prime_UTR	69150066	69150309	.	-	.	ID=Sb02g034640.1_utr_1;Parent=Sb02g034640.1
chromosome_2	.	three_prime_UTR	69202325	69202587	.	+	.	ID=Sb02g034700.1_utr_1;Parent=Sb02g034700.1
chromosome_2	.	three_prime_UTR	69263761	69264069	.	+	.	ID=Sb02g034770.1_utr_1;Parent=Sb02g034770.1
chromosome_2	.	three_prime_UTR	69334858	69335030	.	-	.	ID=Sb02g034880.1_utr_1;Parent=Sb02g034880.1
chromosome_2	.	three_prime_UTR	69371131	69371285	.	+	.	ID=Sb02g034900.1_utr_1;Parent=Sb02g034900.1
chromosome_2	.	three_prime_UTR	69525843	69526104	.	+	.	ID=Sb02g035000.2_utr_1;Parent=Sb02g035000.2
chromosome_2	.	three_prime_UTR	69628803	69629254	.	-	.	ID=Sb02g035140.1_utr_1;Parent=Sb02g035140.1
chromosome_2	.	three_prime_UTR	69630779	69631029	.	-	.	ID=Sb02g035150.1_utr_1;Parent=Sb02g035150.1
chromosome_2	.	three_prime_UTR	69643879	69644174	.	-	.	ID=Sb02g035170.1_utr_1;Parent=Sb02g035170.1
chromosome_2	.	three_prime_UTR	69707965	69708304	.	-	.	ID=Sb02g035260.1_utr_1;Parent=Sb02g035260.1
chromosome_2	.	three_prime_UTR	69845594	69845857	.	+	.	ID=Sb02g035410.1_utr_1;Parent=Sb02g035410.1
chromosome_2	.	three_prime_UTR	69904437	69904557	.	-	.	ID=Sb02g035470.1_utr_1;Parent=Sb02g035470.1
chromosome_2	.	three_prime_UTR	69975421	69975710	.	-	.	ID=Sb02g035580.1_utr_1;Parent=Sb02g035580.1
chromosome_2	.	three_prime_UTR	69994175	69994435	.	+	.	ID=Sb02g035600.2_utr_1;Parent=Sb02g035600.2
chromosome_2	.	three_prime_UTR	70019739	70020203	.	+	.	ID=Sb02g035650.1_utr_1;Parent=Sb02g035650.1
chromosome_2	.	three_prime_UTR	70058618	70059424	.	+	.	ID=Sb02g035700.1_utr_1;Parent=Sb02g035700.1
chromosome_2	.	three_prime_UTR	70066183	70066776	.	+	.	ID=Sb02g035710.1_utr_1;Parent=Sb02g035710.1
chromosome_2	.	three_prime_UTR	70116220	70116460	.	-	.	ID=Sb02g035760.1_utr_1;Parent=Sb02g035760.1
chromosome_2	.	three_prime_UTR	70236004	70236768	.	+	.	ID=Sb02g035830.1_utr_1;Parent=Sb02g035830.1
chromosome_2	.	three_prime_UTR	70271086	70271376	.	+	.	ID=Sb02g035880.1_utr_1;Parent=Sb02g035880.1
chromosome_2	.	three_prime_UTR	70444890	70445169	.	-	.	ID=Sb02g036040.1_utr_1;Parent=Sb02g036040.1
chromosome_2	.	three_prime_UTR	70492554	70492575	.	+	.	ID=Sb02g036110.1_utr_1;Parent=Sb02g036110.1
chromosome_2	.	three_prime_UTR	70687564	70687887	.	-	.	ID=Sb02g036260.1_utr_1;Parent=Sb02g036260.1
chromosome_2	.	three_prime_UTR	70689655	70690116	.	-	.	ID=Sb02g036270.1_utr_1;Parent=Sb02g036270.1
chromosome_2	.	three_prime_UTR	70830213	70830437	.	+	.	ID=Sb02g036420.1_utr_1;Parent=Sb02g036420.1
chromosome_2	.	three_prime_UTR	70872493	70872995	.	-	.	ID=Sb02g036460.1_utr_1;Parent=Sb02g036460.1
chromosome_2	.	three_prime_UTR	70898388	70898520	.	-	.	ID=Sb02g036470.1_utr_1;Parent=Sb02g036470.1
chromosome_2	.	three_prime_UTR	71002845	71003367	.	-	.	ID=Sb02g036610.1_utr_1;Parent=Sb02g036610.1
chromosome_2	.	three_prime_UTR	71111428	71111697	.	-	.	ID=Sb02g036720.1_utr_1;Parent=Sb02g036720.1
chromosome_2	.	three_prime_UTR	71359005	71359665	.	-	.	ID=Sb02g036890.1_utr_1;Parent=Sb02g036890.1
chromosome_2	.	three_prime_UTR	71403458	71403742	.	-	.	ID=Sb02g036950.1_utr_1;Parent=Sb02g036950.1
chromosome_2	.	three_prime_UTR	71409443	71409956	.	+	.	ID=Sb02g036960.2_utr_1;Parent=Sb02g036960.2
chromosome_2	.	three_prime_UTR	71497568	71497837	.	+	.	ID=Sb02g037100.1_utr_1;Parent=Sb02g037100.1
chromosome_2	.	three_prime_UTR	71542686	71542980	.	-	.	ID=Sb02g037160.1_utr_1;Parent=Sb02g037160.1
chromosome_2	.	three_prime_UTR	71607284	71607512	.	+	.	ID=Sb02g037260.1_utr_1;Parent=Sb02g037260.1
chromosome_2	.	three_prime_UTR	71664482	71664689	.	-	.	ID=Sb02g037350.1_utr_1;Parent=Sb02g037350.1
chromosome_2	.	three_prime_UTR	71702255	71702663	.	+	.	ID=Sb02g037410.1_utr_1;Parent=Sb02g037410.1
chromosome_2	.	three_prime_UTR	71711628	71712031	.	+	.	ID=Sb02g037420.1_utr_1;Parent=Sb02g037420.1
chromosome_2	.	three_prime_UTR	71728179	71728381	.	-	.	ID=Sb02g037460.1_utr_1;Parent=Sb02g037460.1
chromosome_2	.	three_prime_UTR	71808306	71808488	.	+	.	ID=Sb02g037530.1_utr_1;Parent=Sb02g037530.1
chromosome_2	.	three_prime_UTR	71821395	71821568	.	+	.	ID=Sb02g037540.1_utr_1;Parent=Sb02g037540.1
chromosome_2	.	three_prime_UTR	71879359	71879771	.	+	.	ID=Sb02g037580.1_utr_1;Parent=Sb02g037580.1
chromosome_2	.	three_prime_UTR	71904747	71905032	.	-	.	ID=Sb02g037610.1_utr_1;Parent=Sb02g037610.1
chromosome_2	.	three_prime_UTR	71945278	71945519	.	+	.	ID=Sb02g037650.1_utr_1;Parent=Sb02g037650.1
chromosome_2	.	three_prime_UTR	72011638	72012056	.	+	.	ID=Sb02g037710.1_utr_1;Parent=Sb02g037710.1
chromosome_2	.	three_prime_UTR	72028882	72029256	.	+	.	ID=Sb02g037730.1_utr_1;Parent=Sb02g037730.1
chromosome_2	.	three_prime_UTR	72039742	72040030	.	+	.	ID=Sb02g037750.1_utr_1;Parent=Sb02g037750.1
chromosome_2	.	three_prime_UTR	72226242	72226332	.	-	.	ID=Sb02g037930.1_utr_1;Parent=Sb02g037930.1
chromosome_2	.	three_prime_UTR	72225679	72226158	.	-	.	ID=Sb02g037930.1_utr_2;Parent=Sb02g037930.1
chromosome_2	.	three_prime_UTR	72303080	72303492	.	+	.	ID=Sb02g038000.1_utr_1;Parent=Sb02g038000.1
chromosome_2	.	three_prime_UTR	72717137	72717369	.	-	.	ID=Sb02g038460.1_utr_1;Parent=Sb02g038460.1
chromosome_2	.	three_prime_UTR	72725284	72725628	.	-	.	ID=Sb02g038490.1_utr_1;Parent=Sb02g038490.1
chromosome_2	.	three_prime_UTR	72726885	72726920	.	-	.	ID=Sb02g038500.1_utr_1;Parent=Sb02g038500.1
chromosome_2	.	three_prime_UTR	72742581	72742737	.	-	.	ID=Sb02g038520.1_utr_1;Parent=Sb02g038520.1
chromosome_2	.	three_prime_UTR	72821298	72821712	.	-	.	ID=Sb02g038620.1_utr_1;Parent=Sb02g038620.1
chromosome_2	.	three_prime_UTR	72937786	72937792	.	-	.	ID=Sb02g038750.1_utr_1;Parent=Sb02g038750.1
chromosome_2	.	three_prime_UTR	72934689	72935286	.	-	.	ID=Sb02g038750.1_utr_2;Parent=Sb02g038750.1
chromosome_2	.	three_prime_UTR	72981164	72981372	.	+	.	ID=Sb02g038810.1_utr_1;Parent=Sb02g038810.1
chromosome_2	.	three_prime_UTR	72998243	72998576	.	-	.	ID=Sb02g038840.1_utr_1;Parent=Sb02g038840.1
chromosome_2	.	three_prime_UTR	73080044	73080292	.	+	.	ID=Sb02g038900.1_utr_1;Parent=Sb02g038900.1
chromosome_2	.	three_prime_UTR	73118053	73118478	.	+	.	ID=Sb02g038970.1_utr_1;Parent=Sb02g038970.1
chromosome_2	.	three_prime_UTR	73126198	73126361	.	+	.	ID=Sb02g038980.1_utr_1;Parent=Sb02g038980.1
chromosome_2	.	three_prime_UTR	73211285	73211477	.	-	.	ID=Sb02g039090.1_utr_1;Parent=Sb02g039090.1
chromosome_2	.	three_prime_UTR	73257113	73257357	.	+	.	ID=Sb02g039130.1_utr_1;Parent=Sb02g039130.1
chromosome_2	.	three_prime_UTR	73305393	73305642	.	-	.	ID=Sb02g039166.1_utr_1;Parent=Sb02g039166.1
chromosome_2	.	three_prime_UTR	73331962	73332505	.	+	.	ID=Sb02g039190.1_utr_1;Parent=Sb02g039190.1
chromosome_2	.	three_prime_UTR	73499975	73500287	.	+	.	ID=Sb02g039390.1_utr_1;Parent=Sb02g039390.1
chromosome_2	.	three_prime_UTR	73520217	73520453	.	+	.	ID=Sb02g039420.1_utr_1;Parent=Sb02g039420.1
chromosome_2	.	three_prime_UTR	73531442	73531925	.	+	.	ID=Sb02g039433.1_utr_1;Parent=Sb02g039433.1
chromosome_2	.	three_prime_UTR	73595511	73595877	.	+	.	ID=Sb02g039500.1_utr_1;Parent=Sb02g039500.1
chromosome_2	.	three_prime_UTR	73598906	73599263	.	+	.	ID=Sb02g039510.1_utr_1;Parent=Sb02g039510.1
chromosome_2	.	three_prime_UTR	73708082	73708336	.	+	.	ID=Sb02g039650.1_utr_1;Parent=Sb02g039650.1
chromosome_2	.	three_prime_UTR	73755407	73755692	.	-	.	ID=Sb02g039700.1_utr_1;Parent=Sb02g039700.1
chromosome_2	.	three_prime_UTR	73780396	73780738	.	+	.	ID=Sb02g039730.1_utr_1;Parent=Sb02g039730.1
chromosome_2	.	three_prime_UTR	73785916	73785958	.	+	.	ID=Sb02g039740.1_utr_1;Parent=Sb02g039740.1
chromosome_2	.	three_prime_UTR	73789529	73789827	.	-	.	ID=Sb02g039750.1_utr_1;Parent=Sb02g039750.1
chromosome_2	.	three_prime_UTR	74075216	74075440	.	-	.	ID=Sb02g039960.1_utr_1;Parent=Sb02g039960.1
chromosome_2	.	three_prime_UTR	74099271	74099722	.	+	.	ID=Sb02g039995.1_utr_1;Parent=Sb02g039995.1
chromosome_2	.	three_prime_UTR	74115112	74115520	.	+	.	ID=Sb02g040020.1_utr_1;Parent=Sb02g040020.1
chromosome_2	.	three_prime_UTR	74141190	74141426	.	-	.	ID=Sb02g040060.1_utr_1;Parent=Sb02g040060.1
chromosome_2	.	three_prime_UTR	74154026	74154258	.	-	.	ID=Sb02g040080.1_utr_1;Parent=Sb02g040080.1
chromosome_2	.	three_prime_UTR	74190742	74191154	.	-	.	ID=Sb02g040160.1_utr_1;Parent=Sb02g040160.1
chromosome_2	.	three_prime_UTR	74227209	74227377	.	-	.	ID=Sb02g040210.1_utr_1;Parent=Sb02g040210.1
chromosome_2	.	three_prime_UTR	74256500	74256992	.	+	.	ID=Sb02g040260.1_utr_1;Parent=Sb02g040260.1
chromosome_2	.	three_prime_UTR	74276798	74277044	.	+	.	ID=Sb02g040290.1_utr_1;Parent=Sb02g040290.1
chromosome_2	.	three_prime_UTR	74320424	74320703	.	+	.	ID=Sb02g040350.1_utr_1;Parent=Sb02g040350.1
chromosome_2	.	three_prime_UTR	74382202	74382552	.	-	.	ID=Sb02g040450.1_utr_1;Parent=Sb02g040450.1
chromosome_2	.	three_prime_UTR	74565988	74566293	.	+	.	ID=Sb02g040650.1_utr_1;Parent=Sb02g040650.1
chromosome_2	.	three_prime_UTR	74700260	74700563	.	-	.	ID=Sb02g040800.2_utr_1;Parent=Sb02g040800.2
chromosome_2	.	three_prime_UTR	74768355	74768702	.	-	.	ID=Sb02g040850.1_utr_1;Parent=Sb02g040850.1
chromosome_2	.	three_prime_UTR	74787467	74787668	.	+	.	ID=Sb02g040870.1_utr_1;Parent=Sb02g040870.1
chromosome_2	.	three_prime_UTR	74947002	74947149	.	+	.	ID=Sb02g041070.1_utr_1;Parent=Sb02g041070.1
chromosome_2	.	three_prime_UTR	74956072	74956341	.	+	.	ID=Sb02g041090.1_utr_1;Parent=Sb02g041090.1
chromosome_2	.	three_prime_UTR	74961444	74961642	.	+	.	ID=Sb02g041100.1_utr_1;Parent=Sb02g041100.1
chromosome_2	.	three_prime_UTR	75000622	75000720	.	-	.	ID=Sb02g041150.1_utr_1;Parent=Sb02g041150.1
chromosome_2	.	three_prime_UTR	75108227	75108396	.	+	.	ID=Sb02g041240.1_utr_1;Parent=Sb02g041240.1
chromosome_2	.	three_prime_UTR	75160651	75160910	.	+	.	ID=Sb02g041290.1_utr_1;Parent=Sb02g041290.1
chromosome_2	.	three_prime_UTR	75273564	75273995	.	-	.	ID=Sb02g041460.1_utr_1;Parent=Sb02g041460.1
chromosome_2	.	three_prime_UTR	75355219	75355580	.	+	.	ID=Sb02g041590.1_utr_1;Parent=Sb02g041590.1
chromosome_2	.	three_prime_UTR	75397360	75397589	.	+	.	ID=Sb02g041640.1_utr_1;Parent=Sb02g041640.1
chromosome_2	.	three_prime_UTR	75563864	75563984	.	-	.	ID=Sb02g041820.2_utr_1;Parent=Sb02g041820.2
chromosome_2	.	three_prime_UTR	75614276	75614437	.	+	.	ID=Sb02g041860.1_utr_1;Parent=Sb02g041860.1
chromosome_2	.	three_prime_UTR	75700011	75700466	.	+	.	ID=Sb02g041970.1_utr_1;Parent=Sb02g041970.1
chromosome_2	.	three_prime_UTR	75701312	75701994	.	-	.	ID=Sb02g041980.1_utr_1;Parent=Sb02g041980.1
chromosome_2	.	three_prime_UTR	75762938	75763257	.	-	.	ID=Sb02g042010.1_utr_1;Parent=Sb02g042010.1
chromosome_2	.	three_prime_UTR	75796524	75796906	.	-	.	ID=Sb02g042070.1_utr_1;Parent=Sb02g042070.1
chromosome_2	.	three_prime_UTR	75847880	75848050	.	+	.	ID=Sb02g042115.1_utr_1;Parent=Sb02g042115.1
chromosome_2	.	three_prime_UTR	75869684	75869917	.	-	.	ID=Sb02g042170.2_utr_1;Parent=Sb02g042170.2
chromosome_2	.	three_prime_UTR	75869684	75869917	.	-	.	ID=Sb02g042170.3_utr_1;Parent=Sb02g042170.3
chromosome_2	.	three_prime_UTR	75925954	75925959	.	+	.	ID=Sb02g042210.1_utr_1;Parent=Sb02g042210.1
chromosome_2	.	three_prime_UTR	76019532	76019943	.	-	.	ID=Sb02g042340.1_utr_1;Parent=Sb02g042340.1
chromosome_2	.	three_prime_UTR	76260568	76260895	.	+	.	ID=Sb02g042550.1_utr_1;Parent=Sb02g042550.1
chromosome_2	.	three_prime_UTR	76363579	76363725	.	-	.	ID=Sb02g042680.1_utr_1;Parent=Sb02g042680.1
chromosome_2	.	three_prime_UTR	76383495	76383706	.	+	.	ID=Sb02g042700.1_utr_1;Parent=Sb02g042700.1
chromosome_2	.	three_prime_UTR	76385675	76385880	.	+	.	ID=Sb02g042710.1_utr_1;Parent=Sb02g042710.1
chromosome_2	.	three_prime_UTR	76464309	76464553	.	+	.	ID=Sb02g042750.1_utr_1;Parent=Sb02g042750.1
chromosome_2	.	three_prime_UTR	76527228	76527404	.	+	.	ID=Sb02g042790.1_utr_1;Parent=Sb02g042790.1
chromosome_2	.	three_prime_UTR	76629616	76629786	.	+	.	ID=Sb02g042910.1_utr_1;Parent=Sb02g042910.1
chromosome_2	.	three_prime_UTR	76707193	76707503	.	+	.	ID=Sb02g042960.1_utr_1;Parent=Sb02g042960.1
chromosome_2	.	three_prime_UTR	76806226	76806485	.	-	.	ID=Sb02g043020.1_utr_1;Parent=Sb02g043020.1
chromosome_2	.	three_prime_UTR	77044257	77044445	.	-	.	ID=Sb02g043250.2_utr_1;Parent=Sb02g043250.2
chromosome_2	.	three_prime_UTR	77051050	77051441	.	+	.	ID=Sb02g043260.1_utr_1;Parent=Sb02g043260.1
chromosome_2	.	three_prime_UTR	77051050	77051135	.	+	.	ID=Sb02g043260.2_utr_1;Parent=Sb02g043260.2
chromosome_2	.	three_prime_UTR	77093313	77093633	.	-	.	ID=Sb02g043290.1_utr_1;Parent=Sb02g043290.1
chromosome_2	.	three_prime_UTR	77209177	77210475	.	+	.	ID=Sb02g043380.1_utr_1;Parent=Sb02g043380.1
chromosome_2	.	three_prime_UTR	77276022	77276418	.	+	.	ID=Sb02g043450.1_utr_1;Parent=Sb02g043450.1
chromosome_2	.	three_prime_UTR	77295062	77295405	.	-	.	ID=Sb02g043480.1_utr_1;Parent=Sb02g043480.1
chromosome_2	.	three_prime_UTR	77301475	77301703	.	-	.	ID=Sb02g043490.1_utr_1;Parent=Sb02g043490.1
chromosome_2	.	three_prime_UTR	77450794	77451211	.	-	.	ID=Sb02g043670.1_utr_1;Parent=Sb02g043670.1
chromosome_2	.	three_prime_UTR	77623758	77624051	.	+	.	ID=Sb02g043820.1_utr_1;Parent=Sb02g043820.1
chromosome_2	.	three_prime_UTR	77692189	77692477	.	+	.	ID=Sb02g043895.1_utr_1;Parent=Sb02g043895.1
chromosome_2	.	three_prime_UTR	77800041	77800270	.	-	.	ID=Sb02g044010.1_utr_1;Parent=Sb02g044010.1
chromosome_2	.	three_prime_UTR	77862583	77862903	.	-	.	ID=Sb02g044060.1_utr_1;Parent=Sb02g044060.1
chromosome_3	.	three_prime_UTR	320548	320590	.	+	.	ID=Sb03g000460.1_utr_1;Parent=Sb03g000460.1
chromosome_3	.	three_prime_UTR	482289	482628	.	+	.	ID=Sb03g000670.1_utr_1;Parent=Sb03g000670.1
chromosome_3	.	three_prime_UTR	505803	506150	.	+	.	ID=Sb03g000700.2_utr_1;Parent=Sb03g000700.2
chromosome_3	.	three_prime_UTR	535384	535855	.	-	.	ID=Sb03g000740.1_utr_1;Parent=Sb03g000740.1
chromosome_3	.	three_prime_UTR	617378	617694	.	-	.	ID=Sb03g000800.1_utr_1;Parent=Sb03g000800.1
chromosome_3	.	three_prime_UTR	672387	672608	.	+	.	ID=Sb03g000850.1_utr_1;Parent=Sb03g000850.1
chromosome_3	.	three_prime_UTR	798656	798942	.	-	.	ID=Sb03g000970.1_utr_1;Parent=Sb03g000970.1
chromosome_3	.	three_prime_UTR	813082	813249	.	-	.	ID=Sb03g000990.1_utr_1;Parent=Sb03g000990.1
chromosome_3	.	three_prime_UTR	865017	865188	.	-	.	ID=Sb03g001070.1_utr_1;Parent=Sb03g001070.1
chromosome_3	.	three_prime_UTR	893334	893764	.	-	.	ID=Sb03g001100.1_utr_1;Parent=Sb03g001100.1
chromosome_3	.	three_prime_UTR	964583	964955	.	+	.	ID=Sb03g001130.1_utr_1;Parent=Sb03g001130.1
chromosome_3	.	three_prime_UTR	1032455	1032855	.	-	.	ID=Sb03g001230.1_utr_1;Parent=Sb03g001230.1
chromosome_3	.	three_prime_UTR	1055359	1055792	.	+	.	ID=Sb03g001240.1_utr_1;Parent=Sb03g001240.1
chromosome_3	.	three_prime_UTR	1105493	1105797	.	+	.	ID=Sb03g001290.1_utr_1;Parent=Sb03g001290.1
chromosome_3	.	three_prime_UTR	1214616	1214882	.	+	.	ID=Sb03g001350.1_utr_1;Parent=Sb03g001350.1
chromosome_3	.	three_prime_UTR	1398834	1399178	.	-	.	ID=Sb03g001540.1_utr_1;Parent=Sb03g001540.1
chromosome_3	.	three_prime_UTR	1418234	1418737	.	+	.	ID=Sb03g001550.1_utr_1;Parent=Sb03g001550.1
chromosome_3	.	three_prime_UTR	1426867	1427139	.	-	.	ID=Sb03g001570.1_utr_1;Parent=Sb03g001570.1
chromosome_3	.	three_prime_UTR	1704233	1704688	.	-	.	ID=Sb03g001870.1_utr_1;Parent=Sb03g001870.1
chromosome_3	.	three_prime_UTR	1730763	1730995	.	-	.	ID=Sb03g001890.1_utr_1;Parent=Sb03g001890.1
chromosome_3	.	three_prime_UTR	1810461	1810668	.	+	.	ID=Sb03g001950.1_utr_1;Parent=Sb03g001950.1
chromosome_3	.	three_prime_UTR	1868181	1868370	.	-	.	ID=Sb03g002020.1_utr_1;Parent=Sb03g002020.1
chromosome_3	.	three_prime_UTR	1956586	1956812	.	+	.	ID=Sb03g002090.1_utr_1;Parent=Sb03g002090.1
chromosome_3	.	three_prime_UTR	2025028	2025333	.	+	.	ID=Sb03g002180.1_utr_1;Parent=Sb03g002180.1
chromosome_3	.	three_prime_UTR	2119694	2119847	.	-	.	ID=Sb03g002350.1_utr_1;Parent=Sb03g002350.1
chromosome_3	.	three_prime_UTR	2148769	2149147	.	+	.	ID=Sb03g002380.1_utr_1;Parent=Sb03g002380.1
chromosome_3	.	three_prime_UTR	2151363	2151575	.	-	.	ID=Sb03g002400.1_utr_1;Parent=Sb03g002400.1
chromosome_3	.	three_prime_UTR	2160658	2160873	.	+	.	ID=Sb03g002420.1_utr_1;Parent=Sb03g002420.1
chromosome_3	.	three_prime_UTR	2550704	2551006	.	+	.	ID=Sb03g002650.1_utr_1;Parent=Sb03g002650.1
chromosome_3	.	three_prime_UTR	2609504	2609780	.	-	.	ID=Sb03g002730.1_utr_1;Parent=Sb03g002730.1
chromosome_3	.	three_prime_UTR	2630673	2631116	.	-	.	ID=Sb03g002740.1_utr_1;Parent=Sb03g002740.1
chromosome_3	.	three_prime_UTR	2775142	2775692	.	-	.	ID=Sb03g002850.2_utr_1;Parent=Sb03g002850.2
chromosome_3	.	three_prime_UTR	3026758	3027092	.	+	.	ID=Sb03g002980.1_utr_1;Parent=Sb03g002980.1
chromosome_3	.	three_prime_UTR	3208946	3209693	.	+	.	ID=Sb03g003110.1_utr_1;Parent=Sb03g003110.1
chromosome_3	.	three_prime_UTR	3233374	3233659	.	-	.	ID=Sb03g003140.1_utr_1;Parent=Sb03g003140.1
chromosome_3	.	three_prime_UTR	3269854	3270348	.	+	.	ID=Sb03g003170.1_utr_1;Parent=Sb03g003170.1
chromosome_3	.	three_prime_UTR	3316229	3316517	.	+	.	ID=Sb03g003190.1_utr_1;Parent=Sb03g003190.1
chromosome_3	.	three_prime_UTR	3379291	3379566	.	+	.	ID=Sb03g003230.1_utr_1;Parent=Sb03g003230.1
chromosome_3	.	three_prime_UTR	3401630	3402075	.	-	.	ID=Sb03g003260.1_utr_1;Parent=Sb03g003260.1
chromosome_3	.	three_prime_UTR	3498485	3498933	.	-	.	ID=Sb03g003310.1_utr_1;Parent=Sb03g003310.1
chromosome_3	.	three_prime_UTR	3577819	3578151	.	-	.	ID=Sb03g003370.1_utr_1;Parent=Sb03g003370.1
chromosome_3	.	three_prime_UTR	3611947	3612186	.	-	.	ID=Sb03g003390.1_utr_1;Parent=Sb03g003390.1
chromosome_3	.	three_prime_UTR	3638143	3638400	.	+	.	ID=Sb03g003420.1_utr_1;Parent=Sb03g003420.1
chromosome_3	.	three_prime_UTR	3649817	3650157	.	-	.	ID=Sb03g003450.1_utr_1;Parent=Sb03g003450.1
chromosome_3	.	three_prime_UTR	3731459	3731763	.	-	.	ID=Sb03g003510.1_utr_1;Parent=Sb03g003510.1
chromosome_3	.	three_prime_UTR	3752562	3752859	.	+	.	ID=Sb03g003520.1_utr_1;Parent=Sb03g003520.1
chromosome_3	.	three_prime_UTR	3754813	3755133	.	+	.	ID=Sb03g003530.1_utr_1;Parent=Sb03g003530.1
chromosome_3	.	three_prime_UTR	3764641	3764747	.	+	.	ID=Sb03g003550.1_utr_1;Parent=Sb03g003550.1
chromosome_3	.	three_prime_UTR	3766084	3766404	.	-	.	ID=Sb03g003560.3_utr_1;Parent=Sb03g003560.3
chromosome_3	.	three_prime_UTR	3779452	3779719	.	+	.	ID=Sb03g003570.1_utr_1;Parent=Sb03g003570.1
chromosome_3	.	three_prime_UTR	3834111	3834416	.	-	.	ID=Sb03g003630.1_utr_1;Parent=Sb03g003630.1
chromosome_3	.	three_prime_UTR	3889057	3889384	.	+	.	ID=Sb03g003650.1_utr_1;Parent=Sb03g003650.1
chromosome_3	.	three_prime_UTR	3912678	3912856	.	+	.	ID=Sb03g003680.1_utr_1;Parent=Sb03g003680.1
chromosome_3	.	three_prime_UTR	3998551	3998833	.	-	.	ID=Sb03g003740.1_utr_1;Parent=Sb03g003740.1
chromosome_3	.	three_prime_UTR	4042237	4042413	.	-	.	ID=Sb03g003790.1_utr_1;Parent=Sb03g003790.1
chromosome_3	.	three_prime_UTR	4065292	4065574	.	-	.	ID=Sb03g003810.1_utr_1;Parent=Sb03g003810.1
chromosome_3	.	three_prime_UTR	4107283	4107605	.	+	.	ID=Sb03g003850.1_utr_1;Parent=Sb03g003850.1
chromosome_3	.	three_prime_UTR	4173829	4174258	.	+	.	ID=Sb03g003940.1_utr_1;Parent=Sb03g003940.1
chromosome_3	.	three_prime_UTR	4464566	4464926	.	+	.	ID=Sb03g004190.1_utr_1;Parent=Sb03g004190.1
chromosome_3	.	three_prime_UTR	4546313	4546789	.	-	.	ID=Sb03g004230.2_utr_1;Parent=Sb03g004230.2
chromosome_3	.	three_prime_UTR	4590631	4590951	.	+	.	ID=Sb03g004290.1_utr_1;Parent=Sb03g004290.1
chromosome_3	.	three_prime_UTR	4680302	4681129	.	-	.	ID=Sb03g004430.1_utr_1;Parent=Sb03g004430.1
chromosome_3	.	three_prime_UTR	4739967	4740269	.	-	.	ID=Sb03g004490.1_utr_1;Parent=Sb03g004490.1
chromosome_3	.	three_prime_UTR	4797834	4798148	.	+	.	ID=Sb03g004540.1_utr_1;Parent=Sb03g004540.1
chromosome_3	.	three_prime_UTR	4804083	4804318	.	-	.	ID=Sb03g004560.1_utr_1;Parent=Sb03g004560.1
chromosome_3	.	three_prime_UTR	4956229	4956581	.	-	.	ID=Sb03g004650.1_utr_1;Parent=Sb03g004650.1
chromosome_3	.	three_prime_UTR	4963781	4964058	.	-	.	ID=Sb03g004656.1_utr_1;Parent=Sb03g004656.1
chromosome_3	.	three_prime_UTR	5001083	5001347	.	+	.	ID=Sb03g004680.1_utr_1;Parent=Sb03g004680.1
chromosome_3	.	three_prime_UTR	5023939	5024135	.	+	.	ID=Sb03g004710.2_utr_1;Parent=Sb03g004710.2
chromosome_3	.	three_prime_UTR	5066685	5067069	.	-	.	ID=Sb03g004770.1_utr_1;Parent=Sb03g004770.1
chromosome_3	.	three_prime_UTR	5121507	5121860	.	-	.	ID=Sb03g004830.1_utr_1;Parent=Sb03g004830.1
chromosome_3	.	three_prime_UTR	5164316	5164369	.	+	.	ID=Sb03g004885.1_utr_1;Parent=Sb03g004885.1
chromosome_3	.	three_prime_UTR	5254619	5254711	.	-	.	ID=Sb03g005050.1_utr_1;Parent=Sb03g005050.1
chromosome_3	.	three_prime_UTR	5254455	5254506	.	-	.	ID=Sb03g005050.1_utr_2;Parent=Sb03g005050.1
chromosome_3	.	three_prime_UTR	5253821	5254367	.	-	.	ID=Sb03g005050.1_utr_3;Parent=Sb03g005050.1
chromosome_3	.	three_prime_UTR	5276660	5276928	.	-	.	ID=Sb03g005080.1_utr_1;Parent=Sb03g005080.1
chromosome_3	.	three_prime_UTR	5329052	5329248	.	+	.	ID=Sb03g005105.1_utr_1;Parent=Sb03g005105.1
chromosome_3	.	three_prime_UTR	5398990	5399324	.	-	.	ID=Sb03g005166.1_utr_1;Parent=Sb03g005166.1
chromosome_3	.	three_prime_UTR	5495416	5495670	.	+	.	ID=Sb03g005270.1_utr_1;Parent=Sb03g005270.1
chromosome_3	.	three_prime_UTR	5520737	5521006	.	+	.	ID=Sb03g005310.1_utr_1;Parent=Sb03g005310.1
chromosome_3	.	three_prime_UTR	5808040	5808190	.	+	.	ID=Sb03g005720.1_utr_1;Parent=Sb03g005720.1
chromosome_3	.	three_prime_UTR	5829103	5829423	.	-	.	ID=Sb03g005760.1_utr_1;Parent=Sb03g005760.1
chromosome_3	.	three_prime_UTR	6109336	6109992	.	-	.	ID=Sb03g005990.1_utr_1;Parent=Sb03g005990.1
chromosome_3	.	three_prime_UTR	6164672	6164972	.	+	.	ID=Sb03g006070.1_utr_1;Parent=Sb03g006070.1
chromosome_3	.	three_prime_UTR	6187799	6188230	.	+	.	ID=Sb03g006090.1_utr_1;Parent=Sb03g006090.1
chromosome_3	.	three_prime_UTR	6238651	6239044	.	+	.	ID=Sb03g006130.1_utr_1;Parent=Sb03g006130.1
chromosome_3	.	three_prime_UTR	6460559	6460827	.	+	.	ID=Sb03g006350.1_utr_1;Parent=Sb03g006350.1
chromosome_3	.	three_prime_UTR	6807111	6807379	.	-	.	ID=Sb03g006610.1_utr_1;Parent=Sb03g006610.1
chromosome_3	.	three_prime_UTR	6855601	6856162	.	+	.	ID=Sb03g006650.1_utr_1;Parent=Sb03g006650.1
chromosome_3	.	three_prime_UTR	7097311	7097529	.	-	.	ID=Sb03g006870.1_utr_1;Parent=Sb03g006870.1
chromosome_3	.	three_prime_UTR	7116360	7116543	.	+	.	ID=Sb03g006880.1_utr_1;Parent=Sb03g006880.1
chromosome_3	.	three_prime_UTR	7132200	7132458	.	+	.	ID=Sb03g006900.1_utr_1;Parent=Sb03g006900.1
chromosome_3	.	three_prime_UTR	7138273	7138673	.	-	.	ID=Sb03g006910.1_utr_1;Parent=Sb03g006910.1
chromosome_3	.	three_prime_UTR	7155918	7156351	.	+	.	ID=Sb03g006930.1_utr_1;Parent=Sb03g006930.1
chromosome_3	.	three_prime_UTR	7221942	7222375	.	-	.	ID=Sb03g007010.1_utr_1;Parent=Sb03g007010.1
chromosome_3	.	three_prime_UTR	7280307	7280485	.	-	.	ID=Sb03g007070.1_utr_1;Parent=Sb03g007070.1
chromosome_3	.	three_prime_UTR	7288549	7288918	.	-	.	ID=Sb03g007080.4_utr_1;Parent=Sb03g007080.4
chromosome_3	.	three_prime_UTR	7430127	7430557	.	+	.	ID=Sb03g007180.1_utr_1;Parent=Sb03g007180.1
chromosome_3	.	three_prime_UTR	7444770	7445086	.	-	.	ID=Sb03g007200.1_utr_1;Parent=Sb03g007200.1
chromosome_3	.	three_prime_UTR	7460342	7460617	.	-	.	ID=Sb03g007210.1_utr_1;Parent=Sb03g007210.1
chromosome_3	.	three_prime_UTR	7604027	7604298	.	-	.	ID=Sb03g007300.1_utr_1;Parent=Sb03g007300.1
chromosome_3	.	three_prime_UTR	7625220	7625566	.	-	.	ID=Sb03g007330.1_utr_1;Parent=Sb03g007330.1
chromosome_3	.	three_prime_UTR	7625782	7625843	.	-	.	ID=Sb03g007330.3_utr_1;Parent=Sb03g007330.3
chromosome_3	.	three_prime_UTR	7762522	7762785	.	-	.	ID=Sb03g007420.1_utr_1;Parent=Sb03g007420.1
chromosome_3	.	three_prime_UTR	8233094	8233339	.	-	.	ID=Sb03g007820.1_utr_1;Parent=Sb03g007820.1
chromosome_3	.	three_prime_UTR	8259018	8259221	.	+	.	ID=Sb03g007850.1_utr_1;Parent=Sb03g007850.1
chromosome_3	.	three_prime_UTR	8259513	8259953	.	-	.	ID=Sb03g007860.1_utr_1;Parent=Sb03g007860.1
chromosome_3	.	three_prime_UTR	8265171	8265436	.	+	.	ID=Sb03g007870.1_utr_1;Parent=Sb03g007870.1
chromosome_3	.	three_prime_UTR	8540130	8540365	.	+	.	ID=Sb03g008050.1_utr_1;Parent=Sb03g008050.1
chromosome_3	.	three_prime_UTR	9039707	9039997	.	+	.	ID=Sb03g008480.1_utr_1;Parent=Sb03g008480.1
chromosome_3	.	three_prime_UTR	9288095	9288447	.	-	.	ID=Sb03g008660.1_utr_1;Parent=Sb03g008660.1
chromosome_3	.	three_prime_UTR	9421881	9422338	.	-	.	ID=Sb03g008770.1_utr_1;Parent=Sb03g008770.1
chromosome_3	.	three_prime_UTR	9564089	9564323	.	+	.	ID=Sb03g008820.1_utr_1;Parent=Sb03g008820.1
chromosome_3	.	three_prime_UTR	9655883	9656213	.	-	.	ID=Sb03g008870.1_utr_1;Parent=Sb03g008870.1
chromosome_3	.	three_prime_UTR	9678551	9679565	.	-	.	ID=Sb03g008890.1_utr_1;Parent=Sb03g008890.1
chromosome_3	.	three_prime_UTR	9678551	9679451	.	-	.	ID=Sb03g008890.2_utr_1;Parent=Sb03g008890.2
chromosome_3	.	three_prime_UTR	9723404	9723780	.	-	.	ID=Sb03g008950.1_utr_1;Parent=Sb03g008950.1
chromosome_3	.	three_prime_UTR	9790114	9790752	.	+	.	ID=Sb03g009010.1_utr_1;Parent=Sb03g009010.1
chromosome_3	.	three_prime_UTR	9809254	9809650	.	-	.	ID=Sb03g009050.1_utr_1;Parent=Sb03g009050.1
chromosome_3	.	three_prime_UTR	9913171	9913193	.	-	.	ID=Sb03g009150.1_utr_1;Parent=Sb03g009150.1
chromosome_3	.	three_prime_UTR	9973555	9973844	.	-	.	ID=Sb03g009210.2_utr_1;Parent=Sb03g009210.2
chromosome_3	.	three_prime_UTR	10030037	10030355	.	+	.	ID=Sb03g009290.1_utr_1;Parent=Sb03g009290.1
chromosome_3	.	three_prime_UTR	10209132	10209418	.	+	.	ID=Sb03g009490.1_utr_1;Parent=Sb03g009490.1
chromosome_3	.	three_prime_UTR	10272107	10272571	.	+	.	ID=Sb03g009550.1_utr_1;Parent=Sb03g009550.1
chromosome_3	.	three_prime_UTR	10337744	10338112	.	+	.	ID=Sb03g009580.1_utr_1;Parent=Sb03g009580.1
chromosome_3	.	three_prime_UTR	10463376	10463381	.	+	.	ID=Sb03g009700.1_utr_1;Parent=Sb03g009700.1
chromosome_3	.	three_prime_UTR	10506719	10506924	.	+	.	ID=Sb03g009750.1_utr_1;Parent=Sb03g009750.1
chromosome_3	.	three_prime_UTR	10619546	10619830	.	+	.	ID=Sb03g009850.1_utr_1;Parent=Sb03g009850.1
chromosome_3	.	three_prime_UTR	10622895	10623370	.	-	.	ID=Sb03g009860.1_utr_1;Parent=Sb03g009860.1
chromosome_3	.	three_prime_UTR	10692896	10693431	.	-	.	ID=Sb03g009920.1_utr_1;Parent=Sb03g009920.1
chromosome_3	.	three_prime_UTR	10839678	10840182	.	-	.	ID=Sb03g010040.1_utr_1;Parent=Sb03g010040.1
chromosome_3	.	three_prime_UTR	10939221	10939270	.	+	.	ID=Sb03g010120.1_utr_1;Parent=Sb03g010120.1
chromosome_3	.	three_prime_UTR	10939432	10939816	.	+	.	ID=Sb03g010120.1_utr_2;Parent=Sb03g010120.1
chromosome_3	.	three_prime_UTR	11167431	11167819	.	+	.	ID=Sb03g010300.1_utr_1;Parent=Sb03g010300.1
chromosome_3	.	three_prime_UTR	11180059	11180346	.	-	.	ID=Sb03g010320.1_utr_1;Parent=Sb03g010320.1
chromosome_3	.	three_prime_UTR	11197674	11197682	.	+	.	ID=Sb03g010330.1_utr_1;Parent=Sb03g010330.1
chromosome_3	.	three_prime_UTR	11684296	11684628	.	-	.	ID=Sb03g010730.1_utr_1;Parent=Sb03g010730.1
chromosome_3	.	three_prime_UTR	11792652	11792814	.	+	.	ID=Sb03g010810.1_utr_1;Parent=Sb03g010810.1
chromosome_3	.	three_prime_UTR	11817229	11817404	.	-	.	ID=Sb03g010850.1_utr_1;Parent=Sb03g010850.1
chromosome_3	.	three_prime_UTR	11861862	11862433	.	+	.	ID=Sb03g010870.1_utr_1;Parent=Sb03g010870.1
chromosome_3	.	three_prime_UTR	12166168	12166478	.	-	.	ID=Sb03g011020.1_utr_1;Parent=Sb03g011020.1
chromosome_3	.	three_prime_UTR	12204248	12204664	.	-	.	ID=Sb03g011040.1_utr_1;Parent=Sb03g011040.1
chromosome_3	.	three_prime_UTR	12218743	12219143	.	+	.	ID=Sb03g011050.1_utr_1;Parent=Sb03g011050.1
chromosome_3	.	three_prime_UTR	12233465	12233615	.	+	.	ID=Sb03g011080.1_utr_1;Parent=Sb03g011080.1
chromosome_3	.	three_prime_UTR	12296490	12296762	.	-	.	ID=Sb03g011130.1_utr_1;Parent=Sb03g011130.1
chromosome_3	.	three_prime_UTR	12310875	12311310	.	-	.	ID=Sb03g011140.1_utr_1;Parent=Sb03g011140.1
chromosome_3	.	three_prime_UTR	12484254	12484812	.	-	.	ID=Sb03g011270.1_utr_1;Parent=Sb03g011270.1
chromosome_3	.	three_prime_UTR	12659705	12660055	.	-	.	ID=Sb03g011390.1_utr_1;Parent=Sb03g011390.1
chromosome_3	.	three_prime_UTR	12725584	12725925	.	+	.	ID=Sb03g011420.1_utr_1;Parent=Sb03g011420.1
chromosome_3	.	three_prime_UTR	12765537	12765979	.	-	.	ID=Sb03g011460.1_utr_1;Parent=Sb03g011460.1
chromosome_3	.	three_prime_UTR	12938195	12938487	.	+	.	ID=Sb03g011540.1_utr_1;Parent=Sb03g011540.1
chromosome_3	.	three_prime_UTR	13249438	13249832	.	+	.	ID=Sb03g011700.2_utr_1;Parent=Sb03g011700.2
chromosome_3	.	three_prime_UTR	13391273	13391636	.	+	.	ID=Sb03g011770.1_utr_1;Parent=Sb03g011770.1
chromosome_3	.	three_prime_UTR	13391184	13391609	.	-	.	ID=Sb03g011780.1_utr_2;Parent=Sb03g011780.1
chromosome_3	.	three_prime_UTR	13458999	13459197	.	+	.	ID=Sb03g011800.1_utr_1;Parent=Sb03g011800.1
chromosome_3	.	three_prime_UTR	13468070	13468424	.	-	.	ID=Sb03g011810.2_utr_1;Parent=Sb03g011810.2
chromosome_3	.	three_prime_UTR	13489469	13489773	.	-	.	ID=Sb03g011840.1_utr_1;Parent=Sb03g011840.1
chromosome_3	.	three_prime_UTR	13489469	13489832	.	-	.	ID=Sb03g011840.3_utr_1;Parent=Sb03g011840.3
chromosome_3	.	three_prime_UTR	13779314	13779634	.	-	.	ID=Sb03g012020.1_utr_1;Parent=Sb03g012020.1
chromosome_3	.	three_prime_UTR	13874594	13875188	.	-	.	ID=Sb03g012070.2_utr_1;Parent=Sb03g012070.2
chromosome_3	.	three_prime_UTR	14092588	14092865	.	+	.	ID=Sb03g012270.1_utr_1;Parent=Sb03g012270.1
chromosome_3	.	three_prime_UTR	14370944	14371243	.	-	.	ID=Sb03g012420.1_utr_1;Parent=Sb03g012420.1
chromosome_3	.	three_prime_UTR	14802338	14802538	.	-	.	ID=Sb03g012500.1_utr_1;Parent=Sb03g012500.1
chromosome_3	.	three_prime_UTR	14894308	14894474	.	+	.	ID=Sb03g012540.1_utr_1;Parent=Sb03g012540.1
chromosome_3	.	three_prime_UTR	15091833	15092106	.	-	.	ID=Sb03g012630.1_utr_1;Parent=Sb03g012630.1
chromosome_3	.	three_prime_UTR	15422069	15422317	.	-	.	ID=Sb03g012810.1_utr_1;Parent=Sb03g012810.1
chromosome_3	.	three_prime_UTR	15655603	15655918	.	-	.	ID=Sb03g012910.1_utr_1;Parent=Sb03g012910.1
chromosome_3	.	three_prime_UTR	15663271	15663628	.	-	.	ID=Sb03g012920.1_utr_1;Parent=Sb03g012920.1
chromosome_3	.	three_prime_UTR	15782143	15782519	.	-	.	ID=Sb03g012950.1_utr_1;Parent=Sb03g012950.1
chromosome_3	.	three_prime_UTR	15798291	15798782	.	+	.	ID=Sb03g012960.1_utr_1;Parent=Sb03g012960.1
chromosome_3	.	three_prime_UTR	15805124	15806031	.	-	.	ID=Sb03g012980.1_utr_1;Parent=Sb03g012980.1
chromosome_3	.	three_prime_UTR	15849063	15849236	.	+	.	ID=Sb03g013020.1_utr_1;Parent=Sb03g013020.1
chromosome_3	.	three_prime_UTR	15986540	15986861	.	+	.	ID=Sb03g013130.1_utr_1;Parent=Sb03g013130.1
chromosome_3	.	three_prime_UTR	16036348	16036699	.	+	.	ID=Sb03g013160.1_utr_1;Parent=Sb03g013160.1
chromosome_3	.	three_prime_UTR	16052553	16052976	.	-	.	ID=Sb03g013170.1_utr_1;Parent=Sb03g013170.1
chromosome_3	.	three_prime_UTR	16177491	16177714	.	+	.	ID=Sb03g013210.1_utr_1;Parent=Sb03g013210.1
chromosome_3	.	three_prime_UTR	16263648	16263981	.	-	.	ID=Sb03g013290.1_utr_1;Parent=Sb03g013290.1
chromosome_3	.	three_prime_UTR	17324058	17324345	.	+	.	ID=Sb03g013630.1_utr_1;Parent=Sb03g013630.1
chromosome_3	.	three_prime_UTR	18196195	18196548	.	+	.	ID=Sb03g013790.2_utr_1;Parent=Sb03g013790.2
chromosome_3	.	three_prime_UTR	18228313	18228459	.	-	.	ID=Sb03g013810.1_utr_1;Parent=Sb03g013810.1
chromosome_3	.	three_prime_UTR	18231914	18232184	.	+	.	ID=Sb03g013820.1_utr_1;Parent=Sb03g013820.1
chromosome_3	.	three_prime_UTR	18257781	18258021	.	-	.	ID=Sb03g013830.1_utr_1;Parent=Sb03g013830.1
chromosome_3	.	three_prime_UTR	18477926	18478270	.	-	.	ID=Sb03g013900.1_utr_1;Parent=Sb03g013900.1
chromosome_3	.	three_prime_UTR	18521500	18521944	.	-	.	ID=Sb03g013930.1_utr_1;Parent=Sb03g013930.1
chromosome_3	.	three_prime_UTR	19166935	19167335	.	-	.	ID=Sb03g014360.1_utr_1;Parent=Sb03g014360.1
chromosome_3	.	three_prime_UTR	19183314	19183534	.	+	.	ID=Sb03g014380.1_utr_1;Parent=Sb03g014380.1
chromosome_3	.	three_prime_UTR	19965360	19965604	.	+	.	ID=Sb03g014690.1_utr_1;Parent=Sb03g014690.1
chromosome_3	.	three_prime_UTR	20830136	20830559	.	+	.	ID=Sb03g015000.1_utr_1;Parent=Sb03g015000.1
chromosome_3	.	three_prime_UTR	21977871	21978243	.	-	.	ID=Sb03g015351.1_utr_1;Parent=Sb03g015351.1
chromosome_3	.	three_prime_UTR	25740686	25740940	.	+	.	ID=Sb03g016080.1_utr_1;Parent=Sb03g016080.1
chromosome_3	.	three_prime_UTR	27991865	27992172	.	+	.	ID=Sb03g017150.1_utr_1;Parent=Sb03g017150.1
chromosome_3	.	three_prime_UTR	29426303	29426305	.	+	.	ID=Sb03g018040.1_utr_1;Parent=Sb03g018040.1
chromosome_3	.	three_prime_UTR	30552235	30552518	.	-	.	ID=Sb03g018290.1_utr_1;Parent=Sb03g018290.1
chromosome_3	.	three_prime_UTR	38398251	38398260	.	-	.	ID=Sb03g020210.1_utr_1;Parent=Sb03g020210.1
chromosome_3	.	three_prime_UTR	44984089	44984429	.	+	.	ID=Sb03g022820.1_utr_1;Parent=Sb03g022820.1
chromosome_3	.	three_prime_UTR	46425454	46425645	.	+	.	ID=Sb03g023240.1_utr_1;Parent=Sb03g023240.1
chromosome_3	.	three_prime_UTR	46625285	46625307	.	-	.	ID=Sb03g023440.1_utr_1;Parent=Sb03g023440.1
chromosome_3	.	three_prime_UTR	46624051	46624617	.	-	.	ID=Sb03g023440.1_utr_2;Parent=Sb03g023440.1
chromosome_3	.	three_prime_UTR	47981307	47981685	.	-	.	ID=Sb03g024010.1_utr_1;Parent=Sb03g024010.1
chromosome_3	.	three_prime_UTR	48347467	48347684	.	+	.	ID=Sb03g024240.1_utr_1;Parent=Sb03g024240.1
chromosome_3	.	three_prime_UTR	48349092	48349110	.	-	.	ID=Sb03g024250.1_utr_1;Parent=Sb03g024250.1
chromosome_3	.	three_prime_UTR	49085631	49085769	.	-	.	ID=Sb03g024570.1_utr_1;Parent=Sb03g024570.1
chromosome_3	.	three_prime_UTR	49669693	49669858	.	+	.	ID=Sb03g024830.1_utr_1;Parent=Sb03g024830.1
chromosome_3	.	three_prime_UTR	49811216	49811235	.	-	.	ID=Sb03g024860.1_utr_1;Parent=Sb03g024860.1
chromosome_3	.	three_prime_UTR	49810242	49810809	.	-	.	ID=Sb03g024860.1_utr_2;Parent=Sb03g024860.1
chromosome_3	.	three_prime_UTR	50447298	50447644	.	+	.	ID=Sb03g025160.1_utr_1;Parent=Sb03g025160.1
chromosome_3	.	three_prime_UTR	50596959	50597179	.	+	.	ID=Sb03g025210.1_utr_1;Parent=Sb03g025210.1
chromosome_3	.	three_prime_UTR	50833864	50834168	.	-	.	ID=Sb03g025330.1_utr_1;Parent=Sb03g025330.1
chromosome_3	.	three_prime_UTR	51087931	51088244	.	+	.	ID=Sb03g025430.1_utr_2;Parent=Sb03g025430.1
chromosome_3	.	three_prime_UTR	51106276	51106678	.	+	.	ID=Sb03g025440.1_utr_1;Parent=Sb03g025440.1
chromosome_3	.	three_prime_UTR	51214246	51214430	.	-	.	ID=Sb03g025480.1_utr_1;Parent=Sb03g025480.1
chromosome_3	.	three_prime_UTR	51269752	51270065	.	-	.	ID=Sb03g025500.1_utr_1;Parent=Sb03g025500.1
chromosome_3	.	three_prime_UTR	51283078	51283404	.	-	.	ID=Sb03g025520.1_utr_1;Parent=Sb03g025520.1
chromosome_3	.	three_prime_UTR	51393996	51394148	.	-	.	ID=Sb03g025580.1_utr_1;Parent=Sb03g025580.1
chromosome_3	.	three_prime_UTR	51664590	51664955	.	+	.	ID=Sb03g025700.1_utr_1;Parent=Sb03g025700.1
chromosome_3	.	three_prime_UTR	52007454	52007895	.	+	.	ID=Sb03g025850.1_utr_1;Parent=Sb03g025850.1
chromosome_3	.	three_prime_UTR	52211390	52211644	.	-	.	ID=Sb03g025960.1_utr_1;Parent=Sb03g025960.1
chromosome_3	.	three_prime_UTR	52218230	52218448	.	+	.	ID=Sb03g025970.1_utr_1;Parent=Sb03g025970.1
chromosome_3	.	three_prime_UTR	52383086	52383135	.	-	.	ID=Sb03g026040.1_utr_1;Parent=Sb03g026040.1
chromosome_3	.	three_prime_UTR	52412863	52413118	.	+	.	ID=Sb03g026050.1_utr_1;Parent=Sb03g026050.1
chromosome_3	.	three_prime_UTR	52455692	52456092	.	+	.	ID=Sb03g026070.1_utr_1;Parent=Sb03g026070.1
chromosome_3	.	three_prime_UTR	52518654	52519164	.	-	.	ID=Sb03g026120.1_utr_1;Parent=Sb03g026120.1
chromosome_3	.	three_prime_UTR	52818284	52818736	.	+	.	ID=Sb03g026230.1_utr_1;Parent=Sb03g026230.1
chromosome_3	.	three_prime_UTR	52832723	52833209	.	+	.	ID=Sb03g026240.1_utr_1;Parent=Sb03g026240.1
chromosome_3	.	three_prime_UTR	52890598	52890901	.	-	.	ID=Sb03g026290.1_utr_1;Parent=Sb03g026290.1
chromosome_3	.	three_prime_UTR	53131814	53132216	.	-	.	ID=Sb03g026370.1_utr_1;Parent=Sb03g026370.1
chromosome_3	.	three_prime_UTR	53200904	53201146	.	+	.	ID=Sb03g026410.1_utr_1;Parent=Sb03g026410.1
chromosome_3	.	three_prime_UTR	53301373	53301710	.	-	.	ID=Sb03g026490.1_utr_1;Parent=Sb03g026490.1
chromosome_3	.	three_prime_UTR	53361107	53361306	.	+	.	ID=Sb03g026550.1_utr_1;Parent=Sb03g026550.1
chromosome_3	.	three_prime_UTR	53747136	53747177	.	+	.	ID=Sb03g026810.1_utr_1;Parent=Sb03g026810.1
chromosome_3	.	three_prime_UTR	53754166	53754174	.	+	.	ID=Sb03g026830.1_utr_1;Parent=Sb03g026830.1
chromosome_3	.	three_prime_UTR	54110780	54111144	.	+	.	ID=Sb03g026970.1_utr_1;Parent=Sb03g026970.1
chromosome_3	.	three_prime_UTR	54120224	54120504	.	-	.	ID=Sb03g026990.1_utr_1;Parent=Sb03g026990.1
chromosome_3	.	three_prime_UTR	54151551	54151987	.	+	.	ID=Sb03g027010.1_utr_1;Parent=Sb03g027010.1
chromosome_3	.	three_prime_UTR	54247331	54247948	.	-	.	ID=Sb03g027060.1_utr_1;Parent=Sb03g027060.1
chromosome_3	.	three_prime_UTR	54759316	54759626	.	+	.	ID=Sb03g027260.1_utr_1;Parent=Sb03g027260.1
chromosome_3	.	three_prime_UTR	54827388	54827880	.	+	.	ID=Sb03g027330.1_utr_1;Parent=Sb03g027330.1
chromosome_3	.	three_prime_UTR	54875575	54875849	.	-	.	ID=Sb03g027380.1_utr_1;Parent=Sb03g027380.1
chromosome_3	.	three_prime_UTR	55189467	55189723	.	+	.	ID=Sb03g027540.1_utr_1;Parent=Sb03g027540.1
chromosome_3	.	three_prime_UTR	55207580	55207890	.	+	.	ID=Sb03g027560.1_utr_1;Parent=Sb03g027560.1
chromosome_3	.	three_prime_UTR	55272701	55272959	.	-	.	ID=Sb03g027600.1_utr_1;Parent=Sb03g027600.1
chromosome_3	.	three_prime_UTR	55380073	55380458	.	+	.	ID=Sb03g027710.1_utr_1;Parent=Sb03g027710.1
chromosome_3	.	three_prime_UTR	55391597	55392017	.	-	.	ID=Sb03g027730.1_utr_1;Parent=Sb03g027730.1
chromosome_3	.	three_prime_UTR	55488697	55488858	.	+	.	ID=Sb03g027830.1_utr_1;Parent=Sb03g027830.1
chromosome_3	.	three_prime_UTR	55649287	55649920	.	-	.	ID=Sb03g027960.1_utr_1;Parent=Sb03g027960.1
chromosome_3	.	three_prime_UTR	55734078	55734392	.	-	.	ID=Sb03g028000.1_utr_1;Parent=Sb03g028000.1
chromosome_3	.	three_prime_UTR	55741844	55742083	.	+	.	ID=Sb03g028010.3_utr_1;Parent=Sb03g028010.3
chromosome_3	.	three_prime_UTR	55805843	55806220	.	-	.	ID=Sb03g028060.1_utr_1;Parent=Sb03g028060.1
chromosome_3	.	three_prime_UTR	55911411	55911681	.	-	.	ID=Sb03g028150.1_utr_1;Parent=Sb03g028150.1
chromosome_3	.	three_prime_UTR	56194690	56194807	.	-	.	ID=Sb03g028366.3_utr_1;Parent=Sb03g028366.3
chromosome_3	.	three_prime_UTR	56193950	56194592	.	-	.	ID=Sb03g028366.3_utr_2;Parent=Sb03g028366.3
chromosome_3	.	three_prime_UTR	56244120	56244388	.	+	.	ID=Sb03g028370.1_utr_1;Parent=Sb03g028370.1
chromosome_3	.	three_prime_UTR	56265363	56265739	.	-	.	ID=Sb03g028400.2_utr_1;Parent=Sb03g028400.2
chromosome_3	.	three_prime_UTR	56296290	56296638	.	+	.	ID=Sb03g028430.1_utr_1;Parent=Sb03g028430.1
chromosome_3	.	three_prime_UTR	56437453	56437882	.	+	.	ID=Sb03g028500.1_utr_1;Parent=Sb03g028500.1
chromosome_3	.	three_prime_UTR	56584050	56584428	.	+	.	ID=Sb03g028630.1_utr_1;Parent=Sb03g028630.1
chromosome_3	.	three_prime_UTR	56775084	56775540	.	-	.	ID=Sb03g028740.2_utr_1;Parent=Sb03g028740.2
chromosome_3	.	three_prime_UTR	56856632	56856664	.	+	.	ID=Sb03g028755.1_utr_1;Parent=Sb03g028755.1
chromosome_3	.	three_prime_UTR	56856753	56857007	.	+	.	ID=Sb03g028755.1_utr_2;Parent=Sb03g028755.1
chromosome_3	.	three_prime_UTR	57017132	57017409	.	+	.	ID=Sb03g028850.1_utr_1;Parent=Sb03g028850.1
chromosome_3	.	three_prime_UTR	57028434	57028939	.	+	.	ID=Sb03g028860.1_utr_1;Parent=Sb03g028860.1
chromosome_3	.	three_prime_UTR	57171164	57171427	.	-	.	ID=Sb03g029020.1_utr_1;Parent=Sb03g029020.1
chromosome_3	.	three_prime_UTR	57261444	57261766	.	+	.	ID=Sb03g029120.1_utr_1;Parent=Sb03g029120.1
chromosome_3	.	three_prime_UTR	57262149	57262381	.	-	.	ID=Sb03g029130.1_utr_1;Parent=Sb03g029130.1
chromosome_3	.	three_prime_UTR	57300452	57300986	.	+	.	ID=Sb03g029160.1_utr_1;Parent=Sb03g029160.1
chromosome_3	.	three_prime_UTR	57320066	57320518	.	+	.	ID=Sb03g029170.1_utr_1;Parent=Sb03g029170.1
chromosome_3	.	three_prime_UTR	57328725	57329061	.	+	.	ID=Sb03g029180.1_utr_1;Parent=Sb03g029180.1
chromosome_3	.	three_prime_UTR	57370766	57371081	.	-	.	ID=Sb03g029260.1_utr_1;Parent=Sb03g029260.1
chromosome_3	.	three_prime_UTR	57439748	57440122	.	-	.	ID=Sb03g029310.1_utr_1;Parent=Sb03g029310.1
chromosome_3	.	three_prime_UTR	57771231	57771550	.	+	.	ID=Sb03g029530.1_utr_1;Parent=Sb03g029530.1
chromosome_3	.	three_prime_UTR	57770967	57771006	.	+	.	ID=Sb03g029530.3_utr_1;Parent=Sb03g029530.3
chromosome_3	.	three_prime_UTR	57776085	57776335	.	+	.	ID=Sb03g029540.1_utr_1;Parent=Sb03g029540.1
chromosome_3	.	three_prime_UTR	57806951	57807201	.	+	.	ID=Sb03g029570.1_utr_1;Parent=Sb03g029570.1
chromosome_3	.	three_prime_UTR	57928210	57928523	.	+	.	ID=Sb03g029720.1_utr_1;Parent=Sb03g029720.1
chromosome_3	.	three_prime_UTR	58071248	58071494	.	-	.	ID=Sb03g029830.1_utr_1;Parent=Sb03g029830.1
chromosome_3	.	three_prime_UTR	58072621	58073074	.	-	.	ID=Sb03g029840.1_utr_1;Parent=Sb03g029840.1
chromosome_3	.	three_prime_UTR	58136136	58136336	.	+	.	ID=Sb03g029870.1_utr_1;Parent=Sb03g029870.1
chromosome_3	.	three_prime_UTR	58326188	58326408	.	-	.	ID=Sb03g030040.1_utr_1;Parent=Sb03g030040.1
chromosome_3	.	three_prime_UTR	58335443	58335764	.	-	.	ID=Sb03g030050.1_utr_1;Parent=Sb03g030050.1
chromosome_3	.	three_prime_UTR	58352903	58353250	.	+	.	ID=Sb03g030060.1_utr_1;Parent=Sb03g030060.1
chromosome_3	.	three_prime_UTR	58400026	58400203	.	+	.	ID=Sb03g030100.1_utr_1;Parent=Sb03g030100.1
chromosome_3	.	three_prime_UTR	58541151	58541445	.	-	.	ID=Sb03g030300.1_utr_1;Parent=Sb03g030300.1
chromosome_3	.	three_prime_UTR	58596018	58596184	.	-	.	ID=Sb03g030350.1_utr_1;Parent=Sb03g030350.1
chromosome_3	.	three_prime_UTR	58605094	58605270	.	+	.	ID=Sb03g030360.1_utr_1;Parent=Sb03g030360.1
chromosome_3	.	three_prime_UTR	58606162	58606537	.	-	.	ID=Sb03g030370.2_utr_1;Parent=Sb03g030370.2
chromosome_3	.	three_prime_UTR	58670906	58671156	.	+	.	ID=Sb03g030430.1_utr_1;Parent=Sb03g030430.1
chromosome_3	.	three_prime_UTR	58749464	58749679	.	+	.	ID=Sb03g030490.1_utr_1;Parent=Sb03g030490.1
chromosome_3	.	three_prime_UTR	58754421	58754602	.	+	.	ID=Sb03g030500.1_utr_1;Parent=Sb03g030500.1
chromosome_3	.	three_prime_UTR	58787794	58787968	.	+	.	ID=Sb03g030570.1_utr_1;Parent=Sb03g030570.1
chromosome_3	.	three_prime_UTR	58814182	58814382	.	-	.	ID=Sb03g030600.1_utr_1;Parent=Sb03g030600.1
chromosome_3	.	three_prime_UTR	58877899	58878227	.	-	.	ID=Sb03g030660.1_utr_1;Parent=Sb03g030660.1
chromosome_3	.	three_prime_UTR	59188576	59188818	.	-	.	ID=Sb03g030840.1_utr_1;Parent=Sb03g030840.1
chromosome_3	.	three_prime_UTR	59204549	59204619	.	-	.	ID=Sb03g030860.1_utr_1;Parent=Sb03g030860.1
chromosome_3	.	three_prime_UTR	59228728	59229056	.	-	.	ID=Sb03g030890.1_utr_1;Parent=Sb03g030890.1
chromosome_3	.	three_prime_UTR	59279692	59279933	.	-	.	ID=Sb03g030950.1_utr_1;Parent=Sb03g030950.1
chromosome_3	.	three_prime_UTR	59298830	59298960	.	+	.	ID=Sb03g030980.1_utr_1;Parent=Sb03g030980.1
chromosome_3	.	three_prime_UTR	59322452	59322761	.	+	.	ID=Sb03g030995.1_utr_1;Parent=Sb03g030995.1
chromosome_3	.	three_prime_UTR	59605855	59606180	.	-	.	ID=Sb03g031230.1_utr_1;Parent=Sb03g031230.1
chromosome_3	.	three_prime_UTR	59629538	59629813	.	-	.	ID=Sb03g031270.2_utr_1;Parent=Sb03g031270.2
chromosome_3	.	three_prime_UTR	59644075	59644355	.	+	.	ID=Sb03g031290.1_utr_1;Parent=Sb03g031290.1
chromosome_3	.	three_prime_UTR	59708687	59708885	.	-	.	ID=Sb03g031330.1_utr_1;Parent=Sb03g031330.1
chromosome_3	.	three_prime_UTR	59858157	59858551	.	+	.	ID=Sb03g031470.1_utr_1;Parent=Sb03g031470.1
chromosome_3	.	three_prime_UTR	59892249	59892553	.	+	.	ID=Sb03g031520.1_utr_1;Parent=Sb03g031520.1
chromosome_3	.	three_prime_UTR	60141672	60141969	.	+	.	ID=Sb03g031760.1_utr_1;Parent=Sb03g031760.1
chromosome_3	.	three_prime_UTR	60213516	60213837	.	-	.	ID=Sb03g031860.1_utr_1;Parent=Sb03g031860.1
chromosome_3	.	three_prime_UTR	60251392	60251667	.	-	.	ID=Sb03g031880.1_utr_1;Parent=Sb03g031880.1
chromosome_3	.	three_prime_UTR	60361292	60361667	.	+	.	ID=Sb03g031950.1_utr_1;Parent=Sb03g031950.1
chromosome_3	.	three_prime_UTR	60438596	60438884	.	-	.	ID=Sb03g032040.1_utr_1;Parent=Sb03g032040.1
chromosome_3	.	three_prime_UTR	60444620	60444879	.	-	.	ID=Sb03g032050.1_utr_1;Parent=Sb03g032050.1
chromosome_3	.	three_prime_UTR	60509882	60510063	.	+	.	ID=Sb03g032080.1_utr_1;Parent=Sb03g032080.1
chromosome_3	.	three_prime_UTR	60515068	60515370	.	+	.	ID=Sb03g032090.1_utr_1;Parent=Sb03g032090.1
chromosome_3	.	three_prime_UTR	60664101	60664476	.	-	.	ID=Sb03g032235.1_utr_1;Parent=Sb03g032235.1
chromosome_3	.	three_prime_UTR	60742330	60742813	.	+	.	ID=Sb03g032290.1_utr_1;Parent=Sb03g032290.1
chromosome_3	.	three_prime_UTR	60824613	60824907	.	-	.	ID=Sb03g032380.1_utr_1;Parent=Sb03g032380.1
chromosome_3	.	three_prime_UTR	60851852	60852164	.	+	.	ID=Sb03g032420.1_utr_1;Parent=Sb03g032420.1
chromosome_3	.	three_prime_UTR	60978401	60978804	.	+	.	ID=Sb03g032530.1_utr_1;Parent=Sb03g032530.1
chromosome_3	.	three_prime_UTR	60987228	60987592	.	+	.	ID=Sb03g032550.1_utr_1;Parent=Sb03g032550.1
chromosome_3	.	three_prime_UTR	61148331	61148556	.	-	.	ID=Sb03g032720.1_utr_1;Parent=Sb03g032720.1
chromosome_3	.	three_prime_UTR	61309570	61309720	.	-	.	ID=Sb03g032880.1_utr_1;Parent=Sb03g032880.1
chromosome_3	.	three_prime_UTR	61330256	61330519	.	+	.	ID=Sb03g032930.1_utr_1;Parent=Sb03g032930.1
chromosome_3	.	three_prime_UTR	61345815	61346358	.	-	.	ID=Sb03g032950.1_utr_1;Parent=Sb03g032950.1
chromosome_3	.	three_prime_UTR	61449283	61449833	.	-	.	ID=Sb03g033040.5_utr_1;Parent=Sb03g033040.5
chromosome_3	.	three_prime_UTR	61449283	61449883	.	-	.	ID=Sb03g033040.7_utr_1;Parent=Sb03g033040.7
chromosome_3	.	three_prime_UTR	61502724	61503094	.	-	.	ID=Sb03g033090.1_utr_1;Parent=Sb03g033090.1
chromosome_3	.	three_prime_UTR	61518499	61518721	.	+	.	ID=Sb03g033120.1_utr_1;Parent=Sb03g033120.1
chromosome_3	.	three_prime_UTR	61526736	61526952	.	-	.	ID=Sb03g033140.1_utr_1;Parent=Sb03g033140.1
chromosome_3	.	three_prime_UTR	61558143	61558456	.	+	.	ID=Sb03g033180.1_utr_1;Parent=Sb03g033180.1
chromosome_3	.	three_prime_UTR	61577777	61578029	.	+	.	ID=Sb03g033220.1_utr_1;Parent=Sb03g033220.1
chromosome_3	.	three_prime_UTR	61577777	61578029	.	+	.	ID=Sb03g033220.2_utr_1;Parent=Sb03g033220.2
chromosome_3	.	three_prime_UTR	61578165	61578422	.	-	.	ID=Sb03g033230.1_utr_1;Parent=Sb03g033230.1
chromosome_3	.	three_prime_UTR	61679928	61680151	.	+	.	ID=Sb03g033320.1_utr_1;Parent=Sb03g033320.1
chromosome_3	.	three_prime_UTR	61718749	61719184	.	+	.	ID=Sb03g033390.1_utr_1;Parent=Sb03g033390.1
chromosome_3	.	three_prime_UTR	61831804	61832436	.	+	.	ID=Sb03g033560.1_utr_1;Parent=Sb03g033560.1
chromosome_3	.	three_prime_UTR	61909979	61910103	.	-	.	ID=Sb03g033670.1_utr_1;Parent=Sb03g033670.1
chromosome_3	.	three_prime_UTR	62019999	62020243	.	+	.	ID=Sb03g033760.1_utr_1;Parent=Sb03g033760.1
chromosome_3	.	three_prime_UTR	62154499	62154662	.	+	.	ID=Sb03g033900.1_utr_1;Parent=Sb03g033900.1
chromosome_3	.	three_prime_UTR	62170499	62170772	.	+	.	ID=Sb03g033920.2_utr_1;Parent=Sb03g033920.2
chromosome_3	.	three_prime_UTR	62248434	62248609	.	-	.	ID=Sb03g034060.1_utr_1;Parent=Sb03g034060.1
chromosome_3	.	three_prime_UTR	62283849	62284134	.	+	.	ID=Sb03g034070.1_utr_1;Parent=Sb03g034070.1
chromosome_3	.	three_prime_UTR	62293102	62293299	.	-	.	ID=Sb03g034090.1_utr_1;Parent=Sb03g034090.1
chromosome_3	.	three_prime_UTR	62417187	62417452	.	+	.	ID=Sb03g034200.1_utr_1;Parent=Sb03g034200.1
chromosome_3	.	three_prime_UTR	62426512	62426773	.	+	.	ID=Sb03g034210.1_utr_1;Parent=Sb03g034210.1
chromosome_3	.	three_prime_UTR	62498073	62498380	.	+	.	ID=Sb03g034280.1_utr_1;Parent=Sb03g034280.1
chromosome_3	.	three_prime_UTR	62698868	62699234	.	-	.	ID=Sb03g034510.1_utr_1;Parent=Sb03g034510.1
chromosome_3	.	three_prime_UTR	62799189	62799518	.	+	.	ID=Sb03g034620.1_utr_1;Parent=Sb03g034620.1
chromosome_3	.	three_prime_UTR	62803812	62804135	.	+	.	ID=Sb03g034630.1_utr_1;Parent=Sb03g034630.1
chromosome_3	.	three_prime_UTR	62806280	62806839	.	-	.	ID=Sb03g034640.1_utr_1;Parent=Sb03g034640.1
chromosome_3	.	three_prime_UTR	62965894	62966384	.	+	.	ID=Sb03g034790.1_utr_1;Parent=Sb03g034790.1
chromosome_3	.	three_prime_UTR	62967044	62967245	.	-	.	ID=Sb03g034800.1_utr_1;Parent=Sb03g034800.1
chromosome_3	.	three_prime_UTR	62975585	62975866	.	-	.	ID=Sb03g034810.1_utr_1;Parent=Sb03g034810.1
chromosome_3	.	three_prime_UTR	62985683	62985869	.	+	.	ID=Sb03g034820.1_utr_1;Parent=Sb03g034820.1
chromosome_3	.	three_prime_UTR	63023589	63023824	.	-	.	ID=Sb03g034890.1_utr_1;Parent=Sb03g034890.1
chromosome_3	.	three_prime_UTR	63187756	63187767	.	+	.	ID=Sb03g035010.1_utr_1;Parent=Sb03g035010.1
chromosome_3	.	three_prime_UTR	63299657	63300149	.	-	.	ID=Sb03g035130.3_utr_1;Parent=Sb03g035130.3
chromosome_3	.	three_prime_UTR	63370834	63371201	.	-	.	ID=Sb03g035220.1_utr_1;Parent=Sb03g035220.1
chromosome_3	.	three_prime_UTR	63460265	63460524	.	-	.	ID=Sb03g035300.1_utr_1;Parent=Sb03g035300.1
chromosome_3	.	three_prime_UTR	63530165	63530600	.	-	.	ID=Sb03g035420.1_utr_1;Parent=Sb03g035420.1
chromosome_3	.	three_prime_UTR	63548882	63549252	.	-	.	ID=Sb03g035460.1_utr_1;Parent=Sb03g035460.1
chromosome_3	.	three_prime_UTR	63591362	63591600	.	-	.	ID=Sb03g035520.1_utr_1;Parent=Sb03g035520.1
chromosome_3	.	three_prime_UTR	63672046	63672409	.	-	.	ID=Sb03g035670.1_utr_1;Parent=Sb03g035670.1
chromosome_3	.	three_prime_UTR	63680348	63680814	.	-	.	ID=Sb03g035680.1_utr_1;Parent=Sb03g035680.1
chromosome_3	.	three_prime_UTR	63735660	63736092	.	+	.	ID=Sb03g035720.1_utr_1;Parent=Sb03g035720.1
chromosome_3	.	three_prime_UTR	63890632	63891097	.	+	.	ID=Sb03g035880.1_utr_1;Parent=Sb03g035880.1
chromosome_3	.	three_prime_UTR	63930026	63930072	.	+	.	ID=Sb03g035910.1_utr_1;Parent=Sb03g035910.1
chromosome_3	.	three_prime_UTR	63995575	63995967	.	+	.	ID=Sb03g035980.1_utr_1;Parent=Sb03g035980.1
chromosome_3	.	three_prime_UTR	64010663	64011190	.	+	.	ID=Sb03g036000.1_utr_1;Parent=Sb03g036000.1
chromosome_3	.	three_prime_UTR	64125727	64125904	.	-	.	ID=Sb03g036090.1_utr_1;Parent=Sb03g036090.1
chromosome_3	.	three_prime_UTR	64156983	64157143	.	-	.	ID=Sb03g036140.1_utr_1;Parent=Sb03g036140.1
chromosome_3	.	three_prime_UTR	64251639	64251968	.	-	.	ID=Sb03g036210.1_utr_1;Parent=Sb03g036210.1
chromosome_3	.	three_prime_UTR	64258311	64258648	.	-	.	ID=Sb03g036220.1_utr_1;Parent=Sb03g036220.1
chromosome_3	.	three_prime_UTR	64519848	64519907	.	-	.	ID=Sb03g036470.1_utr_1;Parent=Sb03g036470.1
chromosome_3	.	three_prime_UTR	64749999	64750209	.	+	.	ID=Sb03g036660.1_utr_1;Parent=Sb03g036660.1
chromosome_3	.	three_prime_UTR	64834558	64834573	.	-	.	ID=Sb03g036750.1_utr_1;Parent=Sb03g036750.1
chromosome_3	.	three_prime_UTR	64933547	64933570	.	+	.	ID=Sb03g036880.1_utr_1;Parent=Sb03g036880.1
chromosome_3	.	three_prime_UTR	64942783	64942982	.	+	.	ID=Sb03g036900.1_utr_1;Parent=Sb03g036900.1
chromosome_3	.	three_prime_UTR	64954641	64954945	.	-	.	ID=Sb03g036920.2_utr_1;Parent=Sb03g036920.2
chromosome_3	.	three_prime_UTR	65004786	65005126	.	+	.	ID=Sb03g036980.1_utr_1;Parent=Sb03g036980.1
chromosome_3	.	three_prime_UTR	65005254	65005505	.	-	.	ID=Sb03g036990.1_utr_1;Parent=Sb03g036990.1
chromosome_3	.	three_prime_UTR	65059359	65059618	.	-	.	ID=Sb03g037050.2_utr_1;Parent=Sb03g037050.2
chromosome_3	.	three_prime_UTR	65112520	65112792	.	+	.	ID=Sb03g037080.1_utr_1;Parent=Sb03g037080.1
chromosome_3	.	three_prime_UTR	65182892	65183119	.	+	.	ID=Sb03g037160.1_utr_1;Parent=Sb03g037160.1
chromosome_3	.	three_prime_UTR	65267421	65267781	.	-	.	ID=Sb03g037290.1_utr_1;Parent=Sb03g037290.1
chromosome_3	.	three_prime_UTR	65294338	65294633	.	+	.	ID=Sb03g037310.1_utr_1;Parent=Sb03g037310.1
chromosome_3	.	three_prime_UTR	65335576	65335576	.	+	.	ID=Sb03g037370.1_utr_1;Parent=Sb03g037370.1
chromosome_3	.	three_prime_UTR	65335576	65335675	.	+	.	ID=Sb03g037370.2_utr_1;Parent=Sb03g037370.2
chromosome_3	.	three_prime_UTR	65361649	65361827	.	-	.	ID=Sb03g037400.2_utr_1;Parent=Sb03g037400.2
chromosome_3	.	three_prime_UTR	65365754	65365991	.	-	.	ID=Sb03g037410.1_utr_1;Parent=Sb03g037410.1
chromosome_3	.	three_prime_UTR	65395511	65395827	.	-	.	ID=Sb03g037470.1_utr_1;Parent=Sb03g037470.1
chromosome_3	.	three_prime_UTR	65415735	65415968	.	+	.	ID=Sb03g037490.1_utr_1;Parent=Sb03g037490.1
chromosome_3	.	three_prime_UTR	65466938	65467200	.	+	.	ID=Sb03g037550.1_utr_1;Parent=Sb03g037550.1
chromosome_3	.	three_prime_UTR	65581703	65582051	.	+	.	ID=Sb03g037640.1_utr_1;Parent=Sb03g037640.1
chromosome_3	.	three_prime_UTR	65587199	65587224	.	+	.	ID=Sb03g037645.1_utr_1;Parent=Sb03g037645.1
chromosome_3	.	three_prime_UTR	65684291	65684533	.	+	.	ID=Sb03g037720.1_utr_1;Parent=Sb03g037720.1
chromosome_3	.	three_prime_UTR	65724787	65725096	.	+	.	ID=Sb03g037760.1_utr_1;Parent=Sb03g037760.1
chromosome_3	.	three_prime_UTR	65756378	65756630	.	+	.	ID=Sb03g037800.1_utr_1;Parent=Sb03g037800.1
chromosome_3	.	three_prime_UTR	65773181	65773579	.	-	.	ID=Sb03g037840.1_utr_1;Parent=Sb03g037840.1
chromosome_3	.	three_prime_UTR	65785702	65786109	.	-	.	ID=Sb03g037870.1_utr_1;Parent=Sb03g037870.1
chromosome_3	.	three_prime_UTR	65831178	65831397	.	-	.	ID=Sb03g037940.1_utr_1;Parent=Sb03g037940.1
chromosome_3	.	three_prime_UTR	65840417	65840766	.	-	.	ID=Sb03g037950.1_utr_1;Parent=Sb03g037950.1
chromosome_3	.	three_prime_UTR	66050573	66050866	.	+	.	ID=Sb03g038100.1_utr_1;Parent=Sb03g038100.1
chromosome_3	.	three_prime_UTR	66076276	66076419	.	-	.	ID=Sb03g038150.1_utr_1;Parent=Sb03g038150.1
chromosome_3	.	three_prime_UTR	66146106	66146352	.	+	.	ID=Sb03g038210.1_utr_1;Parent=Sb03g038210.1
chromosome_3	.	three_prime_UTR	66153718	66153860	.	-	.	ID=Sb03g038230.1_utr_1;Parent=Sb03g038230.1
chromosome_3	.	three_prime_UTR	66180555	66180819	.	-	.	ID=Sb03g038250.1_utr_1;Parent=Sb03g038250.1
chromosome_3	.	three_prime_UTR	66244049	66244247	.	+	.	ID=Sb03g038310.1_utr_1;Parent=Sb03g038310.1
chromosome_3	.	three_prime_UTR	66407908	66408156	.	+	.	ID=Sb03g038460.1_utr_1;Parent=Sb03g038460.1
chromosome_3	.	three_prime_UTR	66424873	66425056	.	+	.	ID=Sb03g038500.1_utr_1;Parent=Sb03g038500.1
chromosome_3	.	three_prime_UTR	66503262	66503443	.	+	.	ID=Sb03g038630.1_utr_1;Parent=Sb03g038630.1
chromosome_3	.	three_prime_UTR	66567741	66568036	.	-	.	ID=Sb03g038740.1_utr_1;Parent=Sb03g038740.1
chromosome_3	.	three_prime_UTR	66576278	66576447	.	+	.	ID=Sb03g038750.1_utr_1;Parent=Sb03g038750.1
chromosome_3	.	three_prime_UTR	66576900	66577292	.	-	.	ID=Sb03g038760.1_utr_1;Parent=Sb03g038760.1
chromosome_3	.	three_prime_UTR	66638585	66639399	.	+	.	ID=Sb03g038830.1_utr_1;Parent=Sb03g038830.1
chromosome_3	.	three_prime_UTR	66649932	66650130	.	-	.	ID=Sb03g038860.1_utr_1;Parent=Sb03g038860.1
chromosome_3	.	three_prime_UTR	66699065	66699396	.	+	.	ID=Sb03g038890.1_utr_1;Parent=Sb03g038890.1
chromosome_3	.	three_prime_UTR	66713855	66714119	.	+	.	ID=Sb03g038920.1_utr_1;Parent=Sb03g038920.1
chromosome_3	.	three_prime_UTR	66716382	66716800	.	+	.	ID=Sb03g038930.1_utr_1;Parent=Sb03g038930.1
chromosome_3	.	three_prime_UTR	66785799	66786165	.	+	.	ID=Sb03g039020.1_utr_1;Parent=Sb03g039020.1
chromosome_3	.	three_prime_UTR	66815703	66815953	.	-	.	ID=Sb03g039030.1_utr_1;Parent=Sb03g039030.1
chromosome_3	.	three_prime_UTR	66947073	66947447	.	-	.	ID=Sb03g039220.1_utr_1;Parent=Sb03g039220.1
chromosome_3	.	three_prime_UTR	66954694	66954890	.	-	.	ID=Sb03g039230.2_utr_1;Parent=Sb03g039230.2
chromosome_3	.	three_prime_UTR	67016311	67016479	.	-	.	ID=Sb03g039310.1_utr_1;Parent=Sb03g039310.1
chromosome_3	.	three_prime_UTR	67023101	67023446	.	-	.	ID=Sb03g039320.1_utr_1;Parent=Sb03g039320.1
chromosome_3	.	three_prime_UTR	67038120	67038454	.	-	.	ID=Sb03g039330.1_utr_1;Parent=Sb03g039330.1
chromosome_3	.	three_prime_UTR	67056956	67057207	.	+	.	ID=Sb03g039360.1_utr_1;Parent=Sb03g039360.1
chromosome_3	.	three_prime_UTR	67122509	67122901	.	+	.	ID=Sb03g039430.1_utr_1;Parent=Sb03g039430.1
chromosome_3	.	three_prime_UTR	67160923	67160965	.	+	.	ID=Sb03g039470.1_utr_1;Parent=Sb03g039470.1
chromosome_3	.	three_prime_UTR	67161156	67161663	.	+	.	ID=Sb03g039470.1_utr_2;Parent=Sb03g039470.1
chromosome_3	.	three_prime_UTR	67169368	67169558	.	+	.	ID=Sb03g039490.1_utr_1;Parent=Sb03g039490.1
chromosome_3	.	three_prime_UTR	67261551	67261862	.	-	.	ID=Sb03g039590.1_utr_1;Parent=Sb03g039590.1
chromosome_3	.	three_prime_UTR	67306733	67306942	.	+	.	ID=Sb03g039630.1_utr_1;Parent=Sb03g039630.1
chromosome_3	.	three_prime_UTR	67317447	67317874	.	+	.	ID=Sb03g039640.2_utr_1;Parent=Sb03g039640.2
chromosome_3	.	three_prime_UTR	67436194	67436458	.	+	.	ID=Sb03g039770.1_utr_1;Parent=Sb03g039770.1
chromosome_3	.	three_prime_UTR	67441020	67441397	.	-	.	ID=Sb03g039800.1_utr_1;Parent=Sb03g039800.1
chromosome_3	.	three_prime_UTR	67465373	67465373	.	+	.	ID=Sb03g039820.1_utr_1;Parent=Sb03g039820.1
chromosome_3	.	three_prime_UTR	67463311	67463535	.	+	.	ID=Sb03g039820.2_utr_1;Parent=Sb03g039820.2
chromosome_3	.	three_prime_UTR	67522375	67522927	.	-	.	ID=Sb03g039880.1_utr_1;Parent=Sb03g039880.1
chromosome_3	.	three_prime_UTR	67533488	67533645	.	+	.	ID=Sb03g039900.1_utr_1;Parent=Sb03g039900.1
chromosome_3	.	three_prime_UTR	67694736	67695028	.	-	.	ID=Sb03g040120.1_utr_1;Parent=Sb03g040120.1
chromosome_3	.	three_prime_UTR	67728224	67728450	.	+	.	ID=Sb03g040150.1_utr_1;Parent=Sb03g040150.1
chromosome_3	.	three_prime_UTR	67906791	67907040	.	+	.	ID=Sb03g040280.1_utr_1;Parent=Sb03g040280.1
chromosome_3	.	three_prime_UTR	68152737	68152970	.	+	.	ID=Sb03g040520.1_utr_1;Parent=Sb03g040520.1
chromosome_3	.	three_prime_UTR	68259400	68259683	.	-	.	ID=Sb03g040740.1_utr_1;Parent=Sb03g040740.1
chromosome_3	.	three_prime_UTR	68310969	68311336	.	-	.	ID=Sb03g040810.1_utr_1;Parent=Sb03g040810.1
chromosome_3	.	three_prime_UTR	68403303	68403854	.	+	.	ID=Sb03g040880.1_utr_1;Parent=Sb03g040880.1
chromosome_3	.	three_prime_UTR	68423229	68423481	.	-	.	ID=Sb03g040930.1_utr_1;Parent=Sb03g040930.1
chromosome_3	.	three_prime_UTR	68472108	68472215	.	+	.	ID=Sb03g040980.1_utr_1;Parent=Sb03g040980.1
chromosome_3	.	three_prime_UTR	68476219	68476483	.	+	.	ID=Sb03g040990.1_utr_1;Parent=Sb03g040990.1
chromosome_3	.	three_prime_UTR	68598845	68599123	.	-	.	ID=Sb03g041060.1_utr_1;Parent=Sb03g041060.1
chromosome_3	.	three_prime_UTR	68644121	68644480	.	+	.	ID=Sb03g041100.1_utr_1;Parent=Sb03g041100.1
chromosome_3	.	three_prime_UTR	68656440	68656628	.	+	.	ID=Sb03g041110.1_utr_1;Parent=Sb03g041110.1
chromosome_3	.	three_prime_UTR	68699079	68699153	.	+	.	ID=Sb03g041150.1_utr_1;Parent=Sb03g041150.1
chromosome_3	.	three_prime_UTR	68721716	68721947	.	+	.	ID=Sb03g041170.2_utr_1;Parent=Sb03g041170.2
chromosome_3	.	three_prime_UTR	68824898	68825327	.	+	.	ID=Sb03g041310.1_utr_1;Parent=Sb03g041310.1
chromosome_3	.	three_prime_UTR	68898273	68898645	.	+	.	ID=Sb03g041370.1_utr_1;Parent=Sb03g041370.1
chromosome_3	.	three_prime_UTR	69253517	69253987	.	-	.	ID=Sb03g041770.1_utr_1;Parent=Sb03g041770.1
chromosome_3	.	three_prime_UTR	69394679	69395296	.	-	.	ID=Sb03g041920.1_utr_1;Parent=Sb03g041920.1
chromosome_3	.	three_prime_UTR	69431282	69431635	.	-	.	ID=Sb03g041970.2_utr_1;Parent=Sb03g041970.2
chromosome_3	.	three_prime_UTR	69454525	69454984	.	-	.	ID=Sb03g042020.1_utr_1;Parent=Sb03g042020.1
chromosome_3	.	three_prime_UTR	69524215	69524689	.	+	.	ID=Sb03g042090.1_utr_1;Parent=Sb03g042090.1
chromosome_3	.	three_prime_UTR	69525711	69526126	.	-	.	ID=Sb03g042100.1_utr_1;Parent=Sb03g042100.1
chromosome_3	.	three_prime_UTR	69617286	69617697	.	+	.	ID=Sb03g042210.1_utr_1;Parent=Sb03g042210.1
chromosome_3	.	three_prime_UTR	69665709	69665935	.	+	.	ID=Sb03g042250.1_utr_1;Parent=Sb03g042250.1
chromosome_3	.	three_prime_UTR	69727391	69727641	.	-	.	ID=Sb03g042330.1_utr_1;Parent=Sb03g042330.1
chromosome_3	.	three_prime_UTR	69975837	69976031	.	+	.	ID=Sb03g042604.1_utr_1;Parent=Sb03g042604.1
chromosome_3	.	three_prime_UTR	70150924	70150936	.	+	.	ID=Sb03g042750.1_utr_1;Parent=Sb03g042750.1
chromosome_3	.	three_prime_UTR	70151384	70151884	.	+	.	ID=Sb03g042750.1_utr_2;Parent=Sb03g042750.1
chromosome_3	.	three_prime_UTR	70210251	70210547	.	+	.	ID=Sb03g042820.2_utr_1;Parent=Sb03g042820.2
chromosome_3	.	three_prime_UTR	70282193	70282441	.	-	.	ID=Sb03g042870.1_utr_1;Parent=Sb03g042870.1
chromosome_3	.	three_prime_UTR	70354600	70354909	.	-	.	ID=Sb03g042970.1_utr_1;Parent=Sb03g042970.1
chromosome_3	.	three_prime_UTR	70419104	70419307	.	-	.	ID=Sb03g043010.2_utr_1;Parent=Sb03g043010.2
chromosome_3	.	three_prime_UTR	70442225	70442377	.	-	.	ID=Sb03g043040.1_utr_1;Parent=Sb03g043040.1
chromosome_3	.	three_prime_UTR	70453539	70453905	.	+	.	ID=Sb03g043050.1_utr_1;Parent=Sb03g043050.1
chromosome_3	.	three_prime_UTR	70524734	70524890	.	+	.	ID=Sb03g043130.1_utr_1;Parent=Sb03g043130.1
chromosome_3	.	three_prime_UTR	70525289	70525658	.	-	.	ID=Sb03g043140.1_utr_1;Parent=Sb03g043140.1
chromosome_3	.	three_prime_UTR	70662186	70662885	.	-	.	ID=Sb03g043290.1_utr_1;Parent=Sb03g043290.1
chromosome_3	.	three_prime_UTR	70698655	70698901	.	-	.	ID=Sb03g043350.1_utr_1;Parent=Sb03g043350.1
chromosome_3	.	three_prime_UTR	70754274	70754573	.	-	.	ID=Sb03g043410.1_utr_1;Parent=Sb03g043410.1
chromosome_3	.	three_prime_UTR	70757001	70757277	.	-	.	ID=Sb03g043420.1_utr_1;Parent=Sb03g043420.1
chromosome_3	.	three_prime_UTR	70760670	70760850	.	-	.	ID=Sb03g043430.1_utr_1;Parent=Sb03g043430.1
chromosome_3	.	three_prime_UTR	70780259	70780576	.	+	.	ID=Sb03g043460.1_utr_1;Parent=Sb03g043460.1
chromosome_3	.	three_prime_UTR	70814405	70814646	.	-	.	ID=Sb03g043490.1_utr_1;Parent=Sb03g043490.1
chromosome_3	.	three_prime_UTR	70854458	70854573	.	+	.	ID=Sb03g043540.1_utr_1;Parent=Sb03g043540.1
chromosome_3	.	three_prime_UTR	70923614	70923841	.	-	.	ID=Sb03g043660.1_utr_1;Parent=Sb03g043660.1
chromosome_3	.	three_prime_UTR	70941367	70941649	.	+	.	ID=Sb03g043680.1_utr_1;Parent=Sb03g043680.1
chromosome_3	.	three_prime_UTR	70993062	70993600	.	-	.	ID=Sb03g043730.1_utr_1;Parent=Sb03g043730.1
chromosome_3	.	three_prime_UTR	71017096	71017260	.	+	.	ID=Sb03g043750.1_utr_1;Parent=Sb03g043750.1
chromosome_3	.	three_prime_UTR	71023287	71023571	.	+	.	ID=Sb03g043760.1_utr_1;Parent=Sb03g043760.1
chromosome_3	.	three_prime_UTR	71116740	71116998	.	-	.	ID=Sb03g043870.1_utr_1;Parent=Sb03g043870.1
chromosome_3	.	three_prime_UTR	71164648	71164959	.	+	.	ID=Sb03g043910.1_utr_1;Parent=Sb03g043910.1
chromosome_3	.	three_prime_UTR	71210660	71210993	.	-	.	ID=Sb03g043970.1_utr_1;Parent=Sb03g043970.1
chromosome_3	.	three_prime_UTR	71219341	71219590	.	-	.	ID=Sb03g043980.1_utr_1;Parent=Sb03g043980.1
chromosome_3	.	three_prime_UTR	71235446	71235839	.	+	.	ID=Sb03g043990.1_utr_1;Parent=Sb03g043990.1
chromosome_3	.	three_prime_UTR	71236378	71236600	.	-	.	ID=Sb03g043995.1_utr_1;Parent=Sb03g043995.1
chromosome_3	.	three_prime_UTR	71245274	71245727	.	-	.	ID=Sb03g044010.1_utr_1;Parent=Sb03g044010.1
chromosome_3	.	three_prime_UTR	71492788	71492986	.	+	.	ID=Sb03g044190.1_utr_1;Parent=Sb03g044190.1
chromosome_3	.	three_prime_UTR	71506208	71506512	.	+	.	ID=Sb03g044210.1_utr_1;Parent=Sb03g044210.1
chromosome_3	.	three_prime_UTR	71529370	71529464	.	-	.	ID=Sb03g044230.1_utr_1;Parent=Sb03g044230.1
chromosome_3	.	three_prime_UTR	71631563	71631667	.	+	.	ID=Sb03g044280.1_utr_1;Parent=Sb03g044280.1
chromosome_3	.	three_prime_UTR	71636321	71636532	.	+	.	ID=Sb03g044290.1_utr_1;Parent=Sb03g044290.1
chromosome_3	.	three_prime_UTR	71698358	71698490	.	+	.	ID=Sb03g044340.1_utr_1;Parent=Sb03g044340.1
chromosome_3	.	three_prime_UTR	71699001	71699326	.	-	.	ID=Sb03g044350.1_utr_1;Parent=Sb03g044350.1
chromosome_3	.	three_prime_UTR	71770883	71771085	.	+	.	ID=Sb03g044410.1_utr_1;Parent=Sb03g044410.1
chromosome_3	.	three_prime_UTR	71853994	71854312	.	-	.	ID=Sb03g044500.1_utr_1;Parent=Sb03g044500.1
chromosome_3	.	three_prime_UTR	71894340	71894663	.	+	.	ID=Sb03g044540.1_utr_1;Parent=Sb03g044540.1
chromosome_3	.	three_prime_UTR	71898623	71898903	.	+	.	ID=Sb03g044550.2_utr_1;Parent=Sb03g044550.2
chromosome_3	.	three_prime_UTR	72056810	72057199	.	-	.	ID=Sb03g044700.1_utr_1;Parent=Sb03g044700.1
chromosome_3	.	three_prime_UTR	72128817	72129581	.	+	.	ID=Sb03g044770.1_utr_1;Parent=Sb03g044770.1
chromosome_3	.	three_prime_UTR	72307409	72307745	.	-	.	ID=Sb03g044980.1_utr_1;Parent=Sb03g044980.1
chromosome_3	.	three_prime_UTR	72309712	72309948	.	-	.	ID=Sb03g044990.1_utr_1;Parent=Sb03g044990.1
chromosome_3	.	three_prime_UTR	72321501	72321806	.	-	.	ID=Sb03g045000.1_utr_1;Parent=Sb03g045000.1
chromosome_3	.	three_prime_UTR	72351414	72351713	.	-	.	ID=Sb03g045050.2_utr_1;Parent=Sb03g045050.2
chromosome_3	.	three_prime_UTR	72447577	72447630	.	+	.	ID=Sb03g045180.1_utr_1;Parent=Sb03g045180.1
chromosome_3	.	three_prime_UTR	72658835	72659117	.	+	.	ID=Sb03g045400.1_utr_1;Parent=Sb03g045400.1
chromosome_3	.	three_prime_UTR	72758310	72758439	.	-	.	ID=Sb03g045520.1_utr_1;Parent=Sb03g045520.1
chromosome_3	.	three_prime_UTR	72911008	72911377	.	-	.	ID=Sb03g045710.1_utr_1;Parent=Sb03g045710.1
chromosome_3	.	three_prime_UTR	72927285	72927490	.	+	.	ID=Sb03g045720.1_utr_1;Parent=Sb03g045720.1
chromosome_3	.	three_prime_UTR	73026543	73026961	.	+	.	ID=Sb03g045750.1_utr_1;Parent=Sb03g045750.1
chromosome_3	.	three_prime_UTR	73085702	73085977	.	+	.	ID=Sb03g045840.1_utr_1;Parent=Sb03g045840.1
chromosome_3	.	three_prime_UTR	73102989	73103269	.	-	.	ID=Sb03g045880.1_utr_1;Parent=Sb03g045880.1
chromosome_3	.	three_prime_UTR	73130160	73130535	.	+	.	ID=Sb03g045930.1_utr_1;Parent=Sb03g045930.1
chromosome_3	.	three_prime_UTR	73135878	73136116	.	+	.	ID=Sb03g045940.1_utr_1;Parent=Sb03g045940.1
chromosome_3	.	three_prime_UTR	73205079	73205293	.	+	.	ID=Sb03g046010.1_utr_1;Parent=Sb03g046010.1
chromosome_3	.	three_prime_UTR	73321380	73321768	.	+	.	ID=Sb03g046160.1_utr_1;Parent=Sb03g046160.1
chromosome_3	.	three_prime_UTR	73373348	73373625	.	-	.	ID=Sb03g046210.1_utr_1;Parent=Sb03g046210.1
chromosome_3	.	three_prime_UTR	73420125	73420711	.	-	.	ID=Sb03g046290.1_utr_1;Parent=Sb03g046290.1
chromosome_3	.	three_prime_UTR	73599231	73599601	.	+	.	ID=Sb03g046480.1_utr_1;Parent=Sb03g046480.1
chromosome_3	.	three_prime_UTR	73751659	73751819	.	+	.	ID=Sb03g046650.1_utr_1;Parent=Sb03g046650.1
chromosome_3	.	three_prime_UTR	73782850	73783190	.	+	.	ID=Sb03g046710.1_utr_1;Parent=Sb03g046710.1
chromosome_3	.	three_prime_UTR	73783640	73783857	.	-	.	ID=Sb03g046720.1_utr_1;Parent=Sb03g046720.1
chromosome_3	.	three_prime_UTR	73788493	73788668	.	-	.	ID=Sb03g046730.1_utr_1;Parent=Sb03g046730.1
chromosome_3	.	three_prime_UTR	73796055	73796373	.	-	.	ID=Sb03g046750.1_utr_1;Parent=Sb03g046750.1
chromosome_3	.	three_prime_UTR	73808575	73809011	.	+	.	ID=Sb03g046760.1_utr_1;Parent=Sb03g046760.1
chromosome_3	.	three_prime_UTR	73843009	73843126	.	-	.	ID=Sb03g046820.1_utr_1;Parent=Sb03g046820.1
chromosome_3	.	three_prime_UTR	74018259	74018448	.	+	.	ID=Sb03g047050.1_utr_1;Parent=Sb03g047050.1
chromosome_3	.	three_prime_UTR	74131322	74131664	.	-	.	ID=Sb03g047200.1_utr_1;Parent=Sb03g047200.1
chromosome_3	.	three_prime_UTR	74153603	74153867	.	+	.	ID=Sb03g047230.1_utr_1;Parent=Sb03g047230.1
chromosome_3	.	three_prime_UTR	74190761	74190950	.	+	.	ID=Sb03g047300.1_utr_1;Parent=Sb03g047300.1
chromosome_3	.	three_prime_UTR	74197948	74198027	.	-	.	ID=Sb03g047320.1_utr_1;Parent=Sb03g047320.1
chromosome_3	.	three_prime_UTR	74197292	74197843	.	-	.	ID=Sb03g047320.1_utr_2;Parent=Sb03g047320.1
chromosome_3	.	three_prime_UTR	74205803	74206163	.	-	.	ID=Sb03g047330.1_utr_1;Parent=Sb03g047330.1
chromosome_3	.	three_prime_UTR	74324622	74324742	.	-	.	ID=Sb03g047400.2_utr_1;Parent=Sb03g047400.2
chromosome_3	.	three_prime_UTR	74333374	74333722	.	+	.	ID=Sb03g047410.1_utr_1;Parent=Sb03g047410.1
chromosome_3	.	three_prime_UTR	74339139	74339210	.	-	.	ID=Sb03g047423.1_utr_1;Parent=Sb03g047423.1
chromosome_3	.	three_prime_UTR	74366257	74366416	.	+	.	ID=Sb03g047450.1_utr_1;Parent=Sb03g047450.1
chromosome_4	.	three_prime_UTR	66882	67085	.	-	.	ID=Sb04g000230.1_utr_1;Parent=Sb04g000230.1
chromosome_4	.	three_prime_UTR	76542	76893	.	+	.	ID=Sb04g000240.3_utr_1;Parent=Sb04g000240.3
chromosome_4	.	three_prime_UTR	130862	131617	.	-	.	ID=Sb04g000320.3_utr_1;Parent=Sb04g000320.3
chromosome_4	.	three_prime_UTR	134105	134368	.	-	.	ID=Sb04g000330.1_utr_1;Parent=Sb04g000330.1
chromosome_4	.	three_prime_UTR	184552	185040	.	-	.	ID=Sb04g000370.1_utr_1;Parent=Sb04g000370.1
chromosome_4	.	three_prime_UTR	208440	208918	.	+	.	ID=Sb04g000400.1_utr_1;Parent=Sb04g000400.1
chromosome_4	.	three_prime_UTR	447953	448040	.	+	.	ID=Sb04g000630.1_utr_1;Parent=Sb04g000630.1
chromosome_4	.	three_prime_UTR	470601	470895	.	-	.	ID=Sb04g000660.1_utr_1;Parent=Sb04g000660.1
chromosome_4	.	three_prime_UTR	564681	564967	.	-	.	ID=Sb04g000750.1_utr_1;Parent=Sb04g000750.1
chromosome_4	.	three_prime_UTR	670664	671022	.	+	.	ID=Sb04g000810.1_utr_1;Parent=Sb04g000810.1
chromosome_4	.	three_prime_UTR	759832	760164	.	+	.	ID=Sb04g000910.1_utr_1;Parent=Sb04g000910.1
chromosome_4	.	three_prime_UTR	924815	924846	.	+	.	ID=Sb04g001080.1_utr_1;Parent=Sb04g001080.1
chromosome_4	.	three_prime_UTR	926327	926636	.	+	.	ID=Sb04g001080.1_utr_2;Parent=Sb04g001080.1
chromosome_4	.	three_prime_UTR	933827	934130	.	-	.	ID=Sb04g001090.1_utr_1;Parent=Sb04g001090.1
chromosome_4	.	three_prime_UTR	941851	942126	.	+	.	ID=Sb04g001100.1_utr_1;Parent=Sb04g001100.1
chromosome_4	.	three_prime_UTR	966259	966712	.	-	.	ID=Sb04g001130.1_utr_1;Parent=Sb04g001130.1
chromosome_4	.	three_prime_UTR	1016937	1017287	.	-	.	ID=Sb04g001200.1_utr_1;Parent=Sb04g001200.1
chromosome_4	.	three_prime_UTR	1076522	1076788	.	-	.	ID=Sb04g001250.1_utr_1;Parent=Sb04g001250.1
chromosome_4	.	three_prime_UTR	1166783	1167079	.	+	.	ID=Sb04g001360.1_utr_1;Parent=Sb04g001360.1
chromosome_4	.	three_prime_UTR	1294326	1294328	.	-	.	ID=Sb04g001510.1_utr_1;Parent=Sb04g001510.1
chromosome_4	.	three_prime_UTR	1293834	1294208	.	-	.	ID=Sb04g001510.1_utr_2;Parent=Sb04g001510.1
chromosome_4	.	three_prime_UTR	1425298	1425612	.	+	.	ID=Sb04g001680.1_utr_1;Parent=Sb04g001680.1
chromosome_4	.	three_prime_UTR	1433903	1434237	.	-	.	ID=Sb04g001700.1_utr_1;Parent=Sb04g001700.1
chromosome_4	.	three_prime_UTR	1453942	1454475	.	-	.	ID=Sb04g001720.1_utr_1;Parent=Sb04g001720.1
chromosome_4	.	three_prime_UTR	1459098	1459755	.	-	.	ID=Sb04g001730.1_utr_1;Parent=Sb04g001730.1
chromosome_4	.	three_prime_UTR	1469737	1470103	.	+	.	ID=Sb04g001740.1_utr_1;Parent=Sb04g001740.1
chromosome_4	.	three_prime_UTR	1576525	1576823	.	-	.	ID=Sb04g001820.1_utr_1;Parent=Sb04g001820.1
[truncated: 1,499 more rows]

## Sheet: Novel_5pime_utr
chromosome_1	.	five_prime_UTR	1854960	1855042	.	-	.	ID=Sb01g002210.1_utr_1;Parent=Sb01g002210.1
chromosome_1	.	five_prime_UTR	3407726	3407774	.	-	.	ID=Sb01g004250.1_utr_1;Parent=Sb01g004250.1
chromosome_1	.	five_prime_UTR	3892826	3892934	.	-	.	ID=Sb01g004840.1_utr_1;Parent=Sb01g004840.1
chromosome_1	.	five_prime_UTR	6627963	6628038	.	-	.	ID=Sb01g007705.1_utr_1;Parent=Sb01g007705.1
chromosome_1	.	five_prime_UTR	7296641	7296677	.	-	.	ID=Sb01g008460.1_utr_1;Parent=Sb01g008460.1
chromosome_1	.	five_prime_UTR	7296444	7296471	.	-	.	ID=Sb01g008460.1_utr_2;Parent=Sb01g008460.1
chromosome_1	.	five_prime_UTR	18785776	18785779	.	-	.	ID=Sb01g018090.1_utr_1;Parent=Sb01g018090.1
chromosome_1	.	five_prime_UTR	24677958	24678007	.	-	.	ID=Sb01g021190.1_utr_1;Parent=Sb01g021190.1
chromosome_1	.	five_prime_UTR	61136103	61136159	.	+	.	ID=Sb01g037600.1_utr_2;Parent=Sb01g037600.1
chromosome_1	.	five_prime_UTR	65354523	65354691	.	+	.	ID=Sb01g042030.1_utr_1;Parent=Sb01g042030.1
chromosome_10	.	five_prime_UTR	3666457	3666567	.	-	.	ID=Sb10g004160.1_utr_1;Parent=Sb10g004160.1
chromosome_10	.	five_prime_UTR	3665043	3665251	.	-	.	ID=Sb10g004160.1_utr_2;Parent=Sb10g004160.1
chromosome_10	.	five_prime_UTR	47981197	47981245	.	-	.	ID=Sb10g021700.1_utr_1;Parent=Sb10g021700.1
chromosome_10	.	five_prime_UTR	52805051	52805217	.	+	.	ID=Sb10g023980.1_utr_1;Parent=Sb10g023980.1
chromosome_10	.	five_prime_UTR	52806661	52806674	.	+	.	ID=Sb10g023980.1_utr_2;Parent=Sb10g023980.1
chromosome_10	.	five_prime_UTR	53678720	53678897	.	+	.	ID=Sb10g024575.1_utr_1;Parent=Sb10g024575.1
chromosome_10	.	five_prime_UTR	53679112	53679207	.	+	.	ID=Sb10g024575.1_utr_2;Parent=Sb10g024575.1
chromosome_2	.	five_prime_UTR	20925210	20925274	.	+	.	ID=Sb02g012420.1_utr_2;Parent=Sb02g012420.1
chromosome_2	.	five_prime_UTR	58734102	58734103	.	+	.	ID=Sb02g024425.1_utr_1;Parent=Sb02g024425.1
chromosome_2	.	five_prime_UTR	63490395	63490423	.	+	.	ID=Sb02g028285.1_utr_1;Parent=Sb02g028285.1
chromosome_2	.	five_prime_UTR	63666533	63666572	.	-	.	ID=Sb02g028510.1_utr_2;Parent=Sb02g028510.1
chromosome_2	.	five_prime_UTR	64879112	64879113	.	+	.	ID=Sb02g029813.1_utr_1;Parent=Sb02g029813.1
chromosome_2	.	five_prime_UTR	66509612	66509612	.	+	.	ID=Sb02g031595.1_utr_1;Parent=Sb02g031595.1
chromosome_2	.	five_prime_UTR	67012925	67012993	.	+	.	ID=Sb02g032250.1_utr_1;Parent=Sb02g032250.1
chromosome_2	.	five_prime_UTR	67296899	67297163	.	-	.	ID=Sb02g032550.1_utr_1;Parent=Sb02g032550.1
chromosome_2	.	five_prime_UTR	67296576	67296656	.	-	.	ID=Sb02g032550.1_utr_2;Parent=Sb02g032550.1
chromosome_2	.	five_prime_UTR	69370636	69370638	.	+	.	ID=Sb02g034900.1_utr_2;Parent=Sb02g034900.1
chromosome_3	.	five_prime_UTR	11674929	11675009	.	-	.	ID=Sb03g010700.3_utr_1;Parent=Sb03g010700.3
chromosome_3	.	five_prime_UTR	12757481	12757709	.	+	.	ID=Sb03g011452.1_utr_1;Parent=Sb03g011452.1
chromosome_3	.	five_prime_UTR	12757778	12757849	.	+	.	ID=Sb03g011452.1_utr_2;Parent=Sb03g011452.1
chromosome_3	.	five_prime_UTR	55314796	55314889	.	+	.	ID=Sb03g027650.1_utr_1;Parent=Sb03g027650.1
chromosome_3	.	five_prime_UTR	66421586	66421851	.	+	.	ID=Sb03g038500.1_utr_1;Parent=Sb03g038500.1
chromosome_3	.	five_prime_UTR	66424316	66424449	.	+	.	ID=Sb03g038500.1_utr_2;Parent=Sb03g038500.1
chromosome_3	.	five_prime_UTR	70593808	70593808	.	+	.	ID=Sb03g043226.1_utr_1;Parent=Sb03g043226.1
chromosome_3	.	five_prime_UTR	72725744	72725839	.	-	.	ID=Sb03g045450.1_Sb03g045460.1_utr_1;Parent=Sb03g045450.1_Sb03g045460.1
chromosome_4	.	five_prime_UTR	4029596	4029919	.	-	.	ID=Sb04g004230.1_utr_2;Parent=Sb04g004230.1
chromosome_4	.	five_prime_UTR	7182108	7182182	.	-	.	ID=Sb04g007110.2.1_utr_1;Parent=Sb04g007110.2.1
chromosome_4	.	five_prime_UTR	7181952	7181983	.	-	.	ID=Sb04g007110.2.1_utr_2;Parent=Sb04g007110.2.1
chromosome_4	.	five_prime_UTR	7176998	7177002	.	-	.	ID=Sb04g007110.2.1_utr_3;Parent=Sb04g007110.2.1
chromosome_4	.	five_prime_UTR	9869026	9869109	.	+	.	ID=Sb04g008510.1_Sb04g008530.1_utr_1;Parent=Sb04g008510.1_Sb04g008530.1
chromosome_4	.	five_prime_UTR	55485871	55486030	.	+	.	ID=Sb04g025720.1_utr_1;Parent=Sb04g025720.1
chromosome_4	.	five_prime_UTR	68022484	68022697	.	-	.	ID=Sb04g038651.1_utr_1;Parent=Sb04g038651.1
chromosome_4	.	five_prime_UTR	68022197	68022265	.	-	.	ID=Sb04g038651.1_utr_2;Parent=Sb04g038651.1
chromosome_4	.	five_prime_UTR	68022094	68022108	.	-	.	ID=Sb04g038651.1_utr_3;Parent=Sb04g038651.1
chromosome_5	.	five_prime_UTR	15231447	15231954	.	+	.	ID=Sb05g008330.1_utr_1;Parent=Sb05g008330.1
chromosome_5	.	five_prime_UTR	35994914	35994915	.	-	.	ID=Sb05g016475.1_utr_1;Parent=Sb05g016475.1
chromosome_5	.	five_prime_UTR	50007494	50007739	.	-	.	ID=Sb05g020390.1_utr_1;Parent=Sb05g020390.1
chromosome_5	.	five_prime_UTR	60998218	60998435	.	-	.	ID=Sb05g026960.4_utr_1;Parent=Sb05g026960.4
chromosome_5	.	five_prime_UTR	60994096	60994154	.	-	.	ID=Sb05g026960.4_utr_2;Parent=Sb05g026960.4
chromosome_6	.	five_prime_UTR	4667796	4667827	.	+	.	ID=Sb06g002510.1_utr_1;Parent=Sb06g002510.1
chromosome_6	.	five_prime_UTR	4669665	4669667	.	+	.	ID=Sb06g002510.1_utr_2;Parent=Sb06g002510.1
chromosome_6	.	five_prime_UTR	45324474	45324526	.	-	.	ID=Sb06g016540.1_utr_1;Parent=Sb06g016540.1
chromosome_6	.	five_prime_UTR	47310879	47310976	.	+	.	ID=Sb06g017890.1_utr_1;Parent=Sb06g017890.1
chromosome_6	.	five_prime_UTR	55837541	55837830	.	+	.	ID=Sb06g026830.1_utr_1;Parent=Sb06g026830.1
chromosome_7	.	five_prime_UTR	60271177	60271207	.	+	.	ID=Sb07g025226.1_utr_1;Parent=Sb07g025226.1
chromosome_7	.	five_prime_UTR	61265571	61265610	.	-	.	ID=Sb07g026080.1_utr_1;Parent=Sb07g026080.1
chromosome_7	.	five_prime_UTR	61264726	61264741	.	-	.	ID=Sb07g026080.1_utr_2;Parent=Sb07g026080.1
chromosome_7	.	five_prime_UTR	62012892	62013084	.	-	.	ID=Sb07g026850.1_utr_1;Parent=Sb07g026850.1
chromosome_8	.	five_prime_UTR	47668252	47668318	.	-	.	ID=Sb08g017780.1_utr_1;Parent=Sb08g017780.1
chromosome_8	.	five_prime_UTR	51135956	51136213	.	+	.	ID=Sb08g020080.1_utr_1;Parent=Sb08g020080.1
chromosome_9	.	five_prime_UTR	917386	917415	.	-	.	ID=Sb09g001020.1_utr_1;Parent=Sb09g001020.1
chromosome_9	.	five_prime_UTR	917205	917233	.	-	.	ID=Sb09g001020.1_utr_2;Parent=Sb09g001020.1
chromosome_9	.	five_prime_UTR	47292709	47292800	.	+	.	ID=Sb09g018890.1_utr_1;Parent=Sb09g018890.1
chromosome_9	.	five_prime_UTR	50442150	50442218	.	+	.	ID=Sb09g021013.1_utr_1;Parent=Sb09g021013.1
chromosome_9	.	five_prime_UTR	51588577	51588732	.	-	.	ID=Sb09g021940.1_utr_1;Parent=Sb09g021940.1
super_10	.	five_prime_UTR	5712129	5712280	.	-	.	ID=Sb0010s016080.1_utr_1;Parent=Sb0010s016080.1
super_10	.	five_prime_UTR	8281484	8281617	.	-	.	ID=Sb0010s021250.1_utr_1;Parent=Sb0010s021250.1
super_111	.	five_prime_UTR	49409	49561	.	-	.	ID=Sb0111s002010.1_utr_1;Parent=Sb0111s002010.1
super_139	.	five_prime_UTR	6479	6841	.	-	.	ID=Sb0139s002010.1_utr_1;Parent=Sb0139s002010.1
super_19	.	five_prime_UTR	624087	624210	.	-	.	ID=Sb0019s004610.1_utr_1;Parent=Sb0019s004610.1
super_598	.	five_prime_UTR	8651	8668	.	-	.	ID=Sb0598s002020.1_utr_1;Parent=Sb0598s002020.1

## Sheet: All
chromosome_4	.	mRNA	9869026	9888743	.	+	.	ID=Sb04g008510.1_Sb04g008530.1;Parent=Sb04g008510_Sb04g008530
chromosome_4	.	mRNA	7175432	7182182	.	-	.	ID=Sb04g007110.2.1;Parent=Sb04g007110
chromosome_1	.	exon	49627216	49627361	.	-	.	ID=Sb01g028430.1_exon_4	Parent=Sb01g028430.1
chromosome_1	.	exon	24670818	24670991	.	-	.	ID=Sb01g021190.1_exon_8	Parent=Sb01g021190.1
chromosome_1	.	exon	24668153	24669111	.	-	.	ID=Sb01g021190.1_exon_9	Parent=Sb01g021190.1
chromosome_1	.	exon	3915830	3916098	.	-	.	ID=Sb01g004875.1.exon2	Parent=Sb01g004875.1
chromosome_1	.	exon	6626707	6626798	.	-	.	ID=Sb01g007705.1.exon2	Parent=Sb01g007705.1
chromosome_1	.	exon	7296641	7296677	.	-	.	ID=Sb01g008460.1.exon1	Parent=Sb01g008460.1
chromosome_10	.	exon	53679833	53680048	.	+	.	ID=Sb10g024575.1_exon_4	Parent=Sb10g024575.1
chromosome_10	.	exon	53682966	53683021	.	+	.	ID=Sb10g024575.1_exon_5	Parent=Sb10g024575.1
chromosome_10	.	exon	3660120	3660172	.	-	.	ID=Sb10g004160.1_exon_13	Parent=Sb10g004160.1
chromosome_10	.	exon	3659930	3659969	.	-	.	ID=Sb10g004160.1_exon_14	Parent=Sb10g004160.1
chromosome_10	.	exon	3658302	3659049	.	-	.	ID=Sb10g004160.1_exon_15	Parent=Sb10g004160.1
chromosome_10	.	exon	55822978	55823070	.	+	.	ID=Sb10g026366.1_exon_5	Parent=Sb10g026366.1
chromosome_10	.	exon	55823147	55823373	.	+	.	ID=Sb10g026366.1_exon_6	Parent=Sb10g026366.1
chromosome_10	.	exon	59049176	59049580	.	+	.	ID=Sb10g029220.1_exon_4	Parent=Sb10g029220.1
chromosome_10	.	exon	2910159	2910566	.	-	.	ID=Sb10g003275.1_exon_2	Parent=Sb10g003275.1
chromosome_10	.	exon	52809569	52810035	.	+	.	ID=Sb10g023980.1_exon_10	Parent=Sb10g023980.1
chromosome_10	.	exon	51026234	51026431	.	+	.	ID=Sb10g022775.1_exon_6	Parent=Sb10g022775.1
chromosome_2	.	exon	69370636	69371285	.	+	.	ID=Sb02g034900.1_exon_2	Parent=Sb02g034900.1
chromosome_2	.	exon	67295179	67295287	.	-	.	ID=Sb02g032550.1_exon_4	Parent=Sb02g032550.1
chromosome_2	.	exon	67294973	67295079	.	-	.	ID=Sb02g032550.1_exon_5	Parent=Sb02g032550.1
chromosome_2	.	exon	69845472	69845857	.	+	.	ID=Sb02g035410.1_exon_2	Parent=Sb02g035410.1
chromosome_2	.	exon	72934689	72935286	.	-	.	ID=Sb02g038750.1_exon_2	Parent=Sb02g038750.1
chromosome_2	.	exon	58737687	58737714	.	+	.	ID=Sb02g024425.1_exon_6	Parent=Sb02g024425.1
chromosome_2	.	exon	64882873	64883056	.	+	.	ID=Sb02g029813.1_exon_3	Parent=Sb02g029813.1
chromosome_2	.	exon	64883391	64883747	.	+	.	ID=Sb02g029813.1_exon_4	Parent=Sb02g029813.1
chromosome_2	.	exon	37088234	37088531	.	-	.	ID=Sb02g016200.1_exon_17	Parent=Sb02g016200.1
chromosome_3	.	exon	71236378	71236677	.	-	.	ID=Sb03g043995.1_exon_5	Parent=Sb03g043995.1
chromosome_3	.	exon	51087931	51088244	.	+	.	ID=Sb03g025430.1_exon_11	Parent=Sb03g025430.1
chromosome_3	.	exon	12758693	12758721	.	+	.	ID=Sb03g011452.1_exon_3	Parent=Sb03g011452.1
chromosome_3	.	exon	66424745	66425056	.	+	.	ID=Sb03g038500.1_exon_4	Parent=Sb03g038500.1
chromosome_3	.	exon	70594473	70594783	.	+	.	ID=Sb03g043226.1_exon_3	Parent=Sb03g043226.1
chromosome_3	.	exon	5254455	5254506	.	-	.	ID=Sb03g005050.1_exon_5	Parent=Sb03g005050.1
chromosome_3	.	exon	5253821	5254367	.	-	.	ID=Sb03g005050.1_exon_6	Parent=Sb03g005050.1
chromosome_3	.	exon	74197292	74197843	.	-	.	ID=Sb03g047320.1_exon_5	Parent=Sb03g047320.1
chromosome_3	.	exon	13391184	13391609	.	-	.	ID=Sb03g011780.1_exon_5	Parent=Sb03g011780.1
chromosome_3	.	exon	72725671	72725839	.	-	.	ID=Sb03g045450.1_Sb03g045460.1_exon_1	Parent=Sb03g045450.1_Sb03g045460.1
chromosome_4	.	exon	22714517	22714583	.	-	.	ID=Sb04g013380.1_exon_2	Parent=Sb04g013380.1
chromosome_4	.	exon	22713847	22714424	.	-	.	ID=Sb04g013380.1_exon_3	Parent=Sb04g013380.1
chromosome_4	.	exon	68021872	68022108	.	-	.	ID=Sb04g038651.1_exon_3	Parent=Sb04g038651.1
chromosome_4	.	exon	7525613	7526024	.	-	.	ID=Sb04g007325.1_exon_4	Parent=Sb04g007325.1
chromosome_4	.	exon	4027749	4029919	.	-	.	ID=Sb04g004230.1_exon_2	Parent=Sb04g004230.1
chromosome_4	.	exon	9869026	9869112	.	+	.	ID=Sb04g008510.1_Sb04g008530.1_exon_1	Parent=Sb04g008510.1_Sb04g008530.1
chromosome_4	.	exon	9869223	9869373	.	+	.	ID=Sb04g008510.1_Sb04g008530.1_exon_2	Parent=Sb04g008510.1_Sb04g008530.1
chromosome_4	.	exon	9888343	9888743	.	+	.	ID=Sb04g008510.1_Sb04g008530.1_exon_4	Parent=Sb04g008510.1_Sb04g008530.1
chromosome_4	.	exon	7182108	7182182	.	-	.	ID=Sb04g007110.2.1_exon_1	Parent=Sb04g007110.2.1
chromosome_4	.	exon	7181952	7181983	.	-	.	ID=Sb04g007110.2.1_exon_2	Parent=Sb04g007110.2.1
chromosome_4	.	exon	7176588	7177002	.	-	.	ID=Sb04g007110.2.1_exon_3	Parent=Sb04g007110.2.1
chromosome_4	.	exon	7175872	7175942	.	-	.	ID=Sb04g007110.2.1_exon_4	Parent=Sb04g007110.2.1
chromosome_4	.	exon	7175432	7175762	.	-	.	ID=Sb04g007110.2.1_exon_5	Parent=Sb04g007110.2.1
chromosome_4	.	exon	60050448	60050542	.	-	.	ID=Sb04g030020.1_exon_7	Parent=Sb04g030020.1
chromosome_4	.	exon	60049622	60049930	.	-	.	ID=Sb04g030020.1_exon_8	Parent=Sb04g030020.1
chromosome_4	.	exon	5239763	5240228	.	+	.	ID=Sb04g005370.1_exon_13	Parent=Sb04g005370.1
chromosome_5	.	exon	60992452	60992535	.	-	.	ID=Sb05g026960.4_exon_5	Parent=Sb05g026960.4
chromosome_5	.	exon	46322528	46322932	.	+	.	ID=Sb05g019035.1_exon_5	Parent=Sb05g019035.1
chromosome_6	.	exon	4670562	4670939	.	+	.	ID=Sb06g002510.1_exon_3	Parent=Sb06g002510.1
chromosome_7	.	exon	5831816	5831860	.	+	.	ID=Sb07g004520.1_exon_6	Parent=Sb07g004520.1
chromosome_7	.	exon	5831966	5832497	.	+	.	ID=Sb07g004520.1_exon_7	Parent=Sb07g004520.1
chromosome_9	.	exon	50445587	50445627	.	+	.	ID=Sb09g021013.1_exon_5	Parent=Sb09g021013.1
chromosome_9	.	exon	916712	917233	.	-	.	ID=Sb09g001020.1_exon_2	Parent=Sb09g001020.1
chromosome_1	.	three_prime_UTR	63649	63905	.	-	.	ID=Sb01g000240.1_utr_1;Parent=Sb01g000240.1
chromosome_1	.	three_prime_UTR	251508	251829	.	-	.	ID=Sb01g000355.1_utr_1;Parent=Sb01g000355.1
chromosome_1	.	three_prime_UTR	282440	282613	.	+	.	ID=Sb01g000380.1_utr_1;Parent=Sb01g000380.1
chromosome_1	.	three_prime_UTR	536037	536273	.	-	.	ID=Sb01g000590.1_utr_1;Parent=Sb01g000590.1
chromosome_1	.	three_prime_UTR	537759	538303	.	-	.	ID=Sb01g000600.1_utr_1;Parent=Sb01g000600.1
chromosome_1	.	three_prime_UTR	576932	577247	.	-	.	ID=Sb01g000640.1_utr_1;Parent=Sb01g000640.1
chromosome_1	.	three_prime_UTR	727539	727686	.	+	.	ID=Sb01g000725.1_utr_1;Parent=Sb01g000725.1
chromosome_1	.	three_prime_UTR	750321	750541	.	-	.	ID=Sb01g000780.1_utr_1;Parent=Sb01g000780.1
chromosome_1	.	three_prime_UTR	767891	768305	.	-	.	ID=Sb01g000810.1_utr_1;Parent=Sb01g000810.1
chromosome_1	.	three_prime_UTR	909456	909951	.	+	.	ID=Sb01g000960.2_utr_1;Parent=Sb01g000960.2
chromosome_1	.	three_prime_UTR	920318	920585	.	-	.	ID=Sb01g000990.1_utr_1;Parent=Sb01g000990.1
chromosome_1	.	three_prime_UTR	945221	945499	.	-	.	ID=Sb01g001040.1_utr_1;Parent=Sb01g001040.1
chromosome_1	.	three_prime_UTR	955266	955589	.	+	.	ID=Sb01g001050.1_utr_1;Parent=Sb01g001050.1
chromosome_1	.	three_prime_UTR	960666	960898	.	+	.	ID=Sb01g001060.1_utr_1;Parent=Sb01g001060.1
chromosome_1	.	three_prime_UTR	961953	962131	.	-	.	ID=Sb01g001070.1_utr_1;Parent=Sb01g001070.1
chromosome_1	.	three_prime_UTR	997506	997837	.	-	.	ID=Sb01g001100.1_utr_1;Parent=Sb01g001100.1
chromosome_1	.	three_prime_UTR	1057145	1057485	.	+	.	ID=Sb01g001170.1_utr_1;Parent=Sb01g001170.1
chromosome_1	.	three_prime_UTR	1131660	1132032	.	-	.	ID=Sb01g001200.1_utr_1;Parent=Sb01g001200.1
chromosome_1	.	three_prime_UTR	1163205	1163330	.	+	.	ID=Sb01g001220.1_utr_1;Parent=Sb01g001220.1
chromosome_1	.	three_prime_UTR	1178295	1178541	.	-	.	ID=Sb01g001230.2_utr_1;Parent=Sb01g001230.2
chromosome_1	.	three_prime_UTR	1255429	1255780	.	-	.	ID=Sb01g001330.1_utr_1;Parent=Sb01g001330.1
chromosome_1	.	three_prime_UTR	1297890	1298293	.	-	.	ID=Sb01g001390.2_utr_1;Parent=Sb01g001390.2
chromosome_1	.	three_prime_UTR	1309929	1310114	.	-	.	ID=Sb01g001400.1_utr_1;Parent=Sb01g001400.1
chromosome_1	.	three_prime_UTR	1327528	1328051	.	+	.	ID=Sb01g001420.1_utr_1;Parent=Sb01g001420.1
chromosome_1	.	three_prime_UTR	1337148	1337497	.	+	.	ID=Sb01g001440.1_utr_1;Parent=Sb01g001440.1
chromosome_1	.	three_prime_UTR	1355969	1356228	.	+	.	ID=Sb01g001470.1_utr_1;Parent=Sb01g001470.1
chromosome_1	.	three_prime_UTR	1377906	1378197	.	+	.	ID=Sb01g001500.1_utr_1;Parent=Sb01g001500.1
chromosome_1	.	three_prime_UTR	1438754	1439032	.	+	.	ID=Sb01g001600.1_utr_1;Parent=Sb01g001600.1
chromosome_1	.	three_prime_UTR	1442909	1443137	.	+	.	ID=Sb01g001610.1_utr_1;Parent=Sb01g001610.1
chromosome_1	.	three_prime_UTR	1485953	1485958	.	+	.	ID=Sb01g001660.1_utr_1;Parent=Sb01g001660.1
chromosome_1	.	three_prime_UTR	1487114	1487567	.	+	.	ID=Sb01g001660.1_utr_2;Parent=Sb01g001660.1
chromosome_1	.	three_prime_UTR	1485953	1485958	.	+	.	ID=Sb01g001660.2_utr_1;Parent=Sb01g001660.2
chromosome_1	.	three_prime_UTR	1493360	1493550	.	+	.	ID=Sb01g001670.1_utr_1;Parent=Sb01g001670.1
chromosome_1	.	three_prime_UTR	1507072	1507146	.	-	.	ID=Sb01g001710.2_utr_1;Parent=Sb01g001710.2
chromosome_1	.	three_prime_UTR	1507072	1507103	.	-	.	ID=Sb01g001710.4_utr_1;Parent=Sb01g001710.4
chromosome_1	.	three_prime_UTR	1542074	1542434	.	+	.	ID=Sb01g001770.1_utr_1;Parent=Sb01g001770.1
chromosome_1	.	three_prime_UTR	1581889	1582123	.	+	.	ID=Sb01g001850.1_utr_1;Parent=Sb01g001850.1
chromosome_1	.	three_prime_UTR	1669079	1669648	.	-	.	ID=Sb01g001930.1_utr_1;Parent=Sb01g001930.1
chromosome_1	.	three_prime_UTR	1735828	1736177	.	-	.	ID=Sb01g002020.1_utr_1;Parent=Sb01g002020.1
chromosome_1	.	three_prime_UTR	1752114	1752422	.	-	.	ID=Sb01g002040.1_utr_1;Parent=Sb01g002040.1
chromosome_1	.	three_prime_UTR	1764441	1765133	.	-	.	ID=Sb01g002050.1_utr_1;Parent=Sb01g002050.1
chromosome_1	.	three_prime_UTR	1819837	1819869	.	+	.	ID=Sb01g002150.1_utr_1;Parent=Sb01g002150.1
chromosome_1	.	three_prime_UTR	1820019	1820079	.	+	.	ID=Sb01g002150.1_utr_2;Parent=Sb01g002150.1
chromosome_1	.	three_prime_UTR	1819837	1820111	.	+	.	ID=Sb01g002150.2_utr_1;Parent=Sb01g002150.2
chromosome_1	.	three_prime_UTR	1832619	1833048	.	+	.	ID=Sb01g002170.1_utr_1;Parent=Sb01g002170.1
chromosome_1	.	three_prime_UTR	1834104	1834346	.	-	.	ID=Sb01g002180.1_utr_1;Parent=Sb01g002180.1
chromosome_1	.	three_prime_UTR	1850779	1850967	.	+	.	ID=Sb01g002200.1_utr_1;Parent=Sb01g002200.1
chromosome_1	.	three_prime_UTR	1860410	1860658	.	+	.	ID=Sb01g002220.1_utr_1;Parent=Sb01g002220.1
chromosome_1	.	three_prime_UTR	1985573	1985918	.	-	.	ID=Sb01g002440.1_utr_1;Parent=Sb01g002440.1
chromosome_1	.	three_prime_UTR	2016473	2016961	.	+	.	ID=Sb01g002480.1_utr_1;Parent=Sb01g002480.1
chromosome_1	.	three_prime_UTR	2169962	2170454	.	-	.	ID=Sb01g002660.1_utr_1;Parent=Sb01g002660.1
chromosome_1	.	three_prime_UTR	2169962	2170454	.	-	.	ID=Sb01g002660.2_utr_1;Parent=Sb01g002660.2
chromosome_1	.	three_prime_UTR	2235112	2235239	.	-	.	ID=Sb01g002690.1_utr_1;Parent=Sb01g002690.1
chromosome_1	.	three_prime_UTR	2244253	2244563	.	-	.	ID=Sb01g002720.1_utr_1;Parent=Sb01g002720.1
chromosome_1	.	three_prime_UTR	2387603	2388209	.	+	.	ID=Sb01g002930.1_utr_1;Parent=Sb01g002930.1
chromosome_1	.	three_prime_UTR	2388831	2388831	.	+	.	ID=Sb01g002940.1_utr_1;Parent=Sb01g002940.1
chromosome_1	.	three_prime_UTR	2491103	2491362	.	+	.	ID=Sb01g003100.1_utr_1;Parent=Sb01g003100.1
chromosome_1	.	three_prime_UTR	2620720	2621046	.	+	.	ID=Sb01g003230.1_utr_1;Parent=Sb01g003230.1
chromosome_1	.	three_prime_UTR	2626620	2626946	.	-	.	ID=Sb01g003250.1_utr_1;Parent=Sb01g003250.1
chromosome_1	.	three_prime_UTR	2632850	2633075	.	-	.	ID=Sb01g003270.1_utr_1;Parent=Sb01g003270.1
chromosome_1	.	three_prime_UTR	2670385	2670703	.	+	.	ID=Sb01g003330.1_utr_1;Parent=Sb01g003330.1
chromosome_1	.	three_prime_UTR	2702042	2702381	.	-	.	ID=Sb01g003380.1_utr_1;Parent=Sb01g003380.1
chromosome_1	.	three_prime_UTR	2739681	2739951	.	+	.	ID=Sb01g003410.1_utr_1;Parent=Sb01g003410.1
chromosome_1	.	three_prime_UTR	2810843	2810928	.	-	.	ID=Sb01g003470.1_utr_1;Parent=Sb01g003470.1
chromosome_1	.	three_prime_UTR	2813705	2813859	.	-	.	ID=Sb01g003480.1_utr_1;Parent=Sb01g003480.1
chromosome_1	.	three_prime_UTR	2816500	2816920	.	-	.	ID=Sb01g003490.1_utr_1;Parent=Sb01g003490.1
chromosome_1	.	three_prime_UTR	2824545	2824955	.	-	.	ID=Sb01g003500.1_utr_1;Parent=Sb01g003500.1
chromosome_1	.	three_prime_UTR	2932526	2932774	.	-	.	ID=Sb01g003630.1_utr_1;Parent=Sb01g003630.1
chromosome_1	.	three_prime_UTR	2949643	2949876	.	+	.	ID=Sb01g003650.1_utr_1;Parent=Sb01g003650.1
chromosome_1	.	three_prime_UTR	2953127	2953477	.	+	.	ID=Sb01g003660.1_utr_1;Parent=Sb01g003660.1
chromosome_1	.	three_prime_UTR	2958493	2958737	.	+	.	ID=Sb01g003670.1_utr_1;Parent=Sb01g003670.1
chromosome_1	.	three_prime_UTR	2971880	2972125	.	-	.	ID=Sb01g003690.1_utr_1;Parent=Sb01g003690.1
chromosome_1	.	three_prime_UTR	2981012	2981369	.	+	.	ID=Sb01g003700.1_utr_1;Parent=Sb01g003700.1
chromosome_1	.	three_prime_UTR	2981848	2982165	.	-	.	ID=Sb01g003710.1_utr_1;Parent=Sb01g003710.1
chromosome_1	.	three_prime_UTR	2999576	2999908	.	-	.	ID=Sb01g003720.1_utr_1;Parent=Sb01g003720.1
chromosome_1	.	three_prime_UTR	3011932	3011933	.	-	.	ID=Sb01g003740.1_utr_1;Parent=Sb01g003740.1
chromosome_1	.	three_prime_UTR	3011320	3011821	.	-	.	ID=Sb01g003740.1_utr_2;Parent=Sb01g003740.1
chromosome_1	.	three_prime_UTR	3034453	3034794	.	-	.	ID=Sb01g003770.1_utr_1;Parent=Sb01g003770.1
chromosome_1	.	three_prime_UTR	3054858	3055291	.	+	.	ID=Sb01g003800.1_utr_1;Parent=Sb01g003800.1
chromosome_1	.	three_prime_UTR	3131484	3131695	.	-	.	ID=Sb01g003880.1_utr_1;Parent=Sb01g003880.1
chromosome_1	.	three_prime_UTR	3237563	3238092	.	+	.	ID=Sb01g003970.1_utr_1;Parent=Sb01g003970.1
chromosome_1	.	three_prime_UTR	3287136	3287477	.	+	.	ID=Sb01g004030.1_utr_1;Parent=Sb01g004030.1
chromosome_1	.	three_prime_UTR	3327321	3327615	.	-	.	ID=Sb01g004130.1_utr_1;Parent=Sb01g004130.1
chromosome_1	.	three_prime_UTR	3344432	3344781	.	-	.	ID=Sb01g004150.1_utr_1;Parent=Sb01g004150.1
chromosome_1	.	three_prime_UTR	3381122	3381567	.	+	.	ID=Sb01g004200.1_utr_1;Parent=Sb01g004200.1
chromosome_1	.	three_prime_UTR	3467032	3467283	.	-	.	ID=Sb01g004330.1_utr_1;Parent=Sb01g004330.1
chromosome_1	.	three_prime_UTR	3498363	3498759	.	-	.	ID=Sb01g004375.1_utr_1;Parent=Sb01g004375.1
chromosome_1	.	three_prime_UTR	3538469	3538790	.	-	.	ID=Sb01g004420.1_utr_1;Parent=Sb01g004420.1
chromosome_1	.	three_prime_UTR	3583345	3583577	.	+	.	ID=Sb01g004490.1_utr_1;Parent=Sb01g004490.1
chromosome_1	.	three_prime_UTR	3612297	3612579	.	+	.	ID=Sb01g004510.1_utr_1;Parent=Sb01g004510.1
chromosome_1	.	three_prime_UTR	3617683	3618019	.	+	.	ID=Sb01g004520.2_utr_1;Parent=Sb01g004520.2
chromosome_1	.	three_prime_UTR	3630437	3630837	.	+	.	ID=Sb01g004540.2_utr_1;Parent=Sb01g004540.2
chromosome_1	.	three_prime_UTR	3680068	3680216	.	-	.	ID=Sb01g004600.1_utr_1;Parent=Sb01g004600.1
chromosome_1	.	three_prime_UTR	3799909	3800240	.	+	.	ID=Sb01g004730.1_utr_1;Parent=Sb01g004730.1
chromosome_1	.	three_prime_UTR	3801783	3801971	.	-	.	ID=Sb01g004740.1_utr_1;Parent=Sb01g004740.1
chromosome_1	.	three_prime_UTR	3817776	3818121	.	-	.	ID=Sb01g004760.1_utr_1;Parent=Sb01g004760.1
chromosome_1	.	three_prime_UTR	3908705	3909142	.	+	.	ID=Sb01g004860.1_utr_1;Parent=Sb01g004860.1
chromosome_1	.	three_prime_UTR	3915830	3916064	.	-	.	ID=Sb01g004875.1_utr_1;Parent=Sb01g004875.1
chromosome_1	.	three_prime_UTR	3933984	3934153	.	-	.	ID=Sb01g004880.3_utr_1;Parent=Sb01g004880.3
chromosome_1	.	three_prime_UTR	4330073	4330263	.	+	.	ID=Sb01g005210.1_utr_1;Parent=Sb01g005210.1
chromosome_1	.	three_prime_UTR	4363299	4363543	.	-	.	ID=Sb01g005240.1_utr_1;Parent=Sb01g005240.1
chromosome_1	.	three_prime_UTR	4367108	4367642	.	-	.	ID=Sb01g005250.1_utr_1;Parent=Sb01g005250.1
chromosome_1	.	three_prime_UTR	4373163	4373360	.	+	.	ID=Sb01g005260.1_utr_1;Parent=Sb01g005260.1
chromosome_1	.	three_prime_UTR	4422184	4422591	.	-	.	ID=Sb01g005340.1_utr_1;Parent=Sb01g005340.1
chromosome_1	.	three_prime_UTR	4441975	4442183	.	+	.	ID=Sb01g005360.1_utr_1;Parent=Sb01g005360.1
chromosome_1	.	three_prime_UTR	4450316	4450647	.	+	.	ID=Sb01g005370.2_utr_1;Parent=Sb01g005370.2
chromosome_1	.	three_prime_UTR	4556531	4556777	.	-	.	ID=Sb01g005570.1_utr_1;Parent=Sb01g005570.1
chromosome_1	.	three_prime_UTR	4572228	4572361	.	+	.	ID=Sb01g005590.1_utr_1;Parent=Sb01g005590.1
chromosome_1	.	three_prime_UTR	4803255	4803300	.	-	.	ID=Sb01g005820.4_utr_1;Parent=Sb01g005820.4
chromosome_1	.	three_prime_UTR	4893901	4893960	.	-	.	ID=Sb01g005880.1_utr_1;Parent=Sb01g005880.1
chromosome_1	.	three_prime_UTR	4902730	4903007	.	-	.	ID=Sb01g005900.1_utr_1;Parent=Sb01g005900.1
chromosome_1	.	three_prime_UTR	4926353	4926549	.	-	.	ID=Sb01g005920.1_utr_1;Parent=Sb01g005920.1
chromosome_1	.	three_prime_UTR	5013118	5013582	.	+	.	ID=Sb01g005990.1_utr_1;Parent=Sb01g005990.1
chromosome_1	.	three_prime_UTR	5036646	5037438	.	-	.	ID=Sb01g006030.1_utr_1;Parent=Sb01g006030.1
chromosome_1	.	three_prime_UTR	5116027	5116202	.	-	.	ID=Sb01g006160.1_utr_1;Parent=Sb01g006160.1
chromosome_1	.	three_prime_UTR	5295358	5295669	.	-	.	ID=Sb01g006310.1_utr_1;Parent=Sb01g006310.1
chromosome_1	.	three_prime_UTR	5301533	5301952	.	-	.	ID=Sb01g006320.1_utr_1;Parent=Sb01g006320.1
chromosome_1	.	three_prime_UTR	5373763	5373800	.	+	.	ID=Sb01g006370.1_utr_1;Parent=Sb01g006370.1
chromosome_1	.	three_prime_UTR	5400610	5400918	.	+	.	ID=Sb01g006390.1_utr_1;Parent=Sb01g006390.1
chromosome_1	.	three_prime_UTR	5418435	5418662	.	-	.	ID=Sb01g006420.1_utr_1;Parent=Sb01g006420.1
chromosome_1	.	three_prime_UTR	5440065	5440387	.	+	.	ID=Sb01g006440.1_utr_1;Parent=Sb01g006440.1
chromosome_1	.	three_prime_UTR	5525940	5526341	.	-	.	ID=Sb01g006540.1_utr_1;Parent=Sb01g006540.1
chromosome_1	.	three_prime_UTR	5540868	5541263	.	-	.	ID=Sb01g006570.1_utr_1;Parent=Sb01g006570.1
chromosome_1	.	three_prime_UTR	5548912	5549211	.	-	.	ID=Sb01g006590.1_utr_1;Parent=Sb01g006590.1
chromosome_1	.	three_prime_UTR	5628623	5628847	.	+	.	ID=Sb01g006680.1_utr_1;Parent=Sb01g006680.1
chromosome_1	.	three_prime_UTR	5628623	5628847	.	+	.	ID=Sb01g006680.3_utr_1;Parent=Sb01g006680.3
chromosome_1	.	three_prime_UTR	5911838	5912242	.	-	.	ID=Sb01g006960.1_utr_1;Parent=Sb01g006960.1
chromosome_1	.	three_prime_UTR	5965231	5965585	.	+	.	ID=Sb01g007040.1_utr_1;Parent=Sb01g007040.1
chromosome_1	.	three_prime_UTR	5987553	5987809	.	+	.	ID=Sb01g007070.1_utr_1;Parent=Sb01g007070.1
chromosome_1	.	three_prime_UTR	6010554	6010766	.	-	.	ID=Sb01g007090.1_utr_1;Parent=Sb01g007090.1
chromosome_1	.	three_prime_UTR	6040033	6040344	.	-	.	ID=Sb01g007120.1_utr_1;Parent=Sb01g007120.1
chromosome_1	.	three_prime_UTR	6054669	6055015	.	-	.	ID=Sb01g007130.1_utr_1;Parent=Sb01g007130.1
chromosome_1	.	three_prime_UTR	6234721	6235174	.	+	.	ID=Sb01g007270.1_utr_1;Parent=Sb01g007270.1
chromosome_1	.	three_prime_UTR	6308261	6308707	.	+	.	ID=Sb01g007340.1_utr_1;Parent=Sb01g007340.1
chromosome_1	.	three_prime_UTR	6328562	6328751	.	+	.	ID=Sb01g007380.1_utr_1;Parent=Sb01g007380.1
chromosome_1	.	three_prime_UTR	6332976	6333125	.	+	.	ID=Sb01g007390.1_utr_1;Parent=Sb01g007390.1
chromosome_1	.	three_prime_UTR	6364190	6364484	.	-	.	ID=Sb01g007420.1_utr_1;Parent=Sb01g007420.1
chromosome_1	.	three_prime_UTR	6455050	6455259	.	-	.	ID=Sb01g007500.1_utr_1;Parent=Sb01g007500.1
chromosome_1	.	three_prime_UTR	6532009	6532371	.	-	.	ID=Sb01g007580.2_utr_1;Parent=Sb01g007580.2
chromosome_1	.	three_prime_UTR	6601819	6602015	.	-	.	ID=Sb01g007690.1_utr_1;Parent=Sb01g007690.1
chromosome_1	.	three_prime_UTR	6629720	6630002	.	-	.	ID=Sb01g007710.1_utr_1;Parent=Sb01g007710.1
chromosome_1	.	three_prime_UTR	6639517	6639818	.	-	.	ID=Sb01g007720.1_utr_1;Parent=Sb01g007720.1
chromosome_1	.	three_prime_UTR	6686649	6686845	.	-	.	ID=Sb01g007770.1_utr_1;Parent=Sb01g007770.1
chromosome_1	.	three_prime_UTR	6723109	6723360	.	-	.	ID=Sb01g007800.1_utr_1;Parent=Sb01g007800.1
chromosome_1	.	three_prime_UTR	6788571	6788739	.	-	.	ID=Sb01g007870.1_utr_1;Parent=Sb01g007870.1
chromosome_1	.	three_prime_UTR	6881665	6881809	.	-	.	ID=Sb01g007930.1_utr_1;Parent=Sb01g007930.1
chromosome_1	.	three_prime_UTR	6895782	6896185	.	+	.	ID=Sb01g007950.1_utr_1;Parent=Sb01g007950.1
chromosome_1	.	three_prime_UTR	6923852	6924232	.	+	.	ID=Sb01g007980.1_utr_1;Parent=Sb01g007980.1
chromosome_1	.	three_prime_UTR	6942819	6943084	.	-	.	ID=Sb01g008030.1_utr_1;Parent=Sb01g008030.1
chromosome_1	.	three_prime_UTR	6957503	6958065	.	-	.	ID=Sb01g008040.1_utr_1;Parent=Sb01g008040.1
chromosome_1	.	three_prime_UTR	7027511	7027713	.	+	.	ID=Sb01g008140.2_utr_1;Parent=Sb01g008140.2
chromosome_1	.	three_prime_UTR	7044144	7044572	.	-	.	ID=Sb01g008170.1_utr_1;Parent=Sb01g008170.1
chromosome_1	.	three_prime_UTR	7097463	7097684	.	+	.	ID=Sb01g008210.1_utr_1;Parent=Sb01g008210.1
chromosome_1	.	three_prime_UTR	7104324	7104603	.	-	.	ID=Sb01g008220.1_utr_1;Parent=Sb01g008220.1
chromosome_1	.	three_prime_UTR	7104324	7104603	.	-	.	ID=Sb01g008220.2_utr_1;Parent=Sb01g008220.2
chromosome_1	.	three_prime_UTR	7128711	7128959	.	+	.	ID=Sb01g008230.1_utr_1;Parent=Sb01g008230.1
chromosome_1	.	three_prime_UTR	7144569	7144820	.	-	.	ID=Sb01g008270.1_utr_1;Parent=Sb01g008270.1
chromosome_1	.	three_prime_UTR	7150585	7150785	.	+	.	ID=Sb01g008280.1_utr_1;Parent=Sb01g008280.1
chromosome_1	.	three_prime_UTR	7158489	7158750	.	+	.	ID=Sb01g008290.1_utr_1;Parent=Sb01g008290.1
chromosome_1	.	three_prime_UTR	7190256	7190461	.	-	.	ID=Sb01g008350.1_utr_1;Parent=Sb01g008350.1
chromosome_1	.	three_prime_UTR	7260531	7260845	.	+	.	ID=Sb01g008420.1_utr_1;Parent=Sb01g008420.1
chromosome_1	.	three_prime_UTR	7396848	7397114	.	-	.	ID=Sb01g008560.1_utr_1;Parent=Sb01g008560.1
chromosome_1	.	three_prime_UTR	7484768	7485122	.	-	.	ID=Sb01g008660.1_utr_1;Parent=Sb01g008660.1
chromosome_1	.	three_prime_UTR	7502665	7502679	.	-	.	ID=Sb01g008690.1_utr_1;Parent=Sb01g008690.1
chromosome_1	.	three_prime_UTR	7551310	7551620	.	+	.	ID=Sb01g008730.2_utr_1;Parent=Sb01g008730.2
chromosome_1	.	three_prime_UTR	7579055	7579370	.	+	.	ID=Sb01g008770.1_utr_1;Parent=Sb01g008770.1
chromosome_1	.	three_prime_UTR	7605988	7606511	.	+	.	ID=Sb01g008800.1_utr_1;Parent=Sb01g008800.1
chromosome_1	.	three_prime_UTR	7631870	7632321	.	+	.	ID=Sb01g008860.1_utr_1;Parent=Sb01g008860.1
chromosome_1	.	three_prime_UTR	7679808	7680126	.	+	.	ID=Sb01g008920.1_utr_1;Parent=Sb01g008920.1
chromosome_1	.	three_prime_UTR	7711843	7711999	.	-	.	ID=Sb01g008980.1_utr_1;Parent=Sb01g008980.1
chromosome_1	.	three_prime_UTR	7773288	7773513	.	+	.	ID=Sb01g009030.1_utr_1;Parent=Sb01g009030.1
chromosome_1	.	three_prime_UTR	7911787	7912178	.	-	.	ID=Sb01g009170.1_utr_1;Parent=Sb01g009170.1
chromosome_1	.	three_prime_UTR	8073798	8074071	.	+	.	ID=Sb01g009360.1_utr_1;Parent=Sb01g009360.1
chromosome_1	.	three_prime_UTR	8078794	8078997	.	+	.	ID=Sb01g009370.1_utr_1;Parent=Sb01g009370.1
chromosome_1	.	three_prime_UTR	8110609	8111264	.	-	.	ID=Sb01g009430.1_utr_1;Parent=Sb01g009430.1
chromosome_1	.	three_prime_UTR	8195904	8195953	.	-	.	ID=Sb01g009470.1_utr_1;Parent=Sb01g009470.1
chromosome_1	.	three_prime_UTR	8195670	8195953	.	-	.	ID=Sb01g009470.2_utr_1;Parent=Sb01g009470.2
chromosome_1	.	three_prime_UTR	8273052	8273481	.	+	.	ID=Sb01g009520.1_utr_1;Parent=Sb01g009520.1
chromosome_1	.	three_prime_UTR	8278029	8278354	.	-	.	ID=Sb01g009530.1_utr_1;Parent=Sb01g009530.1
chromosome_1	.	three_prime_UTR	8295963	8296274	.	-	.	ID=Sb01g009550.1_utr_1;Parent=Sb01g009550.1
chromosome_1	.	three_prime_UTR	8373763	8373990	.	-	.	ID=Sb01g009600.1_utr_1;Parent=Sb01g009600.1
chromosome_1	.	three_prime_UTR	8502005	8502322	.	-	.	ID=Sb01g009730.1_utr_1;Parent=Sb01g009730.1
chromosome_1	.	three_prime_UTR	8548242	8548489	.	+	.	ID=Sb01g009780.1_utr_1;Parent=Sb01g009780.1
chromosome_1	.	three_prime_UTR	8561977	8562245	.	-	.	ID=Sb01g009800.1_utr_1;Parent=Sb01g009800.1
chromosome_1	.	three_prime_UTR	8720521	8720739	.	+	.	ID=Sb01g009900.1_utr_1;Parent=Sb01g009900.1
chromosome_1	.	three_prime_UTR	8736071	8736847	.	+	.	ID=Sb01g009920.2_utr_1;Parent=Sb01g009920.2
chromosome_1	.	three_prime_UTR	8736071	8736082	.	+	.	ID=Sb01g009920.3_utr_1;Parent=Sb01g009920.3
chromosome_1	.	three_prime_UTR	8736568	8737076	.	+	.	ID=Sb01g009920.3_utr_2;Parent=Sb01g009920.3
chromosome_1	.	three_prime_UTR	8784033	8784451	.	+	.	ID=Sb01g009950.1_utr_1;Parent=Sb01g009950.1
chromosome_1	.	three_prime_UTR	8794707	8795064	.	+	.	ID=Sb01g009960.1_utr_1;Parent=Sb01g009960.1
chromosome_1	.	three_prime_UTR	8892569	8892935	.	-	.	ID=Sb01g010050.2_utr_1;Parent=Sb01g010050.2
chromosome_1	.	three_prime_UTR	8933968	8934175	.	-	.	ID=Sb01g010090.1_utr_1;Parent=Sb01g010090.1
chromosome_1	.	three_prime_UTR	9114382	9114777	.	-	.	ID=Sb01g010280.1_utr_1;Parent=Sb01g010280.1
chromosome_1	.	three_prime_UTR	9135384	9135788	.	+	.	ID=Sb01g010290.1_utr_1;Parent=Sb01g010290.1
chromosome_1	.	three_prime_UTR	9215857	9215924	.	+	.	ID=Sb01g010400.1_utr_1;Parent=Sb01g010400.1
chromosome_1	.	three_prime_UTR	9308310	9308657	.	+	.	ID=Sb01g010500.1_utr_1;Parent=Sb01g010500.1
chromosome_1	.	three_prime_UTR	9312133	9312372	.	+	.	ID=Sb01g010510.1_utr_1;Parent=Sb01g010510.1
chromosome_1	.	three_prime_UTR	9325427	9325748	.	+	.	ID=Sb01g010540.1_utr_1;Parent=Sb01g010540.1
chromosome_1	.	three_prime_UTR	9364177	9364490	.	+	.	ID=Sb01g010590.1_utr_1;Parent=Sb01g010590.1
chromosome_1	.	three_prime_UTR	9367422	9367918	.	-	.	ID=Sb01g010610.2_utr_1;Parent=Sb01g010610.2
chromosome_1	.	three_prime_UTR	9380754	9380991	.	+	.	ID=Sb01g010630.1_utr_1;Parent=Sb01g010630.1
chromosome_1	.	three_prime_UTR	9402090	9402483	.	+	.	ID=Sb01g010650.1_utr_1;Parent=Sb01g010650.1
chromosome_1	.	three_prime_UTR	9419975	9420504	.	-	.	ID=Sb01g010660.1_utr_1;Parent=Sb01g010660.1
chromosome_1	.	three_prime_UTR	9454427	9454851	.	-	.	ID=Sb01g010670.1_utr_1;Parent=Sb01g010670.1
chromosome_1	.	three_prime_UTR	9478939	9479328	.	+	.	ID=Sb01g010680.1_utr_1;Parent=Sb01g010680.1
chromosome_1	.	three_prime_UTR	9656782	9657046	.	-	.	ID=Sb01g010750.1_utr_1;Parent=Sb01g010750.1
chromosome_1	.	three_prime_UTR	9710813	9711243	.	+	.	ID=Sb01g010810.1_utr_1;Parent=Sb01g010810.1
chromosome_1	.	three_prime_UTR	9725421	9725643	.	+	.	ID=Sb01g010825.1_utr_1;Parent=Sb01g010825.1
chromosome_1	.	three_prime_UTR	9788742	9788960	.	+	.	ID=Sb01g010910.1_utr_1;Parent=Sb01g010910.1
chromosome_1	.	three_prime_UTR	9791278	9791408	.	-	.	ID=Sb01g010920.1_utr_1;Parent=Sb01g010920.1
chromosome_1	.	three_prime_UTR	9853849	9854282	.	-	.	ID=Sb01g010990.2_utr_1;Parent=Sb01g010990.2
chromosome_1	.	three_prime_UTR	9923147	9923486	.	-	.	ID=Sb01g011040.1_utr_1;Parent=Sb01g011040.1
chromosome_1	.	three_prime_UTR	9936792	9937122	.	-	.	ID=Sb01g011050.1_utr_1;Parent=Sb01g011050.1
chromosome_1	.	three_prime_UTR	9956529	9956758	.	-	.	ID=Sb01g011080.1_utr_1;Parent=Sb01g011080.1
chromosome_1	.	three_prime_UTR	10009063	10009519	.	-	.	ID=Sb01g011150.1_utr_1;Parent=Sb01g011150.1
chromosome_1	.	three_prime_UTR	10022755	10023017	.	-	.	ID=Sb01g011160.1_utr_1;Parent=Sb01g011160.1
chromosome_1	.	three_prime_UTR	10131209	10131396	.	+	.	ID=Sb01g011260.1_utr_1;Parent=Sb01g011260.1
chromosome_1	.	three_prime_UTR	10266903	10267327	.	+	.	ID=Sb01g011440.1_utr_1;Parent=Sb01g011440.1
chromosome_1	.	three_prime_UTR	10380569	10380859	.	-	.	ID=Sb01g011550.1_utr_1;Parent=Sb01g011550.1
chromosome_1	.	three_prime_UTR	10601258	10601269	.	-	.	ID=Sb01g011720.1_utr_1;Parent=Sb01g011720.1
chromosome_1	.	three_prime_UTR	10626251	10626499	.	+	.	ID=Sb01g011740.1_utr_1;Parent=Sb01g011740.1
chromosome_1	.	three_prime_UTR	10629875	10630127	.	-	.	ID=Sb01g011750.1_utr_1;Parent=Sb01g011750.1
chromosome_1	.	three_prime_UTR	10664187	10664611	.	+	.	ID=Sb01g011780.1_utr_1;Parent=Sb01g011780.1
chromosome_1	.	three_prime_UTR	11045520	11045903	.	+	.	ID=Sb01g012100.1_utr_1;Parent=Sb01g012100.1
chromosome_1	.	three_prime_UTR	11362384	11362708	.	-	.	ID=Sb01g012300.1_utr_1;Parent=Sb01g012300.1
chromosome_1	.	three_prime_UTR	11510731	11511019	.	-	.	ID=Sb01g012480.1_utr_1;Parent=Sb01g012480.1
chromosome_1	.	three_prime_UTR	11536929	11537123	.	+	.	ID=Sb01g012500.2_utr_1;Parent=Sb01g012500.2
chromosome_1	.	three_prime_UTR	11621119	11621133	.	+	.	ID=Sb01g012610.1_utr_1;Parent=Sb01g012610.1
chromosome_1	.	three_prime_UTR	11677080	11677301	.	+	.	ID=Sb01g012680.1_utr_1;Parent=Sb01g012680.1
chromosome_1	.	three_prime_UTR	11686553	11686562	.	+	.	ID=Sb01g012690.1_utr_1;Parent=Sb01g012690.1
chromosome_1	.	three_prime_UTR	11690231	11690450	.	-	.	ID=Sb01g012700.1_utr_1;Parent=Sb01g012700.1
chromosome_1	.	three_prime_UTR	11697029	11697427	.	-	.	ID=Sb01g012710.1_utr_1;Parent=Sb01g012710.1
chromosome_1	.	three_prime_UTR	11778019	11778269	.	+	.	ID=Sb01g012760.1_utr_1;Parent=Sb01g012760.1
chromosome_1	.	three_prime_UTR	11831752	11832198	.	+	.	ID=Sb01g012790.1_utr_1;Parent=Sb01g012790.1
chromosome_1	.	three_prime_UTR	11860041	11860079	.	+	.	ID=Sb01g012840.1_utr_1;Parent=Sb01g012840.1
chromosome_1	.	three_prime_UTR	11946166	11946769	.	-	.	ID=Sb01g012880.1_utr_1;Parent=Sb01g012880.1
chromosome_1	.	three_prime_UTR	11979189	11979479	.	+	.	ID=Sb01g012920.1_utr_1;Parent=Sb01g012920.1
chromosome_1	.	three_prime_UTR	11983577	11983779	.	+	.	ID=Sb01g012940.1_utr_1;Parent=Sb01g012940.1
chromosome_1	.	three_prime_UTR	11987498	11987735	.	-	.	ID=Sb01g012960.1_utr_1;Parent=Sb01g012960.1
chromosome_1	.	three_prime_UTR	12028900	12028950	.	-	.	ID=Sb01g013000.1_utr_1;Parent=Sb01g013000.1
chromosome_1	.	three_prime_UTR	12173388	12173896	.	-	.	ID=Sb01g013150.1_utr_1;Parent=Sb01g013150.1
chromosome_1	.	three_prime_UTR	12341269	12341498	.	-	.	ID=Sb01g013310.1_utr_1;Parent=Sb01g013310.1
chromosome_1	.	three_prime_UTR	12353415	12353821	.	+	.	ID=Sb01g013320.1_utr_1;Parent=Sb01g013320.1
chromosome_1	.	three_prime_UTR	12385036	12385404	.	-	.	ID=Sb01g013390.1_utr_1;Parent=Sb01g013390.1
chromosome_1	.	three_prime_UTR	12648384	12648751	.	+	.	ID=Sb01g013600.1_utr_1;Parent=Sb01g013600.1
chromosome_1	.	three_prime_UTR	12871376	12871613	.	+	.	ID=Sb01g013820.1_utr_1;Parent=Sb01g013820.1
chromosome_1	.	three_prime_UTR	13033100	13033467	.	-	.	ID=Sb01g013890.1_utr_1;Parent=Sb01g013890.1
chromosome_1	.	three_prime_UTR	13049447	13049688	.	-	.	ID=Sb01g013910.1_utr_1;Parent=Sb01g013910.1
chromosome_1	.	three_prime_UTR	13253010	13253181	.	+	.	ID=Sb01g014050.1_utr_1;Parent=Sb01g014050.1
chromosome_1	.	three_prime_UTR	13326105	13326370	.	-	.	ID=Sb01g014140.1_utr_1;Parent=Sb01g014140.1
chromosome_1	.	three_prime_UTR	13444934	13444962	.	-	.	ID=Sb01g014240.1_utr_1;Parent=Sb01g014240.1
chromosome_1	.	three_prime_UTR	13487940	13488197	.	+	.	ID=Sb01g014290.1_utr_1;Parent=Sb01g014290.1
chromosome_1	.	three_prime_UTR	13961979	13962372	.	+	.	ID=Sb01g014640.1_utr_1;Parent=Sb01g014640.1
chromosome_1	.	three_prime_UTR	14038401	14038920	.	+	.	ID=Sb01g014720.1_utr_1;Parent=Sb01g014720.1
chromosome_1	.	three_prime_UTR	14190788	14191169	.	-	.	ID=Sb01g014860.1_utr_1;Parent=Sb01g014860.1
chromosome_1	.	three_prime_UTR	14333988	14334124	.	-	.	ID=Sb01g014990.1_utr_1;Parent=Sb01g014990.1
chromosome_1	.	three_prime_UTR	14380995	14381273	.	-	.	ID=Sb01g015010.1_utr_1;Parent=Sb01g015010.1
chromosome_1	.	three_prime_UTR	14500905	14501174	.	+	.	ID=Sb01g015060.1_utr_1;Parent=Sb01g015060.1
chromosome_1	.	three_prime_UTR	14564156	14564453	.	+	.	ID=Sb01g015090.1_utr_1;Parent=Sb01g015090.1
chromosome_1	.	three_prime_UTR	14573703	14574056	.	+	.	ID=Sb01g015110.1_utr_1;Parent=Sb01g015110.1
chromosome_1	.	three_prime_UTR	14707494	14707861	.	+	.	ID=Sb01g015200.1_utr_1;Parent=Sb01g015200.1
chromosome_1	.	three_prime_UTR	14744907	14745170	.	+	.	ID=Sb01g015240.2_utr_1;Parent=Sb01g015240.2
chromosome_1	.	three_prime_UTR	14759224	14759469	.	+	.	ID=Sb01g015270.1_utr_1;Parent=Sb01g015270.1
chromosome_1	.	three_prime_UTR	14998042	14998263	.	-	.	ID=Sb01g015470.1_utr_1;Parent=Sb01g015470.1
chromosome_1	.	three_prime_UTR	15173022	15173276	.	+	.	ID=Sb01g015570.2_utr_1;Parent=Sb01g015570.2
chromosome_1	.	three_prime_UTR	15173788	15174188	.	-	.	ID=Sb01g015580.1_utr_1;Parent=Sb01g015580.1
chromosome_1	.	three_prime_UTR	15374727	15374940	.	+	.	ID=Sb01g015740.1_utr_1;Parent=Sb01g015740.1
chromosome_1	.	three_prime_UTR	15393542	15393888	.	-	.	ID=Sb01g015780.1_utr_1;Parent=Sb01g015780.1
chromosome_1	.	three_prime_UTR	15802734	15802894	.	+	.	ID=Sb01g016010.1_utr_1;Parent=Sb01g016010.1
chromosome_1	.	three_prime_UTR	15884834	15885095	.	+	.	ID=Sb01g016100.1_utr_1;Parent=Sb01g016100.1
chromosome_1	.	three_prime_UTR	15900350	15900672	.	+	.	ID=Sb01g016110.1_utr_1;Parent=Sb01g016110.1
chromosome_1	.	three_prime_UTR	15950398	15950690	.	+	.	ID=Sb01g016170.1_utr_1;Parent=Sb01g016170.1
chromosome_1	.	three_prime_UTR	16997644	16998176	.	+	.	ID=Sb01g016810.1_utr_1;Parent=Sb01g016810.1
chromosome_1	.	three_prime_UTR	17030915	17031249	.	-	.	ID=Sb01g016840.1_utr_1;Parent=Sb01g016840.1
chromosome_1	.	three_prime_UTR	17123575	17123735	.	+	.	ID=Sb01g016910.1_utr_1;Parent=Sb01g016910.1
chromosome_1	.	three_prime_UTR	17178800	17179008	.	+	.	ID=Sb01g016980.1_utr_1;Parent=Sb01g016980.1
chromosome_1	.	three_prime_UTR	17255881	17256250	.	+	.	ID=Sb01g017040.1_utr_1;Parent=Sb01g017040.1
chromosome_1	.	three_prime_UTR	17264266	17264597	.	+	.	ID=Sb01g017050.1_utr_1;Parent=Sb01g017050.1
chromosome_1	.	three_prime_UTR	17569585	17569772	.	-	.	ID=Sb01g017160.1_utr_1;Parent=Sb01g017160.1
chromosome_1	.	three_prime_UTR	17761505	17761789	.	+	.	ID=Sb01g017270.1_utr_1;Parent=Sb01g017270.1
chromosome_1	.	three_prime_UTR	18044693	18044960	.	-	.	ID=Sb01g017530.1_utr_1;Parent=Sb01g017530.1
chromosome_1	.	three_prime_UTR	18061238	18061571	.	-	.	ID=Sb01g017550.2_utr_1;Parent=Sb01g017550.2
chromosome_1	.	three_prime_UTR	18193568	18193624	.	-	.	ID=Sb01g017640.1_utr_1;Parent=Sb01g017640.1
chromosome_1	.	three_prime_UTR	18495731	18495998	.	+	.	ID=Sb01g017840.1_utr_1;Parent=Sb01g017840.1
chromosome_1	.	three_prime_UTR	18555019	18555442	.	-	.	ID=Sb01g017910.1_utr_1;Parent=Sb01g017910.1
chromosome_1	.	three_prime_UTR	18671451	18671832	.	-	.	ID=Sb01g018010.2_utr_1;Parent=Sb01g018010.2
chromosome_1	.	three_prime_UTR	18678059	18678349	.	-	.	ID=Sb01g018020.1_utr_1;Parent=Sb01g018020.1
chromosome_1	.	three_prime_UTR	18769666	18770130	.	+	.	ID=Sb01g018080.1_utr_1;Parent=Sb01g018080.1
chromosome_1	.	three_prime_UTR	18785270	18785388	.	-	.	ID=Sb01g018090.1_utr_1;Parent=Sb01g018090.1
chromosome_1	.	three_prime_UTR	18896073	18896608	.	-	.	ID=Sb01g018220.1_utr_1;Parent=Sb01g018220.1
chromosome_1	.	three_prime_UTR	19008662	19008873	.	+	.	ID=Sb01g018340.1_utr_1;Parent=Sb01g018340.1
chromosome_1	.	three_prime_UTR	19171664	19171925	.	-	.	ID=Sb01g018430.1_utr_1;Parent=Sb01g018430.1
chromosome_1	.	three_prime_UTR	19735533	19735928	.	+	.	ID=Sb01g018810.1_utr_1;Parent=Sb01g018810.1
chromosome_1	.	three_prime_UTR	19961097	19961387	.	-	.	ID=Sb01g018990.1_utr_1;Parent=Sb01g018990.1
chromosome_1	.	three_prime_UTR	20053940	20054175	.	+	.	ID=Sb01g019030.1_utr_1;Parent=Sb01g019030.1
chromosome_1	.	three_prime_UTR	20062043	20062339	.	+	.	ID=Sb01g019040.1_utr_1;Parent=Sb01g019040.1
chromosome_1	.	three_prime_UTR	20143780	20144111	.	+	.	ID=Sb01g019100.1_utr_1;Parent=Sb01g019100.1
chromosome_1	.	three_prime_UTR	20515445	20515770	.	-	.	ID=Sb01g019280.1_utr_1;Parent=Sb01g019280.1
chromosome_1	.	three_prime_UTR	20663392	20663836	.	-	.	ID=Sb01g019310.1_utr_1;Parent=Sb01g019310.1
chromosome_1	.	three_prime_UTR	21019231	21019401	.	+	.	ID=Sb01g019480.1_utr_1;Parent=Sb01g019480.1
chromosome_1	.	three_prime_UTR	21197927	21198073	.	-	.	ID=Sb01g019540.1_utr_1;Parent=Sb01g019540.1
chromosome_1	.	three_prime_UTR	21303255	21303544	.	-	.	ID=Sb01g019580.1_utr_1;Parent=Sb01g019580.1
chromosome_1	.	three_prime_UTR	21375719	21376042	.	+	.	ID=Sb01g019590.1_utr_1;Parent=Sb01g019590.1
chromosome_1	.	three_prime_UTR	21682899	21683166	.	+	.	ID=Sb01g019800.2_utr_1;Parent=Sb01g019800.2
chromosome_1	.	three_prime_UTR	21743126	21743492	.	+	.	ID=Sb01g019840.1_utr_1;Parent=Sb01g019840.1
chromosome_1	.	three_prime_UTR	21751511	21751859	.	-	.	ID=Sb01g019850.1_utr_1;Parent=Sb01g019850.1
chromosome_1	.	three_prime_UTR	21862621	21862812	.	+	.	ID=Sb01g019940.1_utr_1;Parent=Sb01g019940.1
chromosome_1	.	three_prime_UTR	21948559	21948871	.	-	.	ID=Sb01g020010.1_utr_1;Parent=Sb01g020010.1
chromosome_1	.	three_prime_UTR	22279907	22280132	.	-	.	ID=Sb01g020135.1_utr_1;Parent=Sb01g020135.1
chromosome_1	.	three_prime_UTR	22336813	22337200	.	+	.	ID=Sb01g020210.1_utr_1;Parent=Sb01g020210.1
chromosome_1	.	three_prime_UTR	22905567	22906047	.	-	.	ID=Sb01g020460.1_utr_1;Parent=Sb01g020460.1
chromosome_1	.	three_prime_UTR	23164069	23164090	.	+	.	ID=Sb01g020530.1_utr_1;Parent=Sb01g020530.1
chromosome_1	.	three_prime_UTR	23804255	23804579	.	-	.	ID=Sb01g020810.1_utr_1;Parent=Sb01g020810.1
chromosome_1	.	three_prime_UTR	23937888	23938114	.	-	.	ID=Sb01g020910.1_utr_1;Parent=Sb01g020910.1
chromosome_1	.	three_prime_UTR	24395254	24395490	.	-	.	ID=Sb01g021020.1_utr_1;Parent=Sb01g021020.1
chromosome_1	.	three_prime_UTR	24668153	24668154	.	-	.	ID=Sb01g021190.1_utr_1;Parent=Sb01g021190.1
chromosome_1	.	three_prime_UTR	24787055	24787066	.	-	.	ID=Sb01g021270.1_utr_1;Parent=Sb01g021270.1
chromosome_1	.	three_prime_UTR	24800907	24801205	.	-	.	ID=Sb01g021290.1_utr_1;Parent=Sb01g021290.1
chromosome_1	.	three_prime_UTR	24885912	24886140	.	-	.	ID=Sb01g021330.1_utr_1;Parent=Sb01g021330.1
chromosome_1	.	three_prime_UTR	25614602	25614802	.	-	.	ID=Sb01g021680.1_utr_1;Parent=Sb01g021680.1
chromosome_1	.	three_prime_UTR	25950465	25951359	.	-	.	ID=Sb01g021760.1_utr_1;Parent=Sb01g021760.1
chromosome_1	.	three_prime_UTR	25950025	25950376	.	-	.	ID=Sb01g021760.1_utr_2;Parent=Sb01g021760.1
chromosome_1	.	three_prime_UTR	26685805	26686049	.	-	.	ID=Sb01g021960.1_utr_1;Parent=Sb01g021960.1
chromosome_1	.	three_prime_UTR	27141170	27141283	.	+	.	ID=Sb01g022140.1_utr_1;Parent=Sb01g022140.1
chromosome_1	.	three_prime_UTR	27141649	27141870	.	-	.	ID=Sb01g022150.1_utr_1;Parent=Sb01g022150.1
chromosome_1	.	three_prime_UTR	27308008	27308050	.	+	.	ID=Sb01g022220.2_utr_1;Parent=Sb01g022220.2
chromosome_1	.	three_prime_UTR	27338672	27338891	.	-	.	ID=Sb01g022250.1_utr_1;Parent=Sb01g022250.1
chromosome_1	.	three_prime_UTR	30228416	30228616	.	-	.	ID=Sb01g023070.1_utr_1;Parent=Sb01g023070.1
chromosome_1	.	three_prime_UTR	30479634	30480020	.	+	.	ID=Sb01g023110.1_utr_1;Parent=Sb01g023110.1
chromosome_1	.	three_prime_UTR	30565160	30565392	.	+	.	ID=Sb01g023140.1_utr_1;Parent=Sb01g023140.1
chromosome_1	.	three_prime_UTR	31754703	31755001	.	+	.	ID=Sb01g023530.1_utr_1;Parent=Sb01g023530.1
chromosome_1	.	three_prime_UTR	31996235	31996667	.	-	.	ID=Sb01g023750.5_utr_1;Parent=Sb01g023750.5
chromosome_1	.	three_prime_UTR	43111692	43111840	.	-	.	ID=Sb01g025920.1_utr_1;Parent=Sb01g025920.1
chromosome_1	.	three_prime_UTR	44260360	44260884	.	-	.	ID=Sb01g026330.1_utr_1;Parent=Sb01g026330.1
chromosome_1	.	three_prime_UTR	45192170	45192343	.	-	.	ID=Sb01g026600.1_utr_1;Parent=Sb01g026600.1
chromosome_1	.	three_prime_UTR	46062915	46063226	.	+	.	ID=Sb01g026920.1_utr_1;Parent=Sb01g026920.1
chromosome_1	.	three_prime_UTR	46136631	46136837	.	-	.	ID=Sb01g026980.1_utr_1;Parent=Sb01g026980.1
chromosome_1	.	three_prime_UTR	46978990	46979239	.	+	.	ID=Sb01g027330.1_utr_1;Parent=Sb01g027330.1
chromosome_1	.	three_prime_UTR	47117775	47118007	.	+	.	ID=Sb01g027390.1_utr_1;Parent=Sb01g027390.1
chromosome_1	.	three_prime_UTR	47284151	47284442	.	+	.	ID=Sb01g027420.1_utr_1;Parent=Sb01g027420.1
chromosome_1	.	three_prime_UTR	47693614	47693863	.	+	.	ID=Sb01g027540.1_utr_1;Parent=Sb01g027540.1
chromosome_1	.	three_prime_UTR	47826253	47826761	.	+	.	ID=Sb01g027550.1_utr_1;Parent=Sb01g027550.1
chromosome_1	.	three_prime_UTR	47879271	47879543	.	-	.	ID=Sb01g027580.1_utr_1;Parent=Sb01g027580.1
chromosome_1	.	three_prime_UTR	48161036	48161201	.	+	.	ID=Sb01g027670.1_utr_1;Parent=Sb01g027670.1
chromosome_1	.	three_prime_UTR	48161611	48161916	.	-	.	ID=Sb01g027680.1_utr_1;Parent=Sb01g027680.1
chromosome_1	.	three_prime_UTR	48235086	48235310	.	+	.	ID=Sb01g027700.1_utr_1;Parent=Sb01g027700.1
chromosome_1	.	three_prime_UTR	48246801	48247132	.	-	.	ID=Sb01g027740.1_utr_1;Parent=Sb01g027740.1
chromosome_1	.	three_prime_UTR	48408999	48409304	.	+	.	ID=Sb01g027790.2_utr_1;Parent=Sb01g027790.2
chromosome_1	.	three_prime_UTR	48415030	48415416	.	+	.	ID=Sb01g027800.1_utr_1;Parent=Sb01g027800.1
chromosome_1	.	three_prime_UTR	48462341	48462694	.	+	.	ID=Sb01g027830.1_utr_1;Parent=Sb01g027830.1
chromosome_1	.	three_prime_UTR	48536375	48536614	.	-	.	ID=Sb01g027890.1_utr_1;Parent=Sb01g027890.1
chromosome_1	.	three_prime_UTR	48623242	48623358	.	-	.	ID=Sb01g027930.1_utr_1;Parent=Sb01g027930.1
chromosome_1	.	three_prime_UTR	48753053	48753449	.	+	.	ID=Sb01g027990.1_utr_1;Parent=Sb01g027990.1
chromosome_1	.	three_prime_UTR	48991342	48991388	.	-	.	ID=Sb01g028100.1_utr_1;Parent=Sb01g028100.1
chromosome_1	.	three_prime_UTR	49299286	49299747	.	+	.	ID=Sb01g028250.1_utr_1;Parent=Sb01g028250.1
chromosome_1	.	three_prime_UTR	49449743	49450066	.	+	.	ID=Sb01g028310.1_utr_1;Parent=Sb01g028310.1
chromosome_1	.	three_prime_UTR	49490688	49490734	.	+	.	ID=Sb01g028380.1_utr_1;Parent=Sb01g028380.1
chromosome_1	.	three_prime_UTR	49490830	49491281	.	+	.	ID=Sb01g028380.1_utr_2;Parent=Sb01g028380.1
chromosome_1	.	three_prime_UTR	49616909	49617121	.	+	.	ID=Sb01g028420.1_utr_1;Parent=Sb01g028420.1
chromosome_1	.	three_prime_UTR	49627216	49627361	.	-	.	ID=Sb01g028430.1_utr_2;Parent=Sb01g028430.1
chromosome_1	.	three_prime_UTR	49672260	49672491	.	-	.	ID=Sb01g028470.1_utr_1;Parent=Sb01g028470.1
chromosome_1	.	three_prime_UTR	49678690	49678984	.	-	.	ID=Sb01g028480.1_utr_1;Parent=Sb01g028480.1
chromosome_1	.	three_prime_UTR	49773218	49773450	.	+	.	ID=Sb01g028520.1_utr_1;Parent=Sb01g028520.1
chromosome_1	.	three_prime_UTR	49779435	49779504	.	+	.	ID=Sb01g028540.1_utr_1;Parent=Sb01g028540.1
chromosome_1	.	three_prime_UTR	49982757	49982987	.	-	.	ID=Sb01g028650.1_utr_1;Parent=Sb01g028650.1
chromosome_1	.	three_prime_UTR	50095021	50095317	.	+	.	ID=Sb01g028690.1_utr_1;Parent=Sb01g028690.1
chromosome_1	.	three_prime_UTR	50107538	50107787	.	+	.	ID=Sb01g028700.1_utr_1;Parent=Sb01g028700.1
chromosome_1	.	three_prime_UTR	50112397	50112662	.	-	.	ID=Sb01g028720.1_utr_1;Parent=Sb01g028720.1
chromosome_1	.	three_prime_UTR	50125362	50125588	.	-	.	ID=Sb01g028740.1_utr_1;Parent=Sb01g028740.1
chromosome_1	.	three_prime_UTR	50185922	50186127	.	+	.	ID=Sb01g028760.2_utr_1;Parent=Sb01g028760.2
chromosome_1	.	three_prime_UTR	50279594	50279808	.	+	.	ID=Sb01g028830.1_utr_1;Parent=Sb01g028830.1
chromosome_1	.	three_prime_UTR	50281507	50281840	.	-	.	ID=Sb01g028840.1_utr_1;Parent=Sb01g028840.1
chromosome_1	.	three_prime_UTR	50432208	50432379	.	+	.	ID=Sb01g028930.1_utr_1;Parent=Sb01g028930.1
chromosome_1	.	three_prime_UTR	50484426	50484891	.	-	.	ID=Sb01g028950.1_utr_1;Parent=Sb01g028950.1
chromosome_1	.	three_prime_UTR	50571630	50571817	.	-	.	ID=Sb01g028980.1_utr_1;Parent=Sb01g028980.1
chromosome_1	.	three_prime_UTR	50672574	50672875	.	+	.	ID=Sb01g029020.1_utr_1;Parent=Sb01g029020.1
chromosome_1	.	three_prime_UTR	50748060	50748368	.	-	.	ID=Sb01g029060.1_utr_1;Parent=Sb01g029060.1
chromosome_1	.	three_prime_UTR	50786871	50786894	.	+	.	ID=Sb01g029070.1_utr_1;Parent=Sb01g029070.1
chromosome_1	.	three_prime_UTR	50786871	50787038	.	+	.	ID=Sb01g029070.2_utr_1;Parent=Sb01g029070.2
chromosome_1	.	three_prime_UTR	50836824	50837036	.	-	.	ID=Sb01g029090.1_utr_1;Parent=Sb01g029090.1
chromosome_1	.	three_prime_UTR	51371486	51371742	.	-	.	ID=Sb01g029400.1_utr_1;Parent=Sb01g029400.1
chromosome_1	.	three_prime_UTR	51565192	51566161	.	-	.	ID=Sb01g029530.1_utr_1;Parent=Sb01g029530.1
chromosome_1	.	three_prime_UTR	51660568	51660726	.	+	.	ID=Sb01g029600.1_utr_1;Parent=Sb01g029600.1
chromosome_1	.	three_prime_UTR	51709814	51709998	.	-	.	ID=Sb01g029640.1_utr_1;Parent=Sb01g029640.1
chromosome_1	.	three_prime_UTR	51739904	51740074	.	-	.	ID=Sb01g029660.1_utr_1;Parent=Sb01g029660.1
chromosome_1	.	three_prime_UTR	51891882	51892100	.	+	.	ID=Sb01g029790.1_utr_1;Parent=Sb01g029790.1
chromosome_1	.	three_prime_UTR	52041539	52041789	.	+	.	ID=Sb01g029920.1_utr_1;Parent=Sb01g029920.1
chromosome_1	.	three_prime_UTR	52057485	52057686	.	+	.	ID=Sb01g029930.1_utr_1;Parent=Sb01g029930.1
chromosome_1	.	three_prime_UTR	52352577	52352841	.	+	.	ID=Sb01g030150.1_utr_1;Parent=Sb01g030150.1
chromosome_1	.	three_prime_UTR	52408965	52409258	.	-	.	ID=Sb01g030190.1_utr_1;Parent=Sb01g030190.1
chromosome_1	.	three_prime_UTR	52454199	52454371	.	-	.	ID=Sb01g030230.1_utr_1;Parent=Sb01g030230.1
chromosome_1	.	three_prime_UTR	52581239	52581340	.	-	.	ID=Sb01g030270.1_utr_1;Parent=Sb01g030270.1
chromosome_1	.	three_prime_UTR	52710272	52710592	.	+	.	ID=Sb01g030340.1_utr_1;Parent=Sb01g030340.1
chromosome_1	.	three_prime_UTR	52713420	52713780	.	-	.	ID=Sb01g030345.1_utr_1;Parent=Sb01g030345.1
chromosome_1	.	three_prime_UTR	53150185	53150526	.	+	.	ID=Sb01g030580.1_utr_1;Parent=Sb01g030580.1
chromosome_1	.	three_prime_UTR	53200150	53200491	.	+	.	ID=Sb01g030620.1_utr_1;Parent=Sb01g030620.1
chromosome_1	.	three_prime_UTR	53283463	53283569	.	+	.	ID=Sb01g030700.1_utr_1;Parent=Sb01g030700.1
chromosome_1	.	three_prime_UTR	53398934	53399318	.	-	.	ID=Sb01g030780.1_utr_1;Parent=Sb01g030780.1
chromosome_1	.	three_prime_UTR	53531630	53531723	.	-	.	ID=Sb01g030920.1_utr_1;Parent=Sb01g030920.1
chromosome_1	.	three_prime_UTR	53564763	53565166	.	-	.	ID=Sb01g030980.1_utr_1;Parent=Sb01g030980.1
chromosome_1	.	three_prime_UTR	53731680	53732066	.	-	.	ID=Sb01g031160.1_utr_1;Parent=Sb01g031160.1
chromosome_1	.	three_prime_UTR	53767330	53767854	.	-	.	ID=Sb01g031190.1_utr_1;Parent=Sb01g031190.1
chromosome_1	.	three_prime_UTR	54074696	54074941	.	+	.	ID=Sb01g031480.1_utr_1;Parent=Sb01g031480.1
chromosome_1	.	three_prime_UTR	54110354	54110608	.	+	.	ID=Sb01g031520.1_utr_1;Parent=Sb01g031520.1
chromosome_1	.	three_prime_UTR	54113446	54113993	.	+	.	ID=Sb01g031530.1_utr_1;Parent=Sb01g031530.1
chromosome_1	.	three_prime_UTR	54535773	54536121	.	-	.	ID=Sb01g031820.1_utr_1;Parent=Sb01g031820.1
chromosome_1	.	three_prime_UTR	54550278	54550666	.	-	.	ID=Sb01g031840.1_utr_1;Parent=Sb01g031840.1
chromosome_1	.	three_prime_UTR	54561034	54561455	.	+	.	ID=Sb01g031850.1_utr_1;Parent=Sb01g031850.1
chromosome_1	.	three_prime_UTR	54606399	54606683	.	+	.	ID=Sb01g031870.1_utr_1;Parent=Sb01g031870.1
chromosome_1	.	three_prime_UTR	54633034	54633534	.	+	.	ID=Sb01g031880.1_utr_1;Parent=Sb01g031880.1
chromosome_1	.	three_prime_UTR	55092896	55093049	.	-	.	ID=Sb01g032210.1_utr_1;Parent=Sb01g032210.1
chromosome_1	.	three_prime_UTR	55163162	55163471	.	-	.	ID=Sb01g032280.1_utr_1;Parent=Sb01g032280.1
chromosome_1	.	three_prime_UTR	55324840	55325130	.	+	.	ID=Sb01g032430.1_utr_1;Parent=Sb01g032430.1
chromosome_1	.	three_prime_UTR	55572945	55573048	.	-	.	ID=Sb01g032620.2_utr_1;Parent=Sb01g032620.2
chromosome_1	.	three_prime_UTR	55592926	55593147	.	-	.	ID=Sb01g032660.1_utr_1;Parent=Sb01g032660.1
chromosome_1	.	three_prime_UTR	55663536	55663934	.	-	.	ID=Sb01g032730.1_utr_1;Parent=Sb01g032730.1
chromosome_1	.	three_prime_UTR	55861118	55861669	.	-	.	ID=Sb01g032910.1_utr_1;Parent=Sb01g032910.1
chromosome_1	.	three_prime_UTR	56070010	56070427	.	-	.	ID=Sb01g033030.1_utr_1;Parent=Sb01g033030.1
chromosome_1	.	three_prime_UTR	56110774	56111171	.	-	.	ID=Sb01g033050.1_utr_1;Parent=Sb01g033050.1
chromosome_1	.	three_prime_UTR	56572622	56572899	.	+	.	ID=Sb01g033340.1_utr_1;Parent=Sb01g033340.1
chromosome_1	.	three_prime_UTR	56593375	56593747	.	+	.	ID=Sb01g033350.1_utr_1;Parent=Sb01g033350.1
chromosome_1	.	three_prime_UTR	56595774	56595787	.	-	.	ID=Sb01g033360.2_utr_1;Parent=Sb01g033360.2
chromosome_1	.	three_prime_UTR	56595053	56595346	.	-	.	ID=Sb01g033360.2_utr_2;Parent=Sb01g033360.2
chromosome_1	.	three_prime_UTR	56867652	56867776	.	-	.	ID=Sb01g033540.1_utr_1;Parent=Sb01g033540.1
chromosome_1	.	three_prime_UTR	56898743	56898976	.	+	.	ID=Sb01g033570.1_utr_1;Parent=Sb01g033570.1
chromosome_1	.	three_prime_UTR	56966508	56966775	.	-	.	ID=Sb01g033650.1_utr_1;Parent=Sb01g033650.1
chromosome_1	.	three_prime_UTR	57009482	57009804	.	-	.	ID=Sb01g033720.1_utr_1;Parent=Sb01g033720.1
chromosome_1	.	three_prime_UTR	57231144	57231299	.	-	.	ID=Sb01g033830.1_utr_1;Parent=Sb01g033830.1
chromosome_1	.	three_prime_UTR	57237756	57238150	.	+	.	ID=Sb01g033840.1_utr_1;Parent=Sb01g033840.1
chromosome_1	.	three_prime_UTR	57240520	57240675	.	+	.	ID=Sb01g033850.1_utr_1;Parent=Sb01g033850.1
chromosome_1	.	three_prime_UTR	57250153	57250385	.	+	.	ID=Sb01g033855.1_utr_1;Parent=Sb01g033855.1
chromosome_1	.	three_prime_UTR	57324325	57324350	.	+	.	ID=Sb01g033900.1_utr_1;Parent=Sb01g033900.1
chromosome_1	.	three_prime_UTR	57324441	57324770	.	+	.	ID=Sb01g033900.1_utr_2;Parent=Sb01g033900.1
chromosome_1	.	three_prime_UTR	57324325	57324327	.	+	.	ID=Sb01g033900.2_utr_1;Parent=Sb01g033900.2
chromosome_1	.	three_prime_UTR	57324441	57324770	.	+	.	ID=Sb01g033900.2_utr_2;Parent=Sb01g033900.2
chromosome_1	.	three_prime_UTR	57371988	57372276	.	+	.	ID=Sb01g033940.1_utr_1;Parent=Sb01g033940.1
chromosome_1	.	three_prime_UTR	57595800	57596182	.	+	.	ID=Sb01g034130.1_utr_1;Parent=Sb01g034130.1
chromosome_1	.	three_prime_UTR	57676826	57677285	.	-	.	ID=Sb01g034220.1_utr_1;Parent=Sb01g034220.1
chromosome_1	.	three_prime_UTR	57779832	57779855	.	-	.	ID=Sb01g034310.1_utr_1;Parent=Sb01g034310.1
chromosome_1	.	three_prime_UTR	57806871	57807096	.	-	.	ID=Sb01g034340.1_utr_1;Parent=Sb01g034340.1
chromosome_1	.	three_prime_UTR	58025633	58025874	.	-	.	ID=Sb01g034560.1_utr_1;Parent=Sb01g034560.1
chromosome_1	.	three_prime_UTR	58109342	58109589	.	+	.	ID=Sb01g034670.1_utr_1;Parent=Sb01g034670.1
chromosome_1	.	three_prime_UTR	58299865	58300197	.	-	.	ID=Sb01g034870.1_utr_1;Parent=Sb01g034870.1
chromosome_1	.	three_prime_UTR	58733949	58734448	.	+	.	ID=Sb01g035210.1_utr_1;Parent=Sb01g035210.1
chromosome_1	.	three_prime_UTR	58786480	58786906	.	-	.	ID=Sb01g035250.1_utr_1;Parent=Sb01g035250.1
chromosome_1	.	three_prime_UTR	58819804	58820100	.	-	.	ID=Sb01g035280.1_utr_1;Parent=Sb01g035280.1
chromosome_1	.	three_prime_UTR	58829017	58829279	.	+	.	ID=Sb01g035290.1_utr_1;Parent=Sb01g035290.1
chromosome_1	.	three_prime_UTR	58840813	58841054	.	+	.	ID=Sb01g035310.1_utr_1;Parent=Sb01g035310.1
chromosome_1	.	three_prime_UTR	58885746	58885990	.	-	.	ID=Sb01g035350.1_utr_1;Parent=Sb01g035350.1
chromosome_1	.	three_prime_UTR	58887359	58887671	.	-	.	ID=Sb01g035350.2_utr_1;Parent=Sb01g035350.2
chromosome_1	.	three_prime_UTR	58902708	58902713	.	+	.	ID=Sb01g035360.1_utr_1;Parent=Sb01g035360.1
chromosome_1	.	three_prime_UTR	58903311	58903758	.	+	.	ID=Sb01g035360.1_utr_2;Parent=Sb01g035360.1
chromosome_1	.	three_prime_UTR	58931781	58932159	.	-	.	ID=Sb01g035380.1_utr_1;Parent=Sb01g035380.1
chromosome_1	.	three_prime_UTR	58962256	58962760	.	+	.	ID=Sb01g035410.2_utr_1;Parent=Sb01g035410.2
chromosome_1	.	three_prime_UTR	58993193	58993391	.	+	.	ID=Sb01g035450.2_utr_1;Parent=Sb01g035450.2
chromosome_1	.	three_prime_UTR	59193169	59193591	.	+	.	ID=Sb01g035560.1_utr_1;Parent=Sb01g035560.1
chromosome_1	.	three_prime_UTR	59216386	59216666	.	+	.	ID=Sb01g035570.1_utr_1;Parent=Sb01g035570.1
chromosome_1	.	three_prime_UTR	59419533	59420141	.	+	.	ID=Sb01g035780.1_utr_1;Parent=Sb01g035780.1
chromosome_1	.	three_prime_UTR	59435018	59435181	.	+	.	ID=Sb01g035810.1_utr_1;Parent=Sb01g035810.1
chromosome_1	.	three_prime_UTR	59589670	59590070	.	-	.	ID=Sb01g035950.2_utr_1;Parent=Sb01g035950.2
chromosome_1	.	three_prime_UTR	59603196	59603523	.	-	.	ID=Sb01g035960.1_utr_1;Parent=Sb01g035960.1
chromosome_1	.	three_prime_UTR	59754380	59754723	.	+	.	ID=Sb01g036140.1_utr_1;Parent=Sb01g036140.1
chromosome_1	.	three_prime_UTR	59771077	59771476	.	-	.	ID=Sb01g036170.1_utr_1;Parent=Sb01g036170.1
chromosome_1	.	three_prime_UTR	59863444	59863718	.	-	.	ID=Sb01g036220.1_utr_1;Parent=Sb01g036220.1
chromosome_1	.	three_prime_UTR	59876282	59876478	.	+	.	ID=Sb01g036230.2_utr_1;Parent=Sb01g036230.2
chromosome_1	.	three_prime_UTR	59877699	59878019	.	-	.	ID=Sb01g036240.1_utr_1;Parent=Sb01g036240.1
chromosome_1	.	three_prime_UTR	59890879	59891065	.	-	.	ID=Sb01g036260.1_utr_1;Parent=Sb01g036260.1
chromosome_1	.	three_prime_UTR	59931697	59931710	.	+	.	ID=Sb01g036300.1_utr_1;Parent=Sb01g036300.1
chromosome_1	.	three_prime_UTR	59937977	59938356	.	+	.	ID=Sb01g036330.1_utr_1;Parent=Sb01g036330.1
chromosome_1	.	three_prime_UTR	59992388	59992740	.	+	.	ID=Sb01g036380.1_utr_1;Parent=Sb01g036380.1
chromosome_1	.	three_prime_UTR	60001470	60001634	.	-	.	ID=Sb01g036400.1_utr_1;Parent=Sb01g036400.1
chromosome_1	.	three_prime_UTR	60203160	60203528	.	+	.	ID=Sb01g036580.1_utr_1;Parent=Sb01g036580.1
chromosome_1	.	three_prime_UTR	60220013	60220583	.	+	.	ID=Sb01g036590.1_utr_1;Parent=Sb01g036590.1
chromosome_1	.	three_prime_UTR	60240781	60241165	.	+	.	ID=Sb01g036620.1_utr_1;Parent=Sb01g036620.1
chromosome_1	.	three_prime_UTR	60250994	60251247	.	+	.	ID=Sb01g036630.1_utr_1;Parent=Sb01g036630.1
chromosome_1	.	three_prime_UTR	60319105	60319294	.	-	.	ID=Sb01g036700.1_utr_1;Parent=Sb01g036700.1
chromosome_1	.	three_prime_UTR	60330032	60330270	.	+	.	ID=Sb01g036710.1_utr_1;Parent=Sb01g036710.1
chromosome_1	.	three_prime_UTR	60346941	60347276	.	-	.	ID=Sb01g036740.1_utr_1;Parent=Sb01g036740.1
chromosome_1	.	three_prime_UTR	60397000	60397303	.	+	.	ID=Sb01g036790.1_utr_1;Parent=Sb01g036790.1
chromosome_1	.	three_prime_UTR	60398661	60398873	.	-	.	ID=Sb01g036800.2_utr_1;Parent=Sb01g036800.2
chromosome_1	.	three_prime_UTR	60414857	60414959	.	-	.	ID=Sb01g036820.1_utr_1;Parent=Sb01g036820.1
chromosome_1	.	three_prime_UTR	60417677	60417896	.	-	.	ID=Sb01g036830.1_utr_1;Parent=Sb01g036830.1
chromosome_1	.	three_prime_UTR	60468260	60468591	.	+	.	ID=Sb01g036890.1_utr_1;Parent=Sb01g036890.1
chromosome_1	.	three_prime_UTR	60474689	60475216	.	-	.	ID=Sb01g036900.1_utr_1;Parent=Sb01g036900.1
chromosome_1	.	three_prime_UTR	60542716	60543171	.	-	.	ID=Sb01g037010.1_utr_1;Parent=Sb01g037010.1
chromosome_1	.	three_prime_UTR	60639660	60640022	.	-	.	ID=Sb01g037090.1_utr_1;Parent=Sb01g037090.1
chromosome_1	.	three_prime_UTR	60655270	60655545	.	+	.	ID=Sb01g037100.1_utr_1;Parent=Sb01g037100.1
chromosome_1	.	three_prime_UTR	60711435	60711774	.	-	.	ID=Sb01g037130.1_utr_1;Parent=Sb01g037130.1
chromosome_1	.	three_prime_UTR	60777849	60778093	.	-	.	ID=Sb01g037220.1_utr_1;Parent=Sb01g037220.1
chromosome_1	.	three_prime_UTR	60824619	60824824	.	-	.	ID=Sb01g037250.1_utr_1;Parent=Sb01g037250.1
chromosome_1	.	three_prime_UTR	60883677	60883995	.	-	.	ID=Sb01g037310.1_utr_1;Parent=Sb01g037310.1
chromosome_1	.	three_prime_UTR	61003904	61004202	.	-	.	ID=Sb01g037440.1_utr_1;Parent=Sb01g037440.1
chromosome_1	.	three_prime_UTR	61065216	61065470	.	-	.	ID=Sb01g037510.1_utr_1;Parent=Sb01g037510.1
chromosome_1	.	three_prime_UTR	61109734	61109964	.	-	.	ID=Sb01g037560.1_utr_1;Parent=Sb01g037560.1
chromosome_1	.	three_prime_UTR	61137788	61137959	.	+	.	ID=Sb01g037600.1_utr_1;Parent=Sb01g037600.1
chromosome_1	.	three_prime_UTR	61564448	61564787	.	-	.	ID=Sb01g037970.1_utr_1;Parent=Sb01g037970.1
chromosome_1	.	three_prime_UTR	61634189	61634481	.	+	.	ID=Sb01g038040.2_utr_1;Parent=Sb01g038040.2
chromosome_1	.	three_prime_UTR	61665350	61665538	.	+	.	ID=Sb01g038060.1_utr_1;Parent=Sb01g038060.1
chromosome_1	.	three_prime_UTR	61752878	61753107	.	-	.	ID=Sb01g038170.1_utr_1;Parent=Sb01g038170.1
chromosome_1	.	three_prime_UTR	61780104	61780375	.	-	.	ID=Sb01g038230.1_utr_1;Parent=Sb01g038230.1
chromosome_1	.	three_prime_UTR	61822759	61822986	.	-	.	ID=Sb01g038290.1_utr_1;Parent=Sb01g038290.1
chromosome_1	.	three_prime_UTR	61914742	61915058	.	+	.	ID=Sb01g038390.1_utr_1;Parent=Sb01g038390.1
chromosome_1	.	three_prime_UTR	61929253	61929559	.	-	.	ID=Sb01g038400.1_utr_1;Parent=Sb01g038400.1
chromosome_1	.	three_prime_UTR	61994323	61994925	.	+	.	ID=Sb01g038460.2_utr_1;Parent=Sb01g038460.2
chromosome_1	.	three_prime_UTR	62095852	62096236	.	-	.	ID=Sb01g038560.2_utr_1;Parent=Sb01g038560.2
chromosome_1	.	three_prime_UTR	62127104	62127425	.	-	.	ID=Sb01g038610.1_utr_1;Parent=Sb01g038610.1
chromosome_1	.	three_prime_UTR	62132641	62132994	.	-	.	ID=Sb01g038620.1_utr_1;Parent=Sb01g038620.1
chromosome_1	.	three_prime_UTR	62149746	62150050	.	+	.	ID=Sb01g038630.1_utr_1;Parent=Sb01g038630.1
chromosome_1	.	three_prime_UTR	62176301	62177124	.	+	.	ID=Sb01g038660.1_utr_1;Parent=Sb01g038660.1
chromosome_1	.	three_prime_UTR	62177973	62178357	.	+	.	ID=Sb01g038670.1_utr_1;Parent=Sb01g038670.1
chromosome_1	.	three_prime_UTR	62237459	62237741	.	+	.	ID=Sb01g038750.1_utr_1;Parent=Sb01g038750.1
chromosome_1	.	three_prime_UTR	62237459	62237741	.	+	.	ID=Sb01g038750.2_utr_1;Parent=Sb01g038750.2
chromosome_1	.	three_prime_UTR	62240129	62240512	.	-	.	ID=Sb01g038760.1_utr_1;Parent=Sb01g038760.1
chromosome_1	.	three_prime_UTR	62280549	62280565	.	-	.	ID=Sb01g038780.1_utr_1;Parent=Sb01g038780.1
chromosome_1	.	three_prime_UTR	62313799	62314184	.	+	.	ID=Sb01g038820.1_utr_1;Parent=Sb01g038820.1
chromosome_1	.	three_prime_UTR	62382084	62382324	.	+	.	ID=Sb01g038900.1_utr_1;Parent=Sb01g038900.1
chromosome_1	.	three_prime_UTR	62464335	62464450	.	-	.	ID=Sb01g039000.1_utr_1;Parent=Sb01g039000.1
chromosome_1	.	three_prime_UTR	62493264	62493570	.	-	.	ID=Sb01g039040.1_utr_1;Parent=Sb01g039040.1
chromosome_1	.	three_prime_UTR	62698903	62699343	.	-	.	ID=Sb01g039260.1_utr_1;Parent=Sb01g039260.1
chromosome_1	.	three_prime_UTR	62762319	62762763	.	+	.	ID=Sb01g039330.1_utr_1;Parent=Sb01g039330.1
chromosome_1	.	three_prime_UTR	62776518	62776831	.	-	.	ID=Sb01g039350.2_utr_1;Parent=Sb01g039350.2
chromosome_1	.	three_prime_UTR	62810207	62810534	.	+	.	ID=Sb01g039390.1_utr_1;Parent=Sb01g039390.1
chromosome_1	.	three_prime_UTR	62934470	62934658	.	+	.	ID=Sb01g039520.1_utr_1;Parent=Sb01g039520.1
chromosome_1	.	three_prime_UTR	62934925	62935096	.	-	.	ID=Sb01g039530.1_utr_1;Parent=Sb01g039530.1
chromosome_1	.	three_prime_UTR	62939704	62940184	.	-	.	ID=Sb01g039540.1_utr_1;Parent=Sb01g039540.1
chromosome_1	.	three_prime_UTR	63050943	63051179	.	+	.	ID=Sb01g039590.1_utr_1;Parent=Sb01g039590.1
chromosome_1	.	three_prime_UTR	63098471	63098723	.	+	.	ID=Sb01g039630.1_utr_1;Parent=Sb01g039630.1
chromosome_1	.	three_prime_UTR	63099296	63099607	.	-	.	ID=Sb01g039640.1_utr_1;Parent=Sb01g039640.1
chromosome_1	.	three_prime_UTR	63108216	63109023	.	-	.	ID=Sb01g039650.1_utr_1;Parent=Sb01g039650.1
chromosome_1	.	three_prime_UTR	63129703	63129989	.	-	.	ID=Sb01g039660.1_utr_1;Parent=Sb01g039660.1
chromosome_1	.	three_prime_UTR	63148796	63148891	.	+	.	ID=Sb01g039670.1_utr_1;Parent=Sb01g039670.1
chromosome_1	.	three_prime_UTR	63149033	63149766	.	+	.	ID=Sb01g039670.1_utr_2;Parent=Sb01g039670.1
chromosome_1	.	three_prime_UTR	63161002	63161381	.	-	.	ID=Sb01g039680.1_utr_1;Parent=Sb01g039680.1
chromosome_1	.	three_prime_UTR	63208014	63208198	.	-	.	ID=Sb01g039720.1_utr_1;Parent=Sb01g039720.1
chromosome_1	.	three_prime_UTR	63260661	63260669	.	+	.	ID=Sb01g039820.1_utr_1;Parent=Sb01g039820.1
chromosome_1	.	three_prime_UTR	63318991	63319226	.	+	.	ID=Sb01g039880.1_utr_1;Parent=Sb01g039880.1
chromosome_1	.	three_prime_UTR	63333536	63334100	.	+	.	ID=Sb01g039890.1_utr_1;Parent=Sb01g039890.1
chromosome_1	.	three_prime_UTR	63401797	63402043	.	+	.	ID=Sb01g039960.1_utr_1;Parent=Sb01g039960.1
chromosome_1	.	three_prime_UTR	63414313	63414583	.	+	.	ID=Sb01g039980.1_utr_1;Parent=Sb01g039980.1
chromosome_1	.	three_prime_UTR	63446819	63447088	.	-	.	ID=Sb01g040030.1_utr_1;Parent=Sb01g040030.1
chromosome_1	.	three_prime_UTR	63463512	63463733	.	+	.	ID=Sb01g040070.1_utr_1;Parent=Sb01g040070.1
chromosome_1	.	three_prime_UTR	63492101	63492310	.	+	.	ID=Sb01g040100.3_utr_1;Parent=Sb01g040100.3
chromosome_1	.	three_prime_UTR	63590538	63590774	.	-	.	ID=Sb01g040210.1_utr_1;Parent=Sb01g040210.1
chromosome_1	.	three_prime_UTR	63653318	63653746	.	-	.	ID=Sb01g040290.1_utr_1;Parent=Sb01g040290.1
chromosome_1	.	three_prime_UTR	63683903	63684064	.	+	.	ID=Sb01g040320.1_utr_1;Parent=Sb01g040320.1
chromosome_1	.	three_prime_UTR	63754902	63755347	.	+	.	ID=Sb01g040400.1_utr_1;Parent=Sb01g040400.1
chromosome_1	.	three_prime_UTR	64174407	64174569	.	+	.	ID=Sb01g040860.1_utr_1;Parent=Sb01g040860.1
chromosome_1	.	three_prime_UTR	64226744	64226971	.	+	.	ID=Sb01g040920.1_utr_1;Parent=Sb01g040920.1
chromosome_1	.	three_prime_UTR	64298325	64298554	.	-	.	ID=Sb01g041010.1_utr_1;Parent=Sb01g041010.1
chromosome_1	.	three_prime_UTR	64305205	64305479	.	+	.	ID=Sb01g041020.1_utr_1;Parent=Sb01g041020.1
chromosome_1	.	three_prime_UTR	64315917	64316156	.	-	.	ID=Sb01g041040.1_utr_1;Parent=Sb01g041040.1
chromosome_1	.	three_prime_UTR	64647364	64647769	.	+	.	ID=Sb01g041340.1_utr_1;Parent=Sb01g041340.1
chromosome_1	.	three_prime_UTR	64694488	64694648	.	+	.	ID=Sb01g041390.1_utr_1;Parent=Sb01g041390.1
chromosome_1	.	three_prime_UTR	64739144	64739358	.	-	.	ID=Sb01g041410.1_utr_1;Parent=Sb01g041410.1
chromosome_1	.	three_prime_UTR	64743199	64743475	.	-	.	ID=Sb01g041420.1_utr_1;Parent=Sb01g041420.1
chromosome_1	.	three_prime_UTR	64758636	64758906	.	-	.	ID=Sb01g041430.1_utr_1;Parent=Sb01g041430.1
chromosome_1	.	three_prime_UTR	64784349	64784663	.	+	.	ID=Sb01g041460.1_utr_1;Parent=Sb01g041460.1
chromosome_1	.	three_prime_UTR	64784349	64784663	.	+	.	ID=Sb01g041460.3_utr_1;Parent=Sb01g041460.3
chromosome_1	.	three_prime_UTR	64848134	64848441	.	-	.	ID=Sb01g041550.1_utr_1;Parent=Sb01g041550.1
chromosome_1	.	three_prime_UTR	64937158	64937595	.	-	.	ID=Sb01g041650.1_utr_1;Parent=Sb01g041650.1
chromosome_1	.	three_prime_UTR	65069504	65069693	.	+	.	ID=Sb01g041830.1_utr_1;Parent=Sb01g041830.1
chromosome_1	.	three_prime_UTR	65316816	65316828	.	-	.	ID=Sb01g042020.1_utr_1;Parent=Sb01g042020.1
chromosome_1	.	three_prime_UTR	65329882	65330087	.	-	.	ID=Sb01g042023.1_utr_1;Parent=Sb01g042023.1
chromosome_1	.	three_prime_UTR	65328906	65329189	.	-	.	ID=Sb01g042023.1_utr_2;Parent=Sb01g042023.1
chromosome_1	.	three_prime_UTR	65376078	65376354	.	-	.	ID=Sb01g042050.1_utr_1;Parent=Sb01g042050.1
chromosome_1	.	three_prime_UTR	65390268	65390846	.	-	.	ID=Sb01g042060.1_utr_1;Parent=Sb01g042060.1
chromosome_1	.	three_prime_UTR	65549188	65549637	.	+	.	ID=Sb01g042260.2_utr_1;Parent=Sb01g042260.2
chromosome_1	.	three_prime_UTR	65549430	65549637	.	+	.	ID=Sb01g042260.3_utr_1;Parent=Sb01g042260.3
chromosome_1	.	three_prime_UTR	65576141	65576411	.	-	.	ID=Sb01g042290.1_utr_1;Parent=Sb01g042290.1
chromosome_1	.	three_prime_UTR	65623074	65623296	.	-	.	ID=Sb01g042360.1_utr_1;Parent=Sb01g042360.1
chromosome_1	.	three_prime_UTR	65652993	65653424	.	+	.	ID=Sb01g042380.1_utr_1;Parent=Sb01g042380.1
chromosome_1	.	three_prime_UTR	65657277	65657299	.	-	.	ID=Sb01g042400.1_utr_1;Parent=Sb01g042400.1
chromosome_1	.	three_prime_UTR	65723918	65724231	.	+	.	ID=Sb01g042450.1_utr_1;Parent=Sb01g042450.1
chromosome_1	.	three_prime_UTR	65731136	65731239	.	+	.	ID=Sb01g042470.1_utr_1;Parent=Sb01g042470.1
chromosome_1	.	three_prime_UTR	65899867	65900039	.	+	.	ID=Sb01g042650.1_utr_1;Parent=Sb01g042650.1
chromosome_1	.	three_prime_UTR	65932642	65932927	.	+	.	ID=Sb01g042680.1_utr_1;Parent=Sb01g042680.1
chromosome_1	.	three_prime_UTR	65953892	65954253	.	+	.	ID=Sb01g042690.1_utr_1;Parent=Sb01g042690.1
chromosome_1	.	three_prime_UTR	66148867	66149157	.	+	.	ID=Sb01g042860.2_utr_1;Parent=Sb01g042860.2
chromosome_1	.	three_prime_UTR	66163506	66163635	.	+	.	ID=Sb01g042880.1_utr_1;Parent=Sb01g042880.1
chromosome_1	.	three_prime_UTR	66193152	66193394	.	-	.	ID=Sb01g042920.1_utr_1;Parent=Sb01g042920.1
chromosome_1	.	three_prime_UTR	66202192	66202545	.	-	.	ID=Sb01g042930.1_utr_1;Parent=Sb01g042930.1
chromosome_1	.	three_prime_UTR	66338522	66338895	.	-	.	ID=Sb01g043020.2_utr_1;Parent=Sb01g043020.2
chromosome_1	.	three_prime_UTR	66339562	66339604	.	-	.	ID=Sb01g043020.3_utr_1;Parent=Sb01g043020.3
chromosome_1	.	three_prime_UTR	66338522	66339135	.	-	.	ID=Sb01g043020.3_utr_2;Parent=Sb01g043020.3
chromosome_1	.	three_prime_UTR	66375836	66376122	.	-	.	ID=Sb01g043050.1_utr_1;Parent=Sb01g043050.1
chromosome_1	.	three_prime_UTR	66384059	66384427	.	-	.	ID=Sb01g043060.1_utr_1;Parent=Sb01g043060.1
chromosome_1	.	three_prime_UTR	66423760	66423986	.	-	.	ID=Sb01g043150.1_utr_1;Parent=Sb01g043150.1
chromosome_1	.	three_prime_UTR	66449401	66449506	.	-	.	ID=Sb01g043180.1_utr_1;Parent=Sb01g043180.1
chromosome_1	.	three_prime_UTR	66482229	66482415	.	-	.	ID=Sb01g043230.1_utr_1;Parent=Sb01g043230.1
chromosome_1	.	three_prime_UTR	66527083	66527462	.	+	.	ID=Sb01g043300.1_utr_1;Parent=Sb01g043300.1
chromosome_1	.	three_prime_UTR	66549192	66549742	.	-	.	ID=Sb01g043350.1_utr_1;Parent=Sb01g043350.1
chromosome_1	.	three_prime_UTR	66564806	66565073	.	+	.	ID=Sb01g043370.1_utr_1;Parent=Sb01g043370.1
chromosome_1	.	three_prime_UTR	66622606	66622882	.	-	.	ID=Sb01g043460.1_utr_1;Parent=Sb01g043460.1
chromosome_1	.	three_prime_UTR	66636712	66637011	.	+	.	ID=Sb01g043490.1_utr_1;Parent=Sb01g043490.1
chromosome_1	.	three_prime_UTR	66778671	66779167	.	-	.	ID=Sb01g043630.1_utr_1;Parent=Sb01g043630.1
chromosome_1	.	three_prime_UTR	66805210	66805798	.	-	.	ID=Sb01g043660.2_utr_1;Parent=Sb01g043660.2
chromosome_1	.	three_prime_UTR	66841665	66842019	.	+	.	ID=Sb01g043700.1_utr_1;Parent=Sb01g043700.1
chromosome_1	.	three_prime_UTR	66872792	66873143	.	+	.	ID=Sb01g043750.1_utr_1;Parent=Sb01g043750.1
chromosome_1	.	three_prime_UTR	66911544	66911834	.	+	.	ID=Sb01g043820.1_utr_1;Parent=Sb01g043820.1
chromosome_1	.	three_prime_UTR	67024745	67025072	.	+	.	ID=Sb01g043910.1_utr_1;Parent=Sb01g043910.1
chromosome_1	.	three_prime_UTR	67034186	67034603	.	-	.	ID=Sb01g043930.1_utr_1;Parent=Sb01g043930.1
chromosome_1	.	three_prime_UTR	67146695	67147012	.	+	.	ID=Sb01g044020.1_utr_1;Parent=Sb01g044020.1
chromosome_1	.	three_prime_UTR	67154884	67155039	.	+	.	ID=Sb01g044040.1_utr_1;Parent=Sb01g044040.1
chromosome_1	.	three_prime_UTR	67250718	67251109	.	-	.	ID=Sb01g044090.1_utr_1;Parent=Sb01g044090.1
chromosome_1	.	three_prime_UTR	67316622	67316922	.	-	.	ID=Sb01g044140.1_utr_1;Parent=Sb01g044140.1
chromosome_1	.	three_prime_UTR	67360823	67361191	.	-	.	ID=Sb01g044230.2_utr_1;Parent=Sb01g044230.2
chromosome_1	.	three_prime_UTR	67432761	67433060	.	+	.	ID=Sb01g044290.1_utr_1;Parent=Sb01g044290.1
chromosome_1	.	three_prime_UTR	67469395	67469573	.	+	.	ID=Sb01g044350.1_utr_1;Parent=Sb01g044350.1
chromosome_1	.	three_prime_UTR	67714857	67715134	.	+	.	ID=Sb01g044580.1_utr_1;Parent=Sb01g044580.1
chromosome_1	.	three_prime_UTR	67881829	67882008	.	-	.	ID=Sb01g044710.1_utr_1;Parent=Sb01g044710.1
chromosome_1	.	three_prime_UTR	67957063	67957356	.	-	.	ID=Sb01g044800.1_utr_1;Parent=Sb01g044800.1
chromosome_1	.	three_prime_UTR	67980836	67981206	.	+	.	ID=Sb01g044810.2_utr_1;Parent=Sb01g044810.2
chromosome_1	.	three_prime_UTR	67980566	67980658	.	+	.	ID=Sb01g044810.3_utr_1;Parent=Sb01g044810.3
chromosome_1	.	three_prime_UTR	67980811	67981206	.	+	.	ID=Sb01g044810.3_utr_2;Parent=Sb01g044810.3
chromosome_1	.	three_prime_UTR	68041657	68041789	.	-	.	ID=Sb01g044900.1_utr_1;Parent=Sb01g044900.1
chromosome_1	.	three_prime_UTR	68207702	68207863	.	+	.	ID=Sb01g045040.1_utr_1;Parent=Sb01g045040.1
chromosome_1	.	three_prime_UTR	68238866	68239060	.	+	.	ID=Sb01g045090.1_utr_1;Parent=Sb01g045090.1
chromosome_1	.	three_prime_UTR	68252200	68252702	.	-	.	ID=Sb01g045110.1_utr_1;Parent=Sb01g045110.1
chromosome_1	.	three_prime_UTR	68317581	68317887	.	-	.	ID=Sb01g045150.1_utr_1;Parent=Sb01g045150.1
chromosome_1	.	three_prime_UTR	68334773	68334973	.	-	.	ID=Sb01g045170.1_utr_1;Parent=Sb01g045170.1
chromosome_1	.	three_prime_UTR	68342385	68342757	.	-	.	ID=Sb01g045180.1_utr_1;Parent=Sb01g045180.1
chromosome_1	.	three_prime_UTR	68359437	68359825	.	+	.	ID=Sb01g045200.1_utr_1;Parent=Sb01g045200.1
chromosome_1	.	three_prime_UTR	68364680	68364876	.	+	.	ID=Sb01g045210.1_utr_1;Parent=Sb01g045210.1
chromosome_1	.	three_prime_UTR	68446877	68447262	.	-	.	ID=Sb01g045330.1_utr_1;Parent=Sb01g045330.1
chromosome_1	.	three_prime_UTR	68561753	68562077	.	+	.	ID=Sb01g045460.1_utr_1;Parent=Sb01g045460.1
chromosome_1	.	three_prime_UTR	68567987	68568234	.	+	.	ID=Sb01g045470.1_utr_1;Parent=Sb01g045470.1
chromosome_1	.	three_prime_UTR	68578361	68578693	.	-	.	ID=Sb01g045490.1_utr_1;Parent=Sb01g045490.1
chromosome_1	.	three_prime_UTR	68598551	68598915	.	+	.	ID=Sb01g045500.1_utr_1;Parent=Sb01g045500.1
chromosome_1	.	three_prime_UTR	68762449	68762982	.	-	.	ID=Sb01g045700.1_utr_1;Parent=Sb01g045700.1
chromosome_1	.	three_prime_UTR	68762603	68762982	.	-	.	ID=Sb01g045700.3_utr_1;Parent=Sb01g045700.3
chromosome_1	.	three_prime_UTR	68813421	68813945	.	+	.	ID=Sb01g045720.1_utr_1;Parent=Sb01g045720.1
chromosome_1	.	three_prime_UTR	68889103	68889290	.	+	.	ID=Sb01g045780.1_utr_1;Parent=Sb01g045780.1
chromosome_1	.	three_prime_UTR	68916042	68916301	.	-	.	ID=Sb01g045840.1_utr_1;Parent=Sb01g045840.1
chromosome_1	.	three_prime_UTR	69072542	69073304	.	-	.	ID=Sb01g045990.1_utr_1;Parent=Sb01g045990.1
chromosome_1	.	three_prime_UTR	69078369	69078621	.	+	.	ID=Sb01g046000.1_utr_1;Parent=Sb01g046000.1
chromosome_1	.	three_prime_UTR	69094347	69095473	.	+	.	ID=Sb01g046020.1_utr_1;Parent=Sb01g046020.1
chromosome_1	.	three_prime_UTR	69135670	69136067	.	-	.	ID=Sb01g046070.1_utr_1;Parent=Sb01g046070.1
chromosome_1	.	three_prime_UTR	69271917	69272152	.	-	.	ID=Sb01g046230.1_utr_1;Parent=Sb01g046230.1
chromosome_1	.	three_prime_UTR	69538480	69538633	.	-	.	ID=Sb01g046360.1_utr_1;Parent=Sb01g046360.1
chromosome_1	.	three_prime_UTR	69670427	69670591	.	+	.	ID=Sb01g046470.1_utr_1;Parent=Sb01g046470.1
chromosome_1	.	three_prime_UTR	69675867	69676224	.	+	.	ID=Sb01g046490.1_utr_1;Parent=Sb01g046490.1
chromosome_1	.	three_prime_UTR	69735111	69735520	.	+	.	ID=Sb01g046550.1_utr_1;Parent=Sb01g046550.1
chromosome_1	.	three_prime_UTR	69735111	69735520	.	+	.	ID=Sb01g046550.2_utr_1;Parent=Sb01g046550.2
chromosome_1	.	three_prime_UTR	69740050	69740465	.	-	.	ID=Sb01g046570.1_utr_1;Parent=Sb01g046570.1
chromosome_1	.	three_prime_UTR	69745737	69746101	.	-	.	ID=Sb01g046580.1_utr_1;Parent=Sb01g046580.1
chromosome_1	.	three_prime_UTR	69749761	69750313	.	-	.	ID=Sb01g046585.1_utr_1;Parent=Sb01g046585.1
chromosome_1	.	three_prime_UTR	69920350	69920522	.	+	.	ID=Sb01g046780.1_utr_1;Parent=Sb01g046780.1
chromosome_1	.	three_prime_UTR	69969567	69969884	.	+	.	ID=Sb01g046840.1_utr_1;Parent=Sb01g046840.1
chromosome_1	.	three_prime_UTR	70054070	70054355	.	+	.	ID=Sb01g046960.1_utr_1;Parent=Sb01g046960.1
chromosome_1	.	three_prime_UTR	70067403	70067647	.	+	.	ID=Sb01g046980.1_utr_1;Parent=Sb01g046980.1
chromosome_1	.	three_prime_UTR	70131582	70131841	.	+	.	ID=Sb01g047040.1_utr_1;Parent=Sb01g047040.1
chromosome_1	.	three_prime_UTR	70166422	70166793	.	+	.	ID=Sb01g047080.5_utr_1;Parent=Sb01g047080.5
chromosome_1	.	three_prime_UTR	70173877	70174063	.	-	.	ID=Sb01g047090.1_utr_1;Parent=Sb01g047090.1
chromosome_1	.	three_prime_UTR	70248352	70248652	.	+	.	ID=Sb01g047140.1_utr_1;Parent=Sb01g047140.1
chromosome_1	.	three_prime_UTR	70445456	70445737	.	-	.	ID=Sb01g047350.2_utr_1;Parent=Sb01g047350.2
chromosome_1	.	three_prime_UTR	70515978	70516333	.	+	.	ID=Sb01g047420.1_utr_1;Parent=Sb01g047420.1
chromosome_1	.	three_prime_UTR	70600261	70600429	.	-	.	ID=Sb01g047510.1_utr_1;Parent=Sb01g047510.1
chromosome_1	.	three_prime_UTR	70644912	70645194	.	+	.	ID=Sb01g047540.1_utr_1;Parent=Sb01g047540.1
chromosome_1	.	three_prime_UTR	70667863	70668203	.	+	.	ID=Sb01g047560.1_utr_1;Parent=Sb01g047560.1
chromosome_1	.	three_prime_UTR	70723024	70723371	.	+	.	ID=Sb01g047630.1_utr_1;Parent=Sb01g047630.1
chromosome_1	.	three_prime_UTR	70761072	70761312	.	-	.	ID=Sb01g047680.1_utr_1;Parent=Sb01g047680.1
chromosome_1	.	three_prime_UTR	70877304	70877415	.	-	.	ID=Sb01g047740.1_utr_1;Parent=Sb01g047740.1
chromosome_1	.	three_prime_UTR	70940427	70940815	.	+	.	ID=Sb01g047820.1_utr_1;Parent=Sb01g047820.1
chromosome_1	.	three_prime_UTR	70940674	70940815	.	+	.	ID=Sb01g047820.2_utr_1;Parent=Sb01g047820.2
chromosome_1	.	three_prime_UTR	70941453	70941776	.	-	.	ID=Sb01g047830.1_utr_1;Parent=Sb01g047830.1
chromosome_1	.	three_prime_UTR	70972000	70972278	.	+	.	ID=Sb01g047840.2_utr_1;Parent=Sb01g047840.2
chromosome_1	.	three_prime_UTR	71000989	71001171	.	-	.	ID=Sb01g047920.1_utr_1;Parent=Sb01g047920.1
chromosome_1	.	three_prime_UTR	71009451	71009867	.	-	.	ID=Sb01g047930.1_utr_1;Parent=Sb01g047930.1
chromosome_1	.	three_prime_UTR	71063885	71064161	.	+	.	ID=Sb01g047970.1_utr_1;Parent=Sb01g047970.1
chromosome_1	.	three_prime_UTR	71141371	71141371	.	-	.	ID=Sb01g048070.1_utr_1;Parent=Sb01g048070.1
chromosome_1	.	three_prime_UTR	71171099	71171284	.	-	.	ID=Sb01g048120.1_utr_1;Parent=Sb01g048120.1
chromosome_1	.	three_prime_UTR	71195201	71195553	.	-	.	ID=Sb01g048160.1_utr_1;Parent=Sb01g048160.1
chromosome_1	.	three_prime_UTR	71236666	71237063	.	-	.	ID=Sb01g048190.1_utr_1;Parent=Sb01g048190.1
chromosome_1	.	three_prime_UTR	71265099	71265390	.	-	.	ID=Sb01g048230.1_utr_1;Parent=Sb01g048230.1
chromosome_1	.	three_prime_UTR	71300748	71301052	.	+	.	ID=Sb01g048270.1_utr_1;Parent=Sb01g048270.1
chromosome_1	.	three_prime_UTR	71399214	71399743	.	+	.	ID=Sb01g048370.1_utr_1;Parent=Sb01g048370.1
chromosome_1	.	three_prime_UTR	71403382	71403728	.	-	.	ID=Sb01g048380.1_utr_1;Parent=Sb01g048380.1
chromosome_1	.	three_prime_UTR	71433141	71433170	.	+	.	ID=Sb01g048410.1_utr_1;Parent=Sb01g048410.1
chromosome_1	.	three_prime_UTR	71460900	71460904	.	-	.	ID=Sb01g048450.3_utr_1;Parent=Sb01g048450.3
chromosome_1	.	three_prime_UTR	71480900	71481240	.	-	.	ID=Sb01g048470.1_utr_1;Parent=Sb01g048470.1
chromosome_1	.	three_prime_UTR	71480900	71481240	.	-	.	ID=Sb01g048470.2_utr_1;Parent=Sb01g048470.2
chromosome_1	.	three_prime_UTR	71525492	71525731	.	+	.	ID=Sb01g048520.1_utr_1;Parent=Sb01g048520.1
chromosome_1	.	three_prime_UTR	71623976	71624299	.	-	.	ID=Sb01g048660.1_utr_1;Parent=Sb01g048660.1
chromosome_1	.	three_prime_UTR	71727775	71728297	.	+	.	ID=Sb01g048750.1_utr_1;Parent=Sb01g048750.1
chromosome_1	.	three_prime_UTR	71804648	71804738	.	+	.	ID=Sb01g048810.1_utr_1;Parent=Sb01g048810.1
chromosome_1	.	three_prime_UTR	71814239	71814415	.	-	.	ID=Sb01g048830.1_utr_1;Parent=Sb01g048830.1
chromosome_1	.	three_prime_UTR	71818611	71818965	.	-	.	ID=Sb01g048840.1_utr_1;Parent=Sb01g048840.1
chromosome_1	.	three_prime_UTR	71955020	71955556	.	-	.	ID=Sb01g048980.1_utr_1;Parent=Sb01g048980.1
chromosome_1	.	three_prime_UTR	72295673	72295972	.	+	.	ID=Sb01g049280.1_utr_1;Parent=Sb01g049280.1
chromosome_1	.	three_prime_UTR	72332924	72333237	.	-	.	ID=Sb01g049330.1_utr_1;Parent=Sb01g049330.1
chromosome_1	.	three_prime_UTR	72377697	72378032	.	-	.	ID=Sb01g049370.1_utr_1;Parent=Sb01g049370.1
chromosome_1	.	three_prime_UTR	72604613	72604918	.	+	.	ID=Sb01g049670.1_utr_1;Parent=Sb01g049670.1
chromosome_1	.	three_prime_UTR	72826822	72827108	.	+	.	ID=Sb01g049830.1_utr_1;Parent=Sb01g049830.1
chromosome_1	.	three_prime_UTR	72905280	72905635	.	-	.	ID=Sb01g049910.1_utr_1;Parent=Sb01g049910.1
chromosome_1	.	three_prime_UTR	72996048	72996314	.	-	.	ID=Sb01g050040.1_utr_1;Parent=Sb01g050040.1
chromosome_1	.	three_prime_UTR	73000226	73000390	.	-	.	ID=Sb01g050050.1_utr_1;Parent=Sb01g050050.1
chromosome_1	.	three_prime_UTR	73080434	73080734	.	-	.	ID=Sb01g050130.1_utr_1;Parent=Sb01g050130.1
chromosome_1	.	three_prime_UTR	73320564	73320788	.	+	.	ID=Sb01g050330.1_utr_1;Parent=Sb01g050330.1
chromosome_1	.	three_prime_UTR	73827043	73827209	.	-	.	ID=Sb01g050670.1_utr_1;Parent=Sb01g050670.1
chromosome_10	.	three_prime_UTR	437857	438197	.	-	.	ID=Sb10g000700.1_utr_1;Parent=Sb10g000700.1
chromosome_10	.	three_prime_UTR	585906	586083	.	+	.	ID=Sb10g000900.1_utr_1;Parent=Sb10g000900.1
chromosome_10	.	three_prime_UTR	658082	658385	.	-	.	ID=Sb10g000940.1_utr_1;Parent=Sb10g000940.1
chromosome_10	.	three_prime_UTR	759142	759449	.	-	.	ID=Sb10g001050.1_utr_1;Parent=Sb10g001050.1
chromosome_10	.	three_prime_UTR	773817	774022	.	+	.	ID=Sb10g001060.1_utr_1;Parent=Sb10g001060.1
chromosome_10	.	three_prime_UTR	928542	929083	.	-	.	ID=Sb10g001106.1_utr_1;Parent=Sb10g001106.1
chromosome_10	.	three_prime_UTR	970954	971442	.	-	.	ID=Sb10g001120.1_utr_1;Parent=Sb10g001120.1
chromosome_10	.	three_prime_UTR	1051485	1051732	.	+	.	ID=Sb10g001240.1_utr_1;Parent=Sb10g001240.1
chromosome_10	.	three_prime_UTR	1070489	1071000	.	-	.	ID=Sb10g001280.1_utr_1;Parent=Sb10g001280.1
chromosome_10	.	three_prime_UTR	1089973	1090348	.	+	.	ID=Sb10g001310.1_utr_1;Parent=Sb10g001310.1
chromosome_10	.	three_prime_UTR	1225712	1226022	.	+	.	ID=Sb10g001510.1_utr_1;Parent=Sb10g001510.1
chromosome_10	.	three_prime_UTR	1231372	1231491	.	-	.	ID=Sb10g001530.1_utr_1;Parent=Sb10g001530.1
chromosome_10	.	three_prime_UTR	1251142	1251580	.	-	.	ID=Sb10g001560.1_utr_1;Parent=Sb10g001560.1
chromosome_10	.	three_prime_UTR	1483849	1484103	.	+	.	ID=Sb10g001750.2_utr_1;Parent=Sb10g001750.2
chromosome_10	.	three_prime_UTR	1497618	1497837	.	+	.	ID=Sb10g001780.1_utr_1;Parent=Sb10g001780.1
chromosome_10	.	three_prime_UTR	1521903	1522266	.	+	.	ID=Sb10g001830.1_utr_1;Parent=Sb10g001830.1
chromosome_10	.	three_prime_UTR	1602431	1602740	.	+	.	ID=Sb10g001940.1_utr_1;Parent=Sb10g001940.1
chromosome_10	.	three_prime_UTR	1608584	1608931	.	+	.	ID=Sb10g001950.1_utr_1;Parent=Sb10g001950.1
chromosome_10	.	three_prime_UTR	1671767	1672093	.	+	.	ID=Sb10g002010.1_utr_1;Parent=Sb10g002010.1
chromosome_10	.	three_prime_UTR	1672740	1673062	.	-	.	ID=Sb10g002020.1_utr_1;Parent=Sb10g002020.1
chromosome_10	.	three_prime_UTR	1680418	1680674	.	-	.	ID=Sb10g002030.1_utr_1;Parent=Sb10g002030.1
chromosome_10	.	three_prime_UTR	1684836	1685134	.	-	.	ID=Sb10g002040.1_utr_1;Parent=Sb10g002040.1
chromosome_10	.	three_prime_UTR	1850973	1851143	.	+	.	ID=Sb10g002170.1_utr_1;Parent=Sb10g002170.1
chromosome_10	.	three_prime_UTR	1852207	1852690	.	-	.	ID=Sb10g002180.1_utr_1;Parent=Sb10g002180.1
chromosome_10	.	three_prime_UTR	1923199	1923706	.	-	.	ID=Sb10g002220.1_utr_1;Parent=Sb10g002220.1
chromosome_10	.	three_prime_UTR	1946429	1946659	.	+	.	ID=Sb10g002230.1_utr_1;Parent=Sb10g002230.1
chromosome_10	.	three_prime_UTR	2037941	2038374	.	-	.	ID=Sb10g002370.1_utr_1;Parent=Sb10g002370.1
chromosome_10	.	three_prime_UTR	2096972	2097237	.	-	.	ID=Sb10g002420.1_utr_1;Parent=Sb10g002420.1
chromosome_10	.	three_prime_UTR	2107782	2108028	.	+	.	ID=Sb10g002440.1_utr_1;Parent=Sb10g002440.1
chromosome_10	.	three_prime_UTR	2264432	2264821	.	-	.	ID=Sb10g002560.1_utr_1;Parent=Sb10g002560.1
chromosome_10	.	three_prime_UTR	2292146	2292244	.	+	.	ID=Sb10g002610.2_utr_1;Parent=Sb10g002610.2
chromosome_10	.	three_prime_UTR	2325483	2325743	.	-	.	ID=Sb10g002700.1_utr_1;Parent=Sb10g002700.1
chromosome_10	.	three_prime_UTR	2468431	2468639	.	-	.	ID=Sb10g002800.1_utr_1;Parent=Sb10g002800.1
chromosome_10	.	three_prime_UTR	2574825	2575229	.	-	.	ID=Sb10g002960.1_utr_1;Parent=Sb10g002960.1
chromosome_10	.	three_prime_UTR	2586000	2586498	.	-	.	ID=Sb10g002980.1_utr_1;Parent=Sb10g002980.1
chromosome_10	.	three_prime_UTR	2586250	2586498	.	-	.	ID=Sb10g002980.2_utr_1;Parent=Sb10g002980.2
chromosome_10	.	three_prime_UTR	2770400	2770665	.	-	.	ID=Sb10g003120.1_utr_1;Parent=Sb10g003120.1
chromosome_10	.	three_prime_UTR	2816224	2816644	.	+	.	ID=Sb10g003170.1_utr_1;Parent=Sb10g003170.1
chromosome_10	.	three_prime_UTR	2836836	2837058	.	-	.	ID=Sb10g003200.1_utr_1;Parent=Sb10g003200.1
chromosome_10	.	three_prime_UTR	2865178	2865328	.	-	.	ID=Sb10g003230.1_utr_1;Parent=Sb10g003230.1
chromosome_10	.	three_prime_UTR	2868030	2868075	.	-	.	ID=Sb10g003240.1_utr_1;Parent=Sb10g003240.1
chromosome_10	.	three_prime_UTR	2910970	2911077	.	-	.	ID=Sb10g003275.1_utr_1;Parent=Sb10g003275.1
chromosome_10	.	three_prime_UTR	2910159	2910566	.	-	.	ID=Sb10g003275.1_utr_2;Parent=Sb10g003275.1
chromosome_10	.	three_prime_UTR	3075529	3075681	.	+	.	ID=Sb10g003510.1_utr_1;Parent=Sb10g003510.1
chromosome_10	.	three_prime_UTR	3084319	3084494	.	-	.	ID=Sb10g003530.1_utr_1;Parent=Sb10g003530.1
chromosome_10	.	three_prime_UTR	3170765	3171056	.	-	.	ID=Sb10g003650.1_utr_1;Parent=Sb10g003650.1
chromosome_10	.	three_prime_UTR	3194258	3194818	.	+	.	ID=Sb10g003680.1_utr_1;Parent=Sb10g003680.1
chromosome_10	.	three_prime_UTR	3203413	3203677	.	+	.	ID=Sb10g003700.1_utr_1;Parent=Sb10g003700.1
chromosome_10	.	three_prime_UTR	3206410	3206671	.	-	.	ID=Sb10g003710.1_utr_1;Parent=Sb10g003710.1
chromosome_10	.	three_prime_UTR	3267925	3268128	.	-	.	ID=Sb10g003770.1_utr_1;Parent=Sb10g003770.1
chromosome_10	.	three_prime_UTR	3359968	3360315	.	+	.	ID=Sb10g003840.1_utr_1;Parent=Sb10g003840.1
chromosome_10	.	three_prime_UTR	3574589	3574909	.	-	.	ID=Sb10g004030.1_utr_1;Parent=Sb10g004030.1
chromosome_10	.	three_prime_UTR	3632412	3632660	.	-	.	ID=Sb10g004130.1_utr_1;Parent=Sb10g004130.1
chromosome_10	.	three_prime_UTR	3780029	3780565	.	+	.	ID=Sb10g004260.1_utr_1;Parent=Sb10g004260.1
chromosome_10	.	three_prime_UTR	3901171	3901361	.	+	.	ID=Sb10g004410.1_utr_1;Parent=Sb10g004410.1
chromosome_10	.	three_prime_UTR	4067297	4067884	.	+	.	ID=Sb10g004580.1_utr_1;Parent=Sb10g004580.1
chromosome_10	.	three_prime_UTR	4089680	4090018	.	+	.	ID=Sb10g004600.1_utr_1;Parent=Sb10g004600.1
chromosome_10	.	three_prime_UTR	4214431	4214697	.	+	.	ID=Sb10g004730.1_utr_1;Parent=Sb10g004730.1
chromosome_10	.	three_prime_UTR	4216711	4217387	.	-	.	ID=Sb10g004740.1_utr_1;Parent=Sb10g004740.1
chromosome_10	.	three_prime_UTR	4278836	4279051	.	-	.	ID=Sb10g004830.1_utr_1;Parent=Sb10g004830.1
chromosome_10	.	three_prime_UTR	4282860	4283166	.	-	.	ID=Sb10g004840.1_utr_1;Parent=Sb10g004840.1
chromosome_10	.	three_prime_UTR	4415373	4415599	.	+	.	ID=Sb10g004940.1_utr_1;Parent=Sb10g004940.1
chromosome_10	.	three_prime_UTR	4511504	4511702	.	+	.	ID=Sb10g005010.1_utr_1;Parent=Sb10g005010.1
chromosome_10	.	three_prime_UTR	4528532	4528628	.	+	.	ID=Sb10g005040.1_utr_1;Parent=Sb10g005040.1
chromosome_10	.	three_prime_UTR	4566764	4567042	.	-	.	ID=Sb10g005080.1_utr_1;Parent=Sb10g005080.1
chromosome_10	.	three_prime_UTR	4571803	4572162	.	-	.	ID=Sb10g005090.1_utr_1;Parent=Sb10g005090.1
chromosome_10	.	three_prime_UTR	4701894	4702641	.	+	.	ID=Sb10g005250.1_utr_1;Parent=Sb10g005250.1
chromosome_10	.	three_prime_UTR	4748934	4749275	.	-	.	ID=Sb10g005340.1_utr_1;Parent=Sb10g005340.1
chromosome_10	.	three_prime_UTR	4943118	4943351	.	-	.	ID=Sb10g005510.1_utr_1;Parent=Sb10g005510.1
chromosome_10	.	three_prime_UTR	5124282	5124548	.	-	.	ID=Sb10g005680.1_utr_1;Parent=Sb10g005680.1
chromosome_10	.	three_prime_UTR	5249645	5249892	.	+	.	ID=Sb10g005770.1_utr_1;Parent=Sb10g005770.1
chromosome_10	.	three_prime_UTR	5317178	5317247	.	-	.	ID=Sb10g005870.2_utr_1;Parent=Sb10g005870.2
chromosome_10	.	three_prime_UTR	5475436	5475746	.	-	.	ID=Sb10g006060.1_utr_1;Parent=Sb10g006060.1
chromosome_10	.	three_prime_UTR	5569473	5569473	.	-	.	ID=Sb10g006160.1_utr_1;Parent=Sb10g006160.1
chromosome_10	.	three_prime_UTR	5624759	5625004	.	-	.	ID=Sb10g006220.1_utr_1;Parent=Sb10g006220.1
chromosome_10	.	three_prime_UTR	5706849	5706891	.	+	.	ID=Sb10g006260.1_utr_1;Parent=Sb10g006260.1
chromosome_10	.	three_prime_UTR	5740509	5740568	.	+	.	ID=Sb10g006290.1_utr_1;Parent=Sb10g006290.1
chromosome_10	.	three_prime_UTR	5772369	5772781	.	-	.	ID=Sb10g006330.1_utr_1;Parent=Sb10g006330.1
chromosome_10	.	three_prime_UTR	5835631	5835669	.	+	.	ID=Sb10g006350.1_utr_1;Parent=Sb10g006350.1
chromosome_10	.	three_prime_UTR	5878382	5878403	.	+	.	ID=Sb10g006410.1_utr_1;Parent=Sb10g006410.1
chromosome_10	.	three_prime_UTR	5878592	5878880	.	+	.	ID=Sb10g006410.1_utr_2;Parent=Sb10g006410.1
chromosome_10	.	three_prime_UTR	5944969	5945253	.	+	.	ID=Sb10g006450.1_utr_1;Parent=Sb10g006450.1
chromosome_10	.	three_prime_UTR	5971002	5971177	.	-	.	ID=Sb10g006500.1_utr_1;Parent=Sb10g006500.1
chromosome_10	.	three_prime_UTR	6007750	6008123	.	+	.	ID=Sb10g006560.1_utr_1;Parent=Sb10g006560.1
chromosome_10	.	three_prime_UTR	6191164	6191467	.	+	.	ID=Sb10g006620.1_utr_1;Parent=Sb10g006620.1
chromosome_10	.	three_prime_UTR	6372009	6372270	.	+	.	ID=Sb10g006740.1_utr_1;Parent=Sb10g006740.1
chromosome_10	.	three_prime_UTR	6378351	6378532	.	+	.	ID=Sb10g006750.1_utr_1;Parent=Sb10g006750.1
chromosome_10	.	three_prime_UTR	6420845	6421195	.	+	.	ID=Sb10g006780.2_utr_1;Parent=Sb10g006780.2
chromosome_10	.	three_prime_UTR	6710882	6711201	.	+	.	ID=Sb10g006940.1_utr_1;Parent=Sb10g006940.1
chromosome_10	.	three_prime_UTR	6753539	6753847	.	+	.	ID=Sb10g006960.1_utr_1;Parent=Sb10g006960.1
chromosome_10	.	three_prime_UTR	6758586	6758994	.	+	.	ID=Sb10g006970.1_utr_1;Parent=Sb10g006970.1
chromosome_10	.	three_prime_UTR	6807831	6808129	.	+	.	ID=Sb10g006995.1_utr_1;Parent=Sb10g006995.1
chromosome_10	.	three_prime_UTR	6919676	6919942	.	+	.	ID=Sb10g007100.1_utr_1;Parent=Sb10g007100.1
chromosome_10	.	three_prime_UTR	6960376	6960600	.	-	.	ID=Sb10g007160.1_utr_1;Parent=Sb10g007160.1
chromosome_10	.	three_prime_UTR	6988495	6989138	.	+	.	ID=Sb10g007180.1_utr_1;Parent=Sb10g007180.1
chromosome_10	.	three_prime_UTR	7003487	7003729	.	+	.	ID=Sb10g007210.1_utr_1;Parent=Sb10g007210.1
chromosome_10	.	three_prime_UTR	7052023	7052185	.	-	.	ID=Sb10g007260.1_utr_1;Parent=Sb10g007260.1
chromosome_10	.	three_prime_UTR	7205015	7205336	.	+	.	ID=Sb10g007370.1_utr_1;Parent=Sb10g007370.1
chromosome_10	.	three_prime_UTR	7267393	7267457	.	+	.	ID=Sb10g007410.1_utr_1;Parent=Sb10g007410.1
chromosome_10	.	three_prime_UTR	7368610	7368772	.	+	.	ID=Sb10g007520.1_utr_1;Parent=Sb10g007520.1
chromosome_10	.	three_prime_UTR	7371891	7372127	.	+	.	ID=Sb10g007530.1_utr_1;Parent=Sb10g007530.1
chromosome_10	.	three_prime_UTR	7441670	7441972	.	+	.	ID=Sb10g007620.1_utr_1;Parent=Sb10g007620.1
chromosome_10	.	three_prime_UTR	7500485	7500919	.	+	.	ID=Sb10g007680.1_utr_1;Parent=Sb10g007680.1
chromosome_10	.	three_prime_UTR	7507299	7507541	.	+	.	ID=Sb10g007690.1_utr_1;Parent=Sb10g007690.1
chromosome_10	.	three_prime_UTR	7614388	7614980	.	+	.	ID=Sb10g007760.1_utr_1;Parent=Sb10g007760.1
chromosome_10	.	three_prime_UTR	7881510	7881817	.	+	.	ID=Sb10g007940.1_utr_1;Parent=Sb10g007940.1
chromosome_10	.	three_prime_UTR	8020299	8020316	.	-	.	ID=Sb10g008020.1_utr_1;Parent=Sb10g008020.1
chromosome_10	.	three_prime_UTR	8370272	8370674	.	-	.	ID=Sb10g008260.1_utr_1;Parent=Sb10g008260.1
chromosome_10	.	three_prime_UTR	8461513	8461538	.	-	.	ID=Sb10g008310.3_utr_1;Parent=Sb10g008310.3
chromosome_10	.	three_prime_UTR	8873980	8874242	.	-	.	ID=Sb10g008620.1_utr_1;Parent=Sb10g008620.1
chromosome_10	.	three_prime_UTR	8916239	8916496	.	+	.	ID=Sb10g008660.1_utr_1;Parent=Sb10g008660.1
chromosome_10	.	three_prime_UTR	9214285	9214543	.	-	.	ID=Sb10g008810.1_utr_1;Parent=Sb10g008810.1
chromosome_10	.	three_prime_UTR	9243204	9243632	.	+	.	ID=Sb10g008820.1_utr_1;Parent=Sb10g008820.1
chromosome_10	.	three_prime_UTR	9270272	9270647	.	+	.	ID=Sb10g008840.1_utr_1;Parent=Sb10g008840.1
chromosome_10	.	three_prime_UTR	9271331	9271600	.	-	.	ID=Sb10g008850.1_utr_1;Parent=Sb10g008850.1
chromosome_10	.	three_prime_UTR	9322200	9322698	.	+	.	ID=Sb10g008870.1_utr_1;Parent=Sb10g008870.1
chromosome_10	.	three_prime_UTR	9459001	9459468	.	-	.	ID=Sb10g008930.1_utr_1;Parent=Sb10g008930.1
chromosome_10	.	three_prime_UTR	10749603	10750018	.	+	.	ID=Sb10g009520.1_utr_1;Parent=Sb10g009520.1
chromosome_10	.	three_prime_UTR	10785027	10785234	.	+	.	ID=Sb10g009530.1_utr_1;Parent=Sb10g009530.1
chromosome_10	.	three_prime_UTR	10797083	10797529	.	-	.	ID=Sb10g009570.1_utr_1;Parent=Sb10g009570.1
chromosome_10	.	three_prime_UTR	11381229	11381767	.	+	.	ID=Sb10g009710.2_utr_1;Parent=Sb10g009710.2
chromosome_10	.	three_prime_UTR	11480543	11480619	.	+	.	ID=Sb10g009720.3_utr_1;Parent=Sb10g009720.3
chromosome_10	.	three_prime_UTR	11561756	11561962	.	+	.	ID=Sb10g009750.1_utr_1;Parent=Sb10g009750.1
chromosome_10	.	three_prime_UTR	11662005	11662664	.	+	.	ID=Sb10g009790.2_utr_1;Parent=Sb10g009790.2
chromosome_10	.	three_prime_UTR	12103800	12103971	.	+	.	ID=Sb10g009960.1_utr_1;Parent=Sb10g009960.1
chromosome_10	.	three_prime_UTR	12254185	12254424	.	+	.	ID=Sb10g010020.1_utr_1;Parent=Sb10g010020.1
chromosome_10	.	three_prime_UTR	12887044	12887286	.	+	.	ID=Sb10g010420.1_utr_1;Parent=Sb10g010420.1
chromosome_10	.	three_prime_UTR	13685246	13685488	.	-	.	ID=Sb10g010600.1_utr_1;Parent=Sb10g010600.1
chromosome_10	.	three_prime_UTR	13723872	13723886	.	-	.	ID=Sb10g010610.1_utr_1;Parent=Sb10g010610.1
chromosome_10	.	three_prime_UTR	13818196	13818613	.	+	.	ID=Sb10g010660.1_utr_1;Parent=Sb10g010660.1
chromosome_10	.	three_prime_UTR	13865341	13865550	.	-	.	ID=Sb10g010690.1_utr_1;Parent=Sb10g010690.1
chromosome_10	.	three_prime_UTR	15197544	15197828	.	-	.	ID=Sb10g011040.1_utr_1;Parent=Sb10g011040.1
chromosome_10	.	three_prime_UTR	15216391	15216790	.	+	.	ID=Sb10g011050.1_utr_1;Parent=Sb10g011050.1
chromosome_10	.	three_prime_UTR	17397344	17398249	.	-	.	ID=Sb10g011780.1_utr_1;Parent=Sb10g011780.1
chromosome_10	.	three_prime_UTR	17420000	17420283	.	-	.	ID=Sb10g011790.1_utr_1;Parent=Sb10g011790.1
chromosome_10	.	three_prime_UTR	17448805	17449083	.	+	.	ID=Sb10g011810.1_utr_1;Parent=Sb10g011810.1
chromosome_10	.	three_prime_UTR	17483670	17483893	.	-	.	ID=Sb10g011820.1_utr_1;Parent=Sb10g011820.1
chromosome_10	.	three_prime_UTR	18043060	18043271	.	-	.	ID=Sb10g012180.1_utr_1;Parent=Sb10g012180.1
chromosome_10	.	three_prime_UTR	18098560	18098831	.	+	.	ID=Sb10g012190.1_utr_1;Parent=Sb10g012190.1
chromosome_10	.	three_prime_UTR	19409774	19410027	.	+	.	ID=Sb10g012760.1_utr_1;Parent=Sb10g012760.1
chromosome_10	.	three_prime_UTR	19501946	19502405	.	+	.	ID=Sb10g012770.1_utr_1;Parent=Sb10g012770.1
chromosome_10	.	three_prime_UTR	24264527	24264777	.	-	.	ID=Sb10g014850.1_utr_1;Parent=Sb10g014850.1
chromosome_10	.	three_prime_UTR	35222962	35223335	.	-	.	ID=Sb10g016920.1_utr_1;Parent=Sb10g016920.1
chromosome_10	.	three_prime_UTR	38676880	38677107	.	+	.	ID=Sb10g018270.1_utr_1;Parent=Sb10g018270.1
chromosome_10	.	three_prime_UTR	40095958	40096277	.	+	.	ID=Sb10g018720.1_utr_1;Parent=Sb10g018720.1
chromosome_10	.	three_prime_UTR	41279125	41279424	.	-	.	ID=Sb10g019360.1_utr_1;Parent=Sb10g019360.1
chromosome_10	.	three_prime_UTR	41789447	41789750	.	-	.	ID=Sb10g019640.1_utr_1;Parent=Sb10g019640.1
chromosome_10	.	three_prime_UTR	42169611	42169909	.	-	.	ID=Sb10g019720.1_utr_1;Parent=Sb10g019720.1
chromosome_10	.	three_prime_UTR	42868188	42868371	.	-	.	ID=Sb10g020030.1_utr_1;Parent=Sb10g020030.1
chromosome_10	.	three_prime_UTR	42912499	42912758	.	-	.	ID=Sb10g020060.1_utr_1;Parent=Sb10g020060.1
chromosome_10	.	three_prime_UTR	43262822	43263008	.	+	.	ID=Sb10g020150.1_utr_1;Parent=Sb10g020150.1
chromosome_10	.	three_prime_UTR	43473810	43474186	.	-	.	ID=Sb10g020170.1_utr_1;Parent=Sb10g020170.1
chromosome_10	.	three_prime_UTR	44418872	44418889	.	+	.	ID=Sb10g020520.1_utr_1;Parent=Sb10g020520.1
chromosome_10	.	three_prime_UTR	45489469	45489718	.	+	.	ID=Sb10g020830.1_utr_1;Parent=Sb10g020830.1
chromosome_10	.	three_prime_UTR	46075884	46075992	.	+	.	ID=Sb10g020990.1_utr_1;Parent=Sb10g020990.1
chromosome_10	.	three_prime_UTR	46215102	46215277	.	+	.	ID=Sb10g021040.1_utr_1;Parent=Sb10g021040.1
chromosome_10	.	three_prime_UTR	46618401	46618723	.	-	.	ID=Sb10g021150.1_utr_1;Parent=Sb10g021150.1
chromosome_10	.	three_prime_UTR	48055281	48055552	.	-	.	ID=Sb10g021730.1_utr_1;Parent=Sb10g021730.1
chromosome_10	.	three_prime_UTR	48427890	48428313	.	-	.	ID=Sb10g021800.1_utr_1;Parent=Sb10g021800.1
chromosome_10	.	three_prime_UTR	48919834	48920158	.	+	.	ID=Sb10g021980.1_utr_1;Parent=Sb10g021980.1
chromosome_10	.	three_prime_UTR	48930962	48931265	.	-	.	ID=Sb10g022000.1_utr_1;Parent=Sb10g022000.1
chromosome_10	.	three_prime_UTR	49708886	49709236	.	+	.	ID=Sb10g022220.1_utr_1;Parent=Sb10g022220.1
chromosome_10	.	three_prime_UTR	50004392	50004819	.	+	.	ID=Sb10g022380.1_utr_1;Parent=Sb10g022380.1
chromosome_10	.	three_prime_UTR	50415052	50415427	.	-	.	ID=Sb10g022500.2_utr_1;Parent=Sb10g022500.2
chromosome_10	.	three_prime_UTR	50415052	50415427	.	-	.	ID=Sb10g022500.3_utr_1;Parent=Sb10g022500.3
chromosome_10	.	three_prime_UTR	50563327	50563664	.	-	.	ID=Sb10g022570.1_utr_1;Parent=Sb10g022570.1
chromosome_10	.	three_prime_UTR	50594044	50594570	.	+	.	ID=Sb10g022580.1_utr_1;Parent=Sb10g022580.1
chromosome_10	.	three_prime_UTR	51144996	51145203	.	+	.	ID=Sb10g022810.3_utr_1;Parent=Sb10g022810.3
chromosome_10	.	three_prime_UTR	51168809	51169007	.	+	.	ID=Sb10g022840.1_utr_1;Parent=Sb10g022840.1
chromosome_10	.	three_prime_UTR	51509198	51509621	.	+	.	ID=Sb10g023130.1_utr_1;Parent=Sb10g023130.1
chromosome_10	.	three_prime_UTR	51508453	51508533	.	+	.	ID=Sb10g023130.3_utr_1;Parent=Sb10g023130.3
chromosome_10	.	three_prime_UTR	51518111	51518635	.	+	.	ID=Sb10g023140.1_utr_1;Parent=Sb10g023140.1
chromosome_10	.	three_prime_UTR	51703073	51703619	.	+	.	ID=Sb10g023190.1_utr_1;Parent=Sb10g023190.1
chromosome_10	.	three_prime_UTR	51805739	51806343	.	-	.	ID=Sb10g023300.1_utr_1;Parent=Sb10g023300.1
chromosome_10	.	three_prime_UTR	51855621	51855890	.	+	.	ID=Sb10g023330.2_utr_1;Parent=Sb10g023330.2
chromosome_10	.	three_prime_UTR	51870321	51870601	.	+	.	ID=Sb10g023340.3_utr_1;Parent=Sb10g023340.3
chromosome_10	.	three_prime_UTR	51922054	51922420	.	+	.	ID=Sb10g023350.2_utr_1;Parent=Sb10g023350.2
chromosome_10	.	three_prime_UTR	51948376	51948686	.	+	.	ID=Sb10g023360.1_utr_1;Parent=Sb10g023360.1
chromosome_10	.	three_prime_UTR	51948376	51948686	.	+	.	ID=Sb10g023360.2_utr_1;Parent=Sb10g023360.2
chromosome_10	.	three_prime_UTR	52030630	52030890	.	+	.	ID=Sb10g023410.1_utr_1;Parent=Sb10g023410.1
chromosome_10	.	three_prime_UTR	52109850	52110014	.	+	.	ID=Sb10g023460.1_utr_1;Parent=Sb10g023460.1
chromosome_10	.	three_prime_UTR	52113028	52113364	.	-	.	ID=Sb10g023470.1_utr_1;Parent=Sb10g023470.1
chromosome_10	.	three_prime_UTR	52135775	52136266	.	+	.	ID=Sb10g023480.1_utr_1;Parent=Sb10g023480.1
chromosome_10	.	three_prime_UTR	52141647	52141802	.	-	.	ID=Sb10g023510.1_utr_1;Parent=Sb10g023510.1
chromosome_10	.	three_prime_UTR	52281044	52281182	.	-	.	ID=Sb10g023620.1_utr_1;Parent=Sb10g023620.1
chromosome_10	.	three_prime_UTR	52422727	52423105	.	+	.	ID=Sb10g023690.1_utr_1;Parent=Sb10g023690.1
chromosome_10	.	three_prime_UTR	52438848	52439036	.	+	.	ID=Sb10g023705.1_utr_1;Parent=Sb10g023705.1
chromosome_10	.	three_prime_UTR	52593077	52593447	.	-	.	ID=Sb10g023860.1_utr_1;Parent=Sb10g023860.1
chromosome_10	.	three_prime_UTR	52910711	52911214	.	+	.	ID=Sb10g024060.1_utr_1;Parent=Sb10g024060.1
chromosome_10	.	three_prime_UTR	53190071	53190395	.	+	.	ID=Sb10g024210.1_utr_1;Parent=Sb10g024210.1
chromosome_10	.	three_prime_UTR	53446874	53446905	.	+	.	ID=Sb10g024400.1_utr_1;Parent=Sb10g024400.1
chromosome_10	.	three_prime_UTR	53504611	53504915	.	+	.	ID=Sb10g024430.1_utr_1;Parent=Sb10g024430.1
chromosome_10	.	three_prime_UTR	53743071	53743425	.	+	.	ID=Sb10g024630.1_utr_1;Parent=Sb10g024630.1
chromosome_10	.	three_prime_UTR	53762793	53762957	.	-	.	ID=Sb10g024660.1_utr_1;Parent=Sb10g024660.1
chromosome_10	.	three_prime_UTR	53824582	53824831	.	-	.	ID=Sb10g024670.1_utr_1;Parent=Sb10g024670.1
chromosome_10	.	three_prime_UTR	53989596	53989837	.	-	.	ID=Sb10g024840.1_utr_1;Parent=Sb10g024840.1
chromosome_10	.	three_prime_UTR	54157372	54157598	.	-	.	ID=Sb10g024970.1_utr_1;Parent=Sb10g024970.1
chromosome_10	.	three_prime_UTR	54237841	54238230	.	-	.	ID=Sb10g025050.1_utr_1;Parent=Sb10g025050.1
chromosome_10	.	three_prime_UTR	54285820	54286053	.	+	.	ID=Sb10g025070.1_utr_1;Parent=Sb10g025070.1
chromosome_10	.	three_prime_UTR	54354036	54354334	.	-	.	ID=Sb10g025170.1_utr_1;Parent=Sb10g025170.1
chromosome_10	.	three_prime_UTR	54378391	54378406	.	+	.	ID=Sb10g025200.1_utr_1;Parent=Sb10g025200.1
chromosome_10	.	three_prime_UTR	54497278	54497650	.	-	.	ID=Sb10g025250.1_utr_1;Parent=Sb10g025250.1
chromosome_10	.	three_prime_UTR	54497278	54497650	.	-	.	ID=Sb10g025250.2_utr_1;Parent=Sb10g025250.2
chromosome_10	.	three_prime_UTR	54511161	54511354	.	+	.	ID=Sb10g025270.1_utr_1;Parent=Sb10g025270.1
chromosome_10	.	three_prime_UTR	54614439	54614786	.	+	.	ID=Sb10g025340.1_utr_1;Parent=Sb10g025340.1
chromosome_10	.	three_prime_UTR	54697662	54697903	.	+	.	ID=Sb10g025410.1_utr_1;Parent=Sb10g025410.1
chromosome_10	.	three_prime_UTR	54743827	54744240	.	-	.	ID=Sb10g025450.1_utr_1;Parent=Sb10g025450.1
chromosome_10	.	three_prime_UTR	55000572	55000881	.	+	.	ID=Sb10g025620.1_utr_1;Parent=Sb10g025620.1
chromosome_10	.	three_prime_UTR	55101109	55101301	.	-	.	ID=Sb10g025710.1_utr_1;Parent=Sb10g025710.1
chromosome_10	.	three_prime_UTR	55109360	55109688	.	-	.	ID=Sb10g025730.1_utr_1;Parent=Sb10g025730.1
chromosome_10	.	three_prime_UTR	55156142	55156842	.	+	.	ID=Sb10g025820.1_utr_1;Parent=Sb10g025820.1
chromosome_10	.	three_prime_UTR	55310152	55310547	.	-	.	ID=Sb10g025990.1_utr_1;Parent=Sb10g025990.1
chromosome_10	.	three_prime_UTR	55543308	55543827	.	+	.	ID=Sb10g026190.1_utr_1;Parent=Sb10g026190.1
chromosome_10	.	three_prime_UTR	55651492	55651626	.	+	.	ID=Sb10g026250.1_utr_1;Parent=Sb10g026250.1
chromosome_10	.	three_prime_UTR	55656620	55656805	.	+	.	ID=Sb10g026260.1_utr_1;Parent=Sb10g026260.1
chromosome_10	.	three_prime_UTR	55767210	55767647	.	+	.	ID=Sb10g026320.1_utr_1;Parent=Sb10g026320.1
chromosome_10	.	three_prime_UTR	55823017	55823070	.	+	.	ID=Sb10g026366.1_utr_1;Parent=Sb10g026366.1
chromosome_10	.	three_prime_UTR	55823147	55823373	.	+	.	ID=Sb10g026366.1_utr_2;Parent=Sb10g026366.1
chromosome_10	.	three_prime_UTR	55836957	55836979	.	+	.	ID=Sb10g026400.1_utr_1;Parent=Sb10g026400.1
chromosome_10	.	three_prime_UTR	55861335	55861704	.	-	.	ID=Sb10g026440.1_utr_1;Parent=Sb10g026440.1
chromosome_10	.	three_prime_UTR	55936305	55936572	.	+	.	ID=Sb10g026530.3_utr_1;Parent=Sb10g026530.3
chromosome_10	.	three_prime_UTR	55936863	55937091	.	-	.	ID=Sb10g026540.1_utr_1;Parent=Sb10g026540.1
chromosome_10	.	three_prime_UTR	55979939	55980378	.	+	.	ID=Sb10g026560.1_utr_1;Parent=Sb10g026560.1
chromosome_10	.	three_prime_UTR	56104262	56104622	.	+	.	ID=Sb10g026640.2_utr_1;Parent=Sb10g026640.2
chromosome_10	.	three_prime_UTR	56168962	56169169	.	+	.	ID=Sb10g026700.1_utr_1;Parent=Sb10g026700.1
chromosome_10	.	three_prime_UTR	56260432	56260672	.	-	.	ID=Sb10g026830.1_utr_1;Parent=Sb10g026830.1
chromosome_10	.	three_prime_UTR	56261266	56261462	.	-	.	ID=Sb10g026830.2_utr_1;Parent=Sb10g026830.2
chromosome_10	.	three_prime_UTR	56260432	56261017	.	-	.	ID=Sb10g026830.2_utr_2;Parent=Sb10g026830.2
chromosome_10	.	three_prime_UTR	56288697	56289101	.	-	.	ID=Sb10g026880.1_utr_1;Parent=Sb10g026880.1
chromosome_10	.	three_prime_UTR	56350857	56351057	.	+	.	ID=Sb10g026940.1_utr_1;Parent=Sb10g026940.1
chromosome_10	.	three_prime_UTR	56431818	56432228	.	-	.	ID=Sb10g027010.1_utr_1;Parent=Sb10g027010.1
chromosome_10	.	three_prime_UTR	56894167	56894171	.	+	.	ID=Sb10g027165.1_utr_1;Parent=Sb10g027165.1
chromosome_10	.	three_prime_UTR	56903696	56903886	.	-	.	ID=Sb10g027190.1_utr_1;Parent=Sb10g027190.1
chromosome_10	.	three_prime_UTR	57077618	57077907	.	+	.	ID=Sb10g027330.1_utr_1;Parent=Sb10g027330.1
chromosome_10	.	three_prime_UTR	57165292	57165463	.	+	.	ID=Sb10g027390.1_utr_1;Parent=Sb10g027390.1
chromosome_10	.	three_prime_UTR	57335596	57336034	.	-	.	ID=Sb10g027540.1_utr_1;Parent=Sb10g027540.1
chromosome_10	.	three_prime_UTR	57400775	57401004	.	+	.	ID=Sb10g027610.1_utr_1;Parent=Sb10g027610.1
chromosome_10	.	three_prime_UTR	57478662	57478804	.	-	.	ID=Sb10g027660.1_utr_1;Parent=Sb10g027660.1
chromosome_10	.	three_prime_UTR	57508499	57508898	.	+	.	ID=Sb10g027700.1_utr_1;Parent=Sb10g027700.1
chromosome_10	.	three_prime_UTR	57589885	57590279	.	-	.	ID=Sb10g027780.1_utr_1;Parent=Sb10g027780.1
chromosome_10	.	three_prime_UTR	57674233	57674547	.	+	.	ID=Sb10g027810.1_utr_1;Parent=Sb10g027810.1
chromosome_10	.	three_prime_UTR	57700475	57700940	.	-	.	ID=Sb10g027850.1_utr_1;Parent=Sb10g027850.1
chromosome_10	.	three_prime_UTR	57725652	57725864	.	-	.	ID=Sb10g027860.1_utr_1;Parent=Sb10g027860.1
chromosome_10	.	three_prime_UTR	57767086	57767613	.	+	.	ID=Sb10g027920.1_utr_1;Parent=Sb10g027920.1
chromosome_10	.	three_prime_UTR	57823147	57823423	.	+	.	ID=Sb10g027960.1_utr_1;Parent=Sb10g027960.1
chromosome_10	.	three_prime_UTR	57828524	57828785	.	+	.	ID=Sb10g027970.1_utr_1;Parent=Sb10g027970.1
chromosome_10	.	three_prime_UTR	58014404	58014709	.	-	.	ID=Sb10g028120.1_utr_1;Parent=Sb10g028120.1
chromosome_10	.	three_prime_UTR	58108430	58108640	.	+	.	ID=Sb10g028250.2_utr_1;Parent=Sb10g028250.2
chromosome_10	.	three_prime_UTR	58166359	58166627	.	+	.	ID=Sb10g028300.1_utr_1;Parent=Sb10g028300.1
chromosome_10	.	three_prime_UTR	58220346	58220891	.	-	.	ID=Sb10g028340.1_utr_1;Parent=Sb10g028340.1
chromosome_10	.	three_prime_UTR	58269656	58269877	.	-	.	ID=Sb10g028450.1_utr_1;Parent=Sb10g028450.1
chromosome_10	.	three_prime_UTR	58358230	58358501	.	+	.	ID=Sb10g028550.1_utr_1;Parent=Sb10g028550.1
chromosome_10	.	three_prime_UTR	58476636	58476811	.	-	.	ID=Sb10g028620.1_utr_1;Parent=Sb10g028620.1
chromosome_10	.	three_prime_UTR	58495486	58495678	.	-	.	ID=Sb10g028640.1_utr_1;Parent=Sb10g028640.1
chromosome_10	.	three_prime_UTR	58529885	58530139	.	-	.	ID=Sb10g028670.1_utr_1;Parent=Sb10g028670.1
chromosome_10	.	three_prime_UTR	58560670	58561622	.	+	.	ID=Sb10g028690.1_utr_1;Parent=Sb10g028690.1
chromosome_10	.	three_prime_UTR	58618097	58618345	.	-	.	ID=Sb10g028750.2_utr_1;Parent=Sb10g028750.2
chromosome_10	.	three_prime_UTR	58756984	58757318	.	+	.	ID=Sb10g028930.1_utr_1;Parent=Sb10g028930.1
chromosome_10	.	three_prime_UTR	58765319	58765820	.	-	.	ID=Sb10g028940.1_utr_1;Parent=Sb10g028940.1
chromosome_10	.	three_prime_UTR	58771695	58772032	.	-	.	ID=Sb10g028950.1_utr_1;Parent=Sb10g028950.1
chromosome_10	.	three_prime_UTR	58812328	58812606	.	-	.	ID=Sb10g028980.1_utr_1;Parent=Sb10g028980.1
chromosome_10	.	three_prime_UTR	58825862	58826015	.	-	.	ID=Sb10g028990.1_utr_1;Parent=Sb10g028990.1
chromosome_10	.	three_prime_UTR	59048935	59049028	.	+	.	ID=Sb10g029220.1_utr_1;Parent=Sb10g029220.1
chromosome_10	.	three_prime_UTR	59049176	59049580	.	+	.	ID=Sb10g029220.1_utr_2;Parent=Sb10g029220.1
chromosome_10	.	three_prime_UTR	59082431	59082680	.	-	.	ID=Sb10g029270.1_utr_1;Parent=Sb10g029270.1
chromosome_10	.	three_prime_UTR	59249694	59250233	.	+	.	ID=Sb10g029400.1_utr_1;Parent=Sb10g029400.1
chromosome_10	.	three_prime_UTR	59287623	59287936	.	+	.	ID=Sb10g029480.1_utr_1;Parent=Sb10g029480.1
chromosome_10	.	three_prime_UTR	59290426	59290803	.	+	.	ID=Sb10g029490.1_utr_1;Parent=Sb10g029490.1
chromosome_10	.	three_prime_UTR	59294783	59295130	.	-	.	ID=Sb10g029500.1_utr_1;Parent=Sb10g029500.1
chromosome_10	.	three_prime_UTR	59322552	59322923	.	+	.	ID=Sb10g029550.1_utr_1;Parent=Sb10g029550.1
chromosome_10	.	three_prime_UTR	59322552	59322923	.	+	.	ID=Sb10g029550.2_utr_1;Parent=Sb10g029550.2
chromosome_10	.	three_prime_UTR	59339637	59339893	.	-	.	ID=Sb10g029560.1_utr_1;Parent=Sb10g029560.1
chromosome_10	.	three_prime_UTR	59377068	59377364	.	+	.	ID=Sb10g029620.1_utr_1;Parent=Sb10g029620.1
chromosome_10	.	three_prime_UTR	59408040	59408253	.	-	.	ID=Sb10g029650.1_utr_1;Parent=Sb10g029650.1
chromosome_10	.	three_prime_UTR	59500532	59500766	.	-	.	ID=Sb10g029790.1_utr_1;Parent=Sb10g029790.1
chromosome_10	.	three_prime_UTR	59596465	59596693	.	-	.	ID=Sb10g029850.1_utr_1;Parent=Sb10g029850.1
chromosome_10	.	three_prime_UTR	59610086	59610422	.	-	.	ID=Sb10g029860.2_utr_1;Parent=Sb10g029860.2
chromosome_10	.	three_prime_UTR	59618072	59618426	.	-	.	ID=Sb10g029870.1_utr_1;Parent=Sb10g029870.1
chromosome_10	.	three_prime_UTR	59618072	59618426	.	-	.	ID=Sb10g029870.2_utr_1;Parent=Sb10g029870.2
chromosome_10	.	three_prime_UTR	59657332	59657824	.	-	.	ID=Sb10g029910.1_utr_1;Parent=Sb10g029910.1
chromosome_10	.	three_prime_UTR	59715563	59715759	.	+	.	ID=Sb10g030000.1_utr_1;Parent=Sb10g030000.1
chromosome_10	.	three_prime_UTR	59747157	59747157	.	-	.	ID=Sb10g030020.1_utr_1;Parent=Sb10g030020.1
chromosome_10	.	three_prime_UTR	59752018	59752264	.	-	.	ID=Sb10g030030.1_utr_1;Parent=Sb10g030030.1
chromosome_10	.	three_prime_UTR	59830132	59830561	.	+	.	ID=Sb10g030060.2_utr_1;Parent=Sb10g030060.2
chromosome_10	.	three_prime_UTR	59833149	59833368	.	-	.	ID=Sb10g030080.1_utr_1;Parent=Sb10g030080.1
chromosome_10	.	three_prime_UTR	59836726	59837166	.	+	.	ID=Sb10g030090.1_utr_1;Parent=Sb10g030090.1
chromosome_10	.	three_prime_UTR	59873134	59873451	.	+	.	ID=Sb10g030160.1_utr_1;Parent=Sb10g030160.1
chromosome_10	.	three_prime_UTR	59915483	59915965	.	+	.	ID=Sb10g030200.1_utr_1;Parent=Sb10g030200.1
chromosome_10	.	three_prime_UTR	59933430	59933959	.	-	.	ID=Sb10g030240.1_utr_1;Parent=Sb10g030240.1
chromosome_10	.	three_prime_UTR	59943295	59943296	.	-	.	ID=Sb10g030250.1_utr_1;Parent=Sb10g030250.1
chromosome_10	.	three_prime_UTR	59940250	59940762	.	-	.	ID=Sb10g030250.1_utr_2;Parent=Sb10g030250.1
chromosome_10	.	three_prime_UTR	59946729	59947000	.	-	.	ID=Sb10g030260.1_utr_1;Parent=Sb10g030260.1
chromosome_10	.	three_prime_UTR	59989190	59989390	.	+	.	ID=Sb10g030290.1_utr_1;Parent=Sb10g030290.1
chromosome_10	.	three_prime_UTR	59989190	59989390	.	+	.	ID=Sb10g030290.2_utr_1;Parent=Sb10g030290.2
chromosome_10	.	three_prime_UTR	60008304	60008810	.	+	.	ID=Sb10g030310.1_utr_1;Parent=Sb10g030310.1
chromosome_10	.	three_prime_UTR	60025791	60026066	.	+	.	ID=Sb10g030330.1_utr_1;Parent=Sb10g030330.1
chromosome_10	.	three_prime_UTR	60192762	60193057	.	-	.	ID=Sb10g030520.1_utr_1;Parent=Sb10g030520.1
chromosome_10	.	three_prime_UTR	60306169	60306530	.	-	.	ID=Sb10g030660.1_utr_1;Parent=Sb10g030660.1
chromosome_10	.	three_prime_UTR	60345409	60345690	.	-	.	ID=Sb10g030720.1_utr_1;Parent=Sb10g030720.1
chromosome_10	.	three_prime_UTR	60514266	60514690	.	+	.	ID=Sb10g030840.1_utr_1;Parent=Sb10g030840.1
chromosome_10	.	three_prime_UTR	60566126	60566485	.	+	.	ID=Sb10g030910.1_utr_1;Parent=Sb10g030910.1
chromosome_10	.	three_prime_UTR	60713391	60713414	.	-	.	ID=Sb10g031050.1_utr_1;Parent=Sb10g031050.1
chromosome_10	.	three_prime_UTR	60712922	60713280	.	-	.	ID=Sb10g031050.1_utr_2;Parent=Sb10g031050.1
chromosome_10	.	three_prime_UTR	60797814	60798200	.	-	.	ID=Sb10g031160.1_utr_1;Parent=Sb10g031160.1
chromosome_10	.	three_prime_UTR	60815601	60815820	.	+	.	ID=Sb10g031190.1_utr_1;Parent=Sb10g031190.1
chromosome_10	.	three_prime_UTR	60815952	60816176	.	-	.	ID=Sb10g031200.1_utr_1;Parent=Sb10g031200.1
chromosome_10	.	three_prime_UTR	60959115	60959716	.	-	.	ID=Sb10g031300.1_utr_1;Parent=Sb10g031300.1
chromosome_2	.	three_prime_UTR	573175	573566	.	+	.	ID=Sb02g000720.1_utr_1;Parent=Sb02g000720.1
chromosome_2	.	three_prime_UTR	576867	576988	.	-	.	ID=Sb02g000730.1_utr_1;Parent=Sb02g000730.1
chromosome_2	.	three_prime_UTR	628238	628567	.	-	.	ID=Sb02g000780.2_utr_1;Parent=Sb02g000780.2
chromosome_2	.	three_prime_UTR	682985	683331	.	+	.	ID=Sb02g000840.1_utr_1;Parent=Sb02g000840.1
chromosome_2	.	three_prime_UTR	796085	796362	.	-	.	ID=Sb02g000980.1_utr_1;Parent=Sb02g000980.1
chromosome_2	.	three_prime_UTR	847022	847340	.	-	.	ID=Sb02g001040.1_utr_1;Parent=Sb02g001040.1
chromosome_2	.	three_prime_UTR	979157	979506	.	-	.	ID=Sb02g001110.1_utr_1;Parent=Sb02g001110.1
chromosome_2	.	three_prime_UTR	1274803	1275163	.	-	.	ID=Sb02g001450.1_utr_1;Parent=Sb02g001450.1
chromosome_2	.	three_prime_UTR	1598800	1599111	.	+	.	ID=Sb02g001710.1_utr_1;Parent=Sb02g001710.1
chromosome_2	.	three_prime_UTR	2187989	2188136	.	+	.	ID=Sb02g002150.1_utr_1;Parent=Sb02g002150.1
chromosome_2	.	three_prime_UTR	2291368	2291447	.	-	.	ID=Sb02g002220.1_utr_1;Parent=Sb02g002220.1
chromosome_2	.	three_prime_UTR	2455230	2455821	.	-	.	ID=Sb02g002390.1_utr_1;Parent=Sb02g002390.1
chromosome_2	.	three_prime_UTR	2455230	2455821	.	-	.	ID=Sb02g002390.2_utr_1;Parent=Sb02g002390.2
chromosome_2	.	three_prime_UTR	2668984	2669259	.	-	.	ID=Sb02g002570.1_utr_1;Parent=Sb02g002570.1
chromosome_2	.	three_prime_UTR	2732953	2733270	.	+	.	ID=Sb02g002600.1_utr_1;Parent=Sb02g002600.1
chromosome_2	.	three_prime_UTR	2829195	2829434	.	-	.	ID=Sb02g002690.1_utr_1;Parent=Sb02g002690.1
chromosome_2	.	three_prime_UTR	3080921	3081202	.	-	.	ID=Sb02g002910.1_utr_1;Parent=Sb02g002910.1
chromosome_2	.	three_prime_UTR	3124404	3124749	.	+	.	ID=Sb02g002960.1_utr_1;Parent=Sb02g002960.1
chromosome_2	.	three_prime_UTR	3191827	3192024	.	-	.	ID=Sb02g003030.1_utr_1;Parent=Sb02g003030.1
chromosome_2	.	three_prime_UTR	3771330	3771682	.	-	.	ID=Sb02g003310.1_utr_1;Parent=Sb02g003310.1
chromosome_2	.	three_prime_UTR	3822047	3822453	.	+	.	ID=Sb02g003360.1_utr_1;Parent=Sb02g003360.1
chromosome_2	.	three_prime_UTR	3869255	3869414	.	+	.	ID=Sb02g003395.1_utr_1;Parent=Sb02g003395.1
chromosome_2	.	three_prime_UTR	3977597	3977723	.	+	.	ID=Sb02g003520.1_utr_1;Parent=Sb02g003520.1
chromosome_2	.	three_prime_UTR	4007673	4007863	.	+	.	ID=Sb02g003560.1_utr_1;Parent=Sb02g003560.1
chromosome_2	.	three_prime_UTR	4083476	4083962	.	-	.	ID=Sb02g003660.1_utr_1;Parent=Sb02g003660.1
chromosome_2	.	three_prime_UTR	4147001	4147226	.	+	.	ID=Sb02g003710.1_utr_1;Parent=Sb02g003710.1
chromosome_2	.	three_prime_UTR	4173472	4173939	.	-	.	ID=Sb02g003750.1_utr_1;Parent=Sb02g003750.1
chromosome_2	.	three_prime_UTR	4296212	4296733	.	-	.	ID=Sb02g003880.1_utr_1;Parent=Sb02g003880.1
chromosome_2	.	three_prime_UTR	4360603	4360886	.	-	.	ID=Sb02g003915.1_utr_1;Parent=Sb02g003915.1
chromosome_2	.	three_prime_UTR	4383018	4383426	.	-	.	ID=Sb02g003970.2_utr_1;Parent=Sb02g003970.2
chromosome_2	.	three_prime_UTR	4392808	4393233	.	-	.	ID=Sb02g003990.1_utr_1;Parent=Sb02g003990.1
chromosome_2	.	three_prime_UTR	4503774	4504112	.	-	.	ID=Sb02g004020.1_utr_1;Parent=Sb02g004020.1
chromosome_2	.	three_prime_UTR	4515740	4515952	.	+	.	ID=Sb02g004030.1_utr_1;Parent=Sb02g004030.1
chromosome_2	.	three_prime_UTR	4646469	4647056	.	-	.	ID=Sb02g004090.1_utr_1;Parent=Sb02g004090.1
chromosome_2	.	three_prime_UTR	4754660	4755344	.	-	.	ID=Sb02g004205.1_utr_1;Parent=Sb02g004205.1
chromosome_2	.	three_prime_UTR	4765493	4765696	.	+	.	ID=Sb02g004220.1_utr_1;Parent=Sb02g004220.1
chromosome_2	.	three_prime_UTR	5013330	5013501	.	+	.	ID=Sb02g004430.1_utr_1;Parent=Sb02g004430.1
chromosome_2	.	three_prime_UTR	5168067	5168446	.	+	.	ID=Sb02g004510.2_utr_1;Parent=Sb02g004510.2
chromosome_2	.	three_prime_UTR	5253182	5253302	.	+	.	ID=Sb02g004580.1_utr_1;Parent=Sb02g004580.1
chromosome_2	.	three_prime_UTR	5296701	5297140	.	-	.	ID=Sb02g004630.1_utr_1;Parent=Sb02g004630.1
chromosome_2	.	three_prime_UTR	5314750	5315074	.	-	.	ID=Sb02g004650.1_utr_1;Parent=Sb02g004650.1
chromosome_2	.	three_prime_UTR	5322118	5322577	.	+	.	ID=Sb02g004660.1_utr_1;Parent=Sb02g004660.1
chromosome_2	.	three_prime_UTR	5336356	5336767	.	-	.	ID=Sb02g004670.1_utr_1;Parent=Sb02g004670.1
chromosome_2	.	three_prime_UTR	5450800	5451015	.	-	.	ID=Sb02g004720.1_utr_1;Parent=Sb02g004720.1
chromosome_2	.	three_prime_UTR	5523913	5523930	.	-	.	ID=Sb02g004780.1_utr_1;Parent=Sb02g004780.1
chromosome_2	.	three_prime_UTR	5617307	5617668	.	-	.	ID=Sb02g004850.1_utr_1;Parent=Sb02g004850.1
chromosome_2	.	three_prime_UTR	5657251	5657700	.	+	.	ID=Sb02g004890.1_utr_1;Parent=Sb02g004890.1
chromosome_2	.	three_prime_UTR	5680006	5680277	.	+	.	ID=Sb02g004930.1_utr_1;Parent=Sb02g004930.1
chromosome_2	.	three_prime_UTR	5911292	5911536	.	+	.	ID=Sb02g005100.1_utr_1;Parent=Sb02g005100.1
chromosome_2	.	three_prime_UTR	6239560	6239734	.	-	.	ID=Sb02g005340.1_utr_1;Parent=Sb02g005340.1
chromosome_2	.	three_prime_UTR	6643084	6643302	.	-	.	ID=Sb02g005600.2_utr_1;Parent=Sb02g005600.2
chromosome_2	.	three_prime_UTR	6751798	6751919	.	+	.	ID=Sb02g005690.1_utr_1;Parent=Sb02g005690.1
chromosome_2	.	three_prime_UTR	6797637	6798029	.	+	.	ID=Sb02g005730.1_utr_1;Parent=Sb02g005730.1
chromosome_2	.	three_prime_UTR	6839838	6840310	.	-	.	ID=Sb02g005790.1_utr_1;Parent=Sb02g005790.1
chromosome_2	.	three_prime_UTR	7132776	7133032	.	+	.	ID=Sb02g005920.1_utr_1;Parent=Sb02g005920.1
chromosome_2	.	three_prime_UTR	7152917	7153185	.	-	.	ID=Sb02g005950.1_utr_1;Parent=Sb02g005950.1
chromosome_2	.	three_prime_UTR	7360325	7360609	.	+	.	ID=Sb02g006070.1_utr_1;Parent=Sb02g006070.1
chromosome_2	.	three_prime_UTR	7380096	7380317	.	-	.	ID=Sb02g006090.1_utr_1;Parent=Sb02g006090.1
chromosome_2	.	three_prime_UTR	7395278	7395629	.	+	.	ID=Sb02g006100.1_utr_1;Parent=Sb02g006100.1
chromosome_2	.	three_prime_UTR	7706203	7706429	.	+	.	ID=Sb02g006170.1_utr_1;Parent=Sb02g006170.1
chromosome_2	.	three_prime_UTR	7907755	7908055	.	+	.	ID=Sb02g006320.1_utr_1;Parent=Sb02g006320.1
chromosome_2	.	three_prime_UTR	7933732	7934165	.	+	.	ID=Sb02g006350.1_utr_1;Parent=Sb02g006350.1
chromosome_2	.	three_prime_UTR	8065574	8065978	.	-	.	ID=Sb02g006440.1_utr_1;Parent=Sb02g006440.1
chromosome_2	.	three_prime_UTR	8079387	8079485	.	+	.	ID=Sb02g006450.1_utr_1;Parent=Sb02g006450.1
chromosome_2	.	three_prime_UTR	8178544	8178961	.	+	.	ID=Sb02g006540.1_utr_1;Parent=Sb02g006540.1
chromosome_2	.	three_prime_UTR	8464658	8464942	.	+	.	ID=Sb02g006680.1_utr_1;Parent=Sb02g006680.1
chromosome_2	.	three_prime_UTR	8677029	8677363	.	-	.	ID=Sb02g006780.1_utr_1;Parent=Sb02g006780.1
chromosome_2	.	three_prime_UTR	8693663	8693894	.	-	.	ID=Sb02g006810.1_utr_1;Parent=Sb02g006810.1
chromosome_2	.	three_prime_UTR	9031387	9031782	.	-	.	ID=Sb02g007030.1_utr_1;Parent=Sb02g007030.1
chromosome_2	.	three_prime_UTR	9063037	9063236	.	-	.	ID=Sb02g007070.1_utr_1;Parent=Sb02g007070.1
chromosome_2	.	three_prime_UTR	9280403	9280771	.	+	.	ID=Sb02g007220.1_utr_1;Parent=Sb02g007220.1
chromosome_2	.	three_prime_UTR	9304250	9304570	.	+	.	ID=Sb02g007250.2_utr_1;Parent=Sb02g007250.2
chromosome_2	.	three_prime_UTR	9381964	9382320	.	+	.	ID=Sb02g007330.1_utr_1;Parent=Sb02g007330.1
chromosome_2	.	three_prime_UTR	9453654	9453875	.	+	.	ID=Sb02g007460.1_utr_1;Parent=Sb02g007460.1
chromosome_2	.	three_prime_UTR	9470467	9470934	.	-	.	ID=Sb02g007480.2_utr_1;Parent=Sb02g007480.2
chromosome_2	.	three_prime_UTR	9470467	9470934	.	-	.	ID=Sb02g007480.3_utr_1;Parent=Sb02g007480.3
chromosome_2	.	three_prime_UTR	10626314	10626404	.	+	.	ID=Sb02g008120.1_utr_1;Parent=Sb02g008120.1
chromosome_2	.	three_prime_UTR	11445891	11446086	.	-	.	ID=Sb02g008640.1_utr_1;Parent=Sb02g008640.1
chromosome_2	.	three_prime_UTR	12485683	12485980	.	+	.	ID=Sb02g008930.1_utr_1;Parent=Sb02g008930.1
chromosome_2	.	three_prime_UTR	12659137	12659714	.	+	.	ID=Sb02g009020.2_utr_1;Parent=Sb02g009020.2
chromosome_2	.	three_prime_UTR	12741869	12742350	.	+	.	ID=Sb02g009070.1_utr_1;Parent=Sb02g009070.1
chromosome_2	.	three_prime_UTR	13412635	13412907	.	+	.	ID=Sb02g009350.1_utr_1;Parent=Sb02g009350.1
chromosome_2	.	three_prime_UTR	13515457	13516742	.	+	.	ID=Sb02g009450.1_utr_1;Parent=Sb02g009450.1
chromosome_2	.	three_prime_UTR	13622665	13623449	.	+	.	ID=Sb02g009550.1_utr_1;Parent=Sb02g009550.1
chromosome_2	.	three_prime_UTR	13790192	13790229	.	-	.	ID=Sb02g009640.1_utr_1;Parent=Sb02g009640.1
chromosome_2	.	three_prime_UTR	13836854	13837102	.	-	.	ID=Sb02g009660.1_utr_1;Parent=Sb02g009660.1
chromosome_2	.	three_prime_UTR	13931825	13932193	.	-	.	ID=Sb02g009730.2_utr_1;Parent=Sb02g009730.2
chromosome_2	.	three_prime_UTR	14174228	14174602	.	+	.	ID=Sb02g009810.1_utr_1;Parent=Sb02g009810.1
chromosome_2	.	three_prime_UTR	14453086	14453215	.	-	.	ID=Sb02g009910.1_utr_1;Parent=Sb02g009910.1
chromosome_2	.	three_prime_UTR	14837260	14837529	.	-	.	ID=Sb02g010100.3_utr_1;Parent=Sb02g010100.3
chromosome_2	.	three_prime_UTR	14842815	14843499	.	-	.	ID=Sb02g010110.2_utr_1;Parent=Sb02g010110.2
chromosome_2	.	three_prime_UTR	15019838	15020271	.	-	.	ID=Sb02g010180.1_utr_1;Parent=Sb02g010180.1
chromosome_2	.	three_prime_UTR	15034793	15035090	.	+	.	ID=Sb02g010190.1_utr_1;Parent=Sb02g010190.1
chromosome_2	.	three_prime_UTR	15197777	15198159	.	+	.	ID=Sb02g010236.1_utr_1;Parent=Sb02g010236.1
chromosome_2	.	three_prime_UTR	15955822	15956293	.	+	.	ID=Sb02g010490.3_utr_1;Parent=Sb02g010490.3
chromosome_2	.	three_prime_UTR	16022840	16023263	.	+	.	ID=Sb02g010510.1_utr_1;Parent=Sb02g010510.1
chromosome_2	.	three_prime_UTR	16336050	16336335	.	-	.	ID=Sb02g010610.1_utr_1;Parent=Sb02g010610.1
chromosome_2	.	three_prime_UTR	16347354	16347586	.	-	.	ID=Sb02g010620.1_utr_1;Parent=Sb02g010620.1
chromosome_2	.	three_prime_UTR	16901298	16901735	.	-	.	ID=Sb02g010760.1_utr_1;Parent=Sb02g010760.1
chromosome_2	.	three_prime_UTR	17042912	17043251	.	-	.	ID=Sb02g010840.1_utr_1;Parent=Sb02g010840.1
chromosome_2	.	three_prime_UTR	17093820	17094183	.	-	.	ID=Sb02g010850.1_utr_1;Parent=Sb02g010850.1
chromosome_2	.	three_prime_UTR	18051189	18051570	.	+	.	ID=Sb02g011130.1_utr_1;Parent=Sb02g011130.1
chromosome_2	.	three_prime_UTR	18071546	18071821	.	+	.	ID=Sb02g011150.1_utr_1;Parent=Sb02g011150.1
chromosome_2	.	three_prime_UTR	18586121	18586332	.	-	.	ID=Sb02g011230.1_utr_1;Parent=Sb02g011230.1
chromosome_2	.	three_prime_UTR	18590962	18591242	.	-	.	ID=Sb02g011240.1_utr_1;Parent=Sb02g011240.1
chromosome_2	.	three_prime_UTR	18627444	18627946	.	+	.	ID=Sb02g011250.1_utr_1;Parent=Sb02g011250.1
chromosome_2	.	three_prime_UTR	18841285	18841646	.	-	.	ID=Sb02g011360.2_utr_1;Parent=Sb02g011360.2
chromosome_2	.	three_prime_UTR	18900611	18901154	.	+	.	ID=Sb02g011390.2_utr_1;Parent=Sb02g011390.2
chromosome_2	.	three_prime_UTR	19815646	19815868	.	+	.	ID=Sb02g011890.1_utr_1;Parent=Sb02g011890.1
chromosome_2	.	three_prime_UTR	19819290	19819528	.	+	.	ID=Sb02g011900.1_utr_1;Parent=Sb02g011900.1
chromosome_2	.	three_prime_UTR	19826269	19826582	.	+	.	ID=Sb02g011910.1_utr_1;Parent=Sb02g011910.1
chromosome_2	.	three_prime_UTR	19884051	19884219	.	-	.	ID=Sb02g011950.1_utr_1;Parent=Sb02g011950.1
chromosome_2	.	three_prime_UTR	20040132	20040622	.	+	.	ID=Sb02g011970.1_utr_1;Parent=Sb02g011970.1
chromosome_2	.	three_prime_UTR	20097109	20097193	.	-	.	ID=Sb02g011990.1_utr_1;Parent=Sb02g011990.1
chromosome_2	.	three_prime_UTR	20096795	20096898	.	-	.	ID=Sb02g011990.1_utr_2;Parent=Sb02g011990.1
chromosome_2	.	three_prime_UTR	20591786	20592033	.	+	.	ID=Sb02g012320.1_utr_1;Parent=Sb02g012320.1
chromosome_2	.	three_prime_UTR	20613841	20613870	.	+	.	ID=Sb02g012340.1_utr_1;Parent=Sb02g012340.1
chromosome_2	.	three_prime_UTR	20928283	20928597	.	+	.	ID=Sb02g012420.1_utr_1;Parent=Sb02g012420.1
chromosome_2	.	three_prime_UTR	21741026	21741257	.	+	.	ID=Sb02g012620.1_utr_1;Parent=Sb02g012620.1
chromosome_2	.	three_prime_UTR	22132575	22132779	.	+	.	ID=Sb02g012650.1_utr_1;Parent=Sb02g012650.1
chromosome_2	.	three_prime_UTR	22480368	22480461	.	+	.	ID=Sb02g012910.1_utr_1;Parent=Sb02g012910.1
chromosome_2	.	three_prime_UTR	22512290	22512559	.	+	.	ID=Sb02g012950.1_utr_1;Parent=Sb02g012950.1
chromosome_2	.	three_prime_UTR	22660518	22660787	.	-	.	ID=Sb02g012970.1_utr_1;Parent=Sb02g012970.1
chromosome_2	.	three_prime_UTR	22968501	22969054	.	-	.	ID=Sb02g013010.1_utr_1;Parent=Sb02g013010.1
chromosome_2	.	three_prime_UTR	23057892	23058357	.	-	.	ID=Sb02g013040.1_utr_1;Parent=Sb02g013040.1
chromosome_2	.	three_prime_UTR	25357163	25357373	.	+	.	ID=Sb02g013390.1_utr_1;Parent=Sb02g013390.1
chromosome_2	.	three_prime_UTR	27584172	27584413	.	-	.	ID=Sb02g014460.1_utr_1;Parent=Sb02g014460.1
chromosome_2	.	three_prime_UTR	28678566	28678691	.	-	.	ID=Sb02g014690.1_utr_1;Parent=Sb02g014690.1
chromosome_2	.	three_prime_UTR	29513596	29513624	.	-	.	ID=Sb02g015110.1_utr_1;Parent=Sb02g015110.1
chromosome_2	.	three_prime_UTR	29513291	29513428	.	-	.	ID=Sb02g015110.1_utr_2;Parent=Sb02g015110.1
chromosome_2	.	three_prime_UTR	37088234	37088531	.	-	.	ID=Sb02g016200.1_utr_2;Parent=Sb02g016200.1
chromosome_2	.	three_prime_UTR	39956925	39957443	.	-	.	ID=Sb02g017220.1_utr_1;Parent=Sb02g017220.1
chromosome_2	.	three_prime_UTR	42662956	42663185	.	-	.	ID=Sb02g017910.1_utr_1;Parent=Sb02g017910.1
chromosome_2	.	three_prime_UTR	45005486	45005734	.	+	.	ID=Sb02g018530.1_utr_1;Parent=Sb02g018530.1
chromosome_2	.	three_prime_UTR	45430749	45431071	.	-	.	ID=Sb02g018650.1_utr_1;Parent=Sb02g018650.1
chromosome_2	.	three_prime_UTR	45950859	45951057	.	+	.	ID=Sb02g018890.1_utr_1;Parent=Sb02g018890.1
chromosome_2	.	three_prime_UTR	47744035	47744239	.	+	.	ID=Sb02g019590.1_utr_1;Parent=Sb02g019590.1
chromosome_2	.	three_prime_UTR	47758100	47758349	.	-	.	ID=Sb02g019600.1_utr_1;Parent=Sb02g019600.1
chromosome_2	.	three_prime_UTR	47767322	47767891	.	-	.	ID=Sb02g019610.1_utr_1;Parent=Sb02g019610.1
chromosome_2	.	three_prime_UTR	49266497	49266610	.	+	.	ID=Sb02g020310.1_utr_2;Parent=Sb02g020310.1
chromosome_2	.	three_prime_UTR	49318436	49318767	.	-	.	ID=Sb02g020340.1_utr_1;Parent=Sb02g020340.1
chromosome_2	.	three_prime_UTR	50016641	50017233	.	+	.	ID=Sb02g020700.1_utr_1;Parent=Sb02g020700.1
chromosome_2	.	three_prime_UTR	50526468	50526933	.	+	.	ID=Sb02g020760.1_utr_1;Parent=Sb02g020760.1
chromosome_2	.	three_prime_UTR	51521537	51521828	.	-	.	ID=Sb02g020860.3_utr_1;Parent=Sb02g020860.3
chromosome_2	.	three_prime_UTR	52118829	52119123	.	-	.	ID=Sb02g021080.1_utr_1;Parent=Sb02g021080.1
chromosome_2	.	three_prime_UTR	52126069	52126319	.	-	.	ID=Sb02g021090.1_utr_1;Parent=Sb02g021090.1
chromosome_2	.	three_prime_UTR	54612838	54613097	.	+	.	ID=Sb02g022160.1_utr_1;Parent=Sb02g022160.1
chromosome_2	.	three_prime_UTR	55396772	55396816	.	-	.	ID=Sb02g022360.2_utr_1;Parent=Sb02g022360.2
chromosome_2	.	three_prime_UTR	55579166	55579612	.	+	.	ID=Sb02g022510.1_utr_1;Parent=Sb02g022510.1
chromosome_2	.	three_prime_UTR	55701241	55701566	.	+	.	ID=Sb02g022580.1_utr_1;Parent=Sb02g022580.1
chromosome_2	.	three_prime_UTR	56053485	56053485	.	-	.	ID=Sb02g022800.1_utr_1;Parent=Sb02g022800.1
chromosome_2	.	three_prime_UTR	56171338	56171740	.	+	.	ID=Sb02g022910.1_utr_1;Parent=Sb02g022910.1
chromosome_2	.	three_prime_UTR	56258144	56258501	.	-	.	ID=Sb02g022980.1_utr_1;Parent=Sb02g022980.1
chromosome_2	.	three_prime_UTR	56518466	56518557	.	+	.	ID=Sb02g023080.1_utr_1;Parent=Sb02g023080.1
chromosome_2	.	three_prime_UTR	56859636	56859987	.	+	.	ID=Sb02g023260.1_utr_1;Parent=Sb02g023260.1
chromosome_2	.	three_prime_UTR	56959035	56959234	.	+	.	ID=Sb02g023340.1_utr_1;Parent=Sb02g023340.1
chromosome_2	.	three_prime_UTR	57175970	57176136	.	+	.	ID=Sb02g023550.1_utr_1;Parent=Sb02g023550.1
chromosome_2	.	three_prime_UTR	57587366	57587645	.	+	.	ID=Sb02g023720.2_utr_1;Parent=Sb02g023720.2
chromosome_2	.	three_prime_UTR	57737735	57738058	.	-	.	ID=Sb02g023820.1_utr_1;Parent=Sb02g023820.1
chromosome_2	.	three_prime_UTR	57868535	57868684	.	-	.	ID=Sb02g023930.1_utr_1;Parent=Sb02g023930.1
chromosome_2	.	three_prime_UTR	57966089	57966496	.	+	.	ID=Sb02g024000.1_utr_1;Parent=Sb02g024000.1
chromosome_2	.	three_prime_UTR	58544948	58545226	.	-	.	ID=Sb02g024280.1_utr_1;Parent=Sb02g024280.1
chromosome_2	.	three_prime_UTR	58658322	58658497	.	+	.	ID=Sb02g024340.1_utr_1;Parent=Sb02g024340.1
chromosome_2	.	three_prime_UTR	58679314	58679543	.	-	.	ID=Sb02g024380.1_utr_1;Parent=Sb02g024380.1
chromosome_2	.	three_prime_UTR	58879829	58880006	.	-	.	ID=Sb02g024520.1_utr_1;Parent=Sb02g024520.1
chromosome_2	.	three_prime_UTR	58903575	58903940	.	-	.	ID=Sb02g024540.1_utr_1;Parent=Sb02g024540.1
chromosome_2	.	three_prime_UTR	58909716	58909926	.	-	.	ID=Sb02g024550.1_utr_1;Parent=Sb02g024550.1
chromosome_2	.	three_prime_UTR	58998127	58998425	.	+	.	ID=Sb02g024570.4_utr_1;Parent=Sb02g024570.4
chromosome_2	.	three_prime_UTR	59038041	59038361	.	-	.	ID=Sb02g024610.1_utr_1;Parent=Sb02g024610.1
chromosome_2	.	three_prime_UTR	59084194	59084321	.	+	.	ID=Sb02g024630.1_utr_1;Parent=Sb02g024630.1
chromosome_2	.	three_prime_UTR	59188006	59188266	.	+	.	ID=Sb02g024690.1_utr_1;Parent=Sb02g024690.1
chromosome_2	.	three_prime_UTR	59206628	59206744	.	-	.	ID=Sb02g024720.1_utr_1;Parent=Sb02g024720.1
chromosome_2	.	three_prime_UTR	59636294	59636410	.	-	.	ID=Sb02g024970.1_utr_1;Parent=Sb02g024970.1
chromosome_2	.	three_prime_UTR	59656099	59656311	.	-	.	ID=Sb02g025010.1_utr_1;Parent=Sb02g025010.1
chromosome_2	.	three_prime_UTR	60319741	60319999	.	+	.	ID=Sb02g025410.1_utr_1;Parent=Sb02g025410.1
chromosome_2	.	three_prime_UTR	60335450	60335578	.	+	.	ID=Sb02g025440.1_utr_1;Parent=Sb02g025440.1
chromosome_2	.	three_prime_UTR	60427621	60427850	.	-	.	ID=Sb02g025515.1_utr_1;Parent=Sb02g025515.1
chromosome_2	.	three_prime_UTR	60679918	60680181	.	-	.	ID=Sb02g025700.1_utr_1;Parent=Sb02g025700.1
chromosome_2	.	three_prime_UTR	60780048	60780306	.	-	.	ID=Sb02g025790.1_utr_1;Parent=Sb02g025790.1
chromosome_2	.	three_prime_UTR	60974159	60974672	.	+	.	ID=Sb02g025920.1_utr_1;Parent=Sb02g025920.1
chromosome_2	.	three_prime_UTR	60989579	60989856	.	+	.	ID=Sb02g025940.1_utr_1;Parent=Sb02g025940.1
chromosome_2	.	three_prime_UTR	61065808	61065984	.	-	.	ID=Sb02g026030.1_utr_1;Parent=Sb02g026030.1
chromosome_2	.	three_prime_UTR	61237440	61238010	.	+	.	ID=Sb02g026170.1_utr_1;Parent=Sb02g026170.1
chromosome_2	.	three_prime_UTR	61401202	61401365	.	-	.	ID=Sb02g026280.1_utr_1;Parent=Sb02g026280.1
chromosome_2	.	three_prime_UTR	61531667	61531989	.	+	.	ID=Sb02g026430.1_utr_1;Parent=Sb02g026430.1
chromosome_2	.	three_prime_UTR	61762825	61763087	.	-	.	ID=Sb02g026600.1_utr_1;Parent=Sb02g026600.1
chromosome_2	.	three_prime_UTR	62156170	62156618	.	+	.	ID=Sb02g026910.1_utr_1;Parent=Sb02g026910.1
chromosome_2	.	three_prime_UTR	62232190	62232458	.	-	.	ID=Sb02g027000.1_utr_1;Parent=Sb02g027000.1
chromosome_2	.	three_prime_UTR	62325919	62326397	.	+	.	ID=Sb02g027070.1_utr_1;Parent=Sb02g027070.1
chromosome_2	.	three_prime_UTR	62518723	62519434	.	+	.	ID=Sb02g027300.1_utr_1;Parent=Sb02g027300.1
chromosome_2	.	three_prime_UTR	62538248	62538483	.	-	.	ID=Sb02g027330.1_utr_1;Parent=Sb02g027330.1
chromosome_2	.	three_prime_UTR	62703169	62703598	.	-	.	ID=Sb02g027450.1_utr_1;Parent=Sb02g027450.1
chromosome_2	.	three_prime_UTR	62895336	62895455	.	-	.	ID=Sb02g027610.1_utr_1;Parent=Sb02g027610.1
chromosome_2	.	three_prime_UTR	62919187	62919496	.	+	.	ID=Sb02g027630.1_utr_1;Parent=Sb02g027630.1
chromosome_2	.	three_prime_UTR	62952140	62952537	.	-	.	ID=Sb02g027680.1_utr_1;Parent=Sb02g027680.1
chromosome_2	.	three_prime_UTR	63130122	63130750	.	+	.	ID=Sb02g027860.1_utr_1;Parent=Sb02g027860.1
chromosome_2	.	three_prime_UTR	63170225	63170451	.	+	.	ID=Sb02g027880.1_utr_1;Parent=Sb02g027880.1
chromosome_2	.	three_prime_UTR	63174390	63174687	.	+	.	ID=Sb02g027900.1_utr_1;Parent=Sb02g027900.1
chromosome_2	.	three_prime_UTR	63176480	63176613	.	-	.	ID=Sb02g027920.1_utr_1;Parent=Sb02g027920.1
chromosome_2	.	three_prime_UTR	63202289	63202504	.	-	.	ID=Sb02g027960.1_utr_1;Parent=Sb02g027960.1
chromosome_2	.	three_prime_UTR	63248022	63248253	.	-	.	ID=Sb02g028020.1_utr_1;Parent=Sb02g028020.1
chromosome_2	.	three_prime_UTR	63281110	63281459	.	+	.	ID=Sb02g028050.1_utr_1;Parent=Sb02g028050.1
chromosome_2	.	three_prime_UTR	63312110	63312394	.	+	.	ID=Sb02g028090.1_utr_1;Parent=Sb02g028090.1
chromosome_2	.	three_prime_UTR	63359523	63359603	.	+	.	ID=Sb02g028140.3_utr_1;Parent=Sb02g028140.3
chromosome_2	.	three_prime_UTR	63376142	63376532	.	+	.	ID=Sb02g028160.1_utr_1;Parent=Sb02g028160.1
chromosome_2	.	three_prime_UTR	63436698	63437050	.	+	.	ID=Sb02g028240.1_utr_1;Parent=Sb02g028240.1
chromosome_2	.	three_prime_UTR	63705359	63705560	.	-	.	ID=Sb02g028570.1_utr_1;Parent=Sb02g028570.1
chromosome_2	.	three_prime_UTR	63881720	63882258	.	-	.	ID=Sb02g028720.1_utr_1;Parent=Sb02g028720.1
chromosome_2	.	three_prime_UTR	63920440	63920848	.	-	.	ID=Sb02g028780.1_utr_1;Parent=Sb02g028780.1
chromosome_2	.	three_prime_UTR	63980162	63980399	.	+	.	ID=Sb02g028830.1_utr_1;Parent=Sb02g028830.1
chromosome_2	.	three_prime_UTR	64116495	64116627	.	+	.	ID=Sb02g028956.1_utr_1;Parent=Sb02g028956.1
chromosome_2	.	three_prime_UTR	64126807	64127027	.	-	.	ID=Sb02g028960.1_utr_1;Parent=Sb02g028960.1
chromosome_2	.	three_prime_UTR	64208022	64208181	.	+	.	ID=Sb02g029030.1_utr_1;Parent=Sb02g029030.1
chromosome_2	.	three_prime_UTR	64214104	64214162	.	-	.	ID=Sb02g029040.1_utr_1;Parent=Sb02g029040.1
chromosome_2	.	three_prime_UTR	64214104	64214162	.	-	.	ID=Sb02g029040.2_utr_1;Parent=Sb02g029040.2
chromosome_2	.	three_prime_UTR	64303507	64303767	.	+	.	ID=Sb02g029140.1_utr_1;Parent=Sb02g029140.1
chromosome_2	.	three_prime_UTR	64331592	64331803	.	-	.	ID=Sb02g029190.1_utr_1;Parent=Sb02g029190.1
chromosome_2	.	three_prime_UTR	64352056	64352310	.	-	.	ID=Sb02g029220.1_utr_1;Parent=Sb02g029220.1
chromosome_2	.	three_prime_UTR	64365713	64365883	.	-	.	ID=Sb02g029250.1_utr_1;Parent=Sb02g029250.1
chromosome_2	.	three_prime_UTR	64370711	64371135	.	-	.	ID=Sb02g029260.1_utr_1;Parent=Sb02g029260.1
chromosome_2	.	three_prime_UTR	64495962	64496279	.	-	.	ID=Sb02g029380.1_utr_1;Parent=Sb02g029380.1
chromosome_2	.	three_prime_UTR	64506985	64507249	.	-	.	ID=Sb02g029400.1_utr_1;Parent=Sb02g029400.1
chromosome_2	.	three_prime_UTR	64575758	64576057	.	+	.	ID=Sb02g029470.1_utr_1;Parent=Sb02g029470.1
chromosome_2	.	three_prime_UTR	64583194	64583194	.	+	.	ID=Sb02g029480.1_utr_1;Parent=Sb02g029480.1
chromosome_2	.	three_prime_UTR	64622690	64622981	.	+	.	ID=Sb02g029520.1_utr_1;Parent=Sb02g029520.1
chromosome_2	.	three_prime_UTR	64739678	64739711	.	-	.	ID=Sb02g029640.1_utr_1;Parent=Sb02g029640.1
chromosome_2	.	three_prime_UTR	64739369	64739711	.	-	.	ID=Sb02g029640.4_utr_1;Parent=Sb02g029640.4
chromosome_2	.	three_prime_UTR	64761766	64762054	.	+	.	ID=Sb02g029660.1_utr_1;Parent=Sb02g029660.1
chromosome_2	.	three_prime_UTR	64768701	64768940	.	+	.	ID=Sb02g029670.1_utr_1;Parent=Sb02g029670.1
chromosome_2	.	three_prime_UTR	64851387	64851857	.	+	.	ID=Sb02g029780.1_utr_1;Parent=Sb02g029780.1
chromosome_2	.	three_prime_UTR	64883394	64883747	.	+	.	ID=Sb02g029813.1_utr_1;Parent=Sb02g029813.1
chromosome_2	.	three_prime_UTR	64942105	64942285	.	-	.	ID=Sb02g029840.1_utr_1;Parent=Sb02g029840.1
chromosome_2	.	three_prime_UTR	64963711	64963728	.	-	.	ID=Sb02g029880.1_utr_1;Parent=Sb02g029880.1
chromosome_2	.	three_prime_UTR	64975539	64975887	.	-	.	ID=Sb02g029900.1_utr_1;Parent=Sb02g029900.1
chromosome_2	.	three_prime_UTR	65304830	65305129	.	+	.	ID=Sb02g030210.1_utr_1;Parent=Sb02g030210.1
chromosome_2	.	three_prime_UTR	65352525	65352786	.	-	.	ID=Sb02g030280.1_utr_1;Parent=Sb02g030280.1
chromosome_2	.	three_prime_UTR	65489198	65489551	.	-	.	ID=Sb02g030430.1_utr_1;Parent=Sb02g030430.1
chromosome_2	.	three_prime_UTR	65508217	65508432	.	-	.	ID=Sb02g030450.1_utr_1;Parent=Sb02g030450.1
chromosome_2	.	three_prime_UTR	65556520	65556823	.	-	.	ID=Sb02g030500.1_utr_1;Parent=Sb02g030500.1
chromosome_2	.	three_prime_UTR	65589473	65589697	.	+	.	ID=Sb02g030540.1_utr_1;Parent=Sb02g030540.1
chromosome_2	.	three_prime_UTR	65589798	65590199	.	-	.	ID=Sb02g030550.1_utr_1;Parent=Sb02g030550.1
chromosome_2	.	three_prime_UTR	65604474	65604629	.	+	.	ID=Sb02g030590.1_utr_1;Parent=Sb02g030590.1
chromosome_2	.	three_prime_UTR	65630243	65630563	.	+	.	ID=Sb02g030620.1_utr_1;Parent=Sb02g030620.1
chromosome_2	.	three_prime_UTR	65707636	65707878	.	-	.	ID=Sb02g030670.1_utr_1;Parent=Sb02g030670.1
chromosome_2	.	three_prime_UTR	65752530	65752846	.	+	.	ID=Sb02g030750.1_utr_1;Parent=Sb02g030750.1
chromosome_2	.	three_prime_UTR	65763218	65763322	.	-	.	ID=Sb02g030780.2_utr_1;Parent=Sb02g030780.2
chromosome_2	.	three_prime_UTR	65832810	65833294	.	-	.	ID=Sb02g030830.1_utr_1;Parent=Sb02g030830.1
chromosome_2	.	three_prime_UTR	65861792	65862018	.	-	.	ID=Sb02g030870.1_utr_1;Parent=Sb02g030870.1
chromosome_2	.	three_prime_UTR	65880938	65880998	.	+	.	ID=Sb02g030890.3_utr_1;Parent=Sb02g030890.3
chromosome_2	.	three_prime_UTR	65956997	65957774	.	-	.	ID=Sb02g030960.1_utr_1;Parent=Sb02g030960.1
chromosome_2	.	three_prime_UTR	66081355	66081592	.	+	.	ID=Sb02g031060.1_utr_1;Parent=Sb02g031060.1
chromosome_2	.	three_prime_UTR	66142694	66143729	.	+	.	ID=Sb02g031150.1_utr_1;Parent=Sb02g031150.1
chromosome_2	.	three_prime_UTR	66142527	66143235	.	-	.	ID=Sb02g031160.1_utr_1;Parent=Sb02g031160.1
chromosome_2	.	three_prime_UTR	66150822	66151323	.	-	.	ID=Sb02g031170.1_utr_1;Parent=Sb02g031170.1
chromosome_2	.	three_prime_UTR	66353986	66354236	.	+	.	ID=Sb02g031390.1_utr_1;Parent=Sb02g031390.1
chromosome_2	.	three_prime_UTR	66397946	66398218	.	-	.	ID=Sb02g031470.1_utr_1;Parent=Sb02g031470.1
chromosome_2	.	three_prime_UTR	66509805	66510102	.	+	.	ID=Sb02g031595.1_utr_1;Parent=Sb02g031595.1
chromosome_2	.	three_prime_UTR	66733256	66733525	.	+	.	ID=Sb02g031930.1_utr_1;Parent=Sb02g031930.1
chromosome_2	.	three_prime_UTR	66734806	66734997	.	-	.	ID=Sb02g031940.1_utr_1;Parent=Sb02g031940.1
chromosome_2	.	three_prime_UTR	66786326	66786516	.	-	.	ID=Sb02g032030.2_utr_1;Parent=Sb02g032030.2
chromosome_2	.	three_prime_UTR	66790327	66790709	.	+	.	ID=Sb02g032040.1_utr_1;Parent=Sb02g032040.1
chromosome_2	.	three_prime_UTR	66955852	66956166	.	-	.	ID=Sb02g032180.1_utr_1;Parent=Sb02g032180.1
chromosome_2	.	three_prime_UTR	67003028	67003345	.	+	.	ID=Sb02g032230.1_utr_1;Parent=Sb02g032230.1
chromosome_2	.	three_prime_UTR	67005043	67005227	.	-	.	ID=Sb02g032240.1_utr_1;Parent=Sb02g032240.1
chromosome_2	.	three_prime_UTR	67020087	67020307	.	+	.	ID=Sb02g032250.1_utr_1;Parent=Sb02g032250.1
chromosome_2	.	three_prime_UTR	67075249	67075625	.	-	.	ID=Sb02g032310.1_utr_1;Parent=Sb02g032310.1
chromosome_2	.	three_prime_UTR	67200654	67200910	.	-	.	ID=Sb02g032420.1_utr_1;Parent=Sb02g032420.1
chromosome_2	.	three_prime_UTR	67295179	67295233	.	-	.	ID=Sb02g032550.1_utr_1;Parent=Sb02g032550.1
chromosome_2	.	three_prime_UTR	67294973	67295079	.	-	.	ID=Sb02g032550.1_utr_2;Parent=Sb02g032550.1
chromosome_2	.	three_prime_UTR	67384575	67384924	.	+	.	ID=Sb02g032720.1_utr_1;Parent=Sb02g032720.1
chromosome_2	.	three_prime_UTR	67403139	67403448	.	-	.	ID=Sb02g032740.1_utr_1;Parent=Sb02g032740.1
chromosome_2	.	three_prime_UTR	67479157	67479601	.	-	.	ID=Sb02g032860.1_utr_1;Parent=Sb02g032860.1
chromosome_2	.	three_prime_UTR	67885097	67885416	.	-	.	ID=Sb02g033170.1_utr_1;Parent=Sb02g033170.1
chromosome_2	.	three_prime_UTR	68040346	68040603	.	-	.	ID=Sb02g033390.1_utr_1;Parent=Sb02g033390.1
chromosome_2	.	three_prime_UTR	68145795	68146148	.	+	.	ID=Sb02g033530.1_utr_1;Parent=Sb02g033530.1
chromosome_2	.	three_prime_UTR	68156617	68156982	.	+	.	ID=Sb02g033540.1_utr_1;Parent=Sb02g033540.1
chromosome_2	.	three_prime_UTR	68206092	68206505	.	-	.	ID=Sb02g033630.1_utr_1;Parent=Sb02g033630.1
chromosome_2	.	three_prime_UTR	68234658	68234691	.	-	.	ID=Sb02g033680.3_utr_1;Parent=Sb02g033680.3
chromosome_2	.	three_prime_UTR	68254058	68254292	.	-	.	ID=Sb02g033710.1_utr_1;Parent=Sb02g033710.1
chromosome_2	.	three_prime_UTR	68289839	68290150	.	-	.	ID=Sb02g033760.1_utr_1;Parent=Sb02g033760.1
chromosome_2	.	three_prime_UTR	68484990	68485315	.	+	.	ID=Sb02g033950.1_utr_1;Parent=Sb02g033950.1
chromosome_2	.	three_prime_UTR	68494229	68494593	.	-	.	ID=Sb02g033960.2_utr_1;Parent=Sb02g033960.2
chromosome_2	.	three_prime_UTR	68688325	68688546	.	-	.	ID=Sb02g034200.1_utr_1;Parent=Sb02g034200.1
chromosome_2	.	three_prime_UTR	68774419	68774572	.	-	.	ID=Sb02g034295.1_utr_1;Parent=Sb02g034295.1
chromosome_2	.	three_prime_UTR	68793665	68794131	.	-	.	ID=Sb02g034310.1_utr_1;Parent=Sb02g034310.1
chromosome_2	.	three_prime_UTR	68805711	68805924	.	+	.	ID=Sb02g034316.1_utr_1;Parent=Sb02g034316.1
chromosome_2	.	three_prime_UTR	68947070	68947167	.	+	.	ID=Sb02g034380.1_utr_1;Parent=Sb02g034380.1
chromosome_2	.	three_prime_UTR	69068354	69069552	.	-	.	ID=Sb02g034490.1_utr_1;Parent=Sb02g034490.1
chromosome_2	.	three_prime_UTR	69112941	69113185	.	-	.	ID=Sb02g034570.2_utr_1;Parent=Sb02g034570.2
chromosome_2	.	three_prime_UTR	69131320	69131507	.	+	.	ID=Sb02g034590.1_utr_1;Parent=Sb02g034590.1
chromosome_2	.	three_prime_UTR	69150066	69150309	.	-	.	ID=Sb02g034640.1_utr_1;Parent=Sb02g034640.1
chromosome_2	.	three_prime_UTR	69202325	69202587	.	+	.	ID=Sb02g034700.1_utr_1;Parent=Sb02g034700.1
chromosome_2	.	three_prime_UTR	69263761	69264069	.	+	.	ID=Sb02g034770.1_utr_1;Parent=Sb02g034770.1
chromosome_2	.	three_prime_UTR	69334858	69335030	.	-	.	ID=Sb02g034880.1_utr_1;Parent=Sb02g034880.1
chromosome_2	.	three_prime_UTR	69371131	69371285	.	+	.	ID=Sb02g034900.1_utr_1;Parent=Sb02g034900.1
chromosome_2	.	three_prime_UTR	69525843	69526104	.	+	.	ID=Sb02g035000.2_utr_1;Parent=Sb02g035000.2
chromosome_2	.	three_prime_UTR	69628803	69629254	.	-	.	ID=Sb02g035140.1_utr_1;Parent=Sb02g035140.1
chromosome_2	.	three_prime_UTR	69630779	69631029	.	-	.	ID=Sb02g035150.1_utr_1;Parent=Sb02g035150.1
chromosome_2	.	three_prime_UTR	69643879	69644174	.	-	.	ID=Sb02g035170.1_utr_1;Parent=Sb02g035170.1
chromosome_2	.	three_prime_UTR	69707965	69708304	.	-	.	ID=Sb02g035260.1_utr_1;Parent=Sb02g035260.1
chromosome_2	.	three_prime_UTR	69845594	69845857	.	+	.	ID=Sb02g035410.1_utr_1;Parent=Sb02g035410.1
chromosome_2	.	three_prime_UTR	69904437	69904557	.	-	.	ID=Sb02g035470.1_utr_1;Parent=Sb02g035470.1
chromosome_2	.	three_prime_UTR	69975421	69975710	.	-	.	ID=Sb02g035580.1_utr_1;Parent=Sb02g035580.1
chromosome_2	.	three_prime_UTR	69994175	69994435	.	+	.	ID=Sb02g035600.2_utr_1;Parent=Sb02g035600.2
chromosome_2	.	three_prime_UTR	70019739	70020203	.	+	.	ID=Sb02g035650.1_utr_1;Parent=Sb02g035650.1
chromosome_2	.	three_prime_UTR	70058618	70059424	.	+	.	ID=Sb02g035700.1_utr_1;Parent=Sb02g035700.1
chromosome_2	.	three_prime_UTR	70066183	70066776	.	+	.	ID=Sb02g035710.1_utr_1;Parent=Sb02g035710.1
chromosome_2	.	three_prime_UTR	70116220	70116460	.	-	.	ID=Sb02g035760.1_utr_1;Parent=Sb02g035760.1
chromosome_2	.	three_prime_UTR	70236004	70236768	.	+	.	ID=Sb02g035830.1_utr_1;Parent=Sb02g035830.1
chromosome_2	.	three_prime_UTR	70271086	70271376	.	+	.	ID=Sb02g035880.1_utr_1;Parent=Sb02g035880.1
chromosome_2	.	three_prime_UTR	70444890	70445169	.	-	.	ID=Sb02g036040.1_utr_1;Parent=Sb02g036040.1
chromosome_2	.	three_prime_UTR	70492554	70492575	.	+	.	ID=Sb02g036110.1_utr_1;Parent=Sb02g036110.1
chromosome_2	.	three_prime_UTR	70687564	70687887	.	-	.	ID=Sb02g036260.1_utr_1;Parent=Sb02g036260.1
chromosome_2	.	three_prime_UTR	70689655	70690116	.	-	.	ID=Sb02g036270.1_utr_1;Parent=Sb02g036270.1
chromosome_2	.	three_prime_UTR	70830213	70830437	.	+	.	ID=Sb02g036420.1_utr_1;Parent=Sb02g036420.1
chromosome_2	.	three_prime_UTR	70872493	70872995	.	-	.	ID=Sb02g036460.1_utr_1;Parent=Sb02g036460.1
chromosome_2	.	three_prime_UTR	70898388	70898520	.	-	.	ID=Sb02g036470.1_utr_1;Parent=Sb02g036470.1
chromosome_2	.	three_prime_UTR	71002845	71003367	.	-	.	ID=Sb02g036610.1_utr_1;Parent=Sb02g036610.1
chromosome_2	.	three_prime_UTR	71111428	71111697	.	-	.	ID=Sb02g036720.1_utr_1;Parent=Sb02g036720.1
chromosome_2	.	three_prime_UTR	71359005	71359665	.	-	.	ID=Sb02g036890.1_utr_1;Parent=Sb02g036890.1
chromosome_2	.	three_prime_UTR	71403458	71403742	.	-	.	ID=Sb02g036950.1_utr_1;Parent=Sb02g036950.1
chromosome_2	.	three_prime_UTR	71409443	71409956	.	+	.	ID=Sb02g036960.2_utr_1;Parent=Sb02g036960.2
chromosome_2	.	three_prime_UTR	71497568	71497837	.	+	.	ID=Sb02g037100.1_utr_1;Parent=Sb02g037100.1
chromosome_2	.	three_prime_UTR	71542686	71542980	.	-	.	ID=Sb02g037160.1_utr_1;Parent=Sb02g037160.1
chromosome_2	.	three_prime_UTR	71607284	71607512	.	+	.	ID=Sb02g037260.1_utr_1;Parent=Sb02g037260.1
chromosome_2	.	three_prime_UTR	71664482	71664689	.	-	.	ID=Sb02g037350.1_utr_1;Parent=Sb02g037350.1
chromosome_2	.	three_prime_UTR	71702255	71702663	.	+	.	ID=Sb02g037410.1_utr_1;Parent=Sb02g037410.1
chromosome_2	.	three_prime_UTR	71711628	71712031	.	+	.	ID=Sb02g037420.1_utr_1;Parent=Sb02g037420.1
chromosome_2	.	three_prime_UTR	71728179	71728381	.	-	.	ID=Sb02g037460.1_utr_1;Parent=Sb02g037460.1
chromosome_2	.	three_prime_UTR	71808306	71808488	.	+	.	ID=Sb02g037530.1_utr_1;Parent=Sb02g037530.1
chromosome_2	.	three_prime_UTR	71821395	71821568	.	+	.	ID=Sb02g037540.1_utr_1;Parent=Sb02g037540.1
chromosome_2	.	three_prime_UTR	71879359	71879771	.	+	.	ID=Sb02g037580.1_utr_1;Parent=Sb02g037580.1
chromosome_2	.	three_prime_UTR	71904747	71905032	.	-	.	ID=Sb02g037610.1_utr_1;Parent=Sb02g037610.1
chromosome_2	.	three_prime_UTR	71945278	71945519	.	+	.	ID=Sb02g037650.1_utr_1;Parent=Sb02g037650.1
chromosome_2	.	three_prime_UTR	72011638	72012056	.	+	.	ID=Sb02g037710.1_utr_1;Parent=Sb02g037710.1
chromosome_2	.	three_prime_UTR	72028882	72029256	.	+	.	ID=Sb02g037730.1_utr_1;Parent=Sb02g037730.1
chromosome_2	.	three_prime_UTR	72039742	72040030	.	+	.	ID=Sb02g037750.1_utr_1;Parent=Sb02g037750.1
chromosome_2	.	three_prime_UTR	72226242	72226332	.	-	.	ID=Sb02g037930.1_utr_1;Parent=Sb02g037930.1
chromosome_2	.	three_prime_UTR	72225679	72226158	.	-	.	ID=Sb02g037930.1_utr_2;Parent=Sb02g037930.1
chromosome_2	.	three_prime_UTR	72303080	72303492	.	+	.	ID=Sb02g038000.1_utr_1;Parent=Sb02g038000.1
chromosome_2	.	three_prime_UTR	72717137	72717369	.	-	.	ID=Sb02g038460.1_utr_1;Parent=Sb02g038460.1
chromosome_2	.	three_prime_UTR	72725284	72725628	.	-	.	ID=Sb02g038490.1_utr_1;Parent=Sb02g038490.1
chromosome_2	.	three_prime_UTR	72726885	72726920	.	-	.	ID=Sb02g038500.1_utr_1;Parent=Sb02g038500.1
chromosome_2	.	three_prime_UTR	72742581	72742737	.	-	.	ID=Sb02g038520.1_utr_1;Parent=Sb02g038520.1
chromosome_2	.	three_prime_UTR	72821298	72821712	.	-	.	ID=Sb02g038620.1_utr_1;Parent=Sb02g038620.1
chromosome_2	.	three_prime_UTR	72937786	72937792	.	-	.	ID=Sb02g038750.1_utr_1;Parent=Sb02g038750.1
chromosome_2	.	three_prime_UTR	72934689	72935286	.	-	.	ID=Sb02g038750.1_utr_2;Parent=Sb02g038750.1
chromosome_2	.	three_prime_UTR	72981164	72981372	.	+	.	ID=Sb02g038810.1_utr_1;Parent=Sb02g038810.1
chromosome_2	.	three_prime_UTR	72998243	72998576	.	-	.	ID=Sb02g038840.1_utr_1;Parent=Sb02g038840.1
chromosome_2	.	three_prime_UTR	73080044	73080292	.	+	.	ID=Sb02g038900.1_utr_1;Parent=Sb02g038900.1
chromosome_2	.	three_prime_UTR	73118053	73118478	.	+	.	ID=Sb02g038970.1_utr_1;Parent=Sb02g038970.1
chromosome_2	.	three_prime_UTR	73126198	73126361	.	+	.	ID=Sb02g038980.1_utr_1;Parent=Sb02g038980.1
chromosome_2	.	three_prime_UTR	73211285	73211477	.	-	.	ID=Sb02g039090.1_utr_1;Parent=Sb02g039090.1
chromosome_2	.	three_prime_UTR	73257113	73257357	.	+	.	ID=Sb02g039130.1_utr_1;Parent=Sb02g039130.1
chromosome_2	.	three_prime_UTR	73305393	73305642	.	-	.	ID=Sb02g039166.1_utr_1;Parent=Sb02g039166.1
chromosome_2	.	three_prime_UTR	73331962	73332505	.	+	.	ID=Sb02g039190.1_utr_1;Parent=Sb02g039190.1
chromosome_2	.	three_prime_UTR	73499975	73500287	.	+	.	ID=Sb02g039390.1_utr_1;Parent=Sb02g039390.1
chromosome_2	.	three_prime_UTR	73520217	73520453	.	+	.	ID=Sb02g039420.1_utr_1;Parent=Sb02g039420.1
chromosome_2	.	three_prime_UTR	73531442	73531925	.	+	.	ID=Sb02g039433.1_utr_1;Parent=Sb02g039433.1
chromosome_2	.	three_prime_UTR	73595511	73595877	.	+	.	ID=Sb02g039500.1_utr_1;Parent=Sb02g039500.1
chromosome_2	.	three_prime_UTR	73598906	73599263	.	+	.	ID=Sb02g039510.1_utr_1;Parent=Sb02g039510.1
chromosome_2	.	three_prime_UTR	73708082	73708336	.	+	.	ID=Sb02g039650.1_utr_1;Parent=Sb02g039650.1
chromosome_2	.	three_prime_UTR	73755407	73755692	.	-	.	ID=Sb02g039700.1_utr_1;Parent=Sb02g039700.1
chromosome_2	.	three_prime_UTR	73780396	73780738	.	+	.	ID=Sb02g039730.1_utr_1;Parent=Sb02g039730.1
chromosome_2	.	three_prime_UTR	73785916	73785958	.	+	.	ID=Sb02g039740.1_utr_1;Parent=Sb02g039740.1
chromosome_2	.	three_prime_UTR	73789529	73789827	.	-	.	ID=Sb02g039750.1_utr_1;Parent=Sb02g039750.1
chromosome_2	.	three_prime_UTR	74075216	74075440	.	-	.	ID=Sb02g039960.1_utr_1;Parent=Sb02g039960.1
chromosome_2	.	three_prime_UTR	74099271	74099722	.	+	.	ID=Sb02g039995.1_utr_1;Parent=Sb02g039995.1
chromosome_2	.	three_prime_UTR	74115112	74115520	.	+	.	ID=Sb02g040020.1_utr_1;Parent=Sb02g040020.1
chromosome_2	.	three_prime_UTR	74141190	74141426	.	-	.	ID=Sb02g040060.1_utr_1;Parent=Sb02g040060.1
chromosome_2	.	three_prime_UTR	74154026	74154258	.	-	.	ID=Sb02g040080.1_utr_1;Parent=Sb02g040080.1
chromosome_2	.	three_prime_UTR	74190742	74191154	.	-	.	ID=Sb02g040160.1_utr_1;Parent=Sb02g040160.1
chromosome_2	.	three_prime_UTR	74227209	74227377	.	-	.	ID=Sb02g040210.1_utr_1;Parent=Sb02g040210.1
chromosome_2	.	three_prime_UTR	74256500	74256992	.	+	.	ID=Sb02g040260.1_utr_1;Parent=Sb02g040260.1
chromosome_2	.	three_prime_UTR	74276798	74277044	.	+	.	ID=Sb02g040290.1_utr_1;Parent=Sb02g040290.1
chromosome_2	.	three_prime_UTR	74320424	74320703	.	+	.	ID=Sb02g040350.1_utr_1;Parent=Sb02g040350.1
chromosome_2	.	three_prime_UTR	74382202	74382552	.	-	.	ID=Sb02g040450.1_utr_1;Parent=Sb02g040450.1
chromosome_2	.	three_prime_UTR	74565988	74566293	.	+	.	ID=Sb02g040650.1_utr_1;Parent=Sb02g040650.1
chromosome_2	.	three_prime_UTR	74700260	74700563	.	-	.	ID=Sb02g040800.2_utr_1;Parent=Sb02g040800.2
chromosome_2	.	three_prime_UTR	74768355	74768702	.	-	.	ID=Sb02g040850.1_utr_1;Parent=Sb02g040850.1
chromosome_2	.	three_prime_UTR	74787467	74787668	.	+	.	ID=Sb02g040870.1_utr_1;Parent=Sb02g040870.1
chromosome_2	.	three_prime_UTR	74947002	74947149	.	+	.	ID=Sb02g041070.1_utr_1;Parent=Sb02g041070.1
chromosome_2	.	three_prime_UTR	74956072	74956341	.	+	.	ID=Sb02g041090.1_utr_1;Parent=Sb02g041090.1
chromosome_2	.	three_prime_UTR	74961444	74961642	.	+	.	ID=Sb02g041100.1_utr_1;Parent=Sb02g041100.1
chromosome_2	.	three_prime_UTR	75000622	75000720	.	-	.	ID=Sb02g041150.1_utr_1;Parent=Sb02g041150.1
chromosome_2	.	three_prime_UTR	75108227	75108396	.	+	.	ID=Sb02g041240.1_utr_1;Parent=Sb02g041240.1
chromosome_2	.	three_prime_UTR	75160651	75160910	.	+	.	ID=Sb02g041290.1_utr_1;Parent=Sb02g041290.1
chromosome_2	.	three_prime_UTR	75273564	75273995	.	-	.	ID=Sb02g041460.1_utr_1;Parent=Sb02g041460.1
chromosome_2	.	three_prime_UTR	75355219	75355580	.	+	.	ID=Sb02g041590.1_utr_1;Parent=Sb02g041590.1
chromosome_2	.	three_prime_UTR	75397360	75397589	.	+	.	ID=Sb02g041640.1_utr_1;Parent=Sb02g041640.1
chromosome_2	.	three_prime_UTR	75563864	75563984	.	-	.	ID=Sb02g041820.2_utr_1;Parent=Sb02g041820.2
chromosome_2	.	three_prime_UTR	75614276	75614437	.	+	.	ID=Sb02g041860.1_utr_1;Parent=Sb02g041860.1
chromosome_2	.	three_prime_UTR	75700011	75700466	.	+	.	ID=Sb02g041970.1_utr_1;Parent=Sb02g041970.1
chromosome_2	.	three_prime_UTR	75701312	75701994	.	-	.	ID=Sb02g041980.1_utr_1;Parent=Sb02g041980.1
chromosome_2	.	three_prime_UTR	75762938	75763257	.	-	.	ID=Sb02g042010.1_utr_1;Parent=Sb02g042010.1
chromosome_2	.	three_prime_UTR	75796524	75796906	.	-	.	ID=Sb02g042070.1_utr_1;Parent=Sb02g042070.1
chromosome_2	.	three_prime_UTR	75847880	75848050	.	+	.	ID=Sb02g042115.1_utr_1;Parent=Sb02g042115.1
chromosome_2	.	three_prime_UTR	75869684	75869917	.	-	.	ID=Sb02g042170.2_utr_1;Parent=Sb02g042170.2
chromosome_2	.	three_prime_UTR	75869684	75869917	.	-	.	ID=Sb02g042170.3_utr_1;Parent=Sb02g042170.3
chromosome_2	.	three_prime_UTR	75925954	75925959	.	+	.	ID=Sb02g042210.1_utr_1;Parent=Sb02g042210.1
chromosome_2	.	three_prime_UTR	76019532	76019943	.	-	.	ID=Sb02g042340.1_utr_1;Parent=Sb02g042340.1
chromosome_2	.	three_prime_UTR	76260568	76260895	.	+	.	ID=Sb02g042550.1_utr_1;Parent=Sb02g042550.1
chromosome_2	.	three_prime_UTR	76363579	76363725	.	-	.	ID=Sb02g042680.1_utr_1;Parent=Sb02g042680.1
chromosome_2	.	three_prime_UTR	76383495	76383706	.	+	.	ID=Sb02g042700.1_utr_1;Parent=Sb02g042700.1
chromosome_2	.	three_prime_UTR	76385675	76385880	.	+	.	ID=Sb02g042710.1_utr_1;Parent=Sb02g042710.1
chromosome_2	.	three_prime_UTR	76464309	76464553	.	+	.	ID=Sb02g042750.1_utr_1;Parent=Sb02g042750.1
chromosome_2	.	three_prime_UTR	76527228	76527404	.	+	.	ID=Sb02g042790.1_utr_1;Parent=Sb02g042790.1
chromosome_2	.	three_prime_UTR	76629616	76629786	.	+	.	ID=Sb02g042910.1_utr_1;Parent=Sb02g042910.1
chromosome_2	.	three_prime_UTR	76707193	76707503	.	+	.	ID=Sb02g042960.1_utr_1;Parent=Sb02g042960.1
chromosome_2	.	three_prime_UTR	76806226	76806485	.	-	.	ID=Sb02g043020.1_utr_1;Parent=Sb02g043020.1
chromosome_2	.	three_prime_UTR	77044257	77044445	.	-	.	ID=Sb02g043250.2_utr_1;Parent=Sb02g043250.2
chromosome_2	.	three_prime_UTR	77051050	77051441	.	+	.	ID=Sb02g043260.1_utr_1;Parent=Sb02g043260.1
chromosome_2	.	three_prime_UTR	77051050	77051135	.	+	.	ID=Sb02g043260.2_utr_1;Parent=Sb02g043260.2
chromosome_2	.	three_prime_UTR	77093313	77093633	.	-	.	ID=Sb02g043290.1_utr_1;Parent=Sb02g043290.1
chromosome_2	.	three_prime_UTR	77209177	77210475	.	+	.	ID=Sb02g043380.1_utr_1;Parent=Sb02g043380.1
chromosome_2	.	three_prime_UTR	77276022	77276418	.	+	.	ID=Sb02g043450.1_utr_1;Parent=Sb02g043450.1
chromosome_2	.	three_prime_UTR	77295062	77295405	.	-	.	ID=Sb02g043480.1_utr_1;Parent=Sb02g043480.1
chromosome_2	.	three_prime_UTR	77301475	77301703	.	-	.	ID=Sb02g043490.1_utr_1;Parent=Sb02g043490.1
chromosome_2	.	three_prime_UTR	77450794	77451211	.	-	.	ID=Sb02g043670.1_utr_1;Parent=Sb02g043670.1
chromosome_2	.	three_prime_UTR	77623758	77624051	.	+	.	ID=Sb02g043820.1_utr_1;Parent=Sb02g043820.1
chromosome_2	.	three_prime_UTR	77692189	77692477	.	+	.	ID=Sb02g043895.1_utr_1;Parent=Sb02g043895.1
chromosome_2	.	three_prime_UTR	77800041	77800270	.	-	.	ID=Sb02g044010.1_utr_1;Parent=Sb02g044010.1
chromosome_2	.	three_prime_UTR	77862583	77862903	.	-	.	ID=Sb02g044060.1_utr_1;Parent=Sb02g044060.1
chromosome_3	.	three_prime_UTR	320548	320590	.	+	.	ID=Sb03g000460.1_utr_1;Parent=Sb03g000460.1
chromosome_3	.	three_prime_UTR	482289	482628	.	+	.	ID=Sb03g000670.1_utr_1;Parent=Sb03g000670.1
chromosome_3	.	three_prime_UTR	505803	506150	.	+	.	ID=Sb03g000700.2_utr_1;Parent=Sb03g000700.2
chromosome_3	.	three_prime_UTR	535384	535855	.	-	.	ID=Sb03g000740.1_utr_1;Parent=Sb03g000740.1
chromosome_3	.	three_prime_UTR	617378	617694	.	-	.	ID=Sb03g000800.1_utr_1;Parent=Sb03g000800.1
chromosome_3	.	three_prime_UTR	672387	672608	.	+	.	ID=Sb03g000850.1_utr_1;Parent=Sb03g000850.1
chromosome_3	.	three_prime_UTR	798656	798942	.	-	.	ID=Sb03g000970.1_utr_1;Parent=Sb03g000970.1
chromosome_3	.	three_prime_UTR	813082	813249	.	-	.	ID=Sb03g000990.1_utr_1;Parent=Sb03g000990.1
chromosome_3	.	three_prime_UTR	865017	865188	.	-	.	ID=Sb03g001070.1_utr_1;Parent=Sb03g001070.1
chromosome_3	.	three_prime_UTR	893334	893764	.	-	.	ID=Sb03g001100.1_utr_1;Parent=Sb03g001100.1
chromosome_3	.	three_prime_UTR	964583	964955	.	+	.	ID=Sb03g001130.1_utr_1;Parent=Sb03g001130.1
chromosome_3	.	three_prime_UTR	1032455	1032855	.	-	.	ID=Sb03g001230.1_utr_1;Parent=Sb03g001230.1
chromosome_3	.	three_prime_UTR	1055359	1055792	.	+	.	ID=Sb03g001240.1_utr_1;Parent=Sb03g001240.1
chromosome_3	.	three_prime_UTR	1105493	1105797	.	+	.	ID=Sb03g001290.1_utr_1;Parent=Sb03g001290.1
chromosome_3	.	three_prime_UTR	1214616	1214882	.	+	.	ID=Sb03g001350.1_utr_1;Parent=Sb03g001350.1
chromosome_3	.	three_prime_UTR	1398834	1399178	.	-	.	ID=Sb03g001540.1_utr_1;Parent=Sb03g001540.1
chromosome_3	.	three_prime_UTR	1418234	1418737	.	+	.	ID=Sb03g001550.1_utr_1;Parent=Sb03g001550.1
chromosome_3	.	three_prime_UTR	1426867	1427139	.	-	.	ID=Sb03g001570.1_utr_1;Parent=Sb03g001570.1
chromosome_3	.	three_prime_UTR	1704233	1704688	.	-	.	ID=Sb03g001870.1_utr_1;Parent=Sb03g001870.1
chromosome_3	.	three_prime_UTR	1730763	1730995	.	-	.	ID=Sb03g001890.1_utr_1;Parent=Sb03g001890.1
chromosome_3	.	three_prime_UTR	1810461	1810668	.	+	.	ID=Sb03g001950.1_utr_1;Parent=Sb03g001950.1
chromosome_3	.	three_prime_UTR	1868181	1868370	.	-	.	ID=Sb03g002020.1_utr_1;Parent=Sb03g002020.1
chromosome_3	.	three_prime_UTR	1956586	1956812	.	+	.	ID=Sb03g002090.1_utr_1;Parent=Sb03g002090.1
chromosome_3	.	three_prime_UTR	2025028	2025333	.	+	.	ID=Sb03g002180.1_utr_1;Parent=Sb03g002180.1
chromosome_3	.	three_prime_UTR	2119694	2119847	.	-	.	ID=Sb03g002350.1_utr_1;Parent=Sb03g002350.1
chromosome_3	.	three_prime_UTR	2148769	2149147	.	+	.	ID=Sb03g002380.1_utr_1;Parent=Sb03g002380.1
chromosome_3	.	three_prime_UTR	2151363	2151575	.	-	.	ID=Sb03g002400.1_utr_1;Parent=Sb03g002400.1
chromosome_3	.	three_prime_UTR	2160658	2160873	.	+	.	ID=Sb03g002420.1_utr_1;Parent=Sb03g002420.1
chromosome_3	.	three_prime_UTR	2550704	2551006	.	+	.	ID=Sb03g002650.1_utr_1;Parent=Sb03g002650.1
chromosome_3	.	three_prime_UTR	2609504	2609780	.	-	.	ID=Sb03g002730.1_utr_1;Parent=Sb03g002730.1
chromosome_3	.	three_prime_UTR	2630673	2631116	.	-	.	ID=Sb03g002740.1_utr_1;Parent=Sb03g002740.1
chromosome_3	.	three_prime_UTR	2775142	2775692	.	-	.	ID=Sb03g002850.2_utr_1;Parent=Sb03g002850.2
chromosome_3	.	three_prime_UTR	3026758	3027092	.	+	.	ID=Sb03g002980.1_utr_1;Parent=Sb03g002980.1
chromosome_3	.	three_prime_UTR	3208946	3209693	.	+	.	ID=Sb03g003110.1_utr_1;Parent=Sb03g003110.1
chromosome_3	.	three_prime_UTR	3233374	3233659	.	-	.	ID=Sb03g003140.1_utr_1;Parent=Sb03g003140.1
chromosome_3	.	three_prime_UTR	3269854	3270348	.	+	.	ID=Sb03g003170.1_utr_1;Parent=Sb03g003170.1
chromosome_3	.	three_prime_UTR	3316229	3316517	.	+	.	ID=Sb03g003190.1_utr_1;Parent=Sb03g003190.1
chromosome_3	.	three_prime_UTR	3379291	3379566	.	+	.	ID=Sb03g003230.1_utr_1;Parent=Sb03g003230.1
chromosome_3	.	three_prime_UTR	3401630	3402075	.	-	.	ID=Sb03g003260.1_utr_1;Parent=Sb03g003260.1
chromosome_3	.	three_prime_UTR	3498485	3498933	.	-	.	ID=Sb03g003310.1_utr_1;Parent=Sb03g003310.1
chromosome_3	.	three_prime_UTR	3577819	3578151	.	-	.	ID=Sb03g003370.1_utr_1;Parent=Sb03g003370.1
chromosome_3	.	three_prime_UTR	3611947	3612186	.	-	.	ID=Sb03g003390.1_utr_1;Parent=Sb03g003390.1
chromosome_3	.	three_prime_UTR	3638143	3638400	.	+	.	ID=Sb03g003420.1_utr_1;Parent=Sb03g003420.1
chromosome_3	.	three_prime_UTR	3649817	3650157	.	-	.	ID=Sb03g003450.1_utr_1;Parent=Sb03g003450.1
chromosome_3	.	three_prime_UTR	3731459	3731763	.	-	.	ID=Sb03g003510.1_utr_1;Parent=Sb03g003510.1
chromosome_3	.	three_prime_UTR	3752562	3752859	.	+	.	ID=Sb03g003520.1_utr_1;Parent=Sb03g003520.1
chromosome_3	.	three_prime_UTR	3754813	3755133	.	+	.	ID=Sb03g003530.1_utr_1;Parent=Sb03g003530.1
chromosome_3	.	three_prime_UTR	3764641	3764747	.	+	.	ID=Sb03g003550.1_utr_1;Parent=Sb03g003550.1
chromosome_3	.	three_prime_UTR	3766084	3766404	.	-	.	ID=Sb03g003560.3_utr_1;Parent=Sb03g003560.3
chromosome_3	.	three_prime_UTR	3779452	3779719	.	+	.	ID=Sb03g003570.1_utr_1;Parent=Sb03g003570.1
chromosome_3	.	three_prime_UTR	3834111	3834416	.	-	.	ID=Sb03g003630.1_utr_1;Parent=Sb03g003630.1
chromosome_3	.	three_prime_UTR	3889057	3889384	.	+	.	ID=Sb03g003650.1_utr_1;Parent=Sb03g003650.1
chromosome_3	.	three_prime_UTR	3912678	3912856	.	+	.	ID=Sb03g003680.1_utr_1;Parent=Sb03g003680.1
chromosome_3	.	three_prime_UTR	3998551	3998833	.	-	.	ID=Sb03g003740.1_utr_1;Parent=Sb03g003740.1
chromosome_3	.	three_prime_UTR	4042237	4042413	.	-	.	ID=Sb03g003790.1_utr_1;Parent=Sb03g003790.1
chromosome_3	.	three_prime_UTR	4065292	4065574	.	-	.	ID=Sb03g003810.1_utr_1;Parent=Sb03g003810.1
chromosome_3	.	three_prime_UTR	4107283	4107605	.	+	.	ID=Sb03g003850.1_utr_1;Parent=Sb03g003850.1
chromosome_3	.	three_prime_UTR	4173829	4174258	.	+	.	ID=Sb03g003940.1_utr_1;Parent=Sb03g003940.1
chromosome_3	.	three_prime_UTR	4464566	4464926	.	+	.	ID=Sb03g004190.1_utr_1;Parent=Sb03g004190.1
chromosome_3	.	three_prime_UTR	4546313	4546789	.	-	.	ID=Sb03g004230.2_utr_1;Parent=Sb03g004230.2
chromosome_3	.	three_prime_UTR	4590631	4590951	.	+	.	ID=Sb03g004290.1_utr_1;Parent=Sb03g004290.1
chromosome_3	.	three_prime_UTR	4680302	4681129	.	-	.	ID=Sb03g004430.1_utr_1;Parent=Sb03g004430.1
chromosome_3	.	three_prime_UTR	4739967	4740269	.	-	.	ID=Sb03g004490.1_utr_1;Parent=Sb03g004490.1
chromosome_3	.	three_prime_UTR	4797834	4798148	.	+	.	ID=Sb03g004540.1_utr_1;Parent=Sb03g004540.1
chromosome_3	.	three_prime_UTR	4804083	4804318	.	-	.	ID=Sb03g004560.1_utr_1;Parent=Sb03g004560.1
chromosome_3	.	three_prime_UTR	4956229	4956581	.	-	.	ID=Sb03g004650.1_utr_1;Parent=Sb03g004650.1
chromosome_3	.	three_prime_UTR	4963781	4964058	.	-	.	ID=Sb03g004656.1_utr_1;Parent=Sb03g004656.1
chromosome_3	.	three_prime_UTR	5001083	5001347	.	+	.	ID=Sb03g004680.1_utr_1;Parent=Sb03g004680.1
chromosome_3	.	three_prime_UTR	5023939	5024135	.	+	.	ID=Sb03g004710.2_utr_1;Parent=Sb03g004710.2
chromosome_3	.	three_prime_UTR	5066685	5067069	.	-	.	ID=Sb03g004770.1_utr_1;Parent=Sb03g004770.1
chromosome_3	.	three_prime_UTR	5121507	5121860	.	-	.	ID=Sb03g004830.1_utr_1;Parent=Sb03g004830.1
chromosome_3	.	three_prime_UTR	5164316	5164369	.	+	.	ID=Sb03g004885.1_utr_1;Parent=Sb03g004885.1
chromosome_3	.	three_prime_UTR	5254619	5254711	.	-	.	ID=Sb03g005050.1_utr_1;Parent=Sb03g005050.1
chromosome_3	.	three_prime_UTR	5254455	5254506	.	-	.	ID=Sb03g005050.1_utr_2;Parent=Sb03g005050.1
chromosome_3	.	three_prime_UTR	5253821	5254367	.	-	.	ID=Sb03g005050.1_utr_3;Parent=Sb03g005050.1
chromosome_3	.	three_prime_UTR	5276660	5276928	.	-	.	ID=Sb03g005080.1_utr_1;Parent=Sb03g005080.1
chromosome_3	.	three_prime_UTR	5329052	5329248	.	+	.	ID=Sb03g005105.1_utr_1;Parent=Sb03g005105.1
chromosome_3	.	three_prime_UTR	5398990	5399324	.	-	.	ID=Sb03g005166.1_utr_1;Parent=Sb03g005166.1
chromosome_3	.	three_prime_UTR	5495416	5495670	.	+	.	ID=Sb03g005270.1_utr_1;Parent=Sb03g005270.1
chromosome_3	.	three_prime_UTR	5520737	5521006	.	+	.	ID=Sb03g005310.1_utr_1;Parent=Sb03g005310.1
chromosome_3	.	three_prime_UTR	5808040	5808190	.	+	.	ID=Sb03g005720.1_utr_1;Parent=Sb03g005720.1
chromosome_3	.	three_prime_UTR	5829103	5829423	.	-	.	ID=Sb03g005760.1_utr_1;Parent=Sb03g005760.1
chromosome_3	.	three_prime_UTR	6109336	6109992	.	-	.	ID=Sb03g005990.1_utr_1;Parent=Sb03g005990.1
chromosome_3	.	three_prime_UTR	6164672	6164972	.	+	.	ID=Sb03g006070.1_utr_1;Parent=Sb03g006070.1
chromosome_3	.	three_prime_UTR	6187799	6188230	.	+	.	ID=Sb03g006090.1_utr_1;Parent=Sb03g006090.1
chromosome_3	.	three_prime_UTR	6238651	6239044	.	+	.	ID=Sb03g006130.1_utr_1;Parent=Sb03g006130.1
chromosome_3	.	three_prime_UTR	6460559	6460827	.	+	.	ID=Sb03g006350.1_utr_1;Parent=Sb03g006350.1
chromosome_3	.	three_prime_UTR	6807111	6807379	.	-	.	ID=Sb03g006610.1_utr_1;Parent=Sb03g006610.1
chromosome_3	.	three_prime_UTR	6855601	6856162	.	+	.	ID=Sb03g006650.1_utr_1;Parent=Sb03g006650.1
chromosome_3	.	three_prime_UTR	7097311	7097529	.	-	.	ID=Sb03g006870.1_utr_1;Parent=Sb03g006870.1
chromosome_3	.	three_prime_UTR	7116360	7116543	.	+	.	ID=Sb03g006880.1_utr_1;Parent=Sb03g006880.1
chromosome_3	.	three_prime_UTR	7132200	7132458	.	+	.	ID=Sb03g006900.1_utr_1;Parent=Sb03g006900.1
chromosome_3	.	three_prime_UTR	7138273	7138673	.	-	.	ID=Sb03g006910.1_utr_1;Parent=Sb03g006910.1
chromosome_3	.	three_prime_UTR	7155918	7156351	.	+	.	ID=Sb03g006930.1_utr_1;Parent=Sb03g006930.1
chromosome_3	.	three_prime_UTR	7221942	7222375	.	-	.	ID=Sb03g007010.1_utr_1;Parent=Sb03g007010.1
chromosome_3	.	three_prime_UTR	7280307	7280485	.	-	.	ID=Sb03g007070.1_utr_1;Parent=Sb03g007070.1
chromosome_3	.	three_prime_UTR	7288549	7288918	.	-	.	ID=Sb03g007080.4_utr_1;Parent=Sb03g007080.4
chromosome_3	.	three_prime_UTR	7430127	7430557	.	+	.	ID=Sb03g007180.1_utr_1;Parent=Sb03g007180.1
chromosome_3	.	three_prime_UTR	7444770	7445086	.	-	.	ID=Sb03g007200.1_utr_1;Parent=Sb03g007200.1
chromosome_3	.	three_prime_UTR	7460342	7460617	.	-	.	ID=Sb03g007210.1_utr_1;Parent=Sb03g007210.1
chromosome_3	.	three_prime_UTR	7604027	7604298	.	-	.	ID=Sb03g007300.1_utr_1;Parent=Sb03g007300.1
chromosome_3	.	three_prime_UTR	7625220	7625566	.	-	.	ID=Sb03g007330.1_utr_1;Parent=Sb03g007330.1
chromosome_3	.	three_prime_UTR	7625782	7625843	.	-	.	ID=Sb03g007330.3_utr_1;Parent=Sb03g007330.3
chromosome_3	.	three_prime_UTR	7762522	7762785	.	-	.	ID=Sb03g007420.1_utr_1;Parent=Sb03g007420.1
chromosome_3	.	three_prime_UTR	8233094	8233339	.	-	.	ID=Sb03g007820.1_utr_1;Parent=Sb03g007820.1
chromosome_3	.	three_prime_UTR	8259018	8259221	.	+	.	ID=Sb03g007850.1_utr_1;Parent=Sb03g007850.1
chromosome_3	.	three_prime_UTR	8259513	8259953	.	-	.	ID=Sb03g007860.1_utr_1;Parent=Sb03g007860.1
chromosome_3	.	three_prime_UTR	8265171	8265436	.	+	.	ID=Sb03g007870.1_utr_1;Parent=Sb03g007870.1
chromosome_3	.	three_prime_UTR	8540130	8540365	.	+	.	ID=Sb03g008050.1_utr_1;Parent=Sb03g008050.1
chromosome_3	.	three_prime_UTR	9039707	9039997	.	+	.	ID=Sb03g008480.1_utr_1;Parent=Sb03g008480.1
chromosome_3	.	three_prime_UTR	9288095	9288447	.	-	.	ID=Sb03g008660.1_utr_1;Parent=Sb03g008660.1
chromosome_3	.	three_prime_UTR	9421881	9422338	.	-	.	ID=Sb03g008770.1_utr_1;Parent=Sb03g008770.1
chromosome_3	.	three_prime_UTR	9564089	9564323	.	+	.	ID=Sb03g008820.1_utr_1;Parent=Sb03g008820.1
chromosome_3	.	three_prime_UTR	9655883	9656213	.	-	.	ID=Sb03g008870.1_utr_1;Parent=Sb03g008870.1
chromosome_3	.	three_prime_UTR	9678551	9679565	.	-	.	ID=Sb03g008890.1_utr_1;Parent=Sb03g008890.1
chromosome_3	.	three_prime_UTR	9678551	9679451	.	-	.	ID=Sb03g008890.2_utr_1;Parent=Sb03g008890.2
chromosome_3	.	three_prime_UTR	9723404	9723780	.	-	.	ID=Sb03g008950.1_utr_1;Parent=Sb03g008950.1
chromosome_3	.	three_prime_UTR	9790114	9790752	.	+	.	ID=Sb03g009010.1_utr_1;Parent=Sb03g009010.1
chromosome_3	.	three_prime_UTR	9809254	9809650	.	-	.	ID=Sb03g009050.1_utr_1;Parent=Sb03g009050.1
chromosome_3	.	three_prime_UTR	9913171	9913193	.	-	.	ID=Sb03g009150.1_utr_1;Parent=Sb03g009150.1
chromosome_3	.	three_prime_UTR	9973555	9973844	.	-	.	ID=Sb03g009210.2_utr_1;Parent=Sb03g009210.2
chromosome_3	.	three_prime_UTR	10030037	10030355	.	+	.	ID=Sb03g009290.1_utr_1;Parent=Sb03g009290.1
chromosome_3	.	three_prime_UTR	10209132	10209418	.	+	.	ID=Sb03g009490.1_utr_1;Parent=Sb03g009490.1
chromosome_3	.	three_prime_UTR	10272107	10272571	.	+	.	ID=Sb03g009550.1_utr_1;Parent=Sb03g009550.1
chromosome_3	.	three_prime_UTR	10337744	10338112	.	+	.	ID=Sb03g009580.1_utr_1;Parent=Sb03g009580.1
chromosome_3	.	three_prime_UTR	10463376	10463381	.	+	.	ID=Sb03g009700.1_utr_1;Parent=Sb03g009700.1
chromosome_3	.	three_prime_UTR	10506719	10506924	.	+	.	ID=Sb03g009750.1_utr_1;Parent=Sb03g009750.1
chromosome_3	.	three_prime_UTR	10619546	10619830	.	+	.	ID=Sb03g009850.1_utr_1;Parent=Sb03g009850.1
chromosome_3	.	three_prime_UTR	10622895	10623370	.	-	.	ID=Sb03g009860.1_utr_1;Parent=Sb03g009860.1
chromosome_3	.	three_prime_UTR	10692896	10693431	.	-	.	ID=Sb03g009920.1_utr_1;Parent=Sb03g009920.1
chromosome_3	.	three_prime_UTR	10839678	10840182	.	-	.	ID=Sb03g010040.1_utr_1;Parent=Sb03g010040.1
chromosome_3	.	three_prime_UTR	10939221	10939270	.	+	.	ID=Sb03g010120.1_utr_1;Parent=Sb03g010120.1
chromosome_3	.	three_prime_UTR	10939432	10939816	.	+	.	ID=Sb03g010120.1_utr_2;Parent=Sb03g010120.1
chromosome_3	.	three_prime_UTR	11167431	11167819	.	+	.	ID=Sb03g010300.1_utr_1;Parent=Sb03g010300.1
chromosome_3	.	three_prime_UTR	11180059	11180346	.	-	.	ID=Sb03g010320.1_utr_1;Parent=Sb03g010320.1
chromosome_3	.	three_prime_UTR	11197674	11197682	.	+	.	ID=Sb03g010330.1_utr_1;Parent=Sb03g010330.1
chromosome_3	.	three_prime_UTR	11684296	11684628	.	-	.	ID=Sb03g010730.1_utr_1;Parent=Sb03g010730.1
chromosome_3	.	three_prime_UTR	11792652	11792814	.	+	.	ID=Sb03g010810.1_utr_1;Parent=Sb03g010810.1
chromosome_3	.	three_prime_UTR	11817229	11817404	.	-	.	ID=Sb03g010850.1_utr_1;Parent=Sb03g010850.1
chromosome_3	.	three_prime_UTR	11861862	11862433	.	+	.	ID=Sb03g010870.1_utr_1;Parent=Sb03g010870.1
chromosome_3	.	three_prime_UTR	12166168	12166478	.	-	.	ID=Sb03g011020.1_utr_1;Parent=Sb03g011020.1
chromosome_3	.	three_prime_UTR	12204248	12204664	.	-	.	ID=Sb03g011040.1_utr_1;Parent=Sb03g011040.1
chromosome_3	.	three_prime_UTR	12218743	12219143	.	+	.	ID=Sb03g011050.1_utr_1;Parent=Sb03g011050.1
chromosome_3	.	three_prime_UTR	12233465	12233615	.	+	.	ID=Sb03g011080.1_utr_1;Parent=Sb03g011080.1
chromosome_3	.	three_prime_UTR	12296490	12296762	.	-	.	ID=Sb03g011130.1_utr_1;Parent=Sb03g011130.1
chromosome_3	.	three_prime_UTR	12310875	12311310	.	-	.	ID=Sb03g011140.1_utr_1;Parent=Sb03g011140.1
chromosome_3	.	three_prime_UTR	12484254	12484812	.	-	.	ID=Sb03g011270.1_utr_1;Parent=Sb03g011270.1
chromosome_3	.	three_prime_UTR	12659705	12660055	.	-	.	ID=Sb03g011390.1_utr_1;Parent=Sb03g011390.1
chromosome_3	.	three_prime_UTR	12725584	12725925	.	+	.	ID=Sb03g011420.1_utr_1;Parent=Sb03g011420.1
chromosome_3	.	three_prime_UTR	12765537	12765979	.	-	.	ID=Sb03g011460.1_utr_1;Parent=Sb03g011460.1
chromosome_3	.	three_prime_UTR	12938195	12938487	.	+	.	ID=Sb03g011540.1_utr_1;Parent=Sb03g011540.1
chromosome_3	.	three_prime_UTR	13249438	13249832	.	+	.	ID=Sb03g011700.2_utr_1;Parent=Sb03g011700.2
chromosome_3	.	three_prime_UTR	13391273	13391636	.	+	.	ID=Sb03g011770.1_utr_1;Parent=Sb03g011770.1
chromosome_3	.	three_prime_UTR	13391184	13391609	.	-	.	ID=Sb03g011780.1_utr_2;Parent=Sb03g011780.1
chromosome_3	.	three_prime_UTR	13458999	13459197	.	+	.	ID=Sb03g011800.1_utr_1;Parent=Sb03g011800.1
chromosome_3	.	three_prime_UTR	13468070	13468424	.	-	.	ID=Sb03g011810.2_utr_1;Parent=Sb03g011810.2
chromosome_3	.	three_prime_UTR	13489469	13489773	.	-	.	ID=Sb03g011840.1_utr_1;Parent=Sb03g011840.1
chromosome_3	.	three_prime_UTR	13489469	13489832	.	-	.	ID=Sb03g011840.3_utr_1;Parent=Sb03g011840.3
chromosome_3	.	three_prime_UTR	13779314	13779634	.	-	.	ID=Sb03g012020.1_utr_1;Parent=Sb03g012020.1
chromosome_3	.	three_prime_UTR	13874594	13875188	.	-	.	ID=Sb03g012070.2_utr_1;Parent=Sb03g012070.2
chromosome_3	.	three_prime_UTR	14092588	14092865	.	+	.	ID=Sb03g012270.1_utr_1;Parent=Sb03g012270.1
chromosome_3	.	three_prime_UTR	14370944	14371243	.	-	.	ID=Sb03g012420.1_utr_1;Parent=Sb03g012420.1
chromosome_3	.	three_prime_UTR	14802338	14802538	.	-	.	ID=Sb03g012500.1_utr_1;Parent=Sb03g012500.1
chromosome_3	.	three_prime_UTR	14894308	14894474	.	+	.	ID=Sb03g012540.1_utr_1;Parent=Sb03g012540.1
chromosome_3	.	three_prime_UTR	15091833	15092106	.	-	.	ID=Sb03g012630.1_utr_1;Parent=Sb03g012630.1
chromosome_3	.	three_prime_UTR	15422069	15422317	.	-	.	ID=Sb03g012810.1_utr_1;Parent=Sb03g012810.1
chromosome_3	.	three_prime_UTR	15655603	15655918	.	-	.	ID=Sb03g012910.1_utr_1;Parent=Sb03g012910.1
chromosome_3	.	three_prime_UTR	15663271	15663628	.	-	.	ID=Sb03g012920.1_utr_1;Parent=Sb03g012920.1
chromosome_3	.	three_prime_UTR	15782143	15782519	.	-	.	ID=Sb03g012950.1_utr_1;Parent=Sb03g012950.1
chromosome_3	.	three_prime_UTR	15798291	15798782	.	+	.	ID=Sb03g012960.1_utr_1;Parent=Sb03g012960.1
chromosome_3	.	three_prime_UTR	15805124	15806031	.	-	.	ID=Sb03g012980.1_utr_1;Parent=Sb03g012980.1
chromosome_3	.	three_prime_UTR	15849063	15849236	.	+	.	ID=Sb03g013020.1_utr_1;Parent=Sb03g013020.1
chromosome_3	.	three_prime_UTR	15986540	15986861	.	+	.	ID=Sb03g013130.1_utr_1;Parent=Sb03g013130.1
chromosome_3	.	three_prime_UTR	16036348	16036699	.	+	.	ID=Sb03g013160.1_utr_1;Parent=Sb03g013160.1
chromosome_3	.	three_prime_UTR	16052553	16052976	.	-	.	ID=Sb03g013170.1_utr_1;Parent=Sb03g013170.1
chromosome_3	.	three_prime_UTR	16177491	16177714	.	+	.	ID=Sb03g013210.1_utr_1;Parent=Sb03g013210.1
chromosome_3	.	three_prime_UTR	16263648	16263981	.	-	.	ID=Sb03g013290.1_utr_1;Parent=Sb03g013290.1
chromosome_3	.	three_prime_UTR	17324058	17324345	.	+	.	ID=Sb03g013630.1_utr_1;Parent=Sb03g013630.1
chromosome_3	.	three_prime_UTR	18196195	18196548	.	+	.	ID=Sb03g013790.2_utr_1;Parent=Sb03g013790.2
chromosome_3	.	three_prime_UTR	18228313	18228459	.	-	.	ID=Sb03g013810.1_utr_1;Parent=Sb03g013810.1
chromosome_3	.	three_prime_UTR	18231914	18232184	.	+	.	ID=Sb03g013820.1_utr_1;Parent=Sb03g013820.1
chromosome_3	.	three_prime_UTR	18257781	18258021	.	-	.	ID=Sb03g013830.1_utr_1;Parent=Sb03g013830.1
chromosome_3	.	three_prime_UTR	18477926	18478270	.	-	.	ID=Sb03g013900.1_utr_1;Parent=Sb03g013900.1
chromosome_3	.	three_prime_UTR	18521500	18521944	.	-	.	ID=Sb03g013930.1_utr_1;Parent=Sb03g013930.1
chromosome_3	.	three_prime_UTR	19166935	19167335	.	-	.	ID=Sb03g014360.1_utr_1;Parent=Sb03g014360.1
chromosome_3	.	three_prime_UTR	19183314	19183534	.	+	.	ID=Sb03g014380.1_utr_1;Parent=Sb03g014380.1
chromosome_3	.	three_prime_UTR	19965360	19965604	.	+	.	ID=Sb03g014690.1_utr_1;Parent=Sb03g014690.1
chromosome_3	.	three_prime_UTR	20830136	20830559	.	+	.	ID=Sb03g015000.1_utr_1;Parent=Sb03g015000.1
chromosome_3	.	three_prime_UTR	21977871	21978243	.	-	.	ID=Sb03g015351.1_utr_1;Parent=Sb03g015351.1
chromosome_3	.	three_prime_UTR	25740686	25740940	.	+	.	ID=Sb03g016080.1_utr_1;Parent=Sb03g016080.1
chromosome_3	.	three_prime_UTR	27991865	27992172	.	+	.	ID=Sb03g017150.1_utr_1;Parent=Sb03g017150.1
chromosome_3	.	three_prime_UTR	29426303	29426305	.	+	.	ID=Sb03g018040.1_utr_1;Parent=Sb03g018040.1
chromosome_3	.	three_prime_UTR	30552235	30552518	.	-	.	ID=Sb03g018290.1_utr_1;Parent=Sb03g018290.1
chromosome_3	.	three_prime_UTR	38398251	38398260	.	-	.	ID=Sb03g020210.1_utr_1;Parent=Sb03g020210.1
chromosome_3	.	three_prime_UTR	44984089	44984429	.	+	.	ID=Sb03g022820.1_utr_1;Parent=Sb03g022820.1
chromosome_3	.	three_prime_UTR	46425454	46425645	.	+	.	ID=Sb03g023240.1_utr_1;Parent=Sb03g023240.1
chromosome_3	.	three_prime_UTR	46625285	46625307	.	-	.	ID=Sb03g023440.1_utr_1;Parent=Sb03g023440.1
chromosome_3	.	three_prime_UTR	46624051	46624617	.	-	.	ID=Sb03g023440.1_utr_2;Parent=Sb03g023440.1
chromosome_3	.	three_prime_UTR	47981307	47981685	.	-	.	ID=Sb03g024010.1_utr_1;Parent=Sb03g024010.1
chromosome_3	.	three_prime_UTR	48347467	48347684	.	+	.	ID=Sb03g024240.1_utr_1;Parent=Sb03g024240.1
chromosome_3	.	three_prime_UTR	48349092	48349110	.	-	.	ID=Sb03g024250.1_utr_1;Parent=Sb03g024250.1
chromosome_3	.	three_prime_UTR	49085631	49085769	.	-	.	ID=Sb03g024570.1_utr_1;Parent=Sb03g024570.1
chromosome_3	.	three_prime_UTR	49669693	49669858	.	+	.	ID=Sb03g024830.1_utr_1;Parent=Sb03g024830.1
chromosome_3	.	three_prime_UTR	49811216	49811235	.	-	.	ID=Sb03g024860.1_utr_1;Parent=Sb03g024860.1
chromosome_3	.	three_prime_UTR	49810242	49810809	.	-	.	ID=Sb03g024860.1_utr_2;Parent=Sb03g024860.1
chromosome_3	.	three_prime_UTR	50447298	50447644	.	+	.	ID=Sb03g025160.1_utr_1;Parent=Sb03g025160.1
chromosome_3	.	three_prime_UTR	50596959	50597179	.	+	.	ID=Sb03g025210.1_utr_1;Parent=Sb03g025210.1
chromosome_3	.	three_prime_UTR	50833864	50834168	.	-	.	ID=Sb03g025330.1_utr_1;Parent=Sb03g025330.1
chromosome_3	.	three_prime_UTR	51087931	51088244	.	+	.	ID=Sb03g025430.1_utr_2;Parent=Sb03g025430.1
chromosome_3	.	three_prime_UTR	51106276	51106678	.	+	.	ID=Sb03g025440.1_utr_1;Parent=Sb03g025440.1
chromosome_3	.	three_prime_UTR	51214246	51214430	.	-	.	ID=Sb03g025480.1_utr_1;Parent=Sb03g025480.1
chromosome_3	.	three_prime_UTR	51269752	51270065	.	-	.	ID=Sb03g025500.1_utr_1;Parent=Sb03g025500.1
chromosome_3	.	three_prime_UTR	51283078	51283404	.	-	.	ID=Sb03g025520.1_utr_1;Parent=Sb03g025520.1
chromosome_3	.	three_prime_UTR	51393996	51394148	.	-	.	ID=Sb03g025580.1_utr_1;Parent=Sb03g025580.1
chromosome_3	.	three_prime_UTR	51664590	51664955	.	+	.	ID=Sb03g025700.1_utr_1;Parent=Sb03g025700.1
chromosome_3	.	three_prime_UTR	52007454	52007895	.	+	.	ID=Sb03g025850.1_utr_1;Parent=Sb03g025850.1
chromosome_3	.	three_prime_UTR	52211390	52211644	.	-	.	ID=Sb03g025960.1_utr_1;Parent=Sb03g025960.1
chromosome_3	.	three_prime_UTR	52218230	52218448	.	+	.	ID=Sb03g025970.1_utr_1;Parent=Sb03g025970.1
chromosome_3	.	three_prime_UTR	52383086	52383135	.	-	.	ID=Sb03g026040.1_utr_1;Parent=Sb03g026040.1
chromosome_3	.	three_prime_UTR	52412863	52413118	.	+	.	ID=Sb03g026050.1_utr_1;Parent=Sb03g026050.1
chromosome_3	.	three_prime_UTR	52455692	52456092	.	+	.	ID=Sb03g026070.1_utr_1;Parent=Sb03g026070.1
chromosome_3	.	three_prime_UTR	52518654	52519164	.	-	.	ID=Sb03g026120.1_utr_1;Parent=Sb03g026120.1
chromosome_3	.	three_prime_UTR	52818284	52818736	.	+	.	ID=Sb03g026230.1_utr_1;Parent=Sb03g026230.1
chromosome_3	.	three_prime_UTR	52832723	52833209	.	+	.	ID=Sb03g026240.1_utr_1;Parent=Sb03g026240.1
chromosome_3	.	three_prime_UTR	52890598	52890901	.	-	.	ID=Sb03g026290.1_utr_1;Parent=Sb03g026290.1
chromosome_3	.	three_prime_UTR	53131814	53132216	.	-	.	ID=Sb03g026370.1_utr_1;Parent=Sb03g026370.1
chromosome_3	.	three_prime_UTR	53200904	53201146	.	+	.	ID=Sb03g026410.1_utr_1;Parent=Sb03g026410.1
chromosome_3	.	three_prime_UTR	53301373	53301710	.	-	.	ID=Sb03g026490.1_utr_1;Parent=Sb03g026490.1
chromosome_3	.	three_prime_UTR	53361107	53361306	.	+	.	ID=Sb03g026550.1_utr_1;Parent=Sb03g026550.1
chromosome_3	.	three_prime_UTR	53747136	53747177	.	+	.	ID=Sb03g026810.1_utr_1;Parent=Sb03g026810.1
chromosome_3	.	three_prime_UTR	53754166	53754174	.	+	.	ID=Sb03g026830.1_utr_1;Parent=Sb03g026830.1
chromosome_3	.	three_prime_UTR	54110780	54111144	.	+	.	ID=Sb03g026970.1_utr_1;Parent=Sb03g026970.1
chromosome_3	.	three_prime_UTR	54120224	54120504	.	-	.	ID=Sb03g026990.1_utr_1;Parent=Sb03g026990.1
chromosome_3	.	three_prime_UTR	54151551	54151987	.	+	.	ID=Sb03g027010.1_utr_1;Parent=Sb03g027010.1
chromosome_3	.	three_prime_UTR	54247331	54247948	.	-	.	ID=Sb03g027060.1_utr_1;Parent=Sb03g027060.1
chromosome_3	.	three_prime_UTR	54759316	54759626	.	+	.	ID=Sb03g027260.1_utr_1;Parent=Sb03g027260.1
chromosome_3	.	three_prime_UTR	54827388	54827880	.	+	.	ID=Sb03g027330.1_utr_1;Parent=Sb03g027330.1
chromosome_3	.	three_prime_UTR	54875575	54875849	.	-	.	ID=Sb03g027380.1_utr_1;Parent=Sb03g027380.1
chromosome_3	.	three_prime_UTR	55189467	55189723	.	+	.	ID=Sb03g027540.1_utr_1;Parent=Sb03g027540.1
chromosome_3	.	three_prime_UTR	55207580	55207890	.	+	.	ID=Sb03g027560.1_utr_1;Parent=Sb03g027560.1
chromosome_3	.	three_prime_UTR	55272701	55272959	.	-	.	ID=Sb03g027600.1_utr_1;Parent=Sb03g027600.1
chromosome_3	.	three_prime_UTR	55380073	55380458	.	+	.	ID=Sb03g027710.1_utr_1;Parent=Sb03g027710.1
chromosome_3	.	three_prime_UTR	55391597	55392017	.	-	.	ID=Sb03g027730.1_utr_1;Parent=Sb03g027730.1
chromosome_3	.	three_prime_UTR	55488697	55488858	.	+	.	ID=Sb03g027830.1_utr_1;Parent=Sb03g027830.1
chromosome_3	.	three_prime_UTR	55649287	55649920	.	-	.	ID=Sb03g027960.1_utr_1;Parent=Sb03g027960.1
chromosome_3	.	three_prime_UTR	55734078	55734392	.	-	.	ID=Sb03g028000.1_utr_1;Parent=Sb03g028000.1
chromosome_3	.	three_prime_UTR	55741844	55742083	.	+	.	ID=Sb03g028010.3_utr_1;Parent=Sb03g028010.3
chromosome_3	.	three_prime_UTR	55805843	55806220	.	-	.	ID=Sb03g028060.1_utr_1;Parent=Sb03g028060.1
chromosome_3	.	three_prime_UTR	55911411	55911681	.	-	.	ID=Sb03g028150.1_utr_1;Parent=Sb03g028150.1
chromosome_3	.	three_prime_UTR	56194690	56194807	.	-	.	ID=Sb03g028366.3_utr_1;Parent=Sb03g028366.3
chromosome_3	.	three_prime_UTR	56193950	56194592	.	-	.	ID=Sb03g028366.3_utr_2;Parent=Sb03g028366.3
chromosome_3	.	three_prime_UTR	56244120	56244388	.	+	.	ID=Sb03g028370.1_utr_1;Parent=Sb03g028370.1
chromosome_3	.	three_prime_UTR	56265363	56265739	.	-	.	ID=Sb03g028400.2_utr_1;Parent=Sb03g028400.2
chromosome_3	.	three_prime_UTR	56296290	56296638	.	+	.	ID=Sb03g028430.1_utr_1;Parent=Sb03g028430.1
chromosome_3	.	three_prime_UTR	56437453	56437882	.	+	.	ID=Sb03g028500.1_utr_1;Parent=Sb03g028500.1
chromosome_3	.	three_prime_UTR	56584050	56584428	.	+	.	ID=Sb03g028630.1_utr_1;Parent=Sb03g028630.1
chromosome_3	.	three_prime_UTR	56775084	56775540	.	-	.	ID=Sb03g028740.2_utr_1;Parent=Sb03g028740.2
chromosome_3	.	three_prime_UTR	56856632	56856664	.	+	.	ID=Sb03g028755.1_utr_1;Parent=Sb03g028755.1
chromosome_3	.	three_prime_UTR	56856753	56857007	.	+	.	ID=Sb03g028755.1_utr_2;Parent=Sb03g028755.1
chromosome_3	.	three_prime_UTR	57017132	57017409	.	+	.	ID=Sb03g028850.1_utr_1;Parent=Sb03g028850.1
chromosome_3	.	three_prime_UTR	57028434	57028939	.	+	.	ID=Sb03g028860.1_utr_1;Parent=Sb03g028860.1
chromosome_3	.	three_prime_UTR	57171164	57171427	.	-	.	ID=Sb03g029020.1_utr_1;Parent=Sb03g029020.1
chromosome_3	.	three_prime_UTR	57261444	57261766	.	+	.	ID=Sb03g029120.1_utr_1;Parent=Sb03g029120.1
chromosome_3	.	three_prime_UTR	57262149	57262381	.	-	.	ID=Sb03g029130.1_utr_1;Parent=Sb03g029130.1
chromosome_3	.	three_prime_UTR	57300452	57300986	.	+	.	ID=Sb03g029160.1_utr_1;Parent=Sb03g029160.1
chromosome_3	.	three_prime_UTR	57320066	57320518	.	+	.	ID=Sb03g029170.1_utr_1;Parent=Sb03g029170.1
chromosome_3	.	three_prime_UTR	57328725	57329061	.	+	.	ID=Sb03g029180.1_utr_1;Parent=Sb03g029180.1
chromosome_3	.	three_prime_UTR	57370766	57371081	.	-	.	ID=Sb03g029260.1_utr_1;Parent=Sb03g029260.1
chromosome_3	.	three_prime_UTR	57439748	57440122	.	-	.	ID=Sb03g029310.1_utr_1;Parent=Sb03g029310.1
chromosome_3	.	three_prime_UTR	57771231	57771550	.	+	.	ID=Sb03g029530.1_utr_1;Parent=Sb03g029530.1
chromosome_3	.	three_prime_UTR	57770967	57771006	.	+	.	ID=Sb03g029530.3_utr_1;Parent=Sb03g029530.3
chromosome_3	.	three_prime_UTR	57776085	57776335	.	+	.	ID=Sb03g029540.1_utr_1;Parent=Sb03g029540.1
chromosome_3	.	three_prime_UTR	57806951	57807201	.	+	.	ID=Sb03g029570.1_utr_1;Parent=Sb03g029570.1
chromosome_3	.	three_prime_UTR	57928210	57928523	.	+	.	ID=Sb03g029720.1_utr_1;Parent=Sb03g029720.1
chromosome_3	.	three_prime_UTR	58071248	58071494	.	-	.	ID=Sb03g029830.1_utr_1;Parent=Sb03g029830.1
chromosome_3	.	three_prime_UTR	58072621	58073074	.	-	.	ID=Sb03g029840.1_utr_1;Parent=Sb03g029840.1
chromosome_3	.	three_prime_UTR	58136136	58136336	.	+	.	ID=Sb03g029870.1_utr_1;Parent=Sb03g029870.1
chromosome_3	.	three_prime_UTR	58326188	58326408	.	-	.	ID=Sb03g030040.1_utr_1;Parent=Sb03g030040.1
chromosome_3	.	three_prime_UTR	58335443	58335764	.	-	.	ID=Sb03g030050.1_utr_1;Parent=Sb03g030050.1
chromosome_3	.	three_prime_UTR	58352903	58353250	.	+	.	ID=Sb03g030060.1_utr_1;Parent=Sb03g030060.1
chromosome_3	.	three_prime_UTR	58400026	58400203	.	+	.	ID=Sb03g030100.1_utr_1;Parent=Sb03g030100.1
chromosome_3	.	three_prime_UTR	58541151	58541445	.	-	.	ID=Sb03g030300.1_utr_1;Parent=Sb03g030300.1
chromosome_3	.	three_prime_UTR	58596018	58596184	.	-	.	ID=Sb03g030350.1_utr_1;Parent=Sb03g030350.1
chromosome_3	.	three_prime_UTR	58605094	58605270	.	+	.	ID=Sb03g030360.1_utr_1;Parent=Sb03g030360.1
chromosome_3	.	three_prime_UTR	58606162	58606537	.	-	.	ID=Sb03g030370.2_utr_1;Parent=Sb03g030370.2
chromosome_3	.	three_prime_UTR	58670906	58671156	.	+	.	ID=Sb03g030430.1_utr_1;Parent=Sb03g030430.1
chromosome_3	.	three_prime_UTR	58749464	58749679	.	+	.	ID=Sb03g030490.1_utr_1;Parent=Sb03g030490.1
chromosome_3	.	three_prime_UTR	58754421	58754602	.	+	.	ID=Sb03g030500.1_utr_1;Parent=Sb03g030500.1
chromosome_3	.	three_prime_UTR	58787794	58787968	.	+	.	ID=Sb03g030570.1_utr_1;Parent=Sb03g030570.1
chromosome_3	.	three_prime_UTR	58814182	58814382	.	-	.	ID=Sb03g030600.1_utr_1;Parent=Sb03g030600.1
chromosome_3	.	three_prime_UTR	58877899	58878227	.	-	.	ID=Sb03g030660.1_utr_1;Parent=Sb03g030660.1
chromosome_3	.	three_prime_UTR	59188576	59188818	.	-	.	ID=Sb03g030840.1_utr_1;Parent=Sb03g030840.1
chromosome_3	.	three_prime_UTR	59204549	59204619	.	-	.	ID=Sb03g030860.1_utr_1;Parent=Sb03g030860.1
chromosome_3	.	three_prime_UTR	59228728	59229056	.	-	.	ID=Sb03g030890.1_utr_1;Parent=Sb03g030890.1
chromosome_3	.	three_prime_UTR	59279692	59279933	.	-	.	ID=Sb03g030950.1_utr_1;Parent=Sb03g030950.1
chromosome_3	.	three_prime_UTR	59298830	59298960	.	+	.	ID=Sb03g030980.1_utr_1;Parent=Sb03g030980.1
chromosome_3	.	three_prime_UTR	59322452	59322761	.	+	.	ID=Sb03g030995.1_utr_1;Parent=Sb03g030995.1
chromosome_3	.	three_prime_UTR	59605855	59606180	.	-	.	ID=Sb03g031230.1_utr_1;Parent=Sb03g031230.1
chromosome_3	.	three_prime_UTR	59629538	59629813	.	-	.	ID=Sb03g031270.2_utr_1;Parent=Sb03g031270.2
chromosome_3	.	three_prime_UTR	59644075	59644355	.	+	.	ID=Sb03g031290.1_utr_1;Parent=Sb03g031290.1
chromosome_3	.	three_prime_UTR	59708687	59708885	.	-	.	ID=Sb03g031330.1_utr_1;Parent=Sb03g031330.1
chromosome_3	.	three_prime_UTR	59858157	59858551	.	+	.	ID=Sb03g031470.1_utr_1;Parent=Sb03g031470.1
chromosome_3	.	three_prime_UTR	59892249	59892553	.	+	.	ID=Sb03g031520.1_utr_1;Parent=Sb03g031520.1
chromosome_3	.	three_prime_UTR	60141672	60141969	.	+	.	ID=Sb03g031760.1_utr_1;Parent=Sb03g031760.1
chromosome_3	.	three_prime_UTR	60213516	60213837	.	-	.	ID=Sb03g031860.1_utr_1;Parent=Sb03g031860.1
chromosome_3	.	three_prime_UTR	60251392	60251667	.	-	.	ID=Sb03g031880.1_utr_1;Parent=Sb03g031880.1
chromosome_3	.	three_prime_UTR	60361292	60361667	.	+	.	ID=Sb03g031950.1_utr_1;Parent=Sb03g031950.1
chromosome_3	.	three_prime_UTR	60438596	60438884	.	-	.	ID=Sb03g032040.1_utr_1;Parent=Sb03g032040.1
chromosome_3	.	three_prime_UTR	60444620	60444879	.	-	.	ID=Sb03g032050.1_utr_1;Parent=Sb03g032050.1
chromosome_3	.	three_prime_UTR	60509882	60510063	.	+	.	ID=Sb03g032080.1_utr_1;Parent=Sb03g032080.1
chromosome_3	.	three_prime_UTR	60515068	60515370	.	+	.	ID=Sb03g032090.1_utr_1;Parent=Sb03g032090.1
chromosome_3	.	three_prime_UTR	60664101	60664476	.	-	.	ID=Sb03g032235.1_utr_1;Parent=Sb03g032235.1
chromosome_3	.	three_prime_UTR	60742330	60742813	.	+	.	ID=Sb03g032290.1_utr_1;Parent=Sb03g032290.1
chromosome_3	.	three_prime_UTR	60824613	60824907	.	-	.	ID=Sb03g032380.1_utr_1;Parent=Sb03g032380.1
chromosome_3	.	three_prime_UTR	60851852	60852164	.	+	.	ID=Sb03g032420.1_utr_1;Parent=Sb03g032420.1
chromosome_3	.	three_prime_UTR	60978401	60978804	.	+	.	ID=Sb03g032530.1_utr_1;Parent=Sb03g032530.1
chromosome_3	.	three_prime_UTR	60987228	60987592	.	+	.	ID=Sb03g032550.1_utr_1;Parent=Sb03g032550.1
chromosome_3	.	three_prime_UTR	61148331	61148556	.	-	.	ID=Sb03g032720.1_utr_1;Parent=Sb03g032720.1
chromosome_3	.	three_prime_UTR	61309570	61309720	.	-	.	ID=Sb03g032880.1_utr_1;Parent=Sb03g032880.1
chromosome_3	.	three_prime_UTR	61330256	61330519	.	+	.	ID=Sb03g032930.1_utr_1;Parent=Sb03g032930.1
chromosome_3	.	three_prime_UTR	61345815	61346358	.	-	.	ID=Sb03g032950.1_utr_1;Parent=Sb03g032950.1
chromosome_3	.	three_prime_UTR	61449283	61449833	.	-	.	ID=Sb03g033040.5_utr_1;Parent=Sb03g033040.5
chromosome_3	.	three_prime_UTR	61449283	61449883	.	-	.	ID=Sb03g033040.7_utr_1;Parent=Sb03g033040.7
chromosome_3	.	three_prime_UTR	61502724	61503094	.	-	.	ID=Sb03g033090.1_utr_1;Parent=Sb03g033090.1
chromosome_3	.	three_prime_UTR	61518499	61518721	.	+	.	ID=Sb03g033120.1_utr_1;Parent=Sb03g033120.1
chromosome_3	.	three_prime_UTR	61526736	61526952	.	-	.	ID=Sb03g033140.1_utr_1;Parent=Sb03g033140.1
chromosome_3	.	three_prime_UTR	61558143	61558456	.	+	.	ID=Sb03g033180.1_utr_1;Parent=Sb03g033180.1
chromosome_3	.	three_prime_UTR	61577777	61578029	.	+	.	ID=Sb03g033220.1_utr_1;Parent=Sb03g033220.1
chromosome_3	.	three_prime_UTR	61577777	61578029	.	+	.	ID=Sb03g033220.2_utr_1;Parent=Sb03g033220.2
chromosome_3	.	three_prime_UTR	61578165	61578422	.	-	.	ID=Sb03g033230.1_utr_1;Parent=Sb03g033230.1
chromosome_3	.	three_prime_UTR	61679928	61680151	.	+	.	ID=Sb03g033320.1_utr_1;Parent=Sb03g033320.1
chromosome_3	.	three_prime_UTR	61718749	61719184	.	+	.	ID=Sb03g033390.1_utr_1;Parent=Sb03g033390.1
chromosome_3	.	three_prime_UTR	61831804	61832436	.	+	.	ID=Sb03g033560.1_utr_1;Parent=Sb03g033560.1
chromosome_3	.	three_prime_UTR	61909979	61910103	.	-	.	ID=Sb03g033670.1_utr_1;Parent=Sb03g033670.1
chromosome_3	.	three_prime_UTR	62019999	62020243	.	+	.	ID=Sb03g033760.1_utr_1;Parent=Sb03g033760.1
chromosome_3	.	three_prime_UTR	62154499	62154662	.	+	.	ID=Sb03g033900.1_utr_1;Parent=Sb03g033900.1
chromosome_3	.	three_prime_UTR	62170499	62170772	.	+	.	ID=Sb03g033920.2_utr_1;Parent=Sb03g033920.2
chromosome_3	.	three_prime_UTR	62248434	62248609	.	-	.	ID=Sb03g034060.1_utr_1;Parent=Sb03g034060.1
chromosome_3	.	three_prime_UTR	62283849	62284134	.	+	.	ID=Sb03g034070.1_utr_1;Parent=Sb03g034070.1
chromosome_3	.	three_prime_UTR	62293102	62293299	.	-	.	ID=Sb03g034090.1_utr_1;Parent=Sb03g034090.1
chromosome_3	.	three_prime_UTR	62417187	62417452	.	+	.	ID=Sb03g034200.1_utr_1;Parent=Sb03g034200.1
chromosome_3	.	three_prime_UTR	62426512	62426773	.	+	.	ID=Sb03g034210.1_utr_1;Parent=Sb03g034210.1
chromosome_3	.	three_prime_UTR	62498073	62498380	.	+	.	ID=Sb03g034280.1_utr_1;Parent=Sb03g034280.1
chromosome_3	.	three_prime_UTR	62698868	62699234	.	-	.	ID=Sb03g034510.1_utr_1;Parent=Sb03g034510.1
chromosome_3	.	three_prime_UTR	62799189	62799518	.	+	.	ID=Sb03g034620.1_utr_1;Parent=Sb03g034620.1
chromosome_3	.	three_prime_UTR	62803812	62804135	.	+	.	ID=Sb03g034630.1_utr_1;Parent=Sb03g034630.1
chromosome_3	.	three_prime_UTR	62806280	62806839	.	-	.	ID=Sb03g034640.1_utr_1;Parent=Sb03g034640.1
chromosome_3	.	three_prime_UTR	62965894	62966384	.	+	.	ID=Sb03g034790.1_utr_1;Parent=Sb03g034790.1
chromosome_3	.	three_prime_UTR	62967044	62967245	.	-	.	ID=Sb03g034800.1_utr_1;Parent=Sb03g034800.1
chromosome_3	.	three_prime_UTR	62975585	62975866	.	-	.	ID=Sb03g034810.1_utr_1;Parent=Sb03g034810.1
chromosome_3	.	three_prime_UTR	62985683	62985869	.	+	.	ID=Sb03g034820.1_utr_1;Parent=Sb03g034820.1
chromosome_3	.	three_prime_UTR	63023589	63023824	.	-	.	ID=Sb03g034890.1_utr_1;Parent=Sb03g034890.1
chromosome_3	.	three_prime_UTR	63187756	63187767	.	+	.	ID=Sb03g035010.1_utr_1;Parent=Sb03g035010.1
chromosome_3	.	three_prime_UTR	63299657	63300149	.	-	.	ID=Sb03g035130.3_utr_1;Parent=Sb03g035130.3
chromosome_3	.	three_prime_UTR	63370834	63371201	.	-	.	ID=Sb03g035220.1_utr_1;Parent=Sb03g035220.1
chromosome_3	.	three_prime_UTR	63460265	63460524	.	-	.	ID=Sb03g035300.1_utr_1;Parent=Sb03g035300.1
chromosome_3	.	three_prime_UTR	63530165	63530600	.	-	.	ID=Sb03g035420.1_utr_1;Parent=Sb03g035420.1
chromosome_3	.	three_prime_UTR	63548882	63549252	.	-	.	ID=Sb03g035460.1_utr_1;Parent=Sb03g035460.1
chromosome_3	.	three_prime_UTR	63591362	63591600	.	-	.	ID=Sb03g035520.1_utr_1;Parent=Sb03g035520.1
chromosome_3	.	three_prime_UTR	63672046	63672409	.	-	.	ID=Sb03g035670.1_utr_1;Parent=Sb03g035670.1
chromosome_3	.	three_prime_UTR	63680348	63680814	.	-	.	ID=Sb03g035680.1_utr_1;Parent=Sb03g035680.1
chromosome_3	.	three_prime_UTR	63735660	63736092	.	+	.	ID=Sb03g035720.1_utr_1;Parent=Sb03g035720.1
chromosome_3	.	three_prime_UTR	63890632	63891097	.	+	.	ID=Sb03g035880.1_utr_1;Parent=Sb03g035880.1
chromosome_3	.	three_prime_UTR	63930026	63930072	.	+	.	ID=Sb03g035910.1_utr_1;Parent=Sb03g035910.1
chromosome_3	.	three_prime_UTR	63995575	63995967	.	+	.	ID=Sb03g035980.1_utr_1;Parent=Sb03g035980.1
chromosome_3	.	three_prime_UTR	64010663	64011190	.	+	.	ID=Sb03g036000.1_utr_1;Parent=Sb03g036000.1
chromosome_3	.	three_prime_UTR	64125727	64125904	.	-	.	ID=Sb03g036090.1_utr_1;Parent=Sb03g036090.1
chromosome_3	.	three_prime_UTR	64156983	64157143	.	-	.	ID=Sb03g036140.1_utr_1;Parent=Sb03g036140.1
chromosome_3	.	three_prime_UTR	64251639	64251968	.	-	.	ID=Sb03g036210.1_utr_1;Parent=Sb03g036210.1
chromosome_3	.	three_prime_UTR	64258311	64258648	.	-	.	ID=Sb03g036220.1_utr_1;Parent=Sb03g036220.1
chromosome_3	.	three_prime_UTR	64519848	64519907	.	-	.	ID=Sb03g036470.1_utr_1;Parent=Sb03g036470.1
chromosome_3	.	three_prime_UTR	64749999	64750209	.	+	.	ID=Sb03g036660.1_utr_1;Parent=Sb03g036660.1
chromosome_3	.	three_prime_UTR	64834558	64834573	.	-	.	ID=Sb03g036750.1_utr_1;Parent=Sb03g036750.1
chromosome_3	.	three_prime_UTR	64933547	64933570	.	+	.	ID=Sb03g036880.1_utr_1;Parent=Sb03g036880.1
chromosome_3	.	three_prime_UTR	64942783	64942982	.	+	.	ID=Sb03g036900.1_utr_1;Parent=Sb03g036900.1
chromosome_3	.	three_prime_UTR	64954641	64954945	.	-	.	ID=Sb03g036920.2_utr_1;Parent=Sb03g036920.2
chromosome_3	.	three_prime_UTR	65004786	65005126	.	+	.	ID=Sb03g036980.1_utr_1;Parent=Sb03g036980.1
chromosome_3	.	three_prime_UTR	65005254	65005505	.	-	.	ID=Sb03g036990.1_utr_1;Parent=Sb03g036990.1
chromosome_3	.	three_prime_UTR	65059359	65059618	.	-	.	ID=Sb03g037050.2_utr_1;Parent=Sb03g037050.2
chromosome_3	.	three_prime_UTR	65112520	65112792	.	+	.	ID=Sb03g037080.1_utr_1;Parent=Sb03g037080.1
chromosome_3	.	three_prime_UTR	65182892	65183119	.	+	.	ID=Sb03g037160.1_utr_1;Parent=Sb03g037160.1
chromosome_3	.	three_prime_UTR	65267421	65267781	.	-	.	ID=Sb03g037290.1_utr_1;Parent=Sb03g037290.1
chromosome_3	.	three_prime_UTR	65294338	65294633	.	+	.	ID=Sb03g037310.1_utr_1;Parent=Sb03g037310.1
chromosome_3	.	three_prime_UTR	65335576	65335576	.	+	.	ID=Sb03g037370.1_utr_1;Parent=Sb03g037370.1
chromosome_3	.	three_prime_UTR	65335576	65335675	.	+	.	ID=Sb03g037370.2_utr_1;Parent=Sb03g037370.2
chromosome_3	.	three_prime_UTR	65361649	65361827	.	-	.	ID=Sb03g037400.2_utr_1;Parent=Sb03g037400.2
chromosome_3	.	three_prime_UTR	65365754	65365991	.	-	.	ID=Sb03g037410.1_utr_1;Parent=Sb03g037410.1
chromosome_3	.	three_prime_UTR	65395511	65395827	.	-	.	ID=Sb03g037470.1_utr_1;Parent=Sb03g037470.1
chromosome_3	.	three_prime_UTR	65415735	65415968	.	+	.	ID=Sb03g037490.1_utr_1;Parent=Sb03g037490.1
chromosome_3	.	three_prime_UTR	65466938	65467200	.	+	.	ID=Sb03g037550.1_utr_1;Parent=Sb03g037550.1
chromosome_3	.	three_prime_UTR	65581703	65582051	.	+	.	ID=Sb03g037640.1_utr_1;Parent=Sb03g037640.1
chromosome_3	.	three_prime_UTR	65587199	65587224	.	+	.	ID=Sb03g037645.1_utr_1;Parent=Sb03g037645.1
chromosome_3	.	three_prime_UTR	65684291	65684533	.	+	.	ID=Sb03g037720.1_utr_1;Parent=Sb03g037720.1
chromosome_3	.	three_prime_UTR	65724787	65725096	.	+	.	ID=Sb03g037760.1_utr_1;Parent=Sb03g037760.1
chromosome_3	.	three_prime_UTR	65756378	65756630	.	+	.	ID=Sb03g037800.1_utr_1;Parent=Sb03g037800.1
chromosome_3	.	three_prime_UTR	65773181	65773579	.	-	.	ID=Sb03g037840.1_utr_1;Parent=Sb03g037840.1
chromosome_3	.	three_prime_UTR	65785702	65786109	.	-	.	ID=Sb03g037870.1_utr_1;Parent=Sb03g037870.1
chromosome_3	.	three_prime_UTR	65831178	65831397	.	-	.	ID=Sb03g037940.1_utr_1;Parent=Sb03g037940.1
chromosome_3	.	three_prime_UTR	65840417	65840766	.	-	.	ID=Sb03g037950.1_utr_1;Parent=Sb03g037950.1
chromosome_3	.	three_prime_UTR	66050573	66050866	.	+	.	ID=Sb03g038100.1_utr_1;Parent=Sb03g038100.1
chromosome_3	.	three_prime_UTR	66076276	66076419	.	-	.	ID=Sb03g038150.1_utr_1;Parent=Sb03g038150.1
chromosome_3	.	three_prime_UTR	66146106	66146352	.	+	.	ID=Sb03g038210.1_utr_1;Parent=Sb03g038210.1
chromosome_3	.	three_prime_UTR	66153718	66153860	.	-	.	ID=Sb03g038230.1_utr_1;Parent=Sb03g038230.1
chromosome_3	.	three_prime_UTR	66180555	66180819	.	-	.	ID=Sb03g038250.1_utr_1;Parent=Sb03g038250.1
chromosome_3	.	three_prime_UTR	66244049	66244247	.	+	.	ID=Sb03g038310.1_utr_1;Parent=Sb03g038310.1
[truncated: 1,736 more rows]
