# Supplementary material for: An integrated and comparative approach towards identification, characterization and functional annotation of candidate genes for drought tolerance in sorghum (Sorghum bicolor (L.) Moench)
Source: BMC Genet. 2017 Dec 22;18:119. doi: 10.1186/s12863-017-0584-5 (PMC5741957; doi:10.1186/s12863-017-0584-5)
Supplement: Supplementary file 4 — Description of functional annotation of novel drought responsive proteins using BlastP. (XLSX 47 kb) [file 12863_2017_584_MOESM4_ESM.xlsx]

## Sheet: Bit_score_for_blast_best_hits
Additional file 12:Description of functional annotation of novel drought responsive proteins using blastP selected based on bit score for blast best hit
query id	subject id	% identity	alignment-length	mismatches	gap opens	q. start	q. end	s. start	s. end	E-value	Bit score
ID=chromosome_8.g5449.t1	gi|50878355|gb|AAT85130.1|	31.72	804	453	18	51	801	8	768	1e-75	291
ID=chromosome_8.g6316.t1	gi|108862784|gb|ABA99443.2|	46.72	137	64	2	196	327	261	393	6e-19	101
ID=chromosome_8.g6315.t1	gi|50838931|gb|AAT81692.1|	74.91	287	71	1	1	286	1	287	3e-129	468
ID=chromosome_8.g6317.t1	gi|242093128|ref|XP_002437054.1|	89.09	220	24	0	356	575	100	319	5e-88	332
ID=chromosome_8.g5450.t1	gi|23928444|gb|AAN40030.1|	73.48	920	233	6	1	917	876	1787	0	1411
ID=chromosome_8.g785.t1	gi|242048858|ref|XP_002462173.1|	65	80	27	1	1	79	1	80	6e-18	97.8
ID=chromosome_8.g6312.t1	gi|242064570|ref|XP_002453574.1|	84.25	254	31	1	228	481	19	263	4e-108	398
ID=chromosome_8.g6543.t1	gi|47777457|gb|AAT38090.1|	75	180	45	0	1	180	722	901	4e-78	295
ID=chromosome_8.g6540.t1	gi|514757801|ref|XP_004963875.1|	63.61	305	108	2	1	304	1	303	2e-95	355
ID=chromosome_8.g6539.t1	gi|24421684|gb|AAN60991.1|	59.16	573	209	6	1	570	568	1118	0	693
ID=chromosome_8.g6311.t1	gi|242061522|ref|XP_002452050.1|	91.3	69	6	0	173	241	171	239	6e-29	133
ID=chromosome_2.g9715.t1	gi|475544744|gb|EMT10382.1|	57.79	462	185	2	16	467	16	477	2e-158	565
ID=chromosome_2.g7076.t1	gi|242043228|ref|XP_002459485.1|	67.65	136	42	1	1	134	1	136	5e-27	125
ID=chromosome_2.g9077.t1	gi|18390102|gb|AAL68847.1|AF466199_6	89.19	111	12	0	1	111	1	111	7e-54	214
ID=chromosome_2.g9085.t1	gi|514729853|ref|XP_004956799.1|	78.57	56	11	1	22	77	22	76	3e-15	86.7
ID=chromosome_2.g8669.t1	gi|242061248|ref|XP_002451913.1|	97.5	120	3	0	1	120	44	163	9e-65	251
ID=chromosome_2.g9079.t1	gi|242053217|ref|XP_002455754.1|	70.45	440	48	6	1	376	473	894	2e-98	365
ID=chromosome_2.g9078.t1	gi|242042654|ref|XP_002459198.1|	91.25	80	7	0	1	80	88	167	6e-36	155
ID=chromosome_2.g3153.t1	gi|38347305|emb|CAE02300.2|	55.54	569	196	9	63	593	872	1421	3e-174	617
ID=chromosome_7.g2794.t1	gi|38567922|emb|CAE75905.1|	53.85	403	156	6	364	746	232	624	2e-104	386
ID=chromosome_7.g9623.t1	gi|242072686|ref|XP_002446279.1|	98.02	101	2	0	22	122	52	152	3e-53	213
ID=chromosome_7.g2798.t1	gi|242039845|ref|XP_002467317.1|	77.36	106	24	0	1	106	19	124	6e-42	175
ID=chromosome_7.g8421.t1	gi|514788387|ref|XP_004971555.1|	48.84	172	68	3	1	166	1	158	1e-36	157
ID=chromosome_7.g3173.t1	gi|91795223|gb|ABE60891.1|	76.08	556	131	2	153	706	385	940	0	823
ID=chromosome_7.g188.t1	gi|514792052|ref|XP_004972479.1|	72.27	440	112	6	3	436	28	463	0	647
ID=chromosome_3.g333.t1	gi|414591157|tpg|DAA41728.1|	80.43	92	18	0	4	95	76	167	1e-17	94.4
ID=chromosome_3.g8058.t1	gi|514789633|ref|XP_004971873.1|	53.05	213	98	2	1	212	43	254	7e-56	222
ID=chromosome_3.g9504.t1	gi|242078201|ref|XP_002443869.1|	75.43	525	124	2	1	520	1	525	0	790
ID=chromosome_3.g7149.t1	gi|514769959|ref|XP_004966878.1|	75.68	111	27	0	1	111	446	556	1e-45	187
ID=chromosome_3.g11048.t1	gi|242044282|ref|XP_002460012.1|	97.97	296	6	0	1	296	939	1234	9e-166	588
ID=chromosome_3.g7464.t1	gi|38347309|emb|CAE02304.2|	55.26	333	139	4	3	334	292	615	4e-78	299
ID=chromosome_3.g7154.t1	gi|77555192|gb|ABA97988.1|	47.23	415	192	4	9	422	5	393	3e-96	359
ID=chromosome_3.g7150.t1	gi|242057585|ref|XP_002457938.1|	77.08	96	22	0	1	96	663	758	4e-26	122
ID=chromosome_3.g11598.t1	gi|414878772|tpg|DAA55903.1|	86.08	79	11	0	1	79	27	105	7e-25	118
ID=chromosome_3.g7463.t1	gi|4539662|gb|AAD22155.1|AF061282_8	51.4	214	64	2	1	174	635	848	4e-57	225
ID=chromosome_3.g9503.t1	gi|38345144|emb|CAE02960.2|	60.73	657	238	4	19	674	18	655	0	739
ID=chromosome_1.g9335.t1	gi|92429665|gb|ABE77198.1|	45.65	138	52	5	1	129	8	131	3e-16	90.5
ID=chromosome_1.g8259.t1	gi|108710088|gb|ABF97883.1|	65.31	689	216	4	1	687	595	1262	0	929
ID=chromosome_1.g3255.t1	gi|514738665|ref|XP_004959190.1|	50.51	891	300	13	90	875	67	921	0	825
ID=chromosome_1.g4038.t1	gi|242071717|ref|XP_002451135.1|	43.87	269	128	8	16	273	534	790	1e-44	186
ID=chromosome_1.g9058.t1	gi|242095940|ref|XP_002438460.1|	94.08	355	10	1	1	355	1064	1407	0	655
ID=chromosome_1.g10781.t1	gi|413956686|gb|AFW89335.1|	98.76	241	3	0	20	260	92	332	4e-138	496
ID=chromosome_9.g7133.t1	gi|77552305|gb|ABA95102.1|	54.88	1948	691	22	377	2258	271	2096	0	2133
ID=chromosome_9.g2235.t1	gi|116309291|emb|CAH66381.1|	48.94	282	100	4	1	273	207	453	9e-67	259
ID=chromosome_9.g7004.t1	gi|218186479|gb|EEC68906.1|	62.34	77	29	0	1	77	1	77	2e-21	107
ID=chromosome_9.g1638.t1	gi|242089907|ref|XP_002440786.1|	96.74	337	11	0	76	412	93	429	3e-154	551
ID=chromosome_9.g3740.t1	gi|18390106|gb|AAL68851.1|AF466199_10	86.03	179	25	0	2	180	575	753	2e-88	330
ID=chromosome_9.g3739.t1	gi|253759753|ref|XP_002488945.1|	57.75	71	24	1	1	71	54	118	7e-14	82
ID=chromosome_9.g7132.t1	gi|242070937|ref|XP_002450745.1|	69.62	293	71	1	291	583	562	836	1e-99	370
ID=chromosome_9.g1056.t1	gi|242254053|gb|ACS88374.1|	56.29	151	65	1	52	202	302	451	3e-23	114
ID=chromosome_9.g8613.t1	gi|242070717|ref|XP_002450635.1|	80.23	86	17	0	64	149	1129	1214	5e-34	148
ID=chromosome_9.g281.t1	gi|4539660|gb|AAD22153.1|AF061282_6	97.5	840	21	0	228	1067	32	871	0	1524
ID=chromosome_9.g3737.t1	gi|242090071|ref|XP_002440868.1|	69.01	171	48	1	1	166	1	171	6e-58	228
ID=chromosome_9.g7002.t1	gi|242071967|ref|XP_002451260.1|	99.6	249	1	0	1	249	284	532	2e-127	460
ID=chromosome_9.g1637.t1	gi|242057143|ref|XP_002457717.1|	86.67	60	8	0	1	60	336	395	2e-23	114
ID=chromosome_9.g7910.t1	gi|195648444|gb|ACG43690.1|	75	64	7	5	51	113	1	56	6e-13	79
ID=chromosome_10.g1600.t1	gi|413952549|gb|AFW85198.1|	76.72	232	45	4	1	230	11	235	1e-73	281
ID=chromosome_10.g5792.t1	gi|242039663|ref|XP_002467226.1|	80.74	353	47	1	51	403	670	1001	2e-158	565
ID=chromosome_10.g8800.t1	gi|238915489|gb|ACR78251.1|	94.29	70	4	0	1	70	801	870	6e-35	152
ID=chromosome_10.g5794.t1	gi|242254053|gb|ACS88374.1|	59.57	277	110	2	209	485	302	576	1e-73	283
ID=chromosome_10.g5789.t1	gi|4680203|gb|AAD27566.1|AF114171_7	86.17	716	12	2	1	680	409	1073	0	1247
ID=chromosome_10.g5793.t1	gi|22208462|gb|AAM94291.1|	45.8	131	56	1	1	116	123	253	5e-27	125
ID=chromosome_10.g318.t1	gi|226528344|ref|NP_001143682.1|	58.9	73	28	2	1	71	1	73	6e-11	72.8
ID=chromosome_10.g2425.t1	gi|242068453|ref|XP_002449503.1|	86.57	134	15	1	1	131	552	685	7e-64	251
ID=chromosome_10.g1407.t1	gi|242096376|ref|XP_002438678.1|	100	56	0	0	1	56	371	426	2e-23	114
ID=chromosome_6.g8519.t1	gi|414585718|tpg|DAA36289.1|	89.67	542	52	4	2	542	371	909	0	925
ID=chromosome_6.g5544.t1	gi|18568253|gb|AAL75987.1|AF466204_2	85.88	170	24	0	1	170	1	170	1e-85	320
ID=chromosome_6.g6714.t1	gi|242065812|ref|XP_002454195.1|	76.4	89	21	0	8	96	798	886	2e-30	136
ID=chromosome_6.g5543.t1	gi|18568253|gb|AAL75987.1|AF466204_2	66.67	168	56	0	22	189	193	360	3e-51	207
ID=chromosome_6.g5548.t1	gi|242057585|ref|XP_002457938.1|	74.86	362	39	1	1	310	420	781	4e-134	483
ID=chromosome_6.g6713.t1	gi|242065810|ref|XP_002454194.1|	82.84	408	70	0	1	408	276	683	0	658
ID=chromosome_6.g6717.t1	gi|242095698|ref|XP_002438339.1|	95.69	116	5	0	1	116	86	201	8e-38	161
ID=super_2457.g2089.t1	gi|242072890|ref|XP_002446381.1|	97.56	41	1	0	124	164	319	359	2e-14	84.3
ID=chromosome_4.g6934.t1	gi|38346490|emb|CAE03729.2|	62.26	159	59	1	1	158	1	159	4e-55	219
ID=chromosome_4.g8469.t1	gi|253761844|ref|XP_002489296.1|	85.48	62	9	0	1	62	81	142	8e-23	111
ID=chromosome_4.g5617.t1	gi|525333118|gb|AGR45850.1|	65.75	654	214	4	61	712	31	676	0	926
ID=chromosome_4.g7543.t1	gi|573949311|ref|XP_006656955.1|	28.17	284	175	7	2	273	21	287	6e-13	81.3
ID=chromosome_4.g332.t1	gi|242087347|ref|XP_002439506.1|	93.42	486	32	0	48	533	9	494	0	961
ID=chromosome_4.g301.t1	gi|242096376|ref|XP_002438678.1|	73.12	253	10	3	66	260	174	426	7e-91	340
ID=chromosome_4.g6935.t1	gi|62734511|gb|AAX96620.1|	42.26	407	190	9	1	387	6	387	1e-61	243
ID=chromosome_4.g7542.t1	gi|23928444|gb|AAN40030.1|	73.12	878	223	7	1	875	920	1787	0	1335
ID=chromosome_4.g958.t1	gi|413935898|gb|AFW70449.1|	64.06	128	21	4	89	208	37	147	3e-30	137
ID=chromosome_5.g5858.t1	gi|514811327|ref|XP_004980458.1|	75.14	181	45	0	389	569	4	184	4e-82	311
ID=chromosome_5.g4073.t1	gi|238915489|gb|ACR78251.1|	79.64	167	32	2	1	167	1003	1167	6e-76	288
ID=chromosome_5.g4077.t1	gi|147812751|emb|CAN59751.1|	44.06	143	40	1	1	103	161	303	3e-18	96.3
ID=chromosome_5.g5862.t1	gi|50878355|gb|AAT85130.1|	30.22	695	367	17	1	670	174	775	7e-64	251
ID=chromosome_5.g5860.t1	gi|242083348|ref|XP_002442099.1|	90.24	82	8	0	2	83	490	571	8e-38	161

## Sheet: blastP_result_with_>=80%_identi
Additional file 4: Description of functional annotation of novel drought responsive proteins using blastP selected based on bit score for blast best hit
ID=chromosome_8.g6317.t1	gi|242093128|ref|XP_002437054.1|	89.09	220	24	0	356	575	100	319	5e-88	332
ID=chromosome_8.g6312.t1	gi|242064570|ref|XP_002453574.1|	84.25	254	31	1	228	481	19	263	4e-108	398
ID=chromosome_8.g6311.t1	gi|242061522|ref|XP_002452050.1|	91.3	69	6	0	173	241	171	239	6e-29	133
ID=chromosome_2.g9077.t1	gi|18390102|gb|AAL68847.1|AF466199_6	89.19	111	12	0	1	111	1	111	7e-54	214
ID=chromosome_2.g8669.t1	gi|242061248|ref|XP_002451913.1|	97.5	120	3	0	1	120	44	163	9e-65	251
ID=chromosome_2.g9078.t1	gi|242042654|ref|XP_002459198.1|	91.25	80	7	0	1	80	88	167	6e-36	155
ID=chromosome_7.g9623.t1	gi|242072686|ref|XP_002446279.1|	98.02	101	2	0	22	122	52	152	3e-53	213
ID=chromosome_3.g333.t1	gi|414591157|tpg|DAA41728.1|	80.43	92	18	0	4	95	76	167	1e-17	94.4
ID=chromosome_3.g11048.t1	gi|242044282|ref|XP_002460012.1|	97.97	296	6	0	1	296	939	1234	9e-166	588
ID=chromosome_3.g11598.t1	gi|414878772|tpg|DAA55903.1|	86.08	79	11	0	1	79	27	105	7e-25	118
ID=chromosome_1.g9058.t1	gi|242095940|ref|XP_002438460.1|	94.08	355	10	1	1	355	1064	1407	0	655
ID=chromosome_1.g10781.t1	gi|413956686|gb|AFW89335.1|	98.76	241	3	0	20	260	92	332	4e-138	496
ID=chromosome_9.g1638.t1	gi|242089907|ref|XP_002440786.1|	96.74	337	11	0	76	412	93	429	3e-154	551
ID=chromosome_9.g3740.t1	gi|18390106|gb|AAL68851.1|AF466199_10	86.03	179	25	0	2	180	575	753	2e-88	330
ID=chromosome_9.g8613.t1	gi|242070717|ref|XP_002450635.1|	80.23	86	17	0	64	149	1129	1214	5e-34	148
ID=chromosome_9.g281.t1	gi|4539660|gb|AAD22153.1|AF061282_6	97.5	840	21	0	228	1067	32	871	0	1524
ID=chromosome_9.g7002.t1	gi|242071967|ref|XP_002451260.1|	99.6	249	1	0	1	249	284	532	2e-127	460
ID=chromosome_9.g1637.t1	gi|242057143|ref|XP_002457717.1|	86.67	60	8	0	1	60	336	395	2e-23	114
ID=chromosome_10.g5792.t1	gi|242039663|ref|XP_002467226.1|	80.74	353	47	1	51	403	670	1001	2e-158	565
ID=chromosome_10.g8800.t1	gi|238915489|gb|ACR78251.1|	94.29	70	4	0	1	70	801	870	6e-35	152
ID=chromosome_10.g5789.t1	gi|4680203|gb|AAD27566.1|AF114171_7	86.17	716	12	2	1	680	409	1073	0	1247
ID=chromosome_10.g2425.t1	gi|242068453|ref|XP_002449503.1|	86.57	134	15	1	1	131	552	685	7e-64	251
ID=chromosome_10.g1407.t1	gi|242096376|ref|XP_002438678.1|	100	56	0	0	1	56	371	426	2e-23	114
ID=chromosome_6.g8519.t1	gi|414585718|tpg|DAA36289.1|	89.67	542	52	4	2	542	371	909	0	925
ID=chromosome_6.g5544.t1	gi|18568253|gb|AAL75987.1|AF466204_2	85.88	170	24	0	1	170	1	170	1e-85	320
ID=chromosome_6.g6713.t1	gi|242065810|ref|XP_002454194.1|	82.84	408	70	0	1	408	276	683	0	658
ID=chromosome_6.g6717.t1	gi|242095698|ref|XP_002438339.1|	95.69	116	5	0	1	116	86	201	8e-38	161
ID=super_2457.g2089.t1	gi|242072890|ref|XP_002446381.1|	97.56	41	1	0	124	164	319	359	2e-14	84.3
ID=chromosome_4.g8469.t1	gi|253761844|ref|XP_002489296.1|	85.48	62	9	0	1	62	81	142	8e-23	111
ID=chromosome_4.g332.t1	gi|242087347|ref|XP_002439506.1|	93.42	486	32	0	48	533	9	494	0	961
ID=chromosome_5.g5860.t1	gi|242083348|ref|XP_002442099.1|	90.24	82	8	0	2	83	490	571	8e-38	161

## Sheet: Querry_Proteins_that_mapped_to_
>ID=chromosome_8.g785.t1
MAHNEETFGMNGQKDLASPPIKAFYKEKLLAMQKQVVEGMTQNGNSQQCISGPVKRQVAEAWKNMRTQGGVGSNTSGYQDQCHCCRHYGLPCLRNRSSKKEVKVKPNCGTNEDKKRKAKSLEPALGNEQHSNPKLSHLALNSGHENPNLGDEETSQANPTAHEEPYMMPLTDTWVENDDPTLEECYEYDETEYYQNNDTEEQVGSESNQNPQRRKRKRKSRKKPTHGNKVQRDYINGRLSNVDRHNIHGVTKVVGGYIQVDSVQVFALFDPSASHSFISADLVKTIEWVKCPTRKPLLVQTPVGEIQADQVCSNINLVINKENFTVNLIVLESLGIPLVLGNGWLCAHKGVIYGT*
>ID=chromosome_2.g9715.t1
MASEETKSKKKKEEECIINCLPGDLVERIFFRLSVSTLLRCTEVCKQWHKVIRDPQFITAHLEQAPRCALLFFPQESVQGKPYPSDAIVFDEGWSQSTVAVPVIGPDDFLCGSCNGLLCLYTKSSTIKIANLATGESLHLDKPIKNLKGDHFSFYRIGFHPVTEEYKVIHFLSAHQNDSQGTFNFIQVYTLGSDKWKDVRSSEDLSLSCVKNSGVVNVDGAMFWLTEDAKANWKHAVISFDLSEESFARIQLPDSTLGGYRRYWITEINGKVCIATAEVHQHRSRMVAGKLQLWTLCSKVESRWSQMYNLPYTHSYLPSPHFVHWDKIMMQSFLGDLCSYELFDDGCETKLSKRVKLLNFFPHKPDNVQCFICVKSLVRLDAYKKVGIVRGSKQQGGWG…
>ID=chromosome_2.g7076.t1
MDAAAGGAFLSLTIPQATALVEKMASKQGWNEERTQTRNKGGGMHQLKEVDMLSAKLDLLMKKLDDKAGDKKEVMHIYESHMTCEECGDTGHSDNHYPEMLEDVNYFNNNYYYYNRPQQNQGWNQQRPNYSGGYEKIWREGPHVRFTMR*
>ID=chromosome_2.g9077.t1
MAGVEAWPPCNVTKSTMEARVRAGILRPLKDVEFPEWIVPSANDREPNPPPGYVVCFVSFLDRGFRIPAGRLIRAILHYYEVELHNLNPNSVMQAAIFTTVCDGFLGVPIN*
>ID=chromosome_2.g9085.t1
MAKRRFLLALLLVTALLALSLSQGLVEARKVQVLRALRHNDERRAAPLGGRLLPEEMAYTTMDYGPPTANTNTHGGMVPTPADPSSPPTH*
>ID=chromosome_2.g8669.t1
KYYLVDSGYPNRLGYLAPYKGTKYHMQEYRNVGPQGKEEIFNYTHSSLRNVVERAFGVMKMKWRMLRDVPPYSTVKQSMIICSCMALHNFMRTSGVHDRHFEQLNRDANYVPPEAFEFQPDPEVVEDEWNVMNQFRDSIATALCTGV*MVHSICHGSSSPRIKNLSKIQQSCLISDMRHIHPQVTRTKLPCSHETGRHIIRIQNHPSAFQATTNKDGNQTEA*
>ID=chromosome_2.g9079.t1
MVPPVPSAGEAGVRPTAPSAAGDPQGAPSSHKKSAPRASRKQKAPSVALAPLKAVKRGAQSTPGSARPASPPSPGYEEGGRHQGQDTGAPKPQGPEETAPAPGAASPPEEADLGGAARPAHAEEGRAIVASSAAPEDPAAGREEDAGWGKSPGLESCGRASVEAINRASQLVARDMFNLAQALKATSLEKSVFLRRERDAWASYENERAAREAAEGELAKECEISAELRQKCSALATEAREARDKVARSHQSSAEHQKRAEELERKVVKATSTAEALQKSLDAEASDRSALEAVVTSACVGLGVSASGSSLRSRVEALYSRAGERMREALHAGVKKALAVEEVQRLEDAAAAPGDALAAFFDDEVELSSLGAQGPGETGQQDP*
>ID=chromosome_2.g9078.t1
MFEMTRDVPWAGTRMLAEPISASDITARVERTTHSNMKNSRVVPMRPEKGYISLRMGVVKDSPPPVPEDKEIRAKNRARNEEQKKAKEDKKAKAA*
>ID=chromosome_2.g3153.t1
MESKENRRPAVRQQQLPPWCPEGLTRTQKRRLQRERREELSKGENSGQSGDQQQPDPKGKGPSADVNMVFMLPMEFLAPSSDDKLEFSDQIAQLALDPMTAIFEKPADDERQHLKALFVKGRVDGQPMNKILIDGGGAINIMPYTVYWKLGKGDQDLTKSDMMLKDFEGNVSPVKGAICVELTIGSKTLPTTFFVISGKGAYNLLLGRDWIHANCCIPSTMHQCLVQWVDDKIEIVPRDSSYVIASAEADTYERTRCISGEVWEKDFLKVADYEIPPIQAVGSDEEEDIPKTAFRCLGHVGLFEWIVMTFGLKNASATYQRAMNFIFHEFIGKLVEIYIDDVVVKSGDFTKHLADLRKVLECTRKHGLKMNPNKCAFGVSAGQFLGFMVHQRGIEISRR…
>ID=chromosome_7.g2794.t1
MEDPNKEKSGDSSIDKMYEIFSKLFEQQQQSKPVLEIVKYTLEPNPVRLSGPGNYISWARNANLILSANDYDYLLVASEDKLEKGSSNRKHINDKVLVWLLGSMEPQIREQVENFNTVHEIWSSLQKQFAGKTNKMHATRIMHELTNLKQGSRSVTEYAGEVKKLYRELHYYHPFEPVDKNDLAVHHTWFESFVSKLFLDGLNQELDLRRQLIFSKPEWPSLDDIISSVIEEETRLAQPKEDDHKGADARAALSMQSHRIQNSFSKEDKNKMFCTHCKKKRHTEDMCFELHGYPPWWEKGKPQPGGARGSTKRQANHTTTTRELPVVDMQALEEFKSNLKLSEDSSSSHTSSKAHSSLNVIAQGKLDPRAIKCVFVGYSPSQKGYRCWCPSERRFFVSM…
>ID=chromosome_7.g9623.t1
MAWASIIPLSSLKLARMSAQMQDKAKALHYLRHHLHPDLKCEYMTEKDPLVLWQSLKDRFSQQLTIVLPRAQQDWINLRFQDFKSVAAYNSALHRIVTKLRLCGQKIIDADMIEKTLSTFQPRQHCTSTTV*
>ID=chromosome_7.g2798.t1
MVDFLEALCDFGSSINIMPRLLYEKFFTHPLLETAMCLQLADRTLSFPKRILKNLYVRVGTLYAPADFVVIETDTDERAPIILARPFLNTSGAVIYATATKISFYIKGRTETFSFKNKTTQISEQSRHEPRKRTNRRNRNKQM*
>ID=chromosome_7.g8421.t1
MNPETRLILDELTKRFNEQDAKWDSRFADQDARLARQIADLEKSQASRMESLERATASIEEWRPSIDGAVDDIRLQVSKTKLEVSKISRHWERAVLEQPATSPGVFAAAPDAVPSAVERPHHGAPATSPNGHRVDNHHRESGFGVVSTLVHSPVKGMPVFPLLHPLFQFCNLQ*
>ID=chromosome_7.g3173.t1
MGRVDIKDRVTITQFNKLRQSMEEKQERFTQDLQNLMTEIRRHRPPHDGASNHSGDREDSDGGRGGRRNQRAANGKGRRHSGRNDDESEDEADDNRSKSHTKFAAEPSMVKSSSGGSQSNFQDTFSGRNTAVPSSKPAASTTTSEGSTSRSSGIQSFKCGGLGHICKECPNTQVIIVNDDGEFESASEEGIEEEAHGDEDLTSCECEQGAALEVTQILSVQANEAENEQRHKLFQTRAKVHDKVVKVIIDGGSCHNLASCEMGDKLGLKLLRHPHPYHVQWLNDSGDIKIGYKVNFPFKIGEYVDTVECDGAPMLVCHLLLGRPWQYDRYSQHCGRTNQFNINLKGKKFVLKPMTPQQIMAEHLQKKSQIVPVSREEGEQKKLSAIHNSVSECHKPNLR…
>ID=chromosome_7.g188.t1
MVPSEAEIIHLTPWDLALITVDHIQKGILLPKPETGGGQLVDDLASSFARALGRFYPLAGRLTASEITDGVSSPSLAISLCCNGEGAEFIHAVAPEVTVSQITTPLYIPSVMWSFFPLNRLLNVEAVVSSLPVLAAQVTELADGIFIAMSLNHGVADGATFWLFFNTWSEINRRSSSGGEGYKLSTPPPVLDRWFLDTCPVPVPLPFGKLEDIVQRPEYSPVQECFFHFSAESIKRLKTKANAEMAGTATATISSLQSLLAHLWRAVCRARGLAPHLETTYKLAIGCRARVKSIPQEYMGNAVVLDVAKSTVSDVLDKGLGWAAWLLNRVVASFDEAKVRNNLACWAQKPNLLYAKPSRNRPHTVTGSSPRFDVYGNDFGWGRPLAVRSGAGNKVDGKV…
>ID=chromosome_3.g333.t1
MPPNLPPELHTTKHLPSRLVSTLKRACDLAAPRIGALLDELRPDLLLFDFLYPWAPLEAAAHGVPTVHFSTCSTTATSFFVHCLDSARAGRAFLF*
>ID=chromosome_3.g8058.t1
MNRPRNNRGAGVQDKMTEFMRLKPPTFTGTDNPMEVDDWLKVIERKLDTIHYDGRDRVLLASHQLTGIALSWWEAYSGAVDNANTITWEEFVDEFCRYHIPDGIMKLKADEFRNLKQGNKTLSEYIFQFTELSRYALELVNTDAKKQTKFIEGLTCELRTLMTPQIYPDFNTLMNRTILTDVAKTEERKENKRKFLERKVQDVIISAQDNLSASSLWQDSTEQRWSSHKQCQNLL*
>ID=chromosome_3.g9504.t1
MIRGSKAAREINLEEKRVFVPIPMVQEPYFTLPVVVGSTPVVTTPAAFSPMANLEPVPQEPNEPIVEEQQPQQEQPQEEMPVAETSGRPQRARKSPIPDDYIVYECEEVQMEDEPTSFEEAMRSTEASKWQEAMEDELKSMSTNKVWDLEEIPEGAKTVGCKWVYKVKRDSKGNIERYKARLVAKGFTQREGIDYNETFSPVSSKDSFRIIMALVAHFDLELHQMDVKTAFLNGDLEERVYMAQPKGFVVTGKERMGCRLKKSIYGLKQASRQWYLKFDKTIRKFGFKENVEDNCVYAKFKNGKYIFLVLYVDDNLLASSDVTLLQETKRFLSSNFDMKDLGEASFVLGIKIHRDRSRGVLGLSQEAYIEKILKKFNMHKCRPSPAPIVKGDKYGEHQC…
>ID=chromosome_3.g7149.t1
MTAIFEKPSDNERQHLKPLFLKGRVDGQPISKILIDGGAAINIMPYAVYRKLGKGDQDLTKTDMMLKDFKGNVSPVKGAICVELTIGSKTLPTTFFVISGKGAYNLLLGRD*
>ID=chromosome_3.g11048.t1
MRHLKLVRNMRAKNDPWFAEYLLRIGGGSEEANCNGEIHLPDDICIPQNGKDGDLDMLIDCIFPALNANMSDKSYITSRAILSARNDSVDMINMKMISRFQGDEMVYHSFDSAVDDPHNHYPSEFLNTLTPNGLPPHVLKLKIGCPIILLRNIDPAGGLCNGTRLVVQGFQRNIIDAEIMVGDHAGKRIFLPRIPLCPSDDEMFPFQFKRKQFPIRLSFAMTINKAQGQTLPNVGVYLPEPVFSHGQLYVALSRATARLNIRILAVLPSDTNDKKNNTKINGTYTKNIVYKEVLTL*
>ID=chromosome_3.g7464.t1
MHIAGVSKDAILLRLFLFSLLGRAKQWFYATKEKNTTWALCSTNFLAKFFPMGKTNALRGKITSFQQQNDESVPEAWEHFQDYILECPHHGMESWLLMQTFYHGLSNSARETMDAAAGGAFLSLTIPQATALVEKMASNQSWNEERTQTRKRGGGMHQLKEVDMLSAKLDLLMKKLDDRAGDKKEVMHIYDSHMTCEECGDTGHSGNHCPEILEDVNYINNNNNYYNRPQQNQGWNQQRPNYSGNYQGNNSYNNNNSNFPPLRELVSNQGKLMDNLSKKLASNDKMLENINNRMDNFSTAIKNQISFNKMIESQLNQIAAAVPTTNPGIPSQPEGLESANLVDVFDACNWSNPITEFSTDRLPVKRGDPGRPVIPISIGMVDVPEALCDFGSSVNIIPR…
>ID=chromosome_3.g7154.t1
MGECMNRRHLPGNFVDNPEALFKKTRAKLKKRSSTLQQEASSNQGNHQNLFSEFEAMANKSIREFSAPTTDNIRTGPAAEIDGNFELEPGLINMVQSNQFCGKAHEDASAHLQHFLEICNTFTISGVSKDAILLRLFPFSMLGRAKQWFYATKEKNTTWANCTTNFLAKFFPMGKTNALRRKITSFQQQNDESVPEAWERFQDYILECPHHGMDSWLLMQTFYHGLGNSARETMDAAAGGAFLSLTIPQATALVEKMASNQGWNEERTKTRKRGGGMHQLKEIDMLSAKLDLLMKKLDDRAGDKKEVMHIYDSHMTCEECGDTGHSSNHCPKMLEDVNYINNNNNYYYNRPQQNQVCRSDDNFSKGILKNLCVRVGTLYAPADFVVVETGNDERAPIIL…
>ID=chromosome_3.g7150.t1
MLQVKHAADEKHKSIDVLQSSGAELKQRISYLSAKREALLAELKQVEEALTQAQQEESQLPDALNALQQERNVQARKALLMKKKLKPVEGSADEDI*
>ID=chromosome_3.g11598.t1
MHFSRDELIGSTFIAFGITLFACFFYVAIASKLLPPYENQFLAAIQDDWYYCLLVPLTLPVIIVAVYLHWLSMKMFKHA*
>ID=chromosome_3.g7463.t1
MNCKWVYKVKRKADGTIDRYKARLVAKGFKKQYGVDYEDTFSSMMKATIICLILSLVVSKGIEVRKTSDGLVLTQARYATNLLVRSGMDKAKPVDIPLSTTEKLSITNGTRLGNDDSSKYHSVVGALQYLILTRPDLSFAVNKVCQFLHAPTTVHWSAVKRILRYVRGTVDLGL*
>ID=chromosome_3.g9503.t1
MDPAGSAPAANDDQALNAMHFISAIPKLTGQNYVLWREELDAALALAEIDLALQEPKPTEPEEPERAQNETDEAFANRKRDFAPIRAKYDLEKYKWEKSNRKCKIVIKKTITEGLRGAIPECETAKEYLEKVKNQFTGSTKAHASTLIQKLTNMRFTGGSVREHILSMSTMAAKLEKLKMPLADGFLIHLALNSLPKEYETFVVNYNTQPEEWDLEKVIAMCVQEEERLKNANGGSVNFVKGKNKKPFYNKKAPDASTPQNKGGSTSQPKAQPKQDNQHRQEDPDRCRWCNETGHWKHDCPKFMKHCLVKGEDIITFVDESLYLSYARSTWWIDSGAIVHVANSLQGFSGGRTLQRGERQIKVATGVEAEVQAIGNLSLDLASGFTLELHDVLYVPSLA…
>ID=chromosome_1.g9335.t1
MNAMVDTITDAVEIAIARESTHQGGVRRFALQGAVRRALRDIHDHRTPLHHKNGDRGHGRSPMPPGQRQYATGICPRHEPAVFVRRLEAAMPPPVVPKTPAIPKIPTAPRPLERTLLSFMPRPWSGSGGAPPLTAARVGSSTWPPGLLEELAAVAAGHVGDGDGAQRGLPRGGGGDAAAGVQPHGAHAKTRSDAAAGAQPHGAHAAHAKTRDRDAC*
>ID=chromosome_1.g8259.t1
MDLFGPTTYASLGGNKYCLVIVDDFSRYTWTFFLQDKAEVASIFKKFAKNAQNQFDVKIKKIRSDNGKEFDNTNIEEYCDEVGIKHEFSSTYTPQQNGVVERKNRTLITLARTMLDEYNTSEKMWAEAINTACYASNRLFPHKFLEKTPYELLNGKKLDVSFFRVFGCKCYIYKKHQHLGKFQRRCDIGYLVGYSSKSKAYRVFNHATNMVEETFDVEFDETNGSQGASDNLDDVGGEPLRDAMKNMPVGDIKPKKDDDDVQVIEPPSTSQGPQDEDKDVRDAHEDTQVTHEQAVAQAQDVDALQPPPQVAPRRTSHLLQDHSQDLIIRSPSRGVTTRSRHALFIEHHAFVSLEDEPKTIEEALRDADWIMAMQEELNNFSRNQVWTLEERPKDARVIG…
>ID=chromosome_1.g3255.t1
MMKAEKKDGLLRHPTDSPLWDDFDKKHPKFSEDSRNIRLAFASDGFNPFRMQNVTYSIWPGICIPLNFPPSMCMKQSNFILSFLIPGKEAPGMDMNLYCEPLVNDMLDMFENGVRTYDASRREFFQLRAAILWTITDFLGLGYVSGSVTSGEAACPDCHLFTDSFRLGSGNKNIYMCHRRFLHENHPFRFDANKFGSTEFRTTPVPLTGEEIWECTKDLSTSFGKDPSGKKPTRKKRQEGEPLVIFKRRSIWFKLPYWKDLMLRHNFDFMHIGKNVCESLLNTFLGTIGKSKDNLNSRLDLQALGIRSDLHPVEVEDQFYLPPAPYSMSTDEMKLFCQILKGVKFPDGYASNIRHNVHVNERKVFGLKSHESHIILQDLLPIAVRKILPETVSVAVIRI…
>ID=chromosome_1.g4038.t1
MVQKQQITAITIALNVEQLLLVDNEIYGAMVADNFQQNNQNSNHMGYGGQGALVEDGMAWSQTNNTEFVLADIVANRLWAKYFSSGNRSYIHTRIPGNWANFFIVQLLNLANFNWTRNLLISLAPNLDCPEFGQIDFAIPPNCPEHDMQCLIDARISKEIPPKKRNSKRTAQVVVESEVRRSPRIQNSKSGFKHTTTTEKKCCLPCCVNPPTLKKEAIKKIAINLCGMEETEISDELLQAKKQKSLPVARARIVVQDEERNKRDQQLEEMPEDPVEAGQSNDRNERHNAEE*
>ID=chromosome_1.g9058.t1
MDFVETLPRVKGKSVILTVVDRFSKYCHFIPLAHPYSAEGVAQAFFADVVRLHGIPQSIVSDRDTVFTSNFWRELMRLSGTKLQMSTAFHPQTDGQSESANKVIIMYLRCLTRDRPRDWLRWLPWAEYIFNTAFQSSLHDTPFRVVYGRDPPSIRSYEPGETRVAAVAQTMEERAEFIADVKHRLEQAQAVQKRHYDRGHRPVSYLVGDWALLRLRQRPAASLSAAPAGKLKPKFYGPYRVVDLINDVAVRLDLPPQARIHDVFHVGLLKKYHGEPPAAPPPLPPLRHGAVVPEPEQVVKSHLARGVRQVLIKWKGSSPASATWEDVDVFRASYLQFQLEDELPLEEGRDVMWGKYIH*
>ID=chromosome_1.g10781.t1
MAVGKNKRISKGKKGGKKKTVDPFSKKDWYDIKAPSVFSVRNIGKTLVSRTQGTRIASEGLKHRVFEVCLADLQGDEDQAYRKIRLRAEDVQGRNVLTNFWGMSFTTDKLRSLVKKWQTLIEAHVDVKTTDNYMLRLFCIGFTKRRPNQVKRTCYAQASQIRQIRRKMVEIMANQASTCDLKELVSKFIPEVIGKEIEKSTSSIFPLQNVFIRKVKILKAPKFDLGKLMEVHGDYKEDVGVKLERPVEGDEAGQEVAAAE*
>ID=chromosome_6.g8519.t1
MLLLEKIRKVNFMGATGTVKLDSDGNLILPAYDIVNIIGSGLRTIGYWSNYSGLSIVSPETLYKKPFNVSANQELHSAIWPGETVTKPRGWVFPNNGNELRIGVPDRVSYRQFVSVDNQTETVGGFCIDVFAAAINLLQYPVTYRFIPFGNGRENPSYTELISQIVTNGFDAVVGDVAIVTNRTKVVDFTQPYVGSGLVILTAVKTQSSNGWAFLQPFTIRMWSVTGVFFLIIGTVIWLLEHRINDEFRGPPAKQVITVFWFSFSTLFFAHREDTRSTLGRFVILIWLFVVLIIQSSYTASLTSILTVQQLTSPITGIDNLIASDEPIGFQVGSFAESYLVHELGVSPSRLKALGTPDEYKQALDLGPRKGGVVAIVDERPYVELFLLQHDKVAIVGAE…
>ID=chromosome_6.g5544.t1
MVKSDAKKRAEMMAKEWKKSRSKTRSLNNLVEKGLLHNQELGGWRAPEGESYPDPRAGEIVVFEDFFKRGFGVPVHPFLQGLLLDYEIEICNLHPNSILLISTFIHLCKAYVGIEPHFDLFRYLFCLRKKGAVGGSKIAGGVYLNLRDGMKTRYISCPWNTSLTEWYKRWFYIREEPGSTTFCDVGYIPEKRVS*
>ID=chromosome_6.g6714.t1
MNVPAPLTGVPVPRRSSRLAQTAYLREPKPEAQAKKVLLRKCRPVRSPAVPQQAPDTSINAKFRKVFREPLTASKSEAMRELFLVAGRRAAGVVLDD*
>ID=chromosome_6.g5543.t1
MPYQRRVHSAYEYAGSQDPTRMHRDGLEKAEVQQLMNELFNLTDDNFVRSDDRMHAFKLGRPGPKIGDIDRCSLYVLLAPGMDHLAGMDPLEGDAARCPQYTSSEEEQNRPAPTTEDRVAGKRPMAVEPSQTEAMLAETSQAPKRRRLVRIADDEDEEDEAAPSLVRRLRSRPDIAPIDAGRATSDPPATHTEPIRLGGAEAVATARWTRRRFFAATHSSSDL*
>ID=chromosome_6.g5548.t1
MIGPKYKVPDNTVDDTPPLGSRSGRPIELLPSGPISLIGNNAPTLAAIMHRGVRLKKVTTKQTKTSPSVAATALAQASKEQDSPDCLFSFAIELSEDEGEEASSSRVVGISSAEIRAKLEDLSALLHQDTAQLVDTSNPAKALFKALRGQIPADAEEILFKAAHLESRQLQYQKAAQRLADRATHAQLSEDMMKVKLLADEKHKSIGIWKSSGDVLKQKISNLSAKRETLLAELKQVEEALSQAQQEESQLPEAIKTLEQERNIQARKALQMKKKLMPVEGSADEDMKEIEEANQIRLRAISTIQALLNI*
>ID=chromosome_6.g6713.t1
MELALRSDLKVMTLGLASLARTIVRQKSRCRFLSEGDANTRFFHLQNCHRWRKNYLHSFPHEGVLFSTDEAKSEAVFDYFNGVFGSRFQRSHSIDLERLDLPRLDLSDLAAEFTDDEITRAVMETPADRAPGPDGFTGRFFWAAWPVIKADVCAVFRALWAQDWCSFYLVNAANMVLLRKKDDLQGQRDYQPISLMHSFSKLFSKALALRLSPFMDRLVHANQTAFIHGRRIHDNFRSVQLYCRWLHAGRRPCILLKIDIAKAFDSVSWMFLLQVLERFGFPLACRDWVSAMLSSASTKVLVNGRLGRRICHARGVRQGDPLSPLLFVLVMEVLSSLIREADRRGLLTPLPGEHFRHRLAVYADDVVLFLAPSPSDFTCIKSILELFAGASGLLTNVDK…
>ID=chromosome_6.g6717.t1
MCAAKAILNFPNEVGTRGADLWAAPATANGEQTEAAADGGWSGRPRGRGGPGGEQGGEDRGAAAAVDPGVLNLAVVRVYIRDHRLIGRPGLATTFPVVRRRPGSPAEAISSPQQLPSMN*
>ID=chromosome_4.g6934.t1
MSNKSIREFSAPTTDNICTGPAVEIDCNFELKPGLINMVQANQFCGKAHEDASAHLQHFLEICSTFTMSGIPRDAILLRLFPFSLLGRAKQWFYATKEKNTTWALCSMNFLAKFFPMGKTNALHGKFTSFQQQHDESVLEAWERFQDYILECPHHGMES*
>ID=chromosome_4.g8469.t1
MDAVEEHDHYFVQKRDAAGVLGLSCFQKVTAALRMLTYGVSADATDEYVRIGESTALESLCRIWDRETLALIMRACVIMHNMIVEDERVLDPDERFPDVAS*
>ID=chromosome_4.g5617.t1
MVSGLLGDRSGGIGRPTAAGGKSGGSSSSVPYCRQELLQREPVQSDTDHGLPYERRCDRQDRLHIESTVDEEGEGVLDIINEDQLFNFLGLRIDDDHRHDKPSETEAEAAAERDNIAENITTDIDIDTNGATIPVDDHVPGEGLYGYDPNKPCMDIGTVYPNMKEFRLAMKQFTINEEFEYRLVATDKNRYIADCKDDDCPWHINGRRQPDGSTVKVTALIKRHTCTSSARRRTTIPSSGWVASKAIHHLKKDSTIGTKRMKDLLEDERNCEIHYDTVWKGRQMAMDELFGSWRQSFQMLFNWRAEVLQRSPGSIIEIDIKEVDGELYFHRFFCALSPCIEGFLEGCRPYVSIDSTSLNGRWNGHMAAATAIDGHNWMYPLAFGFIDGETIDNWTWFMT…
>ID=chromosome_4.g7543.t1
MLASVIMEKDNYHTMTPQEMLAKLMHHEVLDDETKEALNQRKSIALTASHGSESSHCNKGCCEHKHKDDDDLDEEQAMLVGNYKNYLRMKKDKMRRYGGNKPYRKRFCYECGDTGHLAADCPNKGKKSRYNKQSDKKYKDKKKGEAHLGQECLTSLTTKYHELELNYENLWSSTSTASKDSKTSTSKSCERCINVDINACVTNLDELAKKDKEIQRLNTIVKIGCKCKDKQPTTVFKASRHPIIKDGLGYNRYNGKANGRNMINGVACVKFNKSVPLVDLIDKVNNVATPTIPLANNKSIKKKQVEVSKQQAPIFRNHICDYMCCWDKDGKIVVKYVGALKKRQILRSVWVPKSYVSNPLGSNAGPKTKA*
>ID=chromosome_4.g332.t1
MAVGFVVPEVRLPSHLPYLFPAFLFICDLPYRIFPSPFSLYLYSPKHQELSNKIVIPTDQPHLQCLGPLGDPDPTDLINAETNRIPFRAENFALDLWKDTFRSWPSPTVGWKDWFLRVSNSYEVQWGERKLAQCIRLSIADMHRNESLLIAASYFWSDTLNAFVFGHGPASPTLADVAMLTGLDISSADSTHFFDTAPSAKVETRAIGGWSGYIQKYRGRGPVTIKEQTTFLNMWLDKFVFCGRSAGPTSVYLSAAERLASGGQFPLGRYLLGAVYHLLHQIVQKLLLGQPIGNLGGPWWFINMWLNLHLHKRLDLNLFSQHFPRDIAENHVLGEEESATRAPLNFGEAVIVLPGSGNTPDQIGRFFETLYEGLARDERPWLAYDDPDSMLPLTFNPFD…
>ID=chromosome_4.g301.t1
MTRSTARRPRTREARRRVSTSEVLGSGVGYSRARSLDHPGYPVPEVLPRPRGVGVGGPRAGHHLEQRYFRVEDEDVALAESVAHASCRKYVTDMHHEARVQAVIDFYASACSMTITKAQARTMTMTQKQYLEEAAHPDEEVSMFTAWAASHQTAGQRTWDAAAPREAYSDPNVYDKVQEYTSAVRERHGPEYDVRTEPLDAEGVMRLGSGRKHGRAWIANAAIDPNTTPTLSQLRAQSTSSSQSIRARPTPTVSMLASLQADNAQKTEQITALTARLEAERLAREAQDQRMAEMMRVLAALGQHTGVDVTMSATAPQLPTPFSSTPQSTAGFNNPPRTSPDPGAFDTPPSTQRQDGWGRW*
>ID=chromosome_4.g6935.t1
MDAAAGGAFLSLTIPQATTLVEKMASNQGWNEERTQTRKRGGGMHQLKEVDMLSAKLDLLMKKLNDKAGDKKEVIHVYDSHMTCEECGDTGHSGNHCPEMLEDVNYINNNNNNNYYNCPQQNQGWNQQRPNYSGNYQGNNSYNNNNNNFPPLRELVSNQGKLMDNLSKKLASNDKMLENINNRMDNFSTAIKNQISFNKMIESQLNQIAAAVPASNPGIPSQPEGLESTNLLDMFDIGNYWSNPVTEVTTDLLPVKRGDPGCPVIPISIGMVDFPEALCDFGSSVNIIPRVLYEKFFTYPLLETTMCLQLVDRTLSFPKGILKNLCVRVGTLYAPADFVVIEIGNNERAPVILGRPFLNTSGAVIYASAAKINFYIKEGRRRFPSRTRLHKSQSNPDMN…
>ID=chromosome_4.g7542.t1
MMTTSRPLELLHMDLFGPNAYISIGGNKYGFVIVDDFSRFTWVFFLKDKSETQGIFKKFARRAQNEFDVKIKKVRSDNGTEFRNTNIEAYLDEEGIKHEFFVAYTPQQNGVVERKNRTLIEAARAMLDEYKICEKDYWAEAVNTACHAINRLYLHKLRKKTAYELLTGKKPKVDYFRVFGFRCKCFILNKRSKNSKFAPKVDEGFLLGYATNQHDYRVFNETTGQIEIAVDVTFDESDGSQKEQVNAEILGKEEPSRQVIKKLATGEVKPVEEEEDDAHMQISRDPNLHHGSTNAHDDASTSRRGHDSREQVGQDPPQAQEPNQDGDQNVQDLDSPINQDHEDEDDGPIQTRTAVPHPRVHHSIQQDHPVDSILGDIQRGVTTRSRLVGFCEHYSFVSS…
>ID=chromosome_4.g958.t1
MHVLYHMEAEVDKQRVGFTGLNGGGNGHRGHHRAVSAAALVELNLLAGMVSTGCARQNTAQPPPVVVVLVPDVARSPAAVPAVESEPPQLFACHYCRRQFYSSQALGGHQNAHKRERTLARHRGDAAAPLGLGHDHMYAARGGGGAPFAVVHGAFMQAAPAPALEWNNDAWSGQAAPAAVVAVGERLSTGPGVGAAQELPKLDLTLKL*
>ID=chromosome_5.g5858.t1
MSISDLDQENVIPVTEANLKDEQKQAIAQAMEEFKQQCLKSFSINRSGEVVQKDALPAPRQVTFDANPGKLQDMVDNAINRALINQAGVLSNTVFNAVARTFKEGQIPPDYVGPSHHQPTAPEVMAPSTALTNASAQSAVPPSTLGTTGALSMPMATNPQISVGQHKLTTDMLASAMSGLTLPPNWWGYGMPPELTPGTSQITDMRGKTPMTSAPSNVPVNQSPRYTTTTTARPHTGNPQDSMFQMPNASAESMLMQQRPMAQSGYVNSTTVPNYQSSAAPMPMNANNGWLGQQAFPQSPQQGYQTTGFQQGQVYHGFQGQGIPNQPINFGQQLGGQPIGGQQFGSPQIRGQVTNTMFHAGHVPNRHVEVRHQVPDPQPPHRQDADAYWADKIAEVMRE…
>ID=chromosome_5.g4073.t1
MAQNSGVRCDALDSETGEETTYFGFVEDIWELDYGTFQIPVFRCHWVEDKHVTVDNYGIRVLDLSKIGYKDDPWIMANRAAQVFYAEQVLSPNDKKKMTDHQKHIVFPGKQQAIEVDGVSNFDEFNQFSDMSLFIGDHPLKIRNVERSIPQSSLPWVRHDGQGRTVAA*
>ID=chromosome_5.g4077.t1
MYLKGTHDVGLWYPKGSNFELIRFSDSDYGGCKIDRMSTSGTCQLLG*TKHIDIRHHFIRHHQQKADISIESIGTEDPLADIFAKPLNEKRFCKLRNELNILDFSNLR*
>ID=chromosome_5.g5862.t1
MFDRLMSLVGKIRGYGCDELDDHKVVKIMLEAYSPRNETVVTLTRDKKKFEYFTPNDALGRILTFDMQREEANERKKLGELQAKLEGIKINDDVALKANKSTKRPSTSKSKSNKQASTSKTKATKQVKEVETTSSSSEDKSDSEQYEKVQDIALFLRRYQKGLKKQGYKVVRRKFPNKKKRLCYNCGSTEHLIAHCSHEIEDNNYKRDKKESKTDYKKSKRHMGEAHSEHEWDSTKDSSSEEDEKIATVAIHKPSSTPRLFNNMFDDDYYSPHICLMAKGEKVKSKSKPSPPSDTSTSDICDYSRDDVSSDEEIDNITKNLDSKTKLFITKLMEDLESVQAELESSEETLIKQENLYIASKEALVLERSEVESLREALAKEQGAHAITKKANIALKQKY…
>ID=chromosome_5.g5860.t1	MSSPFFYDGPDCIDFGIAPSHDDCLDVSPSLPWRPLCACSSIDTQPDQNYVDLGHLQHDFFNHGYCILTLGYLDIGTKGYRLA*

## Sheet: Proteins_that_didnot_map_to_any
>ID=chromosome_8.g5449.t1
MDPTTQQQIVEQITAQITASLQLQQKEQMKKMQQELDKMKELLSKRSHESDSEGGNEDASKGSKTYNNTGFDYSSSSKNPTLPMINPGKPPPFDGIRYTDWAHRMKLHLIAARCWEVVDIGVNPPQNSSEWTPEDERDFHLNAIAATLILQCLTPEDNNKVNGMVNAKQIWDTLKVSFEGDKSVRVGNIELLQSKIENFCILEGETTKAMFDRFMSLINQIRALGATTWDDNSTARKICRVYRQRNNMLASVIMEKDNYHTMTSQEMLAKLMHHEVLDDEAKEALNQRKNIALTASHGSESSHCNKGCCEHKHKDDDDLDEEQAMLVGNYKNYLRMKKDKMRRYGGNKPYRKRFCYECGDTGHLAADCPNKGKKSRYTKQNDKKYKDKKKGEAHLGQEW…
>ID=chromosome_8.g6316.t1
MEKMFDERLPLVRGRAKQHSSANSRRGLFGHSGQHGGGAYGHRIRPRVLIDDEDYCVSPKRKIQQECHQPKLSERNQKEKMRHSTIREKEWHQPKFSERVQNKKMRDSTIFEESHKTLCESDPQKLREKRDESCEELFTSNIIIPSILVPFAMQVHEENDVVNYDQPPIFDEEEQVIVNDNDTHAYVASQNVEVIVHQNLCENESHIAKMRESENKGELSDSTHYKVESVNNESVRDTPEKNRYLECRPSEDIFETNTLISTSSFVFPNVQDGDETREEMDAKDNTILVERNQKVAIQLNPLCVAQNLNHDMDNGKISETRISTDCSEGQQSAVTECWYNLPCKTVPIYNVLRYMAYIAGKLFESSFTPKKRFVIWTSY*
>ID=chromosome_8.g6315.t1
MYEDTKQYIRRCGPCQRHRNINTRDAMPLTKNLQIELFDVWGIDYMGPFPPSKKCEFILVAVDYVSKWVEALPCKHADNINSKRMFEEVIFPRFGFPRVVISDGGAHFIDKRFKHYLSKHRICHNVATPYHPQTSGQVETSNKQIKNILQKTVNEMGTTWKDKLPDALWAYRTAYKTLIGMSPYQLVYGKTYHLPVELEFKAHWAIRRWNVDLDVAGDHRRMQLSELEEWREKAYHNSKIYKERVKRWHDKRIKKEFAPRDKVLLFNSRVKLFGHGKLQSKWEGPFKGPSAKEATVKVPAGTRILPPRPNERVVGVKTNRSGEISSIRYTTEEERPYFEWVRTTKVRFIPPKTAPKYALKALETPPKRRKTIADVDEDVRRLDKIIIELQSSVNSINRQ…
>ID=chromosome_8.g6317.t1
MAHVVFNHVGGKPPMFDGTTSFDQWKRKMKMHLGTIHTKVWNVTENDFVILDPDNLTDKDEINQQCNNAALNAIYQGIDSKVFEQIKDLEKASEVWQRLIEIYEGNQNVKSAKLYMLKDKLFNFKMEKDESITEMFYRLQVIVNDLKNLREKVKDEDFSHKFLMCLPKRFSTLRRMIFREGLSKVTPNEVLGDIMTDAQYNDDLSEGEEDKRENKDEKEKSMAFKASSSSKNKKEEPSEEEIDSDDEAMALLVRKMGKFMKKKDYGARKRREFTKGNGNGSLYFKCKSPNHVVANCPHLDYDDDDDDDDHDKKKKDKNERKEKKSKKMSFKKNKKGGGYIVTWDSDTDDDEEELEAMKKAFSGVAISNKPSLFDDATSICLMAKATKVTYNDDACDDDD…
>ID=chromosome_8.g5450.t1
MRNLADLQRGEHILGLTNVSFEKERICCACQAGKQVGAKHPAKNIVTTSRPLELLHMDLFGPNAYISIGGNKYGFVIVDDFSRFTWVFFLKDKSETQGIFKKFARRAQNEFEVKIKKVRSDNGTEFRNTNIEAYLDEEGIKHEFSVAYTPQQNGVVEIKNQTLIEAARAMLDEYKISKKDYWAEAVNTACHAINRLYLHKLRKKTTYELLTSKKPKVDYFRVFGCKCFILNKRSKSSKFAPKVDEGFLLGYATNQHGYRVFNETTGQIEIAVDVTFVESDGSQKEQVNAEILGKEEPSHQVIKKLATGEVKPVEEEEDDAHMQISRDPNLHHGSTNAHDDASTSRRGHDSREQAGQDPPQAQEPNQDGDQNVQDLDSPINQDHEDEDDGPIQTRTAVPH…
>ID=chromosome_8.g6312.t1
MSTPSDKDPIHLQIDGSNFLSWSIHVLNTFRTISPLVEQIVEASLSHSIVDWFSYKNIPKEEEIYVHLNALAANVILSTLSVEVQDEAIYNGQTPPSSAHVIWVKLFELYGKPNDNECYVWKTKDNMSTILHYNQETFSNLKSAEPKLIKANATVLTVQHMPDMFGMIPDVSGMAVAAGQQADQCSNKAPQWRSSDESTIVSHDFHQLCLMAKKSKKKKKATKQEKAQEDNQRESDNKDSHMLDHLSGKEKLMFMKLANEKNDLEEKIEEQEQKFHDQDKSLISKLEELKEMNERYEKLSIEHDFVTNALSSLGQLERENFELKKRLNKISCNFNTLQVVHEQLKCSHESLVDSHAMLEIAHEIVITVVKSSQPHTHPLTSTPYKLNISCAIECASQAS…
>ID=chromosome_8.g6543.t1
MPLTNNLQIELFDVWGIDYMSPFPPSKKCEFILVAVDYVSKWVEALPCKNADNISSKRMFEEIIFPRFGVPRVVISDGGAHFIDKRFKQYLSKHGICHNVATPYHPQTSGQAETPNKQIKNILQKAVNEMGTAWKDKLPDALWAYRIAYKTPITMSPYQLVYGKTCHLPGELEFKAHWAISVDIW*
>ID=chromosome_8.g6540.t
MAQIVFNHVGGKPPFFDGTSSFDYWKRKMKMYLGSINDRVWEVTENDFVILDPANPTDNERANKQCNTMALNIIYNGIDSKVFEQVKDLEKASEVWTRLEETYEGTTTVKSAKLYMLKDKLSNFKMKDDESIPEMFYRLQVIINDLKGLGEKVKDEDFIHKFLMCLPKRFKTLRTIIFRGGLTGVSPNEVLGDVMTEDQYDDNDDDEVMKKDDDDKKKKSVAFKASSSSKSKNKGKAKKEESSDDECSNDDSDDEALALFVRKFGKMMKKKGYHTRKRRDHFKNKEHVRLCYKCKSPDHIVADCPCNSDNDEHDKKNKKEKKEKKEKKMVFKKKKKGGSYVVTWDSDASSDDDSSDDDKTSKKKALASIAINNKPSLFDTPSCFMAKGHKVQYDESESE…
>ID=chromosome_8.g6539.t1
MTGDSRMFNSINPNDDNGVDSITFGDNGKGKVKGLGKIAISNDLSISNVLLVESLNFNLLSIAQLCDLGFKCIFGVDDVEIISVDGSNLTFKGFRYENLYLVHFNASEAQLSTCLLTKSSMGWLWHRRLGHVGMKQLNKLVKYDLVRGLKDVTFEKDKLCSACQVEKQVGNTHPKKSIMSTCKAFELLHMDLFGPTTYTSIGGNKYGFMIVDDFTRYTWVFFLSDKSDAFATFKSFVKRIHNEFETTIKKVRSDNGSEFKNTRVDELCDEFGIRHQFSTKYTPQSNGLVERKNRTLIDMARSMLSEFNVSHSFWAEAINTACYYSNRLYCHPMMEKTPYELLNGRKPNIAYFRVFGCKCYILKNGTRLSKFEKKCDEGFLLGYSTTSKAYRVWNLASGT…
>ID=chromosome_8.g6311.t1
MYDYKFHTLFQIDFYTSVILTRNPMVIKSQWAKWKELKAHKKPSLDRAVDICARIGASEIMSFKHDWNTEIVAQFYATLYVDSDRVKHWMRAGECFSVEYVVFTGYLSFDEDNLARDKIHDEIVTPPERMAQLYIPGFRGAVVGGERSSRRRRFSSTPYFTSWSFPIFFTWLCPSFPIRKFFSAIFGMCKDMNAVKTRQHHEREARRKDTRTLKELGQKNELPTLRSPISDSAASEPQTFE*
>ID=chromosome_2.g3145.t1
MCVDYRSLNEVTIKNKYPLPRIDDLFDQLRGACVFSKIDLRSGYHQLKIHNSDIPKTTFTTRYGLYEYTIMSFGLNNAPAYFVYMMNKVFMEYLDKFVLVFIDDILVFSKTKEEHAEHLRLVLQNLREHKLYAKRSKCEFWLEEVSFLGHVVSNGGIAVDPSKVKDMLNWKPPTDVGAIRSFLGLAGYYRRFIEGFSKFAKPMTALLEKNAKFVWTDKCQASFEEFKKWWTTAPMLVLPDLSKSFSIYCDASHLELGCILMQEGRVVAYASRQLRKHELNYPTHDLELAAVVHALKIWRHYLIGHKSDIYTDHKSLKYIFTQTDLNLRQRRWLELIKDYDLEVHYHPGKANVVADAISRKKYANELQATPKSDELCAEFAHLNLGTVVNAMEIAVTPTL…
>ID=chromosome_2.g2313.t1
MRADHSSSVSRSLGFSFSGAGVVRLSATRSRPATSSRDSVEMSSMVSMDMASCEYLAGTVHSSLVTRLVCLRVHPTFTLLHPTEVVVAFTAINGSKQEISPEAGEITFEGDLRPNGEWMLVDKCVGLSLVNRFNPKEVSKCFVHWGTGDVNMELWSEERPVSNETPLRICHQYEVRQTS*
>ID=chromosome_2.g578.t1	MEGLIPLVYRAIVEYRKARHQVAIGSRLLYGGDHHHQPCGSSALFCVVDSGSSSGSWHAAPSSMSPATSPAASRASSSLASPLLRSASRRQLAG*
>ID=chromosome_7.g1389.t1
MIELAEIEKLAASKKNKKAGKVSRPRDEGVTNNDQVIPVDDEETQPRKRSDGIKKAKEKMRQGGGQACIEAFNMMWAKKEAADKEKEKTKEERFMQTLEIEKATLHLEQKRVENEAELQKKRVENETKLADATLIKEEKDIMLADMTSLNPTQRSWIEIMQKKILAKHQES*
>ID=chromosome_3.g9376.t1
MKPNVNPAPTGNTCFKCGQPGHYANACPQKQKNNNGRVNHVKLETAEEAPDVVVGTFLVNSCPATVLFDTGASHTFISAQFVEKHSIATCTMQNTMIVKSPGGKMHTNTLCPGMSIKIRGVDFPVNPIVLGSEGLDMILGMRWLSKFKGTIQCAEKTVALTAPSGNRIEVRVSMSASSEGTVYHVSSGSVEDIRVVKEFPDVFPEDLPGMPPEREIEFVIDLLPGTAPISKRPYRMAVNELEELKKQLRELQSKGYIRPSSSPWGAPVIFVEKKDGTQRMCVDYRSLNEVTIKNKYPLPRIEDLFDQLKGACVFSKIDLRSGYHQLRIKPSDIPKTACTTRYGFYEYTVMSFGLTNAPAYFMYLMNKVFMEYLDKFVVVFIDDILIYSKTEEEHEEHLR…
>ID=chromosome_1.g2724.t1
MLPLTFNPFDEALDRDNEVMMAIVTPRAIPVNFFGSTKTSPQTYEFYNPSALARQLAFGQLPIALPYADVIKPREPIANLLEWTRVAQLPPNADTDVDLSEWVPAAFITQAYKLWWAEWKENLFCRSALSYRGMIDPEYEVPDDTIDNTPPSVSRSGKPIDLFPSGPISSIGHNAPTLASIVHRGARLKKVTTRKTQTSPTQTGASAKAKRQGTDAPQSSQPKRKGTQGAKAGTKRQKVATPPPPPVSPIPVESSPSSPEVQTQQAPSPQPMQEAPQMEEPQQEELQTEGTSADVGEQTTGPAGPVISLAVSPIRTTVVPPPGDIVPSATSADQPVAPSASLSQRQEIALKQEQDSPGSLFSFAIDIFEEEGEEASSSRAVGTVSAETRAKLEELSAIL…
>ID=chromosome_1.g3569.t1
MKDQTLADLVEGGNVVAPPGSAAASSSEGFSGSGSSPGAMSVEMKTVHTKRRNILLHERMRDLVFVKFNSKLRHKKENKSRDPIEKDINDVLEDDNNEFITRLEPSANQSQEDQGCAETSTKAQEGASQGAATSQAKAKRKRPVRHTKKFRTVASLMKPQSAASTSESEENQDAMASCPALLPPSHRSPHTFLRSVASLPHLAAPIQQEQQVQLHLRAQGQGGQMEFVLIISLPLLILIIIVAVVLCIICR*
>ID=chromosome_9.g7133.t1
MSISDLDQENVIPVTEANLKDEQKQAIAQAMEEFKQQCLKSFSINRSGEVVHKDALPAPRQVTFDANPGKLQDMVDNAINRALINQAGVLSNTVFNAVARTFKEGQIPPDYVGPSHHQPTAPEVTAPSAALTNASAQSAVPPSTLGTTGTPSMPMATNPQISVGQHRLTTDMLASAMSGLTLPPNWWGYGMPPELTPGTSQITDMRGKTPMTSAPSNVPVNQSPRYTTTTTARPYTGNPQDSIFQMPNASAESMLMQQRPMAQSGYVNSTTVPNYQSSAAPMPMNANNGWLGQQAFPQSPQQGYQTTGFQQGQVYPGFQGQGIPNQPINFGQQLGGQPIGGQQFGSTQIGGQVTNTMFHTGHVPNRHVEVRHQVPDPQPPHRQDADAYWADKIAEVMRE…
>ID=chromosome_9.g8612.t1
MIEQGIVRRSDSPFSSAVLLVKKPGGSWRFCVNYRALNALTIKDTFLILVVDELLDELHGAKFFTKLDRRSGYHQVRMRPEDVHRTTFCTHDGLKTWVDHLRHLRVIPDELCRHQLFVKRSKCSFGASSVAYLGHVISATEVAMDAAKVQVIHDWPAPHSPRAVCGFLGLIGYFRKFVHNYGVIAAPLTALLKKEGFTWDKAATTAFAAHKAAVTSAPVLAMPNFAKLFTVECDTSTFGFGAILV*
>ID=chromosome_9.g2235.t1
MAPEEWNLDKLIGQCVQEEERLKDSRGDSALFVRDNKKKFYNKNAKPQGKPKWDGSSSSSAQAKAPHGKAPQQPQQDNRAQADNKPQYTNKKKPWLDPDQYLFCENRGHQQKDCVGFLKFLNRKGEDLVTFVDESLYLSYDKSTWWIDSGATIHVANSLHGFHTRRTLQKGERTIKVANGVQADVEAIGDLSLALLDGFVLRLSDVLFVPSLHRNLISVSKLDDDGLACHFGDGKYDYLRFGYIYPIRERSEALEKFKIFKAEVENQHTMRSKYAAKWLEAMRDEIKSMDSNKVWELMEIPKGAKKMDVKTAFLNGDLEEDWYLKFDNTIRKFGFKANDLLKPLLFWELRFTVIEIERF*
>ID=chromosome_9.g7004.t1
MRCEHAVRGRRTEPPLSPEEESKFCEADNLLKLSLISVIDESMVPLYMDMPTGKDMWDALQAKFGVPDANSELYLME*
>ID=chromosome_9.g1638.t1
SVKSPLYSFNSQYAA*PSSSSLTDHGRETERRGRGGR*SGERAYGGLTDLIWAGGVHRAEESCLPLSFCREFSHMHGALLPHMVNKSPMVFGNVNISFVKHNEGRNWRRVYFNDDCWVMMLGFPDDYKTERHIHNAVSDFGRLLLWEESNAFPRRIMARVKVTSAQGVTQFIVYSDSLNINGDSWTIQCEVVQRQDLGDEPPEEDPMPNELEMGKFVPFDFMGLGQPVVQQEQAPQQVPQQGNELNQLPQQGQNDQPGEQLMPLPDHQLGPQQQEQIQGQGQNDHLLGQPIQWEPQQLNPWDPWPAWPDQNPAQQLAQNVLDLNLAPFLQQQAQIHLNDPADPVKVIINPTNPPNQDYIELNDLLEVIEENIPQLHQPAVNPLPNGGFNDQQILGFPLP…
>ID=chromosome_9.g3740.t1
MYFSAAIAEIFLNDPDPKTMAECKKRSDWTQWKDAIQAEIASLTKRGVFTSAIPTPPKIFPVGFKWVFVQKRNENNEVVRYKARLVAQGFTQRPDIDYNETYSPVMSGITFRYLMSLAVQNHLSMQLMDVVTAYLYGSLDSDIYTKVPDGIQIPNPTANRNMYCVKLQKSLYGLKQSGRMCVMARMKQTTRPANKSVAYGDLSFAFGLSRVT*
>ID=chromosome_9.g3739.t1
MEPMSPTPAPPCYWCDFCKEFTLMPHTLEYNYSLSSPTPVPETQVAAGRSIPSDYFEPWYFNTVAAPMLNAVKPKDEIGVVAYA*
>ID=chromosome_9.g7132.t1
MLPLTFNPFDEALDRDNEVMMAIVTPRAIPVNFFGSTKTSPQTYEFYNPSALARQLAFGQLPIALPYADVIKPREPIANLLEWTRVAQLPPNADTDVDLSEWVPAAFITQAYKLWWAEWKESLFCRSALSYRGTIDPEYEVPDDTIDNTPPSVSRSGKPIDLFPSGPISSIGHNAPTLASIVHRGARLKKVTTRKTQTSPTQTGASAKAKRQGADAPQSSQPKRKGIQGAKAGTKRQKVATPPPPLVSPIPVESSPSSPEVQTQQVPSPQPIQEAPQMEEPQQEEPQTEGTSADAGEQTTGPAGPVISSAVSPIQATVVSPPGDIVPSATFADQPVAPSASLSQRQEIALKQEQDSPNSLFSFAIDIFEEEGEEASSSRAVGTVSAETRAKLEELSAIL…
>ID=chromosome_9.g1056.t1
MPPPQAPTPAPRAPTPPPQAPTPPARAPTPPPRAPTPPPVAPSPPHVAPARKKRPATQSNVSAAPPPKKKASKKKQAIISKKLSYEMTDAELNASVKSDVDSFFKKLKAEREAKRNPEKPYLLLWPEDLRQRVEAQQKKRREAQKESSSLSDYDRTLRKSIKEEKKKEKRARKGVAQLGEQSKQLVPPLVIGNEYGSNIDVLDQQI*
>ID=chromosome_9.g8613.t1
MNVVADALSRRVDVEGKVMAISAPRFDFIECLRHAQATDPPLVAFHDEILAGTRTALWALVDGMPLPIPSTVWADIDINFIEALSKVQGKMVILSVVDRFSKYCHFIPLAHPSTSESVAHGFFVDIVRLHGAPHSIVSDHDPVFTSTFW*
>ID=chromosome_9.g281.t1
MAAEEYRAMFNLGGQHVDGVPELEDEESRVEAQEEVPEDEEMQDPPPPQSANARMGWTTELWIPEADPKDFFHENLVLTLKHHYPDLQATLEYNCTEHKHPLRRSLWDAELIVKTLDATKGFRKVESKHIARISRDTMKESMADAAYQALIFYRGRRFEDVQYNATYHYPRFVPEKMTWAIEVADASQPKLQAQVELTYELTLKMAARGRGRGRGRGNGNDNGNGGNAPITVEELMQTQNQMMHVFMQHLQQQPPPTPPPIHVRDKRGEFMKGRPPVFTHSADPMEADDWLRAVGRQLNIAQCNDLEKVLYASGQLQGAAQTWWESYQAARPNTAPPVTWLEFCRDFRARHINEGVMELKQEEFRSLRMGSMTVAEYHDTFEQLARYAPNDVREDADKQ…
>ID=chromosome_9.g3737.t1
MPVRLIAADKWRPSTVTERRLRDLEKEGLLRPLASSTWPEWITLPAEHREPSPPEGYVVSFITFHHHGLGSPPSRFMRALLHHYDIELQHFSPNTISVAACEGYMGVMPHWELWLHLFRGELFHAPGGATVVRKLVRADCLNLVQKTGRADEHREYIPTGLTSNHA*
>ID=chromosome_9.g7002.t1
MPGVPHHQGNRNVGGFARAWSAAHGGQQCSYFAAYTMSHKGKATSDVSFNPEDPPEAYTSESAYKKVTEYHEAARAMHGLDYDPTNDNIDARLVMCLGKGKQHGRYWMANSVIDSTTTPSLSQIRAQTTSGSGLPPIRERPAYAQARVEALQAQVETSNKRADELEAVVASERAARLATDQRMSDVLAFLQSSLGVTLPPNLTGPPQPPPVVPPFVALHTTPPQSAGSNQVANEHGRPSPPSNGWPEYAPPPPRE*
>ID=chromosome_9.g1637.t1
MGQAPQNNQPEQGLPDQADNHHLQVGFALMPELHWDPVFMNQGFKGTENTPTAWQPSNNQGEKGKEKEELGKKKIDHEGALETERGGCKKKKSGTKRITPVIDTQFCSLDASVLEDEALCKKGEIKDIVVKKKSKAPKPSKETKESREEGGEEEDGPADH*
>ID=chromosome_9.g7910.t1
MEQHSRILKHASPSYKYFLLPHPFGKQSKHLSLIDLKSQQPHAHHAHRRDMEHCYQYNSVMSSNVETTKEKRPPLRRGSVKLQIVKTLGNLVAPSNGNGSDDSKQAGRSSGFTITS*
>ID=chromosome_10.g8596.t1
MAYMCRLFRGAVLGLEVQCLKVLGLSLRDHVVVVPDVVQVMINMTLNLVAVALLLSPTALADHVFPFVVINFLKWDMIGGLENTWLVDSGCSRHMTGSSKWFSSLDPVQCKEYITFGDNSKGKVFSRGTIRVNESFVLKDVALVSNLHFNLLSVSQLLQDGFEVRFKTGLSRVLDSQGNLVCKIVPFGRVFRADFSHSFGSSRCLVAGSSSDLWKWHRRLGHLSFDLLARLSSLDLIRGLPKLKFEKDLVCHPCRHGKMLAASHPPVTQVMTKGPGELLHMDTVGSARVRSEGGKWYVLVIVDDFSRYSWVFFLEGKDEAFSHVRDLILRLQTELPKNAMRAIRSDNGTKFKNTQFDTLCASLGLEHQFSSPYVPQQNGVVERKNQTLVEMAKTMLDEH…
>ID=chromosome_10.g1600.t1
MSSPQTNNNGIVAAPPTPKLGGGADDDSSPTTTIMPVMAAAAGTGTTADKVMASASNLAQLLPTGTVLAYQALSPSFTNHGACTAANQWLTAVLVGVLAGFSLFFSFTDSVVGRDGKLYYGVATPRGFNVFNFSGEEEEREWALGQLRRLRLRPLDYVHAFFAAVVFVTVAFSDVGLQKCFFPGAGENTNELLKNLPLGTAFLSSFVFLIFPTTRKGIGYNDTTPHQKATAT*
>ID=chromosome_10.g5792.t1
MMEEGEEEQLEPDDIIAQYDDFGDTAMGEAEDEADAEGAPVEDDALGDVILALRGILPPHVRLATVKLCAFLNTISQKAINPLELAALQNDVVQCLVSFELVFPPSFFDIMTHLLVHLVKEINILGPVFLHNMFPFERFMGVLKKYVHQRARPEGSIAEGYGTEEVIEFCVEFIPELDPIGVPESRHEGRLSGKGTLGKKTYIGMGDDSFNKAHYTVLQNSSVVEPYVMKHKDFLRSQFPEKNEGWLMRQHIDTFSDWLRKECQGNDQIDEQLYLLARQPSWHILTYKGYEINGNTFYTLGQDKRSTNQNSGVRVDAIDPNGNRQTYYGRIEEIWELDYAPNFKIPFFRCQWVKVTGGGVTVDKDYGMTIVDLNNVGYKDEPFVLAADVNQVFYVKDMS…
>ID=chromosome_10.g8800.t1
MVHLVVHLVPQIQALGPMYLHEMWTYERFMAILNGYVSTRARPEASMIEGYCTEEAIESGGPFCNSVLKD*
>ID=chromosome_10.g5794.t1
MPTIQDDVGLHFPVDDITEPLTTCELHIPQGTATVMVAVAVVTPVDPTRTPRIHGAIIPPVYASVSVDRVIKGFSNVQLEIEGGDGEKTLEEAEKTFICWRKRYIIIPGASPSSLPPPPHHESNPRWSPTCHSAAGDDEGVQDTAASPRSPTPPLRAPTPPPRAPTPPPQAPTPPPRAPTPPRAPTPPPRAPTPPPAAPSPPHVAPARKKRPATKSNVSAAPPPKKKASEKKQAIIPKKLSYEKTNAELNASVKSDVDSFFKKLKTEREAKRNPEKPYLLLRPEDLRQRVEAEQKKRREAQKESSSLSDYDHTLRKSIEEEKKKEKRARKGVAQLGEQSKQSVPPLVIGNEYGSNIDVLDQQIPVDLKFEELEKFFAEIGLSLAQIIAGAPIESAPQID…
>ID=chromosome_10.g5789.t1
MLRHPADGSQWRAIDREFPDFADDARNLRFALSTDGMNPFGEQSSSHSTWPVTLCIYNLPPWLCMKRKFIMMPVLIQGPKQPGNDIDVYLRPLVEELQILWSKPGVRVWDEYKQEHFDLRALLFVTINDWPALSNLSGQSNKGYNACTHCYEDLDCVFLKKCRKVVYLGHCRFLPMNHPVRKKGKHFKGKADHRTKPLNRTGDDVLEMVKDIKVVFGKGRGSEPIPKDVKGHVPMWKKKSIFWELPYWNVLEVRNAIDVMHLTKNLCVNLLGFMGVYGKSKDSLEARQDLQRMKERDNLHPEKTDDGRHYLSPASYTLSKEEKESMFECLSSIKVPSGFSSNIKGIINVPEKKFLNLKSHDCHVLMTQLLPVVLRGILPPHGRLSGKGTLGKKTYIGTR…
>ID=chromosome_10.g5793.t1
MLKMAKQFQAWKKTLYKAFVAQGRTPDFTNKAYVKLRPFWDEFVEFKNSEEGQARMIKNQENAKQKQYHHHLGSGGYRTAIPKWQKLNRRFLGEGSNQNQCTGPSAPSIGSLVMGEP*
>ID=chromosome_10.g318.t1
MEKLAAMMAFCEAPLDGTVAPSGAAVYGAASATGGSGNVVALLDAATKNLPMEKLVSTMAFCEAPLDGTFDGTTSAPSSGAAGNSASALTAAGGGGNVLALLAAAAKKYPVGRLVSTMAFCEAPLDGTFDGTTSAPSSGAAGGDCASDTNVPGGEAGGGGEDAAALRRAWLAEAKKEWPLREHRLLREKAGTVVDGLAIFETVALE*
>ID=chromosome_10.g2425.t1
MKWMIRRNGYYWSTILEDCFKYFKGCQKFGNIQGAPASAMNPIIKPWSFRRWAIDLIGQIYPPSSKGHKFILVAIDYFTKWIEAIPLEKVTSANMIDFVKEHNFYRFGIPQTITTNQGTMFTSGEFDEFAIAESNPPPLSELPLRRLPLPPDVDRGDGAGLGGARWRRLPSSSSPSSPSSSPASHLSFSLLSLSLSHGAPAGTRRGRAPCRRRSSAVSAVTRPLPLCPCLLNMVRSSCIILSKFEVDKTSIHVKKACVAMLKNVVRQRRYKLKKMYFGPLPLHQVPKKCVDICLECVETCNGDGIDIKFEKKCDEGFLLGYSTTSKAYRVWNLASGTLEEVHDVDFDETEGSQSEAQNLDDVRGDQLTNAMKNMDVGDIRPRQVDDDNGDIHMINQEVQ…
>ID=chromosome_10.g1407.t1
MRLGGGRKHGRAWIANAAIDPNTTPTLSQLRAQSTSSSQPIRARPTPTVSMLASLQADNAQKTKQITALTARLEAERLAREAQDQGMAEMMRVLAALGQHTGVDVTMSAPAPQLPTPFSSTPQSTVGSNNPPRTSPDPGAFDTPPLTQRQDGWGRW*
>ID=chromosome_6.g5547.t1
MDFTPIYKFFAPKGELLEPLPSSHPILTDGYDLGPDLIAMIQEQPFSGQVDEDPYTHLREFEQLCSCRSISGMTQETLKWKLFPFSLLGRAKKWYAHSVGGVNGSWDELRDNFCLALFPLFRIADLRIEILTFKQREKETLGAAWARFTSLTNSGPNLSLPDHVLYYHFYHGLNKKAALHLDIASGGSFTHKLTDEGRAILERILENTPYTGFYDEFPKGEKEVEPDPKPKDEELATELEIPPDPSINLVVEKPPDKGMQNQLRDDEPPPLEHPFEFEEDLFEDFGNTSNFPIQTRPLAWTTQSILRVESVDIEHIKSLSAILSYEWLTEAELSLEVARIITPSTILLCQIRRSARKVHYNPYVGINVISKELADTLYPNESITPSQKLLQGPSRLILE…
>ID=chromosome_6.g7014.t1
MSQMSMCRSHRLQRRSPSPAPSLGRVDNRRARQRGGGRGGRDDNRRGRNEGDGCEQTPPVVAAPNGGDEAPNGAHGGNDNGNNPPPPPPPNLAEVMAQQTQLMAALVEGMNRRNVGGGRPDDFQRKLEGFLKLRPPTFDGTDLEPLAAHDWLREIEKKLDLTTCTDEECVGITAHQLPGAARSWWDSYSDAHEDPEHITWDEFVEAFTEYHILEGVLDSKEDEFRNLRQKGDTVHEYTTRFTTLLHCAPPAVVASEREKIHHYRKGLNPKIKVALGGAKSRTLRDLIDRSIQIEEDQIEAGEESRREKRRFEFSHRGRYQKRFHRDGSSFGHPRYSRDDASRSGRRGRTHSSDYSRPSRDRYSRDRSCDHHPRDCSRDRHSRDHSRDSYSRDRSEQPRH…
>ID=chromosome_6.g7015.t1
MRQRRWLELIKDYDLEIHYHSGKANVVADALSRKSYCHTLITESMPPELRQEIYDSQLEILPHGLLHELRVEYNLTDRIHEAQKDCEEIEYIRGLMKLGYSPEFREDEKGVVWFKNRICVPANSALRKEILLEAHDSKYCLHPGGSKMYQDVKKHFWWKNMKADIARHVAECDICNRVKAEHQRPAGLFKPLDVPEWKWGSISMDFIVGLPRSQGGHDSIWVVVDRLTKVAHFVPCGSKIRAEQLADLYVKHILRLHGAPTNIISDRGAIFMSRFWQSLHESIGTKLDYSTAYHPQTDGQTERVNQILEDMLRASVLKYGIDWEKCLPYAEFSYNNSYQASIKMSPFEALYGRKCRNPLMWDHPGERAIFGPAKIKEAEEGVAQVKENLKIAQSRYKSY…
>ID=super_2457.g2089.t1
MTPRSHLRRAVASRDAALAASSFDHGWPRGRHSTAEPPRCPATPAPATADLKPVASTSALRSRDHRARRRAPTRPRPRHGHRVKLLSLSSPSQTPVSSPRPKFSPSCVHHAEIGLRAVFYTLQGGCALGAPLPHGWTTLLPSANPWTRCSKPQPLPTSRSKPQLVSGRS*
>ID=chromosome_4.g7545.t1
MPATLDPAAVPPKSTPKASSPAPAPKAKATSLAASHQSLSYRPPPPHMINLDMMRSNIPLFAIDSSSGSKRKRTPRPTSLTEAERAEQVFADHEAEDMDDHRVNVDLSARLDCGMGYGGEDSDEFDRGYTVEGRIEPHMIDGFLHGEENRQFKSKV*
