# Supplementary material for: An integrated and comparative approach towards identification, characterization and functional annotation of candidate genes for drought tolerance in sorghum (Sorghum bicolor (L.) Moench)
Source: BMC Genet. 2017 Dec 22;18:119. doi: 10.1186/s12863-017-0584-5 (PMC5741957; doi:10.1186/s12863-017-0584-5)
Supplement: Supplementary file 5 — Description of functional annotation of novel drought responsive proteins using Pfam. (XLSX 19 kb) [file 12863_2017_584_MOESM5_ESM.xlsx]

## Sheet: pfam_descrption.
Additional file 13:Description of functional annotation of novel drought responsive proteins using Pfam showing comprehensive informationtion
seq id	alignment start	alignment end	envelope start	envelope end	hmm accession	hmm name	type	hmm start	hmm end	hmm length	bit score	E-value	significance	clan	Pfam_description
ID=chromosome_8.g5449.t1	98	119	93	119	PF13961.2	DUF4219	Domain	6	27	27	29.6	3.7e-07	1	CL0523	Domain of unknown function (DUF4219)
ID=chromosome_8.g5449.t1	166	278	165	284	PF14223.2	UBN2	Family	2	113	119	81.3	4.9e-23	1	CL0523	gag-polypeptide of LTR copia-type
ID=chromosome_8.g5449.t1	354	370	353	370	PF00098.19	zf-CCHC	Domain	2	18	18	25.3	9.4e-06	1	CL0511	Zinc knuckle
ID=chromosome_8.g6315.t1	39	147	36	148	PF00665.22	rve	Domain	6	117	119	53.1	3.1e-14	1	CL0219	Integrase core domain
ID=chromosome_8.g6317.t1	91	196	90	206	PF14223.2	UBN2	Family	2	108	119	79.7	1.5e-22	1	CL0523	gag-polypeptide of LTR copia-type
ID=chromosome_8.g5450.t1	49	163	48	166	PF00665.22	rve	Domain	2	115	119	79.4	2.1e-22	1	CL0219	Integrase core domain
ID=chromosome_8.g5450.t1	470	711	470	714	PF07727.10	RVT_2	Family	1	243	246	323.9	5.1e-97	1	CL0027	Reverse transcriptase (RNA-dependent DNA polymerase)
ID=chromosome_8.g785.t1	235	352	233	355	PF08284.7	RVP_2	Domain	3	120	135	81.7	4.2e-23	1	CL0129	Retroviral aspartyl protease
ID=chromosome_8.g6543.t1	13	121	10	122	PF00665.22	rve	Domain	6	117	119	60.1	2.1e-16	1	CL0219	Integrase core domain
ID=chromosome_8.g6540.t1	91	205	90	207	PF14223.2	UBN2	Family	2	117	119	93.3	9.2e-27	1	CL0523	gag-polypeptide of LTR copia-type
ID=chromosome_8.g6540.t1	290	305	289	305	PF00098.19	zf-CCHC	Domain	2	17	18	21.9	0.00012	1	CL0511	Zinc knuckle
ID=chromosome_8.g6539.t1	98	168	98	168	PF13976.2	gag_pre-integrs	Domain	1	67	67	62.4	2.5e-17	1	No_clan	GAG-pre-integrase domain
ID=chromosome_8.g6539.t1	184	298	182	300	PF00665.22	rve	Domain	4	117	119	89.8	1.3e-25	1	CL0219	Integrase core domain
ID=chromosome_2.g9715.t1	19	56	18	61	PF12937.3	F-box-like	Domain	2	39	47	33.1	3.5e-08	1	CL0271	F-box-like
ID=chromosome_2.g9715.t1	218	316	215	333	PF08268.8	FBA_3	Domain	4	96	128	29.7	4.7e-07	1	CL0162	F-box associated domain
ID=chromosome_2.g9077.t1	47	108	5	110	PF04195.8	Transposase_28	Family	47	109	177	53.6	2.1e-14	1	No_clan	Putative gypsy type transposon
ID=chromosome_2.g8669.t1	2	89	1	89	PF13359.2	DDE_Tnp_4	Domain	77	158	158	55.5	4.7e-15	1	CL0219	DDE superfamily endonuclease
ID=chromosome_2.g3153.t1	300	388	285	389	PF00078.23	RVT_1	Family	124	221	222	49	5e-13	1	CL0027	Reverse transcriptase (RNA-dependent DNA polymerase)
ID=chromosome_7.g2794.t1	54	175	44	182	PF14244.2	UBN2_3	Family	17	143	152	59	4e-16	1	CL0523	gag-polypeptide of LTR copia-type
ID=chromosome_7.g2794.t1	528	756	528	756	PF07727.10	RVT_2	Family	1	229	246	324.2	4.1e-97	1	CL0027	Reverse transcriptase (RNA-dependent DNA polymerase)
ID=chromosome_7.g9623.t1	52	123	50	130	PF14223.2	UBN2	Family	6	80	119	32.8	5.2e-08	1	CL0523	gag-polypeptide of LTR copia-type
ID=chromosome_7.g3173.t1	530	689	530	690	PF00078.23	RVT_1	Family	1	221	222	108.4	3.4e-31	1	CL0027	Reverse transcriptase (RNA-dependent DNA polymerase)
ID=chromosome_7.g188.t1	6	431	2	432	PF02458.11	Transferase	Family	19	433	434	222.8	5.7e-66	1	CL0149	Transferase family
ID=chromosome_3.g8058.t1	60	155	59	156	PF03732.13	Retrotrans_gag	Family	2	95	96	67.4	9e-19	1	CL0523	Retrotransposon gag protein
ID=chromosome_3.g9504.t1	144	389	144	391	PF07727.10	RVT_2	Family	1	244	246	332.9	8.8e-100	1	CL0027	Reverse transcriptase (RNA-dependent DNA polymerase)
ID=chromosome_3.g7149.t1	22	111	21	111	PF13650.2	Asp_protease_2	Domain	2	89	90	33.2	5.7e-08	1	CL0129	Aspartyl protease
ID=chromosome_3.g11048.t1	4	169	1	170	PF05970.10	PIF1	Family	182	363	364	138.4	2.9e-40	1	CL0023	PIF1-like helicase
ID=chromosome_3.g7464.t1	15	106	14	107	PF03732.13	Retrotrans_gag	Family	2	95	96	53.7	1.7e-14	1	CL0523	Retrotransposon gag protein
ID=chromosome_3.g7154.t1	136	226	135	228	PF03732.13	Retrotrans_gag	Family	2	94	96	62.1	4.2e-17	1	CL0523	Retrotransposon gag protein
ID=chromosome_3.g11598.t1	9	79	9	79	PF15159.2	PIG-Y	Family	1	71	71	102.8	1.1e-29	1	No_clan	Phosphatidylinositol N-acetylglucosaminyltransferase subunit Y
ID=chromosome_3.g7463.t1	2	64	1	65	PF07727.10	RVT_2	Family	17	79	246	72.5	3e-20	1	CL0027	Reverse transcriptase (RNA-dependent DNA polymerase)
ID=chromosome_3.g9503.t1	122	236	122	238	PF14227.2	UBN2_2	Family	1	118	120	70	1.3e-19	1	CL0523	gag-polypeptide of LTR copia-type
ID=chromosome_3.g9503.t1	439	517	439	518	PF13976.2	gag_pre-integrs	Domain	1	66	67	61.2	5.7e-17	1	No_clan	GAG-pre-integrase domain
ID=chromosome_3.g9503.t1	533	656	530	657	PF00665.22	rve	Domain	5	118	119	83.8	9.3e-24	1	CL0219	Integrase core domain
ID=chromosome_1.g8259.t1	6	107	1	110	PF00665.22	rve	Domain	14	115	119	81.9	3.6e-23	1	CL0219	Integrase core domain
ID=chromosome_1.g8259.t1	383	627	383	628	PF07727.10	RVT_2	Family	1	245	246	333.9	4.4e-100	1	CL0027	Reverse transcriptase (RNA-dependent DNA polymerase)
ID=chromosome_1.g3255.t1	4	218	2	219	PF02992.10	Transposase_21	Family	8	223	224	292.6	1.2e-87	1	No_clan	Transposase family tnp2
ID=chromosome_1.g3255.t1	395	447	395	457	PF13960.2	DUF4218	Domain	1	53	125	59.7	2.1e-16	1	No_clan	Domain of unknown function (DUF4218)
ID=chromosome_1.g3255.t1	452	499	440	505	PF13952.2	DUF4216	Domain	21	63	70	44.4	1.3e-11	1	No_clan	Domain of unknown function (DUF4216)
ID=chromosome_1.g9058.t1	1	103	1	106	PF00665.22	rve	Domain	10	114	119	45.8	5.6e-12	1	CL0219	Integrase core domain
ID=chromosome_1.g9058.t1	294	329	293	338	PF00385.20	Chromo	Domain	2	40	55	32.6	4.9e-08	1	CL0049	Chromo (CHRromatin Organisation MOdifier) domain
ID=chromosome_1.g10781.t1	15	221	15	221	PF01015.14	Ribosomal_S3Ae	Family	1	205	205	331.7	1.4e-99	1	No_clan	Ribosomal S3Ae family
ID=chromosome_9.g7133.t1	468	559	468	561	PF03732.13	Retrotrans_gag	Family	1	94	96	43.1	3.4e-11	1	CL0523	Retrotransposon gag protein
ID=chromosome_9.g7133.t1	1048	1138	1047	1138	PF13650.2	Asp_protease_2	Domain	2	90	90	28.3	1.9e-06	1	CL0129	Aspartyl protease
ID=chromosome_9.g7133.t1	1313	1472	1311	1473	PF00078.23	RVT_1	Family	3	221	222	69.6	2.4e-19	1	CL0027	Reverse transcriptase (RNA-dependent DNA polymerase)
ID=chromosome_9.g7133.t1	1739	1824	1738	1826	PF13456.2	RVT_3	Domain	2	86	88	62.2	3.3e-17	1	CL0219	Reverse transcriptase-like
ID=chromosome_9.g7133.t1	1963	2071	1961	2075	PF00665.22	rve	Domain	4	113	119	58.5	6.6e-16	1	CL0219	Integrase core domain
ID=chromosome_9.g3740.t1	53	180	47	194	PF07727.10	RVT_2	Family	7	130	246	152.2	1.4e-44	1	CL0027	Reverse transcriptase (RNA-dependent DNA polymerase)
ID=chromosome_9.g281.t1	312	406	311	408	PF03732.13	Retrotrans_gag	Family	3	94	96	74	8.1e-21	1	CL0523	Retrotransposon gag protein
ID=chromosome_9.g281.t1	533	548	532	548	PF00098.19	zf-CCHC	Domain	3	18	18	24.4	1.8e-05	1	CL0511	Zinc knuckle
ID=chromosome_9.g281.t1	564	694	561	694	PF08284.7	RVP_2	Domain	5	135	135	146.2	5e-43	1	CL0129	Retroviral aspartyl protease
ID=chromosome_9.g281.t1	800	958	799	959	PF00078.23	RVT_1	Family	2	221	222	102.9	1.6e-29	1	CL0027	Reverse transcriptase (RNA-dependent DNA polymerase)
ID=chromosome_9.g281.t1	1060	1170	1056	1171	PF00665.22	rve	Domain	7	118	119	49.8	3.2e-13	1	CL0219	Integrase core domain
ID=chromosome_9.g281.t1	1360	1404	1358	1408	PF00385.20	Chromo	Domain	3	46	55	27.8	1.5e-06	1	CL0049	Chromo (CHRromatin Organisation MOdifier) domain
ID=chromosome_9.g3737.t1	9	127	3	161	PF04195.8	Transposase_28	Family	10	132	177	50.8	1.6e-13	1	No_clan	Putative gypsy type transposon
ID=chromosome_10.g1600.t1	54	220	53	220	PF05078.8	DUF679	Family	2	163	163	236.3	1.4e-70	1	No_clan	Domain of unknown function (DUF679)
ID=chromosome_10.g5792.t1	66	188	64	188	PF13960.2	DUF4218	Domain	3	125	125	167	1.3e-49	1	No_clan	Domain of unknown function (DUF4218)
ID=chromosome_10.g5792.t1	335	403	335	407	PF13952.2	DUF4216	Domain	1	67	70	86.5	9.3e-25	1	No_clan	Domain of unknown function (DUF4216)
ID=chromosome_10.g8800.t1	1	70	1	70	PF13960.2	DUF4218	Domain	48	113	125	92.3	1.7e-26	1	No_clan	Domain of unknown function (DUF4218)
ID=chromosome_10.g5789.t1	1	212	1	212	PF02992.10	Transposase_21	Family	14	224	224	321.4	1.9e-96	1	No_clan	Transposase family tnp2
ID=chromosome_10.g5789.t1	528	595	528	602	PF13952.2	DUF4216	Domain	1	66	70	80.9	5.1e-23	1	No_clan	Domain of unknown function (DUF4216)
ID=chromosome_6.g8519.t1	109	441	100	442	PF00497.16	SBP_bac_3	Domain	8	224	225	74.1	9.6e-21	1	CL0177	Bacterial extracellular solute-binding proteins, family 3
ID=chromosome_6.g8519.t1	220	473	219	473	PF00060.22	Lig_chan	Family	2	148	148	111.6	2.6e-32	1	CL0030	Ligand-gated ion channel
ID=chromosome_6.g5544.t1	7	175	5	181	PF04195.8	Transposase_28	Family	3	167	177	115.9	1.6e-33	1	No_clan	Putative gypsy type transposon
ID=chromosome_6.g6713.t1	180	433	178	435	PF00078.23	RVT_1	Family	3	220	222	141.1	3.2e-41	1	CL0027	Reverse transcriptase (RNA-dependent DNA polymerase)
ID=chromosome_4.g6934.t1	79	157	79	159	PF03732.13	Retrotrans_gag	Family	1	81	96	48.3	8.5e-13	1	CL0523	Retrotransposon gag protein
ID=chromosome_4.g8469.t1	59	89	51	91	PF04827.10	Plant_tran	Family	173	203	205	38.1	1.1e-09	1	CL0219	Plant transposon protein
ID=chromosome_4.g5617.t1	152	217	151	217	PF03108.11	DBD_Tnp_Mut	Family	2	67	67	78.3	2.4e-22	1	CL0274	MuDR family transposase
ID=chromosome_4.g5617.t1	366	445	355	446	PF10551.5	MULE	Domain	11	92	93	78.5	3.4e-22	1	CL0219	MULE transposase domain
ID=chromosome_4.g7543.t1	107	123	106	123	PF00098.19	zf-CCHC	Domain	2	18	18	26.6	3.8e-06	1	CL0511	Zinc knuckle
ID=chromosome_4.g332.t1	133	457	131	506	PF10536.5	PMD	Domain	4	312	363	126.8	9.7e-37	1	No_clan	Plant mobile domain
ID=chromosome_4.g7542.t1	5	119	4	122	PF00665.22	rve	Domain	2	115	119	81.1	6.6e-23	1	CL0219	Integrase core domain
ID=chromosome_4.g7542.t1	428	670	428	672	PF07727.10	RVT_2	Family	1	244	246	319.1	1.5e-95	1	CL0027	Reverse transcriptase (RNA-dependent DNA polymerase)
ID=chromosome_5.g5858.t1	468	559	468	561	PF03732.13	Retrotrans_gag	Family	1	94	96	45.7	5.6e-12	1	CL0523	Retrotransposon gag protein
ID=chromosome_5.g4073.t1	30	92	30	103	PF13952.2	DUF4216	Domain	1	65	70	84.7	3.3e-24	1	No_clan	Domain of unknown function (DUF4216)
ID=chromosome_5.g5862.t1	1	74	1	75	PF14223.2	UBN2	Family	46	118	119	36.4	4.1e-09	1	CL0523	gag-polypeptide of LTR copia-type
ID=chromosome_5.g5861.t1	144	172	144	172	PF13961.2	DUF4219	Domain	1	27	27	36.9	1.8e-09	1	CL0523	Domain of unknown function (DUF4219)

## Sheet: unique_predicted_pfam
Additional file 5:Description of functional annotation of novel drought responsive proteins using Pfam showing the total predicted unique protein domains with or without clan
Asp_protease_2	Domain	CL0129	Aspartyl protease
Chromo	Domain	CL0049	Chromo (CHRromatin Organisation MOdifier) domain
DBD_Tnp_Mut	Family	CL0274	MuDR family transposase
DDE_Tnp_4	Domain	CL0219	DDE superfamily endonuclease
DUF4219	Domain	CL0523	Domain of unknown function (DUF4219)
F-box-like	Domain	CL0271	F-box-like
FBA_3	Domain	CL0162	F-box associated domain
Lig_chan	Family	CL0030	Ligand-gated ion channel
MULE	Domain	CL0219	MULE transposase domain
PIF1	Family	CL0023	PIF1-like helicase
Plant_tran	Family	CL0219	Plant transposon protein
Retrotrans_gag	Family	CL0523	Retrotransposon gag protein
rve	Domain	CL0219	Integrase core domain
RVP_2	Domain	CL0129	Retroviral aspartyl protease
RVT_1	Family	CL0027	Reverse transcriptase (RNA-dependent DNA polymerase)
RVT_2	Family	CL0027	Reverse transcriptase (RNA-dependent DNA polymerase)
RVT_3	Domain	CL0219	Reverse transcriptase-like
SBP_bac_3	Domain	CL0177	Bacterial extracellular solute-binding proteins, family 3
Transferase	Family	CL0149	Transferase family
UBN2	Family	CL0523	gag-polypeptide of LTR copia-type
UBN2_2	Family	CL0523	gag-polypeptide of LTR copia-type
UBN2_3	Family	CL0523	gag-polypeptide of LTR copia-type
zf-CCHC	Domain	CL0511	Zinc knuckle
DUF4216	Domain	No_clan	Domain of unknown function (DUF4216)
DUF4218	Domain	No_clan	Domain of unknown function (DUF4218)
DUF679	Family	No_clan	Domain of unknown function (DUF679)
gag_pre-integrs	Domain	No_clan	GAG-pre-integrase domain
PIG-Y	Family	No_clan	Phosphatidylinositol N-acetylglucosaminyltransferase subunit Y
PMD	Domain	No_clan	Plant mobile domain
Ribosomal_S3Ae	Family	No_clan	Ribosomal S3Ae family
Transposase_21	Family	No_clan	Transposase family tnp2
Transposase_28	Family	No_clan	Putative gypsy type transposon
