# Supplementary material for: An integrated and comparative approach towards identification, characterization and functional annotation of candidate genes for drought tolerance in sorghum (Sorghum bicolor (L.) Moench)
Source: BMC Genet. 2017 Dec 22;18:119. doi: 10.1186/s12863-017-0584-5 (PMC5741957; doi:10.1186/s12863-017-0584-5)
Supplement: Supplementary file 6 — Description of metabolic pathways. (XLSX 1641 kb) [file 12863_2017_584_MOESM6_ESM.xlsx]

## Sheet: Metabolic pathway
Additional file 6: Description of metabolic pathways
Functional description of sorghum drought related metabolic pathways
Pathway	seqs in pathway	Enzyme	Enzyme ID	seqs of Enzymes	seqs	Pathway map ID	Pathway ID	gene (id) involved
Aminoacyl-tRNA biosynthesis	1	ligase	EC:6.1.1.16	1	gi|9848270|gb|BE593197.1|BE593197	map00970	KO:K01883	Sb01g047380; Sb02g032450
Cysteine and methionine metabolism	1	Dioxygenase (iron(II)-requiring)	EC:1.13.11.54	1	gi|7659514|gb|AW745776.1|AW745776	map00270	KO:K08967	Sb01g046360
Drug metabolism - other enzymes	1	ali-esterase	EC:3.1.1.1	1	gi|37705237|gb|CF756156.1|CF756156	map00983	K01044 carboxylesterase 1; K03927 carboxylesterase 2; K03928 carboxylesterase; K15743	novel
Glucosinolate biosynthesis	1	CYP79A1; tyrosine N-mono-oxygenase	EC:1.14.13.41	1	na	Map00966 (sbi00966)	carboxylesterase 3/5	Sb01g001200
Glycerophospholipid metabolism	1	kinase (ATP dependent)	EC:2.7.1.107	1	gi|37710479|gb|CF761254.1|CF761254	map00564	KO:K00901	Sb01g032250
Glycerolipid metabolism	1	kinase (ATP dependent)	EC:2.7.1.107	1	gi|37710479|gb|CF761254.1|CF761254	map00561	KO:K00901	Sb01g032250
Phosphatidylinositol signalling system	1	kinase (ATP dependent)	EC:2.7.1.107	1	gi|37710479|gb|CF761254.1|CF761254	map04070	KO:K00901	Sb01g032250
VLIB	1	BCAT	EC:2.6.1.42	1	na	sbi00290	KO:K00826	Sb04g010240; Sb06g025140; and Sb09g008180
Nicotinate and nicotinamide metabolism	1	kinase	EC:2.7.1.23	1	gi|37710479|gb|CF761254.1|CF761254	map00760	KO:K00858	Sb09g019130
Oxidative phosphorylation	2	Cytochrome c oxidase subunit 1 (Oxidase); Inorganic diphosphatase	EC:1.9.3.1; EC:3.6.1.1	1	gi|7659107|gb|AW745369.1|AW745369; gi|37756165|gb|CF771111.1|CF771111	map00190	KO:K02256	Sb09g022400,COX1; Sb09g001530; Sb10g009880; Sb09g004450; Sb09g021610; Sb01g022340; Sb04g036230; Sb04g005710; Sb04g034340;Sb03g013530; Sb03g040910
Pantothenate biosynthesis	1	BCAT	EC:2.6.1.42	1	na	sbi00770	KO:K00826	Sb04g010240; Sb06g025140; and Sb09g008180
Pyrimidine metabolism	1	RNA polymerase	EC:2.7.7.6	1	gi|37709213|gb|CF759988.1|CF759988	map00240	KO:K03006;KO:K02999; KO:K03002; KO:K03006; KO:K03018; KO:K03021; KO:K03043;	Sb03g017630;Sb03g020184;Sb04g001790;Sb04g009491;Sb05g019520;Sb06g021120;Sb07g003680;Sb09g027223;Sb09g027230;Sb10g006995
VLID	1	BCAT	EC:2.6.1.42	1	na	sbi00280	KO:K03046	Sb04g010240; Sb06g025140; and Sb09g008180
Purine metabolism	2	RNA polymerase; adenylpyrophosphatase	EC:2.7.7.6; EC:3.6.1.3	1	gi|37709213|gb|CF759988.1|CF759988; gi|37705292|gb|CF756211.1|CF756211	Map00230	KO:K03006;KO:K02999; KO:K03002; KO:K03006; KO:K03018; KO:K03021; KO:K03043; KO:K03046; KO:K01509	Sb03g017630;Sb03g020184;Sb04g001790;Sb04g009491;Sb05g019520;Sb06g021120;Sb07g003680;Sb09g027223;Sb09g027230;Sb10g006995; novel

## Sheet: Go-terms associated_with_genes_
Additional file 7: Description of metabolic pathways
Functional GO enrichment of the genes with known GO accession that involved in mapping the metabolic pathways
Gene identifier	GO-Term	GO-domain	Test gene set frequency a	Background gene set frequency	P-value	FDR
GO:0009081	branched chain family amino acid metabolic process	P	22/56 (39.3%)	54/26245 (0.2%)	9.5e-43	8.8e-41
GO:0009108	coenzyme biosynthetic process	P	20/56 (35.7%)	145/26245 (0.6%)	1.8e-30	1.6e-28
GO:0006732	coenzyme metabolic process	P	23/56 (41.1%)	316/26245 (1.2%)	3.5e-29	3.2e-27
GO:0006752	group transfer coenzyme metabolic process	P	16/56 (28.6%)	67/26245 (0.3%)	7.8e-28	7.2e-26
GO:0051186	cofactor metabolic process	P	24/56 (42.9%)	452/26245 (1.7%)	2.2e-27	2e-25
GO:0043436	oxoacid metabolic process	P	32/56 (57.1%)	1301/26245 (5%)	3.4e-27	3.1e-25
GO:0019752	carboxylic acid metabolic process	P	32/56 (57.1%)	1301/26245 (5%)	3.4e-27	3.1e-25
GO:0006082	organic acid metabolic process	P	32/56 (57.1%)	1302/26245 (5%)	3.4e-27	3.2e-25
GO:0034641	cellular nitrogen compound metabolic process	P	27/56 (48.2%)	718/26245 (2.7%)	3.5e-27	3.2e-25
GO:0042180	cellular ketone metabolic process	P	32/56 (57.1%)	1318/26245 (5%)	5e-27	4.6e-25
GO:0006790	response to osmotic stress	P	7/56 (12.5%)	631/26245 (2.4%)	0.0004	0.036
GO:0009651	catalytic activity	F	56/56 (100%)	13636/26245 (52%)	1.3e-16	5e-15
GO:0006725	cofactor binding	F	16/56 (28.6%)	792/26245 (3%)	7.2e-12	2.9e-10
GO:0006970	coenzyme binding	F	14/56 (25%)	589/26245 (2.2%)	2.3e-11	9.1e-10
GO:0003824	lyase activity	F	13/56 (23.2%)	570/26245 (2.2%)	2.2e-10	8.6e-09
GO:0048037	3-chloroallyl aldehyde dehydrogenase activity	F	5/56 (8.9%)	24/26245 (0.1%)	4.2e-09	1.7e-07
GO:0050662	magnesium ion binding	F	9/56 (16.1%)	316/26245 (1.2%)	2.7e-08	1.1e-06
GO:0016829	oxidoreductase activity	F	18/56 (32.1%)	2349/26245 (9%)	1.1e-06	4.2e-05
GO:0004028	carboxylic acid binding	F	6/56 (10.7%)	166/26245 (0.6%)	1.8e-06	7.1e-05
GO:0000287	oxidoreductase activity...	F	7/56 (12.5%)	271/26245 (1%)	2e-06	8.1e-05
GO:0016491	carbon-carbon lyase activity	F	6/56 (10.7%)	179/26245 (0.7%)	2.7e-06	0.00011
GO:0016835	cytoplasm	C	51/56 (91.1%)	9051/26245 (34.5%)	1.4e-18	3.5e-17
GO:0016740	cytoplasmic part	C	45/56 (80.4%)	7660/26245 (29.2%)	3.4e-15	8.6e-14
GO:0016746	mitochondrion	C	22/56 (39.3%)	1853/26245 (7.1%)	1e-11	2.6e-10
GO:0005737	intracellular part	C	51/56 (91.1%)	12750/26245 (48.6%)	1.6e-11	4e-10
GO:0044444	intracellular	C	51/56 (91.1%)	13212/26245 (50.3%)	8.3e-11	2.1e-09
GO:0005739	cytosol	C	17/56 (30.4%)	1740/26245 (6.6%)	7.8e-08	1.9e-06
GO:0044424	mitochondrial lumen	C	7/56 (12.5%)	166/26245 (0.6%)	8.3e-08	2.1e-06
GO:0005622	mitochondrial matrix	C	7/56 (12.5%)	166/26245 (0.6%)	8.3e-08	2.1e-06
GO:0005829	mitochondrial part	C	9/56 (16.1%)	546/26245 (2.1%)	2.4e-06	6.1e-05
GO:0031980	plastid	C	16/56 (28.6%)	2109/26245 (8%)	5.7e-06	0.00014
Key to legend:
P= Biological Process, F = Molecular Function and C = Cellular Components;
The description here in includes only the first ten top enriched GO-terms in decreasing order of their p-values for all the GO-domains and with the GO-terms indicated at the top of each category of domain representing the highest enriched.
a input for the test gene set was the number of known genes that have known GO_accession and matching 123 drought responsive UniGene Cluster

## Sheet: Go-terms associated_with_477gen
Additional file 7: Description of metabolic pathways
Functional GO enrichment of the genes with known GO accession that involved in mapping the metabolic pathways
GO_acc	term_type	Term	queryitem	querytotal	bgitem	bgtotal	pvalue	FDR	entries
GO:0034641	P	cellular nitrogen compound metabolic process	167	477	718	26245	6.8e-126	2.7e-122	Sb03g003570.1	Sb03g025720.1	Sb02g003730.1	Sb05g016730.1	Sb04g028610.1	Sb04g009230.1	Sb02g003520.1	Sb07g025100.1	Sb01g038510.1	Sb09g029130.1	Sb06g016480.1	Sb01g019490.1	Sb01g011080.1	Sb01g002140.1	Sb04g034870.1	Sb08g008360.1	Sb10g005100.1	Sb01g010710.1	Sb01g015530.1	Sb05g020870.1	Sb10g000400.1	Sb06g002780.1	Sb08g000600.1	Sb06g018696.1	Sb04g034020.1	Sb03g032720.1	Sb09g021310.1	Sb06g032260.1	Sb02g009570.1	Sb03g036040.1	Sb01g017060.1	Sb09g026560.1	Sb03g003420.1	Sb01g023050.1	Sb09g022320.1	Sb05g021600.1	Sb03g037860.1	Sb06g014710.1	Sb06g018698.1	Sb01g019280.1	Sb01g045820.1
GO:0055086	P	nucleobase, nucleoside and nucleotide metabolic process	132	477	477	26245	6.2e-106	1.2e-102	Sb02g040820.1	Sb03g025720.1	Sb06g030400.1	Sb04g028610.1	Sb03g035540.1	Sb09g029130.1	Sb01g011080.1	Sb01g042930.1	Sb01g050620.1	Sb04g037430.1	Sb02g027070.1	Sb01g039270.1	Sb07g023320.1	Sb09g030620.1	Sb04g036040.1	Sb09g021310.1	Sb08g004390.1	Sb09g016850.1	Sb03g002690.1	Sb03g032720.1	Sb09g022320.1	Sb01g019280.1	Sb02g010770.1	Sb07g006010.1	Sb01g010210.1	Sb10g025470.1	Sb07g028830.1	Sb04g027810.1	Sb02g033710.1	Sb03g029120.1	Sb09g026610.1	Sb02g032270.1	Sb08g019790.1	Sb06g028370.1	Sb01g050690.1	Sb09g006040.1	Sb08g023070.1	Sb04g023350.1	Sb09g019130.1	Sb03g026990.1	Sb01g028830.1
GO:0009165	P	nucleotide biosynthetic process	111	477	293	26245	1.1e-100	1.4e-97	Sb02g040820.1	Sb03g025720.1	Sb06g030400.1	Sb04g028610.1	Sb09g029130.1	Sb01g011080.1	Sb01g042930.1	Sb01g050620.1	Sb04g037430.1	Sb02g027070.1	Sb01g039270.1	Sb07g023320.1	Sb09g030620.1	Sb04g036040.1	Sb09g021310.1	Sb08g004390.1	Sb09g016850.1	Sb03g002690.1	Sb06g028370.1	Sb08g004380.1	Sb02g010770.1	Sb07g006010.1	Sb10g025470.1	Sb07g028830.1	Sb04g027810.1	Sb02g033710.1	Sb03g029120.1	Sb09g026610.1	Sb02g032270.1	Sb01g050690.1	Sb09g006040.1	Sb08g023070.1	Sb04g023350.1	Sb09g019130.1	Sb03g026990.1	Sb01g028830.1	Sb02g005440.1	Sb04g030280.1	Sb01g011610.1	Sb01g045540.1	Sb02g042380.1
GO:0044249	P	cellular biosynthetic process	341	477	6576	26245	4e-98	4e-95	Sb02g040820.1	Sb02g035880.1	Sb02g000210.1	Sb03g025720.1	Sb02g003730.1	Sb03g001360.1	Sb06g032850.1	Sb01g010280.1	Sb10g020570.1	Sb04g028145.1	Sb04g028610.1	Sb04g009230.1	Sb03g009260.1	Sb01g010410.1	Sb02g003520.1	Sb01g037220.1	Sb01g038510.1	Sb08g005200.1	Sb09g029130.1	Sb06g016480.1	Sb01g019490.1	Sb10g008780.1	Sb06g018698.1	Sb02g025070.1	Sb01g011080.1	Sb10g023580.1	Sb08g004910.1	Sb08g008360.1	Sb04g020730.1	Sb05g026420.1	Sb10g005100.1	Sb01g010360.1	Sb05g020870.1	Sb01g048410.1	Sb06g002780.1	Sb03g028780.1	Sb01g039910.1	Sb01g012240.1	Sb01g039270.1	Sb07g023320.1	Sb09g030620.1
GO:0006753	P	nucleoside phosphate metabolic process	121	477	425	26245	7.4e-98	5e-95	Sb02g040820.1	Sb03g025720.1	Sb06g030400.1	Sb04g028610.1	Sb03g035540.1	Sb09g029130.1	Sb01g011080.1	Sb01g042930.1	Sb01g050620.1	Sb04g037430.1	Sb02g027070.1	Sb01g039270.1	Sb07g023320.1	Sb09g030620.1	Sb04g036040.1	Sb09g021310.1	Sb08g004390.1	Sb09g016850.1	Sb03g002690.1	Sb06g028370.1	Sb01g019280.1	Sb02g010770.1	Sb07g006010.1	Sb01g010210.1	Sb10g025470.1	Sb07g028830.1	Sb04g027810.1	Sb02g033710.1	Sb03g029120.1	Sb09g026610.1	Sb02g032270.1	Sb01g050690.1	Sb09g006040.1	Sb08g023070.1	Sb04g023350.1	Sb09g019130.1	Sb03g026990.1	Sb01g028830.1	Sb02g005440.1	Sb04g030280.1	Sb01g011610.1
GO:0009117	P	nucleotide metabolic process	121	477	425	26245	7.4e-98	5e-95	Sb02g040820.1	Sb03g025720.1	Sb06g030400.1	Sb04g028610.1	Sb03g035540.1	Sb09g029130.1	Sb01g011080.1	Sb01g042930.1	Sb01g050620.1	Sb04g037430.1	Sb02g027070.1	Sb01g039270.1	Sb07g023320.1	Sb09g030620.1	Sb04g036040.1	Sb09g021310.1	Sb08g004390.1	Sb09g016850.1	Sb03g002690.1	Sb06g028370.1	Sb01g019280.1	Sb02g010770.1	Sb07g006010.1	Sb01g010210.1	Sb10g025470.1	Sb07g028830.1	Sb04g027810.1	Sb02g033710.1	Sb03g029120.1	Sb09g026610.1	Sb02g032270.1	Sb01g050690.1	Sb09g006040.1	Sb08g023070.1	Sb04g023350.1	Sb09g019130.1	Sb03g026990.1	Sb01g028830.1	Sb02g005440.1	Sb04g030280.1	Sb01g011610.1
GO:0009058	P	biosynthetic process	342	477	6890	26245	3.7e-93	2.1e-90	Sb04g009230.1	Sb02g003520.1	Sb10g023580.1	Sb08g004910.1	Sb01g039270.1	Sb07g023320.1	Sb09g030620.1	Sb08g004390.1	Sb02g009570.1	Sb03g036040.1	Sb04g001250.1	Sb09g016850.1	Sb02g021100.1	Sb08g004380.1	Sb01g045820.1	Sb09g022760.1	Sb01g046360.1	Sb04g032090.1	Sb08g005640.1	Sb01g042830.1	Sb01g034130.1	Sb01g028470.1	Sb09g026610.1	Sb02g032270.1	Sb01g043930.1	Sb09g006040.1	Sb09g003790.1	Sb03g007890.1	Sb03g002450.1	Sb03g026990.1	Sb07g025100.1	Sb04g001710.1	Sb03g044650.1	Sb08g001880.1	Sb09g026980.1	Sb09g005690.1	Sb04g030390.1	Sb06g028430.1	Sb03g012330.1	Sb04g036990.1	Sb03g005710.1
GO:0044237	P	cellular metabolic process	427	477	12323	26245	5.2e-85	2.6e-82	Sb04g009230.1	Sb05g008760.1	Sb02g003520.1	Sb03g033090.1	Sb10g023580.1	Sb08g004910.1	Sb02g024870.1	Sb01g039270.1	Sb07g023320.1	Sb09g030620.1	Sb08g004390.1	Sb02g009570.1	Sb03g036040.1	Sb04g001250.1	Sb09g016850.1	Sb02g025070.1	Sb09g029240.1	Sb08g004380.1	Sb01g045820.1	Sb09g022760.1	Sb01g046360.1	Sb04g032090.1	Sb08g005640.1	Sb01g042830.1	Sb01g034130.1	Sb01g028470.1	Sb09g026610.1	Sb02g032270.1	Sb01g043930.1	Sb09g006040.1	Sb09g003790.1	Sb03g007890.1	Sb03g002450.1	Sb03g026990.1	Sb07g025100.1	Sb04g001710.1	Sb01g038290.1	Sb04g017450.1	Sb05g002690.1	Sb03g044650.1	Sb08g001880.1
GO:0009259	P	ribonucleotide metabolic process	95	477	261	26245	2.3e-84	1e-81	Sb03g025720.1	Sb06g030400.1	Sb04g028610.1	Sb09g029130.1	Sb01g011080.1	Sb01g042930.1	Sb01g050620.1	Sb04g037430.1	Sb01g039270.1	Sb07g023320.1	Sb09g030620.1	Sb04g036040.1	Sb08g004390.1	Sb09g016850.1	Sb03g002690.1	Sb06g028370.1	Sb08g004380.1	Sb02g010770.1	Sb07g006010.1	Sb01g010210.1	Sb10g025470.1	Sb07g028830.1	Sb04g027810.1	Sb02g033710.1	Sb03g029120.1	Sb09g026610.1	Sb01g050690.1	Sb09g006040.1	Sb08g023070.1	Sb04g023350.1	Sb03g026990.1	Sb01g028830.1	Sb02g005440.1	Sb04g030280.1	Sb01g011610.1	Sb01g045540.1	Sb02g042380.1	Sb06g022730.1	Sb07g007610.1	Sb01g048440.1	Sb08g001880.1
GO:0044106	P	cellular amine metabolic process	122	477	621	26245	3.2e-82	1.3e-79	Sb03g025720.1	Sb02g003730.1	Sb04g009230.1	Sb05g025240.1	Sb07g025100.1	Sb01g038510.1	Sb09g029130.1	Sb06g016480.1	Sb01g019490.1	Sb01g011080.1	Sb04g034870.1	Sb10g005100.1	Sb01g015530.1	Sb05g020870.1	Sb10g000400.1	Sb06g002780.1	Sb08g000600.1	Sb06g018696.1	Sb04g034020.1	Sb06g032260.1	Sb02g009570.1	Sb03g036040.1	Sb01g017060.1	Sb09g026560.1	Sb03g003420.1	Sb01g023050.1	Sb05g021600.1	Sb03g037860.1	Sb06g014710.1	Sb06g018698.1	Sb01g046360.1	Sb02g037100.1	Sb09g003950.1	Sb03g003070.1	Sb02g003650.1	Sb01g042830.1	Sb01g034130.1	Sb04g001510.1	Sb06g021540.1	Sb01g042800.1	Sb04g028140.1
GO:0009260	P	ribonucleotide biosynthetic process	90	477	240	26245	9.3e-81	3.4e-78	Sb03g025720.1	Sb06g030400.1	Sb04g028610.1	Sb09g029130.1	Sb01g011080.1	Sb01g042930.1	Sb01g050620.1	Sb04g037430.1	Sb01g039270.1	Sb07g023320.1	Sb09g030620.1	Sb04g036040.1	Sb08g004390.1	Sb09g016850.1	Sb03g002690.1	Sb06g028370.1	Sb08g004380.1	Sb02g010770.1	Sb07g006010.1	Sb10g025470.1	Sb07g028830.1	Sb04g027810.1	Sb02g033710.1	Sb03g029120.1	Sb09g026610.1	Sb01g050690.1	Sb09g006040.1	Sb08g023070.1	Sb04g023350.1	Sb03g026990.1	Sb01g028830.1	Sb02g005440.1	Sb04g030280.1	Sb01g011610.1	Sb01g045540.1	Sb02g042380.1	Sb06g022730.1	Sb07g007610.1	Sb01g048440.1	Sb08g001880.1	Sb09g027790.1
GO:0006807	P	nitrogen compound metabolic process	312	477	6387	26245	3e-78	9.9e-76	Sb02g040820.1	Sb02g035880.1	Sb02g000210.1	Sb03g025720.1	Sb02g003730.1	Sb03g003570.1	Sb10g020570.1	Sb04g028145.1	Sb04g028610.1	Sb04g009230.1	Sb03g009260.1	Sb02g003520.1	Sb07g025100.1	Sb01g038510.1	Sb03g035540.1	Sb08g005200.1	Sb09g029130.1	Sb06g016480.1	Sb01g019490.1	Sb03g032610.1	Sb01g011080.1	Sb01g002140.1	Sb10g023580.1	Sb01g047380.1	Sb08g004910.1	Sb08g008360.1	Sb03g031470.1	Sb01g050620.1	Sb10g005100.1	Sb01g010710.1	Sb01g010360.1	Sb05g020870.1	Sb10g000400.1	Sb06g002780.1	Sb08g000600.1	Sb01g039270.1	Sb07g023320.1	Sb09g030620.1	Sb04g034020.1	Sb04g036040.1	Sb03g020222.1
GO:0006520	P	cellular amino acid metabolic process	116	477	621	26245	8.2e-76	2.5e-73	Sb03g025720.1	Sb02g003730.1	Sb05g025240.1	Sb07g025100.1	Sb01g038510.1	Sb09g029130.1	Sb06g016480.1	Sb01g019490.1	Sb01g011080.1	Sb04g034870.1	Sb10g005100.1	Sb01g015530.1	Sb05g020870.1	Sb10g000400.1	Sb06g002780.1	Sb08g000600.1	Sb06g018696.1	Sb04g034020.1	Sb06g032260.1	Sb02g009570.1	Sb03g036040.1	Sb01g017060.1	Sb09g026560.1	Sb03g003420.1	Sb01g023050.1	Sb05g021600.1	Sb03g037860.1	Sb06g014710.1	Sb06g018698.1	Sb01g046360.1	Sb02g037100.1	Sb09g003950.1	Sb03g003070.1	Sb02g003650.1	Sb01g042830.1	Sb01g034130.1	Sb01g043930.1	Sb01g042800.1	Sb04g028140.1	Sb09g003790.1	Sb03g007890.1
GO:0046483	P	heterocycle metabolic process	119	477	739	26245	2e-71	5.7e-69	Sb02g040820.1	Sb03g025720.1	Sb06g030400.1	Sb04g028610.1	Sb02g003520.1	Sb03g035540.1	Sb09g029130.1	Sb01g011080.1	Sb01g042930.1	Sb01g050620.1	Sb04g037430.1	Sb02g027070.1	Sb08g000600.1	Sb01g039270.1	Sb07g023320.1	Sb09g030620.1	Sb04g036040.1	Sb09g021310.1	Sb08g004390.1	Sb09g016850.1	Sb03g002690.1	Sb09g022320.1	Sb05g021600.1	Sb08g004380.1	Sb01g045820.1	Sb02g010770.1	Sb07g006010.1	Sb01g010210.1	Sb10g025470.1	Sb07g028830.1	Sb04g027810.1	Sb02g033710.1	Sb03g029120.1	Sb09g026610.1	Sb08g019790.1	Sb06g028370.1	Sb09g006040.1	Sb08g023070.1	Sb04g023350.1	Sb03g032720.1	Sb03g026990.1
GO:0008152	P	metabolic process	445	477	14876	26245	3.5e-71	9.3e-69	Sb03g036470.1	Sb04g009230.1	Sb05g008760.1	Sb02g003520.1	Sb03g033090.1	Sb10g023580.1	Sb08g004910.1	Sb02g024870.1	Sb01g039270.1	Sb07g023320.1	Sb09g030620.1	Sb08g004390.1	Sb02g009570.1	Sb03g036040.1	Sb04g001250.1	Sb09g016850.1	Sb02g025070.1	Sb09g029240.1	Sb08g004380.1	Sb06g014720.1	Sb01g045820.1	Sb09g022760.1	Sb01g046360.1	Sb04g032090.1	Sb08g005640.1	Sb01g042830.1	Sb01g034130.1	Sb01g028470.1	Sb09g026610.1	Sb02g032270.1	Sb09g024040.1	Sb01g043930.1	Sb09g006040.1	Sb09g003790.1	Sb03g007890.1	Sb03g002450.1	Sb03g026990.1	Sb07g025100.1	Sb04g001710.1	Sb01g038290.1	Sb04g017450.1
GO:0009308	P	amine metabolic process	123	477	827	26245	2e-70	5.1e-68	Sb03g025720.1	Sb02g003730.1	Sb04g009230.1	Sb05g025240.1	Sb07g025100.1	Sb01g038510.1	Sb09g029130.1	Sb06g016480.1	Sb01g019490.1	Sb01g011080.1	Sb04g034870.1	Sb10g005100.1	Sb01g015530.1	Sb05g020870.1	Sb10g000400.1	Sb06g002780.1	Sb08g000600.1	Sb06g018696.1	Sb04g034020.1	Sb06g032260.1	Sb02g009570.1	Sb03g036040.1	Sb01g017060.1	Sb09g026560.1	Sb03g003420.1	Sb01g023050.1	Sb05g021600.1	Sb03g037860.1	Sb06g014710.1	Sb06g018698.1	Sb01g046360.1	Sb02g037100.1	Sb09g003950.1	Sb03g003070.1	Sb02g003650.1	Sb01g042830.1	Sb01g034130.1	Sb04g001510.1	Sb06g021540.1	Sb01g042800.1	Sb04g028140.1
GO:0006163	P	purine nucleotide metabolic process	82	477	257	26245	9.5e-69	2.2e-66	Sb03g026290.1	Sb02g010770.1	Sb01g040970.1	Sb07g006010.1	Sb02g035880.1	Sb01g010210.1	Sb01g006320.1	Sb08g008360.1	Sb03g038990.1	Sb06g033930.1	Sb02g041950.1	Sb06g031240.1	Sb02g043940.1	Sb04g027810.1	Sb06g023390.1	Sb08g001880.1	Sb02g033950.1	Sb05g007470.1	Sb02g033710.1	Sb04g037920.1	Sb10g005500.1	Sb03g029120.1	Sb05g006625.1	Sb08g017600.1	Sb09g026610.1	Sb01g011080.1	Sb06g030400.1	Sb06g028370.1	Sb09g006040.1	Sb03g046720.1	Sb03g031470.1	Sb08g023070.1	Sb10g025470.1	Sb09g027790.2	Sb01g034030.1	Sb01g050620.1	Sb04g037430.1	Sb06g031310.1	Sb03g026990.1	Sb01g028830.1	Sb02g027070.1
GO:0006164	P	purine nucleotide biosynthetic process	79	477	230	26245	2.9e-68	6.6e-66	Sb03g026290.1	Sb02g010770.1	Sb01g040970.1	Sb07g006010.1	Sb02g035880.1	Sb02g005440.1	Sb01g006320.1	Sb08g008360.1	Sb03g038990.1	Sb06g033930.1	Sb02g041950.1	Sb06g031240.1	Sb02g043940.1	Sb04g027810.1	Sb06g023390.1	Sb08g001880.1	Sb02g033950.1	Sb05g007470.1	Sb02g033710.1	Sb04g037920.1	Sb10g005500.1	Sb03g029120.1	Sb05g006625.1	Sb08g017600.1	Sb09g026610.1	Sb01g011080.1	Sb06g030400.1	Sb06g028370.1	Sb09g006040.1	Sb03g046720.1	Sb03g031470.1	Sb08g023070.1	Sb10g025470.1	Sb09g027790.2	Sb01g050620.1	Sb04g037430.1	Sb06g031310.1	Sb03g026990.1	Sb01g028830.1	Sb02g027070.1	Sb01g048440.1
GO:0043436	P	oxoacid metabolic process	142	477	1301	26245	3.1e-66	6.2e-64	Sb03g029570.1	Sb03g003570.1	Sb03g025720.1	Sb02g003730.1	Sb05g025240.1	Sb07g025100.1	Sb01g038510.1	Sb09g029130.1	Sb06g016480.1	Sb01g019490.1	Sb10g008780.1	Sb01g011080.1	Sb04g034870.1	Sb10g005100.1	Sb01g010710.1	Sb01g015530.1	Sb05g020870.1	Sb10g000400.1	Sb06g002780.1	Sb03g028780.1	Sb08g000600.1	Sb06g018696.1	Sb04g034020.1	Sb06g032260.1	Sb02g009570.1	Sb03g036040.1	Sb01g017060.1	Sb09g026560.1	Sb03g003420.1	Sb01g023050.1	Sb05g021600.1	Sb03g037860.1	Sb08g022770.1	Sb06g014710.1	Sb09g029240.1	Sb06g018698.1	Sb01g019280.1	Sb05g026580.1	Sb01g046360.1	Sb02g037100.1	Sb09g003950.1
GO:0019752	P	carboxylic acid metabolic process	142	477	1301	26245	3.1e-66	6.2e-64	Sb03g029570.1	Sb03g003570.1	Sb03g025720.1	Sb02g003730.1	Sb05g025240.1	Sb07g025100.1	Sb01g038510.1	Sb09g029130.1	Sb06g016480.1	Sb01g019490.1	Sb10g008780.1	Sb01g011080.1	Sb04g034870.1	Sb10g005100.1	Sb01g010710.1	Sb01g015530.1	Sb05g020870.1	Sb10g000400.1	Sb06g002780.1	Sb03g028780.1	Sb08g000600.1	Sb06g018696.1	Sb04g034020.1	Sb06g032260.1	Sb02g009570.1	Sb03g036040.1	Sb01g017060.1	Sb09g026560.1	Sb03g003420.1	Sb01g023050.1	Sb05g021600.1	Sb03g037860.1	Sb08g022770.1	Sb06g014710.1	Sb09g029240.1	Sb06g018698.1	Sb01g019280.1	Sb05g026580.1	Sb01g046360.1	Sb02g037100.1	Sb09g003950.1
GO:0006082	P	organic acid metabolic process	142	477	1302	26245	3.4e-66	6.5e-64	Sb03g029570.1	Sb03g003570.1	Sb03g025720.1	Sb02g003730.1	Sb05g025240.1	Sb07g025100.1	Sb01g038510.1	Sb09g029130.1	Sb06g016480.1	Sb01g019490.1	Sb10g008780.1	Sb01g011080.1	Sb04g034870.1	Sb10g005100.1	Sb01g010710.1	Sb01g015530.1	Sb05g020870.1	Sb10g000400.1	Sb06g002780.1	Sb03g028780.1	Sb08g000600.1	Sb06g018696.1	Sb04g034020.1	Sb06g032260.1	Sb02g009570.1	Sb03g036040.1	Sb01g017060.1	Sb09g026560.1	Sb03g003420.1	Sb01g023050.1	Sb05g021600.1	Sb03g037860.1	Sb08g022770.1	Sb06g014710.1	Sb09g029240.1	Sb06g018698.1	Sb01g019280.1	Sb05g026580.1	Sb01g046360.1	Sb02g037100.1	Sb09g003950.1
GO:0042180	P	cellular ketone metabolic process	142	477	1318	26245	1.4e-65	2.6e-63	Sb03g029570.1	Sb03g003570.1	Sb03g025720.1	Sb02g003730.1	Sb05g025240.1	Sb07g025100.1	Sb01g038510.1	Sb09g029130.1	Sb06g016480.1	Sb01g019490.1	Sb10g008780.1	Sb01g011080.1	Sb04g034870.1	Sb10g005100.1	Sb01g010710.1	Sb01g015530.1	Sb05g020870.1	Sb10g000400.1	Sb06g002780.1	Sb03g028780.1	Sb08g000600.1	Sb06g018696.1	Sb04g034020.1	Sb06g032260.1	Sb02g009570.1	Sb03g036040.1	Sb01g017060.1	Sb09g026560.1	Sb03g003420.1	Sb01g023050.1	Sb05g021600.1	Sb03g037860.1	Sb08g022770.1	Sb06g014710.1	Sb09g029240.1	Sb06g018698.1	Sb01g019280.1	Sb05g026580.1	Sb01g046360.1	Sb02g037100.1	Sb09g003950.1
GO:0009150	P	purine ribonucleotide metabolic process	76	477	226	26245	4.7e-65	8.1e-63	Sb03g026290.1	Sb02g010770.1	Sb01g040970.1	Sb07g006010.1	Sb02g035880.1	Sb01g010210.1	Sb01g006320.1	Sb08g008360.1	Sb03g038990.1	Sb06g033930.1	Sb02g041950.1	Sb02g043940.1	Sb04g027810.1	Sb06g023390.1	Sb08g001880.1	Sb03g027470.1	Sb02g033710.1	Sb04g037920.1	Sb10g005500.1	Sb03g029120.1	Sb05g006625.1	Sb08g017600.1	Sb09g026610.1	Sb01g011080.1	Sb06g030400.1	Sb09g006040.1	Sb03g046720.1	Sb03g031470.1	Sb08g023070.1	Sb10g025470.1	Sb09g027790.2	Sb01g034030.1	Sb01g050620.1	Sb04g037430.1	Sb06g031310.1	Sb03g026990.1	Sb01g028830.1	Sb02g005440.1	Sb01g048440.1	Sb01g010140.1	Sb01g039270.1
GO:0009152	P	purine ribonucleotide biosynthetic process	73	477	207	26245	1.1e-63	1.8e-61	Sb03g026290.1	Sb02g010770.1	Sb01g040970.1	Sb07g006010.1	Sb02g035880.1	Sb01g011610.1	Sb01g006320.1	Sb08g008360.1	Sb03g038990.1	Sb06g033930.1	Sb02g041950.1	Sb02g043940.1	Sb04g027810.1	Sb06g023390.1	Sb08g001880.1	Sb03g027470.1	Sb02g033710.1	Sb04g037920.1	Sb10g005500.1	Sb03g029120.1	Sb05g006625.1	Sb08g017600.1	Sb09g026610.1	Sb01g011080.1	Sb06g030400.1	Sb09g006040.1	Sb03g046720.1	Sb03g031470.1	Sb08g023070.1	Sb10g025470.1	Sb09g027790.2	Sb01g050620.1	Sb04g037430.1	Sb06g031310.1	Sb03g026990.1	Sb01g028830.1	Sb02g005440.1	Sb01g048440.1	Sb01g010140.1	Sb01g039270.1	Sb04g005040.1
GO:0006519	P	cellular amino acid and derivative metabolic process	130	477	1185	26245	2.2e-60	3.5e-58	Sb03g025720.1	Sb02g003730.1	Sb04g009230.1	Sb02g003520.1	Sb07g025100.1	Sb01g038510.1	Sb09g029130.1	Sb06g016480.1	Sb01g019490.1	Sb01g011080.1	Sb04g034870.1	Sb10g005100.1	Sb01g015530.1	Sb05g020870.1	Sb10g000400.1	Sb06g002780.1	Sb08g000600.1	Sb09g030620.1	Sb04g034020.1	Sb06g032260.1	Sb02g009570.1	Sb03g036040.1	Sb01g017060.1	Sb09g026560.1	Sb03g003420.1	Sb01g023050.1	Sb05g021600.1	Sb03g037860.1	Sb06g014710.1	Sb06g018698.1	Sb05g026580.1	Sb01g046360.1	Sb02g037100.1	Sb02g037830.1	Sb09g003950.1	Sb03g003070.1	Sb02g003650.1	Sb01g042830.1	Sb01g034130.1	Sb01g044050.1	Sb04g001510.1
GO:0009987	P	cellular process	445	477	16277	26245	7.5e-56	1.2e-53	Sb04g009230.1	Sb05g008760.1	Sb02g003520.1	Sb03g033090.1	Sb10g023580.1	Sb08g004910.1	Sb02g024870.1	Sb01g039270.1	Sb07g023320.1	Sb09g030620.1	Sb08g004390.1	Sb02g009570.1	Sb01g036510.1	Sb04g001250.1	Sb09g016850.1	Sb02g025070.1	Sb09g029240.1	Sb08g004380.1	Sb01g045820.1	Sb09g022760.1	Sb01g046360.1	Sb04g032090.1	Sb08g005640.1	Sb01g042830.1	Sb01g034130.1	Sb01g028470.1	Sb09g026610.1	Sb02g032270.1	Sb09g024040.1	Sb01g043930.1	Sb09g006040.1	Sb09g003790.1	Sb03g007890.1	Sb03g002450.1	Sb03g026990.1	Sb07g025100.1	Sb04g001710.1	Sb01g038290.1	Sb04g017450.1	Sb05g002690.1	Sb03g044650.1
GO:0009141	P	nucleoside triphosphate metabolic process	66	477	213	26245	1.6e-54	2.4e-52	Sb02g040820.1	Sb02g010770.1	Sb01g040970.1	Sb02g035880.1	Sb01g010210.1	Sb10g025470.1	Sb03g038990.1	Sb01g020160.1	Sb04g027810.1	Sb06g030400.1	Sb01g012360.1	Sb03g027470.1	Sb02g033710.1	Sb06g021460.1	Sb10g005500.1	Sb05g006625.1	Sb08g017600.1	Sb09g029130.1	Sb03g026290.1	Sb01g034030.1	Sb03g046720.1	Sb03g031470.1	Sb08g023070.1	Sb01g042930.1	Sb01g050620.1	Sb04g037430.1	Sb03g027960.1	Sb03g026990.1	Sb01g028830.1	Sb02g005440.1	Sb10g009290.1	Sb04g023350.1	Sb04g005040.1	Sb01g039270.1	Sb01g006320.1	Sb01g011610.1	Sb07g023320.1	Sb09g030620.1	Sb02g042380.1	Sb08g017830.1	Sb02g033950.1
GO:0044238	P	primary metabolic process	394	477	12901	26245	2.9e-51	4.1e-49	Sb04g009230.1	Sb05g008760.1	Sb02g003520.1	Sb10g023580.1	Sb08g004910.1	Sb01g039270.1	Sb07g023320.1	Sb09g030620.1	Sb08g004390.1	Sb02g009570.1	Sb03g036040.1	Sb04g001250.1	Sb09g016850.1	Sb02g021100.1	Sb09g029240.1	Sb08g004380.1	Sb09g022760.1	Sb01g046360.1	Sb04g032090.1	Sb08g005640.1	Sb01g042830.1	Sb01g034130.1	Sb01g028470.1	Sb09g026610.1	Sb02g032270.1	Sb09g024040.1	Sb01g043930.1	Sb09g006040.1	Sb09g003790.1	Sb03g007890.1	Sb03g002450.1	Sb03g026990.1	Sb03g028080.1	Sb04g001710.1	Sb04g017450.1	Sb05g002690.1	Sb03g044650.1	Sb08g001880.1	Sb09g026980.1	Sb09g005690.1	Sb04g030390.1
GO:0006139	P	nucleobase, nucleoside, nucleotide and nucleic acid metabolic process	252	477	5556	26245	7.7e-51	1.1e-48	Sb02g040820.1	Sb03g003570.1	Sb02g000210.1	Sb03g025720.1	Sb02g003730.1	Sb06g030400.1	Sb04g028145.1	Sb04g028610.1	Sb07g025100.1	Sb01g038510.1	Sb03g035540.1	Sb08g005200.1	Sb09g029130.1	Sb06g028430.1	Sb01g019490.1	Sb03g032610.1	Sb01g011080.1	Sb01g002140.1	Sb10g023580.1	Sb08g004910.1	Sb08g018130.1	Sb03g031470.1	Sb01g050620.1	Sb04g037430.1	Sb01g010360.1	Sb05g020870.1	Sb10g000400.1	Sb06g002780.1	Sb10g008780.1	Sb01g039270.1	Sb07g023320.1	Sb09g030620.1	Sb04g034020.1	Sb04g036040.1	Sb03g020222.1	Sb09g021310.1	Sb09g027223.1	Sb04g006420.1	Sb08g004390.1	Sb02g037830.1	Sb04g023350.1
GO:0006119	P	oxidative phosphorylation	57	477	164	26245	2.1e-49	2.8e-47	Sb03g026290.1	Sb08g003963.1	Sb03g020210.1	Sb01g040970.1	Sb03g020190.1	Sb02g035880.1	Sb02g010770.1	Sb02g023310.1	Sb03g038990.1	Sb05g002090.1	Sb04g027810.1	Sb06g030400.1	Sb09g026580.1	Sb02g037780.1	Sb04g037920.1	Sb03g027470.1	Sb03g033090.1	Sb09g026610.1	Sb02g006530.1	Sb01g010210.1	Sb02g006120.1	Sb03g031470.1	Sb01g042930.1	Sb09g027790.2	Sb05g003875.1	Sb04g037430.1	Sb03g026990.1	Sb01g048410.1	Sb07g028610.1	Sb04g005040.1	Sb01g039270.1	Sb09g005180.1	Sb07g023320.1	Sb09g030620.1	Sb01g038290.1	Sb02g033950.1	Sb03g001360.1	Sb05g004510.1	Sb10g008595.1	Sb10g026440.1	Sb03g027540.1
GO:0006418	P	tRNA aminoacylation for protein translation	53	477	127	26245	2.4e-49	3.1e-47	Sb01g002140.1	Sb03g003570.1	Sb02g037830.1	Sb03g034270.1	Sb09g003950.1	Sb02g003730.1	Sb09g023590.1	Sb01g047560.1	Sb02g003650.1	Sb06g031980.1	Sb01g042830.1	Sb09g003930.1	Sb04g028145.1	Sb05g024270.1	Sb01g043330.1	Sb04g035150.1	Sb07g025100.1	Sb01g038510.1	Sb02g032450.1	Sb08g017220.1	Sb01g019490.1	Sb01g015530.1	Sb04g034870.1	Sb04g028140.1	Sb03g007890.1	Sb05g020870.1	Sb10g000400.1	Sb06g002780.1	Sb10g008780.1	Sb06g018696.1	Sb01g010060.1	Sb04g034020.1	Sb04g001710.1	Sb07g025840.1	Sb03g005710.1	Sb01g047380.1	Sb06g018698.1	Sb01g039570.1	Sb10g025355.1	Sb06g018870.1	Sb07g004420.1
GO:0009142	P	nucleoside triphosphate biosynthetic process	59	477	187	26245	4.1e-49	5.1e-47	Sb02g040820.1	Sb02g010770.1	Sb01g040970.1	Sb02g035880.1	Sb01g011610.1	Sb10g025470.1	Sb03g038990.1	Sb04g027810.1	Sb06g030400.1	Sb03g027470.1	Sb02g033710.1	Sb10g005500.1	Sb05g006625.1	Sb08g017600.1	Sb09g029130.1	Sb03g026290.1	Sb03g046720.1	Sb03g031470.1	Sb08g023070.1	Sb01g042930.1	Sb01g050620.1	Sb04g037430.1	Sb03g027960.1	Sb03g026990.1	Sb01g028830.1	Sb02g005440.1	Sb01g048440.1	Sb04g023350.1	Sb04g005040.1	Sb01g039270.1	Sb01g006320.1	Sb07g023320.1	Sb09g030620.1	Sb02g042380.1	Sb08g017830.1	Sb02g033950.1	Sb02g002640.1	Sb05g004510.1	Sb06g031240.1	Sb10g026440.1	Sb03g027540.1
GO:0043038	P	amino acid activation	53	477	129	26245	4.6e-49	5.5e-47	Sb01g002140.1	Sb03g003570.1	Sb02g037830.1	Sb03g034270.1	Sb09g003950.1	Sb02g003730.1	Sb09g023590.1	Sb01g047560.1	Sb02g003650.1	Sb06g031980.1	Sb01g042830.1	Sb09g003930.1	Sb04g028145.1	Sb05g024270.1	Sb01g043330.1	Sb04g035150.1	Sb07g025100.1	Sb01g038510.1	Sb02g032450.1	Sb08g017220.1	Sb01g019490.1	Sb01g015530.1	Sb04g034870.1	Sb04g028140.1	Sb03g007890.1	Sb05g020870.1	Sb10g000400.1	Sb06g002780.1	Sb10g008780.1	Sb06g018696.1	Sb01g010060.1	Sb04g034020.1	Sb04g001710.1	Sb07g025840.1	Sb03g005710.1	Sb01g047380.1	Sb06g018698.1	Sb01g039570.1	Sb10g025355.1	Sb06g018870.1	Sb07g004420.1
GO:0043039	P	tRNA aminoacylation	53	477	129	26245	4.6e-49	5.5e-47	Sb01g002140.1	Sb03g003570.1	Sb02g037830.1	Sb03g034270.1	Sb09g003950.1	Sb02g003730.1	Sb09g023590.1	Sb01g047560.1	Sb02g003650.1	Sb06g031980.1	Sb01g042830.1	Sb09g003930.1	Sb04g028145.1	Sb05g024270.1	Sb01g043330.1	Sb04g035150.1	Sb07g025100.1	Sb01g038510.1	Sb02g032450.1	Sb08g017220.1	Sb01g019490.1	Sb01g015530.1	Sb04g034870.1	Sb04g028140.1	Sb03g007890.1	Sb05g020870.1	Sb10g000400.1	Sb06g002780.1	Sb10g008780.1	Sb06g018696.1	Sb01g010060.1	Sb04g034020.1	Sb04g001710.1	Sb07g025840.1	Sb03g005710.1	Sb01g047380.1	Sb06g018698.1	Sb01g039570.1	Sb10g025355.1	Sb06g018870.1	Sb07g004420.1
GO:0044271	P	cellular nitrogen compound biosynthetic process	80	477	513	26245	2.3e-46	2.6e-44	Sb05g007470.1	Sb04g034900.1	Sb01g046360.1	Sb09g002840.1	Sb01g043710.1	Sb08g008360.1	Sb02g003900.1	Sb06g021810.1	Sb04g009230.1	Sb09g005630.1	Sb01g048040.1	Sb03g045940.1	Sb01g007370.1	Sb06g001610.1	Sb04g028610.1	Sb01g034130.1	Sb03g033120.1	Sb02g037100.1	Sb02g003520.1	Sb03g029120.1	Sb06g032850.1	Sb09g029130.1	Sb01g001140.1	Sb06g016480.1	Sb06g021540.1	Sb08g019790.1	Sb09g022320.1	Sb08g020830.1	Sb01g011080.1	Sb04g025720.1	Sb01g042800.1	Sb03g025720.1	Sb03g045930.1	Sb10g005100.1	Sb03g027960.1	Sb10g020570.1	Sb05g025240.1	Sb07g028610.1	Sb04g007900.1	Sb08g000600.1	Sb03g034450.1
GO:0009201	P	ribonucleoside triphosphate biosynthetic process	56	477	184	26245	6.5e-46	7.2e-44	Sb03g026290.1	Sb02g010770.1	Sb01g040970.1	Sb02g035880.1	Sb01g011610.1	Sb10g025470.1	Sb03g038990.1	Sb04g027810.1	Sb06g030400.1	Sb03g027470.1	Sb02g033710.1	Sb10g005500.1	Sb05g006625.1	Sb08g017600.1	Sb09g029130.1	Sb03g046720.1	Sb03g031470.1	Sb08g023070.1	Sb01g042930.1	Sb01g050620.1	Sb04g037430.1	Sb03g027960.1	Sb03g026990.1	Sb01g028830.1	Sb02g005440.1	Sb01g048440.1	Sb04g023350.1	Sb04g005040.1	Sb01g039270.1	Sb01g006320.1	Sb07g023320.1	Sb09g030620.1	Sb02g042380.1	Sb08g017830.1	Sb02g033950.1	Sb02g002640.1	Sb05g004510.1	Sb06g031240.1	Sb10g026440.1	Sb03g027540.1	Sb07g007610.1
GO:0009145	P	purine nucleoside triphosphate biosynthetic process	55	477	176	26245	1.3e-45	1.4e-43	Sb03g026290.1	Sb02g010770.1	Sb01g040970.1	Sb02g035880.1	Sb01g011610.1	Sb10g025470.1	Sb03g038990.1	Sb04g027810.1	Sb06g030400.1	Sb03g027470.1	Sb02g033710.1	Sb10g005500.1	Sb05g006625.1	Sb08g017600.1	Sb02g002640.1	Sb03g046720.1	Sb03g031470.1	Sb08g023070.1	Sb01g042930.1	Sb01g050620.1	Sb04g037430.1	Sb03g026990.1	Sb01g028830.1	Sb02g005440.1	Sb01g048440.1	Sb04g023350.1	Sb04g005040.1	Sb01g039270.1	Sb01g006320.1	Sb07g023320.1	Sb09g030620.1	Sb02g042380.1	Sb04g036040.1	Sb02g033950.1	Sb03g001360.1	Sb05g004510.1	Sb06g031240.1	Sb10g026440.1	Sb03g027540.1	Sb07g007610.1	Sb08g004390.1
GO:0015992	P	proton transport	53	477	156	26245	1.5e-45	1.6e-43	Sb03g026290.1	Sb02g010770.1	Sb01g040970.1	Sb02g035880.1	Sb02g005440.1	Sb10g025470.1	Sb04g005710.1	Sb03g038990.1	Sb04g027810.1	Sb06g030400.1	Sb03g027470.1	Sb10g005500.1	Sb10g009880.1	Sb09g026610.1	Sb10g001780.1	Sb06g027500.1	Sb03g046720.1	Sb03g031470.1	Sb08g023070.1	Sb01g042930.1	Sb01g050620.1	Sb04g037430.1	Sb03g026990.1	Sb02g006170.1	Sb01g048440.1	Sb04g005040.1	Sb01g039270.1	Sb07g023320.1	Sb09g030620.1	Sb04g036040.1	Sb04g036230.1	Sb03g001360.1	Sb09g004450.1	Sb05g004510.1	Sb06g031240.1	Sb10g026440.1	Sb03g027540.1	Sb02g042380.1	Sb08g004390.1	Sb08g004380.1	Sb07g007610.1
GO:0009199	P	ribonucleoside triphosphate metabolic process	57	477	200	26245	2.2e-45	2.2e-43	Sb03g026290.1	Sb02g010770.1	Sb01g040970.1	Sb02g035880.1	Sb01g010210.1	Sb10g025470.1	Sb03g038990.1	Sb04g027810.1	Sb06g030400.1	Sb03g027470.1	Sb02g033710.1	Sb10g005500.1	Sb05g006625.1	Sb08g017600.1	Sb09g029130.1	Sb03g046720.1	Sb03g031470.1	Sb08g023070.1	Sb01g042930.1	Sb01g050620.1	Sb04g037430.1	Sb03g027960.1	Sb03g026990.1	Sb01g028830.1	Sb02g005440.1	Sb01g048440.1	Sb04g023350.1	Sb04g005040.1	Sb01g039270.1	Sb01g006320.1	Sb01g011610.1	Sb07g023320.1	Sb09g030620.1	Sb02g042380.1	Sb08g017830.1	Sb02g033950.1	Sb02g002640.1	Sb05g004510.1	Sb06g031240.1	Sb10g026440.1	Sb03g027540.1
GO:0006818	P	hydrogen transport	53	477	159	26245	3.5e-45	3.5e-43	Sb03g026290.1	Sb02g010770.1	Sb01g040970.1	Sb02g035880.1	Sb02g005440.1	Sb10g025470.1	Sb04g005710.1	Sb03g038990.1	Sb04g027810.1	Sb06g030400.1	Sb03g027470.1	Sb10g005500.1	Sb10g009880.1	Sb09g026610.1	Sb10g001780.1	Sb06g027500.1	Sb03g046720.1	Sb03g031470.1	Sb08g023070.1	Sb01g042930.1	Sb01g050620.1	Sb04g037430.1	Sb03g026990.1	Sb02g006170.1	Sb01g048440.1	Sb04g005040.1	Sb01g039270.1	Sb07g023320.1	Sb09g030620.1	Sb04g036040.1	Sb04g036230.1	Sb03g001360.1	Sb09g004450.1	Sb05g004510.1	Sb06g031240.1	Sb10g026440.1	Sb03g027540.1	Sb02g042380.1	Sb08g004390.1	Sb08g004380.1	Sb07g007610.1
GO:0009144	P	purine nucleoside triphosphate metabolic process	56	477	194	26245	7.4e-45	7.2e-43	Sb03g026290.1	Sb02g010770.1	Sb01g040970.1	Sb02g035880.1	Sb01g010210.1	Sb10g025470.1	Sb03g038990.1	Sb04g027810.1	Sb06g030400.1	Sb03g027470.1	Sb02g033710.1	Sb10g005500.1	Sb05g006625.1	Sb08g017600.1	Sb02g002640.1	Sb03g046720.1	Sb03g031470.1	Sb08g023070.1	Sb01g042930.1	Sb01g050620.1	Sb04g037430.1	Sb03g026990.1	Sb01g028830.1	Sb02g005440.1	Sb01g048440.1	Sb04g023350.1	Sb04g005040.1	Sb01g039270.1	Sb01g006320.1	Sb01g011610.1	Sb07g023320.1	Sb09g030620.1	Sb02g042380.1	Sb04g036040.1	Sb02g033950.1	Sb03g001360.1	Sb05g004510.1	Sb06g031240.1	Sb10g026440.1	Sb03g027540.1	Sb07g007610.1
GO:0006091	P	generation of precursor metabolites and energy	82	477	592	26245	4.8e-44	4.6e-42	Sb03g029570.1	Sb06g024610.1	Sb03g020210.1	Sb01g040970.1	Sb03g020190.1	Sb02g035880.1	Sb08g003963.1	Sb02g010770.1	Sb02g023310.1	Sb03g038990.1	Sb05g002090.1	Sb03g011130.1	Sb04g027810.1	Sb06g030400.1	Sb09g026580.1	Sb05g002900.1	Sb02g037780.1	Sb04g005040.1	Sb04g037920.1	Sb05g008760.1	Sb01g028470.1	Sb01g037220.1	Sb03g027470.1	Sb03g033090.1	Sb06g016250.1	Sb09g026610.1	Sb02g004550.1	Sb01g048410.1	Sb04g000590.1	Sb01g010210.1	Sb03g026290.1	Sb02g006530.1	Sb02g006120.1	Sb03g031470.1	Sb03g030060.1	Sb01g042930.1	Sb09g027790.2	Sb03g030110.1	Sb05g003875.1	Sb04g037430.1	Sb03g026990.1
GO:0009206	P	purine ribonucleoside triphosphate biosynthetic process	53	477	174	26245	1.7e-43	1.6e-41	Sb03g026290.1	Sb02g010770.1	Sb01g040970.1	Sb02g035880.1	Sb01g011610.1	Sb10g025470.1	Sb03g038990.1	Sb04g027810.1	Sb06g030400.1	Sb03g027470.1	Sb02g033710.1	Sb10g005500.1	Sb05g006625.1	Sb08g017600.1	Sb02g002640.1	Sb03g046720.1	Sb03g031470.1	Sb08g023070.1	Sb01g042930.1	Sb01g050620.1	Sb04g037430.1	Sb03g026990.1	Sb01g028830.1	Sb02g005440.1	Sb01g048440.1	Sb04g023350.1	Sb04g005040.1	Sb01g039270.1	Sb01g006320.1	Sb07g023320.1	Sb09g030620.1	Sb02g042380.1	Sb04g036040.1	Sb02g033950.1	Sb03g001360.1	Sb05g004510.1	Sb06g031240.1	Sb10g026440.1	Sb03g027540.1	Sb07g007610.1	Sb08g004390.1
GO:0009205	P	purine ribonucleoside triphosphate metabolic process	54	477	190	26245	5.7e-43	5.2e-41	Sb03g026290.1	Sb02g010770.1	Sb01g040970.1	Sb02g035880.1	Sb01g010210.1	Sb10g025470.1	Sb03g038990.1	Sb04g027810.1	Sb06g030400.1	Sb03g027470.1	Sb02g033710.1	Sb10g005500.1	Sb05g006625.1	Sb08g017600.1	Sb02g002640.1	Sb03g046720.1	Sb03g031470.1	Sb08g023070.1	Sb01g042930.1	Sb01g050620.1	Sb04g037430.1	Sb03g026990.1	Sb01g028830.1	Sb02g005440.1	Sb01g048440.1	Sb04g023350.1	Sb04g005040.1	Sb01g039270.1	Sb01g006320.1	Sb01g011610.1	Sb07g023320.1	Sb09g030620.1	Sb02g042380.1	Sb04g036040.1	Sb02g033950.1	Sb03g001360.1	Sb05g004510.1	Sb06g031240.1	Sb10g026440.1	Sb03g027540.1	Sb07g007610.1
GO:0006399	P	tRNA metabolic process	55	477	235	26245	6.4e-40	5.7e-38	Sb01g002140.1	Sb03g003570.1	Sb04g032090.1	Sb02g037830.1	Sb03g034270.1	Sb09g003950.1	Sb02g003730.1	Sb09g023590.1	Sb01g047560.1	Sb02g003650.1	Sb06g031980.1	Sb01g042830.1	Sb09g003930.1	Sb04g028145.1	Sb05g024270.1	Sb01g043330.1	Sb04g035150.1	Sb07g025100.1	Sb01g038510.1	Sb02g032450.1	Sb08g017220.1	Sb01g043930.1	Sb01g015530.1	Sb04g034870.1	Sb04g028140.1	Sb03g007890.1	Sb05g020870.1	Sb10g000400.1	Sb06g002780.1	Sb10g008780.1	Sb06g018696.1	Sb01g010060.1	Sb04g034020.1	Sb04g001710.1	Sb07g025840.1	Sb03g005710.1	Sb01g047380.1	Sb06g018698.1	Sb01g039570.1	Sb10g025355.1	Sb06g018870.1
GO:0006754	P	ATP biosynthetic process	46	477	164	26245	1.8e-36	1.5e-34	Sb03g026290.1	Sb02g010770.1	Sb01g040970.1	Sb02g035880.1	Sb10g025470.1	Sb03g038990.1	Sb04g027810.1	Sb06g030400.1	Sb03g027470.1	Sb10g005500.1	Sb01g011610.1	Sb09g026610.1	Sb03g046720.1	Sb03g031470.1	Sb08g023070.1	Sb01g042930.1	Sb01g050620.1	Sb04g037430.1	Sb03g026990.1	Sb02g005440.1	Sb01g048440.1	Sb04g005040.1	Sb01g039270.1	Sb07g023320.1	Sb09g030620.1	Sb04g036040.1	Sb02g033950.1	Sb03g001360.1	Sb05g004510.1	Sb06g031240.1	Sb10g026440.1	Sb03g027540.1	Sb02g042380.1	Sb08g004390.1	Sb08g004380.1	Sb07g007610.1	Sb04g030280.1	Sb03g017610.1	Sb08g001880.1	Sb04g037920.1	Sb03g030060.1
GO:0046034	P	ATP metabolic process	47	477	180	26245	4.7e-36	4e-34	Sb03g026290.1	Sb02g010770.1	Sb01g040970.1	Sb02g035880.1	Sb01g010210.1	Sb10g025470.1	Sb03g038990.1	Sb04g027810.1	Sb06g030400.1	Sb03g027470.1	Sb10g005500.1	Sb01g011610.1	Sb09g026610.1	Sb03g046720.1	Sb03g031470.1	Sb08g023070.1	Sb01g042930.1	Sb01g050620.1	Sb04g037430.1	Sb03g026990.1	Sb02g005440.1	Sb01g048440.1	Sb04g005040.1	Sb01g039270.1	Sb07g023320.1	Sb09g030620.1	Sb04g036040.1	Sb02g033950.1	Sb03g001360.1	Sb05g004510.1	Sb06g031240.1	Sb10g026440.1	Sb03g027540.1	Sb02g042380.1	Sb08g004390.1	Sb08g004380.1	Sb07g007610.1	Sb04g030280.1	Sb03g017610.1	Sb08g001880.1	Sb04g037920.1
GO:0000096	P	sulfur amino acid metabolic process	37	477	80	26245	5.5e-36	4.6e-34	Sb01g046360.1	Sb09g002840.1	Sb01g043710.1	Sb05g005710.1	Sb05g005720.1	Sb03g003070.1	Sb01g048040.1	Sb10g022640.1	Sb01g007370.1	Sb06g001610.1	Sb01g034130.1	Sb02g037100.1	Sb05g025240.1	Sb03g026000.1	Sb02g026280.1	Sb06g016480.1	Sb09g003800.1	Sb08g020830.1	Sb01g042800.1	Sb09g003790.1	Sb10g005100.1	Sb01g009450.1	Sb10g003480.1	Sb01g044050.1	Sb01g042580.1	Sb03g009260.1	Sb04g007900.1	Sb06g032260.1	Sb0019s004510.1	Sb03g036040.1	Sb04g034520.1	Sb01g017060.1	Sb09g026560.1	Sb01g023050.1	Sb03g037860.1	Sb03g033120.1	Sb02g019450.1
GO:0015672	P	monovalent inorganic cation transport	53	477	291	26245	1.1e-33	8.8e-32	Sb03g026290.1	Sb02g010770.1	Sb01g040970.1	Sb02g035880.1	Sb02g005440.1	Sb10g025470.1	Sb04g005710.1	Sb03g038990.1	Sb04g027810.1	Sb06g030400.1	Sb03g027470.1	Sb10g005500.1	Sb10g009880.1	Sb09g026610.1	Sb10g001780.1	Sb06g027500.1	Sb03g046720.1	Sb03g031470.1	Sb08g023070.1	Sb01g042930.1	Sb01g050620.1	Sb04g037430.1	Sb03g026990.1	Sb02g006170.1	Sb01g048440.1	Sb04g005040.1	Sb01g039270.1	Sb07g023320.1	Sb09g030620.1	Sb04g036040.1	Sb04g036230.1	Sb03g001360.1	Sb09g004450.1	Sb05g004510.1	Sb06g031240.1	Sb10g026440.1	Sb03g027540.1	Sb02g042380.1	Sb08g004390.1	Sb08g004380.1	Sb07g007610.1
GO:0034404	P	nucleobase, nucleoside and nucleotide biosynthetic process	30	477	43	26245	2e-33	1.5e-31	Sb08g008360.1	Sb07g028830.1	Sb09g005630.1	Sb05g007470.1	Sb03g029120.1	Sb06g032850.1	Sb09g029130.1	Sb08g019790.1	Sb09g022320.1	Sb01g011080.1	Sb03g045930.1	Sb03g027960.1	Sb04g028610.1	Sb03g041300.1	Sb02g029240.1	Sb08g017830.1	Sb06g000495.1	Sb09g021310.1	Sb03g045940.1	Sb01g045540.1	Sb06g022730.1	Sb03g034450.1	Sb04g034900.1	Sb07g026320.1	Sb03g046940.1	Sb04g025930.1	Sb06g021810.1	Sb03g002690.1	Sb09g026980.1	Sb08g008400.1
GO:0034654	P	nucleobase, nucleoside, nucleotide and nucleic acid biosynthetic process	30	477	43	26245	2e-33	1.5e-31	Sb08g008360.1	Sb07g028830.1	Sb09g005630.1	Sb05g007470.1	Sb03g029120.1	Sb06g032850.1	Sb09g029130.1	Sb08g019790.1	Sb09g022320.1	Sb01g011080.1	Sb03g045930.1	Sb03g027960.1	Sb04g028610.1	Sb03g041300.1	Sb02g029240.1	Sb08g017830.1	Sb06g000495.1	Sb09g021310.1	Sb03g045940.1	Sb01g045540.1	Sb06g022730.1	Sb03g034450.1	Sb04g034900.1	Sb07g026320.1	Sb03g046940.1	Sb04g025930.1	Sb06g021810.1	Sb03g002690.1	Sb09g026980.1	Sb08g008400.1
GO:0009116	P	nucleoside metabolic process	39	477	118	26245	2.5e-33	1.9e-31	Sb02g040820.1	Sb09g002840.1	Sb08g017600.1	Sb08g008360.1	Sb07g028830.1	Sb04g028610.1	Sb02g033710.1	Sb03g029120.1	Sb09g029130.1	Sb01g050690.1	Sb01g011080.1	Sb04g002280.1	Sb03g045930.1	Sb04g023350.1	Sb03g032720.1	Sb01g028830.1	Sb08g002160.1	Sb09g005630.1	Sb02g029240.1	Sb08g017830.1	Sb06g000495.1	Sb09g021310.1	Sb10g024310.1	Sb01g012360.1	Sb03g045940.1	Sb01g045540.1	Sb06g022730.1	Sb03g041300.1	Sb04g034900.1	Sb07g026320.1	Sb08g019790.1	Sb04g036410.1	Sb04g025930.1	Sb10g004780.1	Sb06g021810.1	Sb03g027960.1	Sb09g022320.1	Sb07g026190.1	Sb08g008400.1
GO:0006790	P	sulfur metabolic process	47	477	229	26245	5.5e-32	4.2e-30	Sb01g046360.1	Sb09g002840.1	Sb01g043710.1	Sb05g005710.1	Sb05g005720.1	Sb03g003070.1	Sb01g048040.1	Sb08g005190.1	Sb10g022640.1	Sb01g007370.1	Sb06g001610.1	Sb01g015510.1	Sb01g034130.1	Sb03g033120.1	Sb02g037100.1	Sb05g025240.1	Sb01g040150.1	Sb08g005200.1	Sb02g026280.1	Sb06g016480.1	Sb09g003800.1	Sb08g020830.1	Sb10g003480.1	Sb01g042800.1	Sb09g003790.1	Sb10g005100.1	Sb01g009450.1	Sb03g026000.1	Sb01g008450.1	Sb01g044050.1	Sb03g006480.1	Sb01g042580.1	Sb03g009260.1	Sb04g007900.1	Sb06g032260.1	Sb0019s004510.1	Sb03g036040.1	Sb04g034520.1	Sb01g017060.1	Sb09g026560.1	Sb09g019100.1
GO:0015985	P	energy coupled proton transport, down electrochemical gradient	35	477	100	26245	1e-30	7.3e-29	Sb03g026290.1	Sb02g010770.1	Sb01g040970.1	Sb02g035880.1	Sb01g042930.1	Sb03g038990.1	Sb04g027810.1	Sb06g030400.1	Sb03g027470.1	Sb09g026610.1	Sb03g031470.1	Sb04g037430.1	Sb03g026990.1	Sb01g039270.1	Sb07g023320.1	Sb09g030620.1	Sb04g030280.1	Sb02g033950.1	Sb03g001360.1	Sb05g004510.1	Sb10g026440.1	Sb03g027540.1	Sb02g042380.1	Sb08g004390.1	Sb08g004380.1	Sb04g005040.1	Sb03g017610.1	Sb08g001880.1	Sb04g037920.1	Sb03g030060.1	Sb07g004550.1	Sb09g027790.2	Sb09g027790.1	Sb03g020222.1	Sb03g033080.1
GO:0015986	P	ATP synthesis coupled proton transport	35	477	100	26245	1e-30	7.3e-29	Sb03g026290.1	Sb02g010770.1	Sb01g040970.1	Sb02g035880.1	Sb01g042930.1	Sb03g038990.1	Sb04g027810.1	Sb06g030400.1	Sb03g027470.1	Sb09g026610.1	Sb03g031470.1	Sb04g037430.1	Sb03g026990.1	Sb01g039270.1	Sb07g023320.1	Sb09g030620.1	Sb04g030280.1	Sb02g033950.1	Sb03g001360.1	Sb05g004510.1	Sb10g026440.1	Sb03g027540.1	Sb02g042380.1	Sb08g004390.1	Sb08g004380.1	Sb04g005040.1	Sb03g017610.1	Sb08g001880.1	Sb04g037920.1	Sb03g030060.1	Sb07g004550.1	Sb09g027790.2	Sb09g027790.1	Sb03g020222.1	Sb03g033080.1
GO:0034220	P	ion transmembrane transport	38	477	140	26245	7.6e-30	5.4e-28	Sb03g026290.1	Sb02g010770.1	Sb01g040970.1	Sb02g035880.1	Sb01g042930.1	Sb03g038990.1	Sb04g027810.1	Sb06g030400.1	Sb03g027470.1	Sb09g026610.1	Sb10g001780.1	Sb06g027500.1	Sb03g031470.1	Sb04g037430.1	Sb03g026990.1	Sb02g006170.1	Sb01g039270.1	Sb07g023320.1	Sb09g030620.1	Sb04g030280.1	Sb02g033950.1	Sb03g001360.1	Sb05g004510.1	Sb10g026440.1	Sb03g027540.1	Sb02g042380.1	Sb08g004390.1	Sb08g004380.1	Sb04g005040.1	Sb03g017610.1	Sb08g001880.1	Sb04g037920.1	Sb03g030060.1	Sb07g004550.1	Sb09g027790.2	Sb09g027790.1	Sb03g020222.1	Sb03g033080.1
GO:0034660	P	ncRNA metabolic process	55	477	399	26245	1.9e-29	1.3e-27	Sb01g002140.1	Sb03g003570.1	Sb04g032090.1	Sb02g037830.1	Sb03g034270.1	Sb09g003950.1	Sb02g003730.1	Sb09g023590.1	Sb01g047560.1	Sb02g003650.1	Sb06g031980.1	Sb01g042830.1	Sb09g003930.1	Sb04g028145.1	Sb05g024270.1	Sb01g043330.1	Sb04g035150.1	Sb07g025100.1	Sb01g038510.1	Sb02g032450.1	Sb08g017220.1	Sb01g043930.1	Sb01g015530.1	Sb04g034870.1	Sb04g028140.1	Sb03g007890.1	Sb05g020870.1	Sb10g000400.1	Sb06g002780.1	Sb10g008780.1	Sb06g018696.1	Sb01g010060.1	Sb04g034020.1	Sb04g001710.1	Sb07g025840.1	Sb03g005710.1	Sb01g047380.1	Sb06g018698.1	Sb01g039570.1	Sb10g025355.1	Sb06g018870.1
GO:0000097	P	sulfur amino acid biosynthetic process	26	477	48	26245	5.3e-27	3.7e-25	Sb01g046360.1	Sb09g002840.1	Sb01g043710.1	Sb04g007900.1	Sb01g048040.1	Sb01g007370.1	Sb06g001610.1	Sb01g034130.1	Sb02g037100.1	Sb05g025240.1	Sb06g016480.1	Sb08g020830.1	Sb01g042800.1	Sb03g033120.1	Sb10g005100.1	Sb10g003480.1	Sb01g044050.1	Sb01g042580.1	Sb03g009260.1	Sb06g032260.1	Sb0019s004510.1	Sb03g036040.1	Sb09g026560.1	Sb01g023050.1	Sb03g037860.1	Sb02g019450.1
GO:0009161	P	ribonucleoside monophosphate metabolic process	25	477	45	26245	3.2e-26	2.1e-24	Sb07g006010.1	Sb01g006320.1	Sb02g043940.1	Sb06g023390.1	Sb04g028610.1	Sb02g041950.1	Sb05g006625.1	Sb02g002640.1	Sb01g011080.1	Sb01g050690.1	Sb09g006040.1	Sb04g002280.1	Sb03g045930.1	Sb06g031310.1	Sb01g010140.1	Sb10g024310.1	Sb03g045940.1	Sb01g045540.1	Sb06g022730.1	Sb09g016850.1	Sb06g016970.1	Sb03g002690.1	Sb06g028370.1	Sb09g001230.1	Sb06g033930.1
GO:0006220	P	pyrimidine nucleotide metabolic process	25	477	45	26245	3.2e-26	2.1e-24	Sb02g040820.1	Sb08g017600.1	Sb03g025720.1	Sb07g028830.1	Sb01g012360.1	Sb04g028610.1	Sb02g033710.1	Sb03g035540.1	Sb03g046940.1	Sb03g037550.1	Sb03g045930.1	Sb04g023350.1	Sb03g027960.1	Sb01g028830.1	Sb04g030390.1	Sb08g017830.1	Sb06g000495.1	Sb06g032850.1	Sb03g045940.1	Sb03g034450.1	Sb04g034900.1	Sb09g029130.1	Sb04g036410.1	Sb10g004780.1	Sb05g016730.1
GO:0009123	P	nucleoside monophosphate metabolic process	26	477	57	26245	1.7e-25	1.1e-23	Sb07g006010.1	Sb01g006320.1	Sb02g043940.1	Sb06g023390.1	Sb04g028610.1	Sb02g041950.1	Sb05g006625.1	Sb02g002640.1	Sb01g011080.1	Sb01g050690.1	Sb09g006040.1	Sb04g002280.1	Sb03g045930.1	Sb06g031310.1	Sb01g010140.1	Sb10g024310.1	Sb03g045940.1	Sb01g045540.1	Sb06g022730.1	Sb09g016850.1	Sb06g016970.1	Sb03g002690.1	Sb06g028370.1	Sb05g016730.1	Sb09g001230.1	Sb06g033930.1
GO:0009156	P	ribonucleoside monophosphate biosynthetic process	24	477	42	26245	1.9e-25	1.2e-23	Sb07g006010.1	Sb01g006320.1	Sb02g043940.1	Sb06g023390.1	Sb04g028610.1	Sb02g041950.1	Sb02g002640.1	Sb01g011080.1	Sb01g050690.1	Sb09g006040.1	Sb04g002280.1	Sb03g045930.1	Sb06g031310.1	Sb01g010140.1	Sb10g024310.1	Sb03g045940.1	Sb01g045540.1	Sb06g022730.1	Sb09g016850.1	Sb06g016970.1	Sb03g002690.1	Sb06g028370.1	Sb09g001230.1	Sb06g033930.1
GO:0006221	P	pyrimidine nucleotide biosynthetic process	23	477	38	26245	7.3e-25	4.6e-23	Sb02g040820.1	Sb08g017600.1	Sb03g025720.1	Sb07g028830.1	Sb04g028610.1	Sb02g033710.1	Sb06g032850.1	Sb03g046940.1	Sb03g037550.1	Sb03g045930.1	Sb04g023350.1	Sb03g027960.1	Sb01g028830.1	Sb04g030390.1	Sb08g017830.1	Sb06g000495.1	Sb03g045940.1	Sb03g034450.1	Sb04g034900.1	Sb09g029130.1	Sb04g036410.1	Sb10g004780.1	Sb05g016730.1
GO:0009124	P	nucleoside monophosphate biosynthetic process	25	477	53	26245	7.5e-25	4.7e-23	Sb07g006010.1	Sb01g006320.1	Sb02g043940.1	Sb06g023390.1	Sb04g028610.1	Sb02g041950.1	Sb02g002640.1	Sb01g011080.1	Sb01g050690.1	Sb09g006040.1	Sb04g002280.1	Sb03g045930.1	Sb06g031310.1	Sb01g010140.1	Sb10g024310.1	Sb03g045940.1	Sb01g045540.1	Sb06g022730.1	Sb09g016850.1	Sb06g016970.1	Sb03g002690.1	Sb06g028370.1	Sb05g016730.1	Sb09g001230.1	Sb06g033930.1
GO:0009112	P	nucleobase metabolic process	24	477	59	26245	1.1e-22	6.6e-21	Sb08g008360.1	Sb07g028830.1	Sb05g007470.1	Sb03g029120.1	Sb06g032850.1	Sb03g046940.1	Sb03g037550.1	Sb08g019790.1	Sb09g026980.1	Sb03g045930.1	Sb03g027960.1	Sb04g028610.1	Sb03g041300.1	Sb01g033540.1	Sb08g017830.1	Sb06g000495.1	Sb09g021310.1	Sb03g045940.1	Sb03g034450.1	Sb09g029130.1	Sb04g025930.1	Sb06g021810.1	Sb03g002690.1	Sb09g022320.1
GO:0009309	P	amine biosynthetic process	41	477	288	26245	1.2e-22	7.5e-21	Sb01g046360.1	Sb09g002840.1	Sb01g043710.1	Sb04g007900.1	Sb01g048040.1	Sb01g007370.1	Sb06g001610.1	Sb04g009230.1	Sb02g037100.1	Sb05g025240.1	Sb03g046940.1	Sb06g016480.1	Sb06g021540.1	Sb08g020830.1	Sb01g001140.1	Sb01g042800.1	Sb03g025720.1	Sb03g033120.1	Sb10g005100.1	Sb10g020570.1	Sb04g025720.1	Sb10g003480.1	Sb04g001510.1	Sb01g044050.1	Sb04g030390.1	Sb01g034130.1	Sb01g042580.1	Sb03g009260.1	Sb03g044650.1	Sb06g032260.1	Sb02g009570.1	Sb0019s004510.1	Sb03g036040.1	Sb01g048360.1	Sb09g026560.1	Sb01g023050.1	Sb03g037860.1	Sb05g016730.1	Sb02g033430.1	Sb02g025110.1	Sb02g019450.1
GO:0006555	P	methionine metabolic process	23	477	53	26245	2.6e-22	1.5e-20	Sb01g046360.1	Sb09g002840.1	Sb05g005710.1	Sb05g005720.1	Sb03g003070.1	Sb10g022640.1	Sb01g007370.1	Sb01g034130.1	Sb03g026000.1	Sb02g026280.1	Sb09g003800.1	Sb08g020830.1	Sb09g003790.1	Sb10g005100.1	Sb01g009450.1	Sb01g042580.1	Sb06g032260.1	Sb0019s004510.1	Sb03g036040.1	Sb04g034520.1	Sb01g017060.1	Sb01g023050.1	Sb02g019450.1
GO:0043094	P	cellular metabolic compound salvage	27	477	97	26245	8.7e-22	5.1e-20	Sb04g034900.1	Sb01g046360.1	Sb01g010210.1	Sb08g008360.1	Sb07g028830.1	Sb09g000560.1	Sb01g037220.1	Sb03g029120.1	Sb08g019790.1	Sb06g022730.1	Sb09g005630.1	Sb02g029240.1	Sb06g016780.1	Sb10g030030.1	Sb06g000495.1	Sb01g044350.1	Sb01g028100.1	Sb06g032260.1	Sb01g048410.1	Sb0019s004510.1	Sb07g026320.1	Sb04g025930.1	Sb06g021810.1	Sb09g022320.1	Sb01g002020.1	Sb07g024460.1	Sb08g008400.1
GO:0044272	P	sulfur compound biosynthetic process	30	477	137	26245	1.7e-21	9.9e-20	Sb01g046360.1	Sb09g002840.1	Sb01g043710.1	Sb04g007900.1	Sb01g048040.1	Sb01g007370.1	Sb06g001610.1	Sb09g019100.1	Sb02g037100.1	Sb05g025240.1	Sb01g040150.1	Sb06g016480.1	Sb08g020830.1	Sb01g042800.1	Sb03g033120.1	Sb10g005100.1	Sb10g003480.1	Sb01g044050.1	Sb03g006480.1	Sb01g034130.1	Sb01g042580.1	Sb03g009260.1	Sb06g032260.1	Sb0019s004510.1	Sb03g036040.1	Sb09g026560.1	Sb01g023050.1	Sb02g000240.1	Sb03g037860.1	Sb02g019450.1
GO:0006812	P	cation transport	55	477	608	26245	2.3e-21	1.3e-19	Sb03g026290.1	Sb02g010770.1	Sb01g040970.1	Sb02g035880.1	Sb02g005440.1	Sb10g025470.1	Sb04g005710.1	Sb03g038990.1	Sb04g027810.1	Sb06g030400.1	Sb03g027470.1	Sb10g005500.1	Sb10g009880.1	Sb01g011610.1	Sb09g026610.1	Sb10g001780.1	Sb02g006170.1	Sb06g027500.1	Sb03g046720.1	Sb03g031470.1	Sb08g023070.1	Sb01g042930.1	Sb01g050620.1	Sb04g037430.1	Sb03g026990.1	Sb02g024870.1	Sb01g048440.1	Sb04g005040.1	Sb01g039270.1	Sb07g023320.1	Sb09g030620.1	Sb04g036040.1	Sb04g036230.1	Sb03g001360.1	Sb09g004450.1	Sb05g004510.1	Sb06g031240.1	Sb10g026440.1	Sb03g027540.1	Sb02g042380.1	Sb08g004390.1
GO:0009119	P	ribonucleoside metabolic process	26	477	90	26245	2.3e-21	1.3e-19	Sb09g002840.1	Sb08g017600.1	Sb08g008360.1	Sb07g028830.1	Sb04g028610.1	Sb02g033710.1	Sb03g029120.1	Sb09g029130.1	Sb01g011080.1	Sb03g045930.1	Sb04g023350.1	Sb03g032720.1	Sb01g028830.1	Sb08g002160.1	Sb09g005630.1	Sb08g017830.1	Sb06g000495.1	Sb03g045940.1	Sb01g045540.1	Sb06g022730.1	Sb04g034900.1	Sb08g019790.1	Sb04g025930.1	Sb06g021810.1	Sb03g027960.1	Sb08g008400.1
GO:0022904	P	respiratory electron transport chain	23	477	60	26245	2.5e-21	1.4e-19	Sb08g003963.1	Sb03g020210.1	Sb03g020190.1	Sb01g010210.1	Sb02g023310.1	Sb05g002090.1	Sb09g026580.1	Sb02g037780.1	Sb01g037220.1	Sb03g033090.1	Sb02g006530.1	Sb05g003875.1	Sb07g028610.1	Sb09g005180.1	Sb01g038290.1	Sb03g020200.1	Sb10g008595.1	Sb01g048410.1	Sb02g006120.1	Sb08g020770.1	Sb03g020185.1	Sb01g006490.1	Sb01g045820.1
GO:0045333	P	cellular respiration	30	477	141	26245	3.5e-21	1.9e-19	Sb03g029570.1	Sb06g024610.1	Sb03g020210.1	Sb03g020190.1	Sb08g003963.1	Sb02g023310.1	Sb05g002090.1	Sb09g026580.1	Sb02g037780.1	Sb01g037220.1	Sb03g033090.1	Sb02g006530.1	Sb01g010210.1	Sb05g003875.1	Sb07g028610.1	Sb08g022770.1	Sb01g010010.1	Sb09g005180.1	Sb01g038290.1	Sb03g020200.1	Sb10g008595.1	Sb01g048410.1	Sb02g006120.1	Sb08g020770.1	Sb02g040190.1	Sb03g020185.1	Sb01g006490.1	Sb09g029240.1	Sb01g019280.1	Sb01g045820.1
GO:0042773	P	ATP synthesis coupled electron transport	22	477	53	26245	4.6e-21	2.5e-19	Sb08g003963.1	Sb03g020210.1	Sb03g020190.1	Sb01g010210.1	Sb02g023310.1	Sb05g002090.1	Sb09g026580.1	Sb02g037780.1	Sb03g033090.1	Sb02g006530.1	Sb05g003875.1	Sb07g028610.1	Sb09g005180.1	Sb01g038290.1	Sb03g020200.1	Sb10g008595.1	Sb01g048410.1	Sb02g006120.1	Sb08g020770.1	Sb03g020185.1	Sb01g006490.1	Sb01g045820.1
GO:0006461	P	protein complex assembly	42	477	342	26245	5.8e-21	3.1e-19	Sb09g022760.1	Sb02g000210.1	Sb03g003990.1	Sb04g032090.1	Sb08g018130.1	Sb07g028610.1	Sb09g023590.1	Sb01g047560.1	Sb02g011150.1	Sb09g026580.1	Sb02g037780.1	Sb06g021460.1	Sb02g010660.1	Sb01g010010.1	Sb03g033090.1	Sb07g003680.1	Sb06g001670.1	Sb03g037550.1	Sb01g019490.1	Sb09g019690.1	Sb01g001330.1	Sb08g004910.1	Sb01g001420.1	Sb02g033110.1	Sb05g019520.1	Sb10g009290.1	Sb07g025100.1	Sb05g026420.1	Sb04g025700.1	Sb02g039590.1	Sb04g036410.1	Sb04g001250.1	Sb05g005840.1	Sb10g004780.1	Sb05g002600.1	Sb06g001360.1	Sb01g013470.1	Sb02g014460.1	Sb07g005435.1	Sb04g003180.1	Sb10g028590.1
GO:0070271	P	protein complex biogenesis	42	477	342	26245	5.8e-21	3.1e-19	Sb09g022760.1	Sb02g000210.1	Sb03g003990.1	Sb04g032090.1	Sb08g018130.1	Sb07g028610.1	Sb09g023590.1	Sb01g047560.1	Sb02g011150.1	Sb09g026580.1	Sb02g037780.1	Sb06g021460.1	Sb02g010660.1	Sb01g010010.1	Sb03g033090.1	Sb07g003680.1	Sb06g001670.1	Sb03g037550.1	Sb01g019490.1	Sb09g019690.1	Sb01g001330.1	Sb08g004910.1	Sb01g001420.1	Sb02g033110.1	Sb05g019520.1	Sb10g009290.1	Sb07g025100.1	Sb05g026420.1	Sb04g025700.1	Sb02g039590.1	Sb04g036410.1	Sb04g001250.1	Sb05g005840.1	Sb10g004780.1	Sb05g002600.1	Sb06g001360.1	Sb01g013470.1	Sb02g014460.1	Sb07g005435.1	Sb04g003180.1	Sb10g028590.1
GO:0042775	P	mitochondrial ATP synthesis coupled electron transport	21	477	46	26245	7.6e-21	3.9e-19	Sb01g048410.1	Sb08g003963.1	Sb07g028610.1	Sb03g033090.1	Sb03g020190.1	Sb02g006120.1	Sb01g010210.1	Sb09g005180.1	Sb01g006490.1	Sb05g002090.1	Sb03g020210.1	Sb01g038290.1	Sb08g020770.1	Sb03g020200.1	Sb09g026580.1	Sb02g023310.1	Sb05g003875.1	Sb02g037780.1	Sb10g008595.1	Sb01g045820.1	Sb02g006530.1
GO:0009066	P	aspartate family amino acid metabolic process	26	477	96	26245	9e-21	4.6e-19	Sb01g046360.1	Sb09g002840.1	Sb05g005710.1	Sb05g005720.1	Sb03g003070.1	Sb10g022640.1	Sb01g007370.1	Sb01g034130.1	Sb03g026000.1	Sb02g026280.1	Sb09g003800.1	Sb08g020830.1	Sb01g001140.1	Sb09g003790.1	Sb10g005100.1	Sb01g009450.1	Sb01g042580.1	Sb03g044650.1	Sb06g032260.1	Sb02g009570.1	Sb0019s004510.1	Sb03g036040.1	Sb04g034520.1	Sb01g017060.1	Sb01g023050.1	Sb02g019450.1
GO:0046112	P	nucleobase biosynthetic process	19	477	35	26245	4.4e-20	2.2e-18	Sb03g034450.1	Sb05g007470.1	Sb06g032850.1	Sb03g046940.1	Sb09g029130.1	Sb03g041300.1	Sb04g025930.1	Sb08g019790.1	Sb06g021810.1	Sb07g028830.1	Sb08g017830.1	Sb09g026980.1	Sb06g000495.1	Sb03g002690.1	Sb09g021310.1	Sb03g045940.1	Sb03g045930.1	Sb04g028610.1	Sb03g027960.1
GO:0046394	P	carboxylic acid biosynthetic process	54	477	637	26245	8.3e-20	4.1e-18	Sb05g026580.1	Sb01g046360.1	Sb09g002840.1	Sb01g043710.1	Sb04g007900.1	Sb01g048040.1	Sb01g007370.1	Sb06g001610.1	Sb01g015510.1	Sb01g034130.1	Sb02g037100.1	Sb02g003520.1	Sb08g000600.1	Sb03g046940.1	Sb05g025240.1	Sb02g004550.1	Sb06g016480.1	Sb08g020830.1	Sb01g001140.1	Sb03g040260.1	Sb03g025720.1	Sb03g030110.1	Sb03g033120.1	Sb10g005100.1	Sb01g042800.1	Sb01g028470.1	Sb03g028780.1	Sb05g016730.1	Sb01g012240.1	Sb01g035260.1	Sb10g003480.1	Sb03g026220.1	Sb09g022430.1	Sb01g044050.1	Sb04g030390.1	Sb01g042580.1	Sb03g009260.1	Sb05g021610.1	Sb03g044650.1	Sb06g032260.1	Sb02g009570.1
GO:0016053	P	organic acid biosynthetic process	54	477	637	26245	8.3e-20	4.1e-18	Sb05g026580.1	Sb01g046360.1	Sb09g002840.1	Sb01g043710.1	Sb04g007900.1	Sb01g048040.1	Sb01g007370.1	Sb06g001610.1	Sb01g015510.1	Sb01g034130.1	Sb02g037100.1	Sb02g003520.1	Sb08g000600.1	Sb03g046940.1	Sb05g025240.1	Sb02g004550.1	Sb06g016480.1	Sb08g020830.1	Sb01g001140.1	Sb03g040260.1	Sb03g025720.1	Sb03g030110.1	Sb03g033120.1	Sb10g005100.1	Sb01g042800.1	Sb01g028470.1	Sb03g028780.1	Sb05g016730.1	Sb01g012240.1	Sb01g035260.1	Sb10g003480.1	Sb03g026220.1	Sb09g022430.1	Sb01g044050.1	Sb04g030390.1	Sb01g042580.1	Sb03g009260.1	Sb05g021610.1	Sb03g044650.1	Sb06g032260.1	Sb02g009570.1
GO:0006354	P	RNA elongation	24	477	87	26245	2e-19	9.7e-18	Sb09g022760.1	Sb02g000210.1	Sb04g032090.1	Sb08g018130.1	Sb02g011150.1	Sb03g003990.1	Sb02g010660.1	Sb07g003680.1	Sb06g001670.1	Sb09g019690.1	Sb01g001330.1	Sb08g004910.1	Sb01g001420.1	Sb01g010360.1	Sb05g019520.1	Sb05g026420.1	Sb04g001250.1	Sb05g005840.1	Sb05g002600.1	Sb06g001360.1	Sb01g013470.1	Sb02g014460.1	Sb07g005435.1	Sb10g028590.1
GO:0008652	P	cellular amino acid biosynthetic process	35	477	247	26245	2e-19	9.7e-18	Sb06g001610.1	Sb09g002840.1	Sb01g043710.1	Sb04g007900.1	Sb01g048040.1	Sb01g007370.1	Sb01g046360.1	Sb01g034130.1	Sb02g037100.1	Sb05g025240.1	Sb03g046940.1	Sb06g016480.1	Sb08g020830.1	Sb01g001140.1	Sb01g042800.1	Sb03g025720.1	Sb03g033120.1	Sb10g005100.1	Sb10g003480.1	Sb01g044050.1	Sb04g030390.1	Sb01g042580.1	Sb03g009260.1	Sb03g044650.1	Sb06g032260.1	Sb02g009570.1	Sb0019s004510.1	Sb03g036040.1	Sb01g048360.1	Sb09g026560.1	Sb01g023050.1	Sb03g037860.1	Sb05g016730.1	Sb02g033430.1	Sb02g019450.1
GO:0009167	P	purine ribonucleoside monophosphate metabolic process	18	477	32	26245	2.6e-19	1.3e-17	Sb05g006625.1	Sb02g002640.1	Sb01g010140.1	Sb01g011080.1	Sb09g016850.1	Sb01g006320.1	Sb06g016970.1	Sb03g002690.1	Sb09g006040.1	Sb02g043940.1	Sb09g001230.1	Sb06g023390.1	Sb06g028370.1	Sb07g006010.1	Sb02g041950.1	Sb06g033930.1	Sb01g045540.1	Sb06g031310.1
GO:0009126	P	purine nucleoside monophosphate metabolic process	18	477	33	26245	4e-19	1.9e-17	Sb05g006625.1	Sb02g002640.1	Sb01g010140.1	Sb01g011080.1	Sb09g016850.1	Sb01g006320.1	Sb06g016970.1	Sb03g002690.1	Sb09g006040.1	Sb02g043940.1	Sb09g001230.1	Sb06g023390.1	Sb06g028370.1	Sb07g006010.1	Sb02g041950.1	Sb06g033930.1	Sb01g045540.1	Sb06g031310.1
GO:0006213	P	pyrimidine nucleoside metabolic process	18	477	36	26245	1.3e-18	6.1e-17	Sb02g040820.1	Sb01g028830.1	Sb04g034900.1	Sb04g023350.1	Sb04g036410.1	Sb09g029130.1	Sb10g004780.1	Sb07g028830.1	Sb03g027960.1	Sb08g017830.1	Sb08g017600.1	Sb06g000495.1	Sb03g045940.1	Sb01g012360.1	Sb03g045930.1	Sb04g028610.1	Sb02g033710.1	Sb03g032720.1
GO:0009168	P	purine ribonucleoside monophosphate biosynthetic process	17	477	29	26245	1.6e-18	7e-17	Sb07g006010.1	Sb02g002640.1	Sb01g010140.1	Sb01g011080.1	Sb09g016850.1	Sb01g006320.1	Sb06g016970.1	Sb03g002690.1	Sb09g006040.1	Sb02g043940.1	Sb09g001230.1	Sb06g023390.1	Sb06g028370.1	Sb02g041950.1	Sb06g033930.1	Sb01g045540.1	Sb06g031310.1
GO:0009220	P	pyrimidine ribonucleotide biosynthetic process	17	477	29	26245	1.6e-18	7e-17	Sb01g028830.1	Sb04g034900.1	Sb04g023350.1	Sb06g032850.1	Sb08g017600.1	Sb09g029130.1	Sb03g037550.1	Sb03g025720.1	Sb07g028830.1	Sb04g030390.1	Sb08g017830.1	Sb06g000495.1	Sb03g045940.1	Sb03g045930.1	Sb04g028610.1	Sb02g033710.1	Sb03g027960.1
GO:0009218	P	pyrimidine ribonucleotide metabolic process	17	477	29	26245	1.6e-18	7e-17	Sb01g028830.1	Sb04g034900.1	Sb04g023350.1	Sb06g032850.1	Sb08g017600.1	Sb09g029130.1	Sb03g037550.1	Sb03g025720.1	Sb07g028830.1	Sb04g030390.1	Sb08g017830.1	Sb06g000495.1	Sb03g045940.1	Sb03g045930.1	Sb04g028610.1	Sb02g033710.1	Sb03g027960.1
GO:0009127	P	purine nucleoside monophosphate biosynthetic process	17	477	30	26245	2.4e-18	1.1e-16	Sb07g006010.1	Sb02g002640.1	Sb01g010140.1	Sb01g011080.1	Sb09g016850.1	Sb01g006320.1	Sb06g016970.1	Sb03g002690.1	Sb09g006040.1	Sb02g043940.1	Sb09g001230.1	Sb06g023390.1	Sb06g028370.1	Sb02g041950.1	Sb06g033930.1	Sb01g045540.1	Sb06g031310.1
GO:0006368	P	RNA elongation from RNA polymerase II promoter	22	477	76	26245	2.7e-18	1.2e-16	Sb09g022760.1	Sb02g000210.1	Sb07g003680.1	Sb08g018130.1	Sb02g011150.1	Sb03g003990.1	Sb02g010660.1	Sb06g001670.1	Sb05g005840.1	Sb01g001330.1	Sb08g004910.1	Sb01g001420.1	Sb05g019520.1	Sb05g026420.1	Sb04g001250.1	Sb05g002600.1	Sb06g001360.1	Sb01g013470.1	Sb02g014460.1	Sb07g005435.1	Sb09g019690.1	Sb10g028590.1
GO:0006629	P	lipid metabolic process	77	477	1351	26245	3e-18	1.3e-16	Sb03g029570.1	Sb05g026580.1	Sb07g000590.1	Sb02g044010.1	Sb01g038540.1	Sb02g003900.1	Sb09g018800.1	Sb04g021290.1	Sb04g031990.1	Sb07g020930.1	Sb03g035100.1	Sb02g026010.1	Sb10g022270.1	Sb05g025420.1	Sb09g019100.1	Sb01g010410.1	Sb01g028470.1	Sb01g040150.1	Sb01g033120.1	Sb09g029130.1	Sb02g004550.1	Sb05g001610.1	Sb09g006110.1	Sb06g016250.1	Sb08g004840.1	Sb02g024300.1	Sb03g031470.1	Sb03g040260.1	Sb02g035260.1	Sb09g002320.1	Sb04g022040.1	Sb07g022110.1	Sb07g027910.1	Sb01g010710.1	Sb02g021100.1	Sb08g001115.1	Sb03g030110.1	Sb03g028780.1	Sb01g039910.1	Sb01g012240.1	Sb01g035260.1
GO:0044255	P	cellular lipid metabolic process	66	477	1030	26245	4.5e-18	1.9e-16	Sb03g029570.1	Sb05g026580.1	Sb07g000590.1	Sb03g030110.1	Sb02g003900.1	Sb09g018800.1	Sb04g021290.1	Sb04g031990.1	Sb07g020930.1	Sb03g035100.1	Sb02g026010.1	Sb10g022270.1	Sb05g025420.1	Sb09g019100.1	Sb01g010410.1	Sb01g028470.1	Sb01g040150.1	Sb01g033120.1	Sb09g029130.1	Sb02g004550.1	Sb09g006110.1	Sb06g016250.1	Sb02g024300.1	Sb03g040260.1	Sb02g035260.1	Sb02g000240.1	Sb07g022110.1	Sb07g027910.1	Sb01g010710.1	Sb02g021100.1	Sb08g001115.1	Sb03g028780.1	Sb01g039910.1	Sb01g012240.1	Sb01g035260.1	Sb09g022430.1	Sb02g041770.1	Sb09g030620.1	Sb06g014820.1	Sb03g006480.1	Sb03g012330.1
GO:0046486	P	glycerolipid metabolic process	28	477	158	26245	5.1e-18	2.2e-16	Sb07g000590.1	Sb01g010410.1	Sb01g010710.1	Sb04g021290.1	Sb07g020930.1	Sb03g035100.1	Sb02g026010.1	Sb10g022270.1	Sb09g006110.1	Sb02g024300.1	Sb02g035260.1	Sb01g003870.1	Sb02g021100.1	Sb08g001115.1	Sb01g033120.1	Sb02g041770.1	Sb06g014820.1	Sb10g026840.1	Sb01g027910.1	Sb05g002690.1	Sb03g035280.1	Sb07g022110.1	Sb10g009370.1	Sb01g035000.1	Sb06g034080.1	Sb05g009420.1	Sb01g015510.1	Sb03g041400.1
GO:0015980	P	energy derivation by oxidation of organic compounds	30	477	190	26245	5.6e-18	2.4e-16	Sb03g029570.1	Sb06g024610.1	Sb03g020210.1	Sb03g020190.1	Sb08g003963.1	Sb02g023310.1	Sb05g002090.1	Sb09g026580.1	Sb02g037780.1	Sb01g037220.1	Sb03g033090.1	Sb02g006530.1	Sb01g010210.1	Sb05g003875.1	Sb07g028610.1	Sb08g022770.1	Sb01g010010.1	Sb09g005180.1	Sb01g038290.1	Sb03g020200.1	Sb10g008595.1	Sb01g048410.1	Sb02g006120.1	Sb08g020770.1	Sb02g040190.1	Sb03g020185.1	Sb01g006490.1	Sb09g029240.1	Sb01g019280.1	Sb01g045820.1
GO:0046488	P	phosphatidylinositol metabolic process	17	477	33	26245	8.2e-18	3.4e-16	Sb10g009370.1	Sb08g001115.1	Sb01g035000.1	Sb06g034080.1	Sb01g033120.1	Sb01g010710.1	Sb02g041770.1	Sb07g000590.1	Sb06g014820.1	Sb05g009420.1	Sb01g015510.1	Sb02g024300.1	Sb10g026840.1	Sb05g002690.1	Sb03g041400.1	Sb07g020930.1	Sb07g022110.1
GO:0006412	P	translation	59	477	861	26245	1.8e-17	7.4e-16	Sb01g002140.1	Sb03g003570.1	Sb02g037830.1	Sb03g034270.1	Sb09g003950.1	Sb02g003730.1	Sb09g023590.1	Sb01g047560.1	Sb02g003650.1	Sb01g009450.1	Sb01g042830.1	Sb09g003930.1	Sb04g028145.1	Sb05g024270.1	Sb01g043330.1	Sb04g035150.1	Sb06g031980.1	Sb01g010010.1	Sb01g038510.1	Sb02g032450.1	Sb08g017220.1	Sb01g019490.1	Sb01g013180.1	Sb03g031530.1	Sb01g015530.1	Sb04g034870.1	Sb04g028140.1	Sb01g050620.1	Sb03g007890.1	Sb05g020870.1	Sb10g000400.1	Sb06g002780.1	Sb10g008780.1	Sb07g025100.1	Sb06g018696.1	Sb01g010060.1	Sb04g034020.1	Sb04g001710.1	Sb07g025840.1	Sb03g005710.1	Sb01g047380.1
GO:0006811	P	ion transport	57	477	812	26245	2.4e-17	9.9e-16	Sb03g026290.1	Sb02g010770.1	Sb01g040970.1	Sb02g035880.1	Sb02g005440.1	Sb08g020860.1	Sb10g025470.1	Sb04g005710.1	Sb03g038990.1	Sb04g027810.1	Sb06g030400.1	Sb03g027470.1	Sb10g005500.1	Sb10g009880.1	Sb01g011610.1	Sb09g026610.1	Sb10g001780.1	Sb02g006170.1	Sb06g027500.1	Sb03g046720.1	Sb03g031470.1	Sb08g023070.1	Sb01g042930.1	Sb01g050620.1	Sb04g037430.1	Sb03g026990.1	Sb02g024870.1	Sb01g048440.1	Sb04g005040.1	Sb01g039270.1	Sb07g023320.1	Sb09g030620.1	Sb04g036040.1	Sb04g036230.1	Sb03g001360.1	Sb09g004450.1	Sb05g004510.1	Sb04g004490.1	Sb06g031240.1	Sb10g026440.1	Sb03g027540.1
GO:0006367	P	transcription initiation from RNA polymerase II promoter	22	477	86	26245	2.5e-17	1e-15	Sb09g022760.1	Sb02g000210.1	Sb07g003680.1	Sb08g018130.1	Sb02g011150.1	Sb03g003990.1	Sb02g010660.1	Sb06g001670.1	Sb05g005840.1	Sb01g001330.1	Sb08g004910.1	Sb01g001420.1	Sb05g019520.1	Sb05g026420.1	Sb04g001250.1	Sb05g002600.1	Sb06g001360.1	Sb01g013470.1	Sb02g014460.1	Sb07g005435.1	Sb09g019690.1	Sb10g028590.1
GO:0006352	P	transcription initiation	24	477	122	26245	1.6e-16	6.4e-15	Sb09g022760.1	Sb02g000210.1	Sb04g032090.1	Sb08g018130.1	Sb02g011150.1	Sb03g003990.1	Sb02g010660.1	Sb07g003680.1	Sb06g001670.1	Sb09g019690.1	Sb01g001330.1	Sb08g004910.1	Sb01g001420.1	Sb02g033110.1	Sb05g019520.1	Sb05g026420.1	Sb04g001250.1	Sb05g005840.1	Sb05g002600.1	Sb06g001360.1	Sb01g013470.1	Sb02g014460.1	Sb07g005435.1	Sb10g028590.1
GO:0006383	P	transcription from RNA polymerase III promoter	16	477	35	26245	3.3e-16	1.3e-14	Sb04g032090.1	Sb05g005840.1	Sb08g005640.1	Sb06g014360.1	Sb07g005435.1	Sb06g021120.1	Sb05g008640.1	Sb08g004910.1	Sb01g001330.1	Sb10g006995.1	Sb10g028590.1	Sb02g011150.1	Sb04g006420.1	Sb01g001420.1	Sb02g033110.1	Sb02g010660.1
GO:0009791	P	post-embryonic development	82	477	1644	26245	3.5e-16	1.4e-14	Sb03g026290.1	Sb01g002140.1	Sb09g016850.1	Sb10g022270.1	Sb02g035880.1	Sb01g010210.1	Sb01g010060.1	Sb03g034270.1	Sb09g003950.1	Sb02g003730.1	Sb09g023590.1	Sb02g043940.1	Sb02g000210.1	Sb01g042830.1	Sb01g013470.1	Sb03g003990.1	Sb02g037830.1	Sb05g024270.1	Sb02g037780.1	Sb01g043330.1	Sb01g039570.1	Sb07g022680.1	Sb01g028470.1	Sb01g037220.1	Sb01g038510.1	Sb10g008780.1	Sb09g029130.1	Sb02g004550.1	Sb02g042960.1	Sb01g043930.1	Sb09g006110.1	Sb09g019690.1	Sb01g001330.1	Sb04g020730.1	Sb06g028430.1	Sb04g034870.1	Sb02g033440.1	Sb01g001420.1	Sb03g007890.1	Sb03g041040.1	Sb02g033110.1
GO:0019637	P	organophosphate metabolic process	30	477	227	26245	4.4e-16	1.7e-14	Sb07g000590.1	Sb01g010410.1	Sb01g010710.1	Sb04g021290.1	Sb04g031990.1	Sb07g020930.1	Sb03g035100.1	Sb09g029130.1	Sb02g024300.1	Sb02g003900.1	Sb02g021100.1	Sb08g001115.1	Sb05g025420.1	Sb01g033120.1	Sb02g041770.1	Sb06g014820.1	Sb08g017830.1	Sb10g026840.1	Sb01g027910.1	Sb06g030600.1	Sb05g002690.1	Sb07g022110.1	Sb10g009370.1	Sb01g035000.1	Sb06g034080.1	Sb03g027960.1	Sb08g016610.1	Sb05g009420.1	Sb01g015510.1	Sb03g041400.1
GO:0019344	P	cysteine biosynthetic process	14	477	22	26245	7.3e-16	2.8e-14	Sb05g025240.1	Sb06g001610.1	Sb02g037100.1	Sb01g043710.1	Sb10g003480.1	Sb06g016480.1	Sb09g026560.1	Sb01g048040.1	Sb03g037860.1	Sb03g009260.1	Sb03g033120.1	Sb04g007900.1	Sb01g044050.1	Sb01g042800.1
GO:0006644	P	phospholipid metabolic process	29	477	218	26245	1.2e-15	4.5e-14	Sb07g000590.1	Sb01g010410.1	Sb01g010710.1	Sb04g021290.1	Sb04g031990.1	Sb07g020930.1	Sb03g035100.1	Sb09g029130.1	Sb02g024300.1	Sb02g003900.1	Sb02g021100.1	Sb08g001115.1	Sb05g025420.1	Sb01g033120.1	Sb02g041770.1	Sb06g014820.1	Sb08g017830.1	Sb10g026840.1	Sb01g027910.1	Sb05g002690.1	Sb07g022110.1	Sb10g009370.1	Sb01g035000.1	Sb06g034080.1	Sb03g027960.1	Sb08g016610.1	Sb05g009420.1	Sb01g015510.1	Sb03g041400.1
GO:0009070	P	serine family amino acid biosynthetic process	15	477	32	26245	2.1e-15	8e-14	Sb05g025240.1	Sb06g001610.1	Sb02g037100.1	Sb01g043710.1	Sb10g003480.1	Sb06g016480.1	Sb09g026560.1	Sb01g048040.1	Sb03g037860.1	Sb05g016730.1	Sb03g009260.1	Sb03g033120.1	Sb04g007900.1	Sb01g044050.1	Sb01g042800.1
GO:0022900	P	electron transport chain	23	477	126	26245	2.8e-15	1.1e-13	Sb08g003963.1	Sb03g020210.1	Sb03g020190.1	Sb01g010210.1	Sb02g023310.1	Sb05g002090.1	Sb09g026580.1	Sb02g037780.1	Sb01g037220.1	Sb03g033090.1	Sb02g006530.1	Sb05g003875.1	Sb07g028610.1	Sb09g005180.1	Sb01g038290.1	Sb03g020200.1	Sb10g008595.1	Sb01g048410.1	Sb02g006120.1	Sb08g020770.1	Sb03g020185.1	Sb01g006490.1	Sb01g045820.1
GO:0030384	P	phosphoinositide metabolic process	19	477	73	26245	2.9e-15	1.1e-13	Sb10g009370.1	Sb08g001115.1	Sb01g035000.1	Sb06g034080.1	Sb01g033120.1	Sb01g010710.1	Sb02g041770.1	Sb07g000590.1	Sb06g014820.1	Sb05g009420.1	Sb01g015510.1	Sb04g021290.1	Sb02g024300.1	Sb01g010410.1	Sb10g026840.1	Sb05g002690.1	Sb03g041400.1	Sb07g020930.1	Sb07g022110.1
GO:0006534	P	cysteine metabolic process	14	477	27	26245	6.3e-15	2.3e-13	Sb05g025240.1	Sb06g001610.1	Sb02g037100.1	Sb01g043710.1	Sb10g003480.1	Sb06g016480.1	Sb09g026560.1	Sb01g048040.1	Sb03g037860.1	Sb03g009260.1	Sb03g033120.1	Sb04g007900.1	Sb01g044050.1	Sb01g042800.1
GO:0002119	P	nematode larval development	41	477	507	26245	1.3e-14	4.5e-13	Sb03g026290.1	Sb02g000210.1	Sb02g035880.1	Sb09g003950.1	Sb09g023590.1	Sb01g042830.1	Sb06g030400.1	Sb03g003990.1	Sb02g037780.1	Sb08g017220.1	Sb07g022680.1	Sb01g037220.1	Sb01g038510.1	Sb01g043930.1	Sb07g004420.1	Sb09g019690.1	Sb01g001330.1	Sb01g015530.1	Sb01g001420.1	Sb04g037430.1	Sb02g033110.1	Sb06g031980.1	Sb04g034340.1	Sb07g025100.1	Sb09g005180.1	Sb09g030620.1	Sb04g034020.1	Sb07g025840.1	Sb02g042380.1	Sb04g001790.1	Sb04g029070.1	Sb08g001880.1	Sb06g001360.1	Sb03g003420.1	Sb08g008230.1	Sb09g005690.1	Sb01g012680.1	Sb06g014710.1	Sb10g006995.1	Sb10g028590.1	Sb04g037920.1
GO:0009792	P	embryonic development ending in birth or egg hatching	51	477	777	26245	1.6e-14	5.8e-13	Sb02g000210.1	Sb07g003680.1	Sb05g005840.1	Sb09g003950.1	Sb07g028610.1	Sb09g023590.1	Sb02g011150.1	Sb01g042830.1	Sb06g030400.1	Sb03g003990.1	Sb04g035150.1	Sb02g037780.1	Sb08g017220.1	Sb02g010660.1	Sb01g037220.1	Sb01g038510.1	Sb02g035880.1	Sb01g043930.1	Sb07g004420.1	Sb09g019690.1	Sb01g001330.1	Sb01g015530.1	Sb08g004910.1	Sb01g001420.1	Sb07g022680.1	Sb05g019520.1	Sb06g031980.1	Sb04g034340.1	Sb07g025100.1	Sb09g005180.1	Sb09g030620.1	Sb04g034020.1	Sb07g025840.1	Sb04g037430.1	Sb02g042380.1	Sb05g002600.1	Sb04g001250.1	Sb04g001790.1	Sb04g029070.1	Sb08g001880.1	Sb06g001360.1
GO:0040008	P	regulation of growth	46	477	641	26245	1.7e-14	6.1e-13	Sb01g010010.1	Sb02g000210.1	Sb07g025100.1	Sb07g003680.1	Sb07g028610.1	Sb09g023590.1	Sb01g042830.1	Sb04g035150.1	Sb08g017220.1	Sb02g003520.1	Sb01g037220.1	Sb01g038510.1	Sb03g045940.1	Sb01g043930.1	Sb07g004420.1	Sb01g001330.1	Sb01g015530.1	Sb02g035260.1	Sb03g026220.1	Sb01g001420.1	Sb02g033110.1	Sb05g019520.1	Sb06g031980.1	Sb04g034340.1	Sb08g000600.1	Sb01g010140.1	Sb01g033540.1	Sb09g005180.1	Sb02g000980.1	Sb09g030620.1	Sb04g034020.1	Sb05g021610.1	Sb07g025840.1	Sb01g044350.1	Sb03g045930.1	Sb04g029070.1	Sb08g001880.1	Sb06g001360.1	Sb03g003420.1	Sb08g008230.1	Sb06g031310.1
GO:0046131	P	pyrimidine ribonucleoside metabolic process	14	477	30	26245	1.9e-14	6.9e-13	Sb01g028830.1	Sb04g034900.1	Sb04g023350.1	Sb08g017600.1	Sb09g029130.1	Sb07g028830.1	Sb03g027960.1	Sb08g017830.1	Sb06g000495.1	Sb03g045940.1	Sb03g045930.1	Sb04g028610.1	Sb02g033710.1	Sb03g032720.1
GO:0019674	P	NAD metabolic process	12	477	16	26245	2.1e-14	7.5e-13	Sb06g024610.1	Sb03g046360.1	Sb01g019280.1	Sb02g009640.1	Sb02g032270.1	Sb06g016780.1	Sb09g019130.1	Sb04g002810.1	Sb08g010620.1	Sb01g002020.1	Sb04g036990.1	Sb04g000580.1
GO:0002164	P	larval development	42	477	547	26245	3e-14	1.1e-12	Sb03g026290.1	Sb02g000210.1	Sb02g035880.1	Sb09g003950.1	Sb09g023590.1	Sb01g042830.1	Sb06g030400.1	Sb03g003990.1	Sb02g037780.1	Sb08g017220.1	Sb07g022680.1	Sb01g037220.1	Sb01g038510.1	Sb01g043930.1	Sb07g004420.1	Sb09g019690.1	Sb01g001330.1	Sb01g015530.1	Sb01g001420.1	Sb04g037430.1	Sb02g033110.1	Sb06g031980.1	Sb04g034340.1	Sb07g025100.1	Sb09g005180.1	Sb02g000980.1	Sb09g030620.1	Sb04g034020.1	Sb07g025840.1	Sb02g042380.1	Sb04g001790.1	Sb04g029070.1	Sb08g001880.1	Sb06g001360.1	Sb03g003420.1	Sb08g008230.1	Sb09g005690.1	Sb01g012680.1	Sb06g014710.1	Sb10g006995.1	Sb10g028590.1
GO:0006650	P	glycerophospholipid metabolic process	22	477	128	26245	3.4e-14	1.2e-12	Sb07g000590.1	Sb01g010410.1	Sb01g010710.1	Sb04g021290.1	Sb07g020930.1	Sb03g035100.1	Sb02g024300.1	Sb02g021100.1	Sb08g001115.1	Sb01g033120.1	Sb02g041770.1	Sb06g014820.1	Sb10g026840.1	Sb01g027910.1	Sb05g002690.1	Sb07g022110.1	Sb10g009370.1	Sb01g035000.1	Sb06g034080.1	Sb05g009420.1	Sb01g015510.1	Sb03g041400.1
GO:0006120	P	mitochondrial electron transport, NADH to ubiquinone	13	477	26	26245	8.5e-14	2.9e-12	Sb01g048410.1	Sb03g020210.1	Sb03g033090.1	Sb03g020190.1	Sb01g010210.1	Sb02g006530.1	Sb09g005180.1	Sb08g020770.1	Sb01g038290.1	Sb03g020200.1	Sb09g026580.1	Sb02g037780.1	Sb10g008595.1
GO:0009790	P	embryonic development	78	477	1689	26245	1e-13	3.5e-12	Sb09g016850.1	Sb10g022270.1	Sb07g003680.1	Sb01g010210.1	Sb01g010060.1	Sb05g005840.1	Sb09g003950.1	Sb07g028610.1	Sb09g023590.1	Sb02g011150.1	Sb02g000210.1	Sb01g042830.1	Sb04g037430.1	Sb03g003990.1	Sb02g037830.1	Sb04g035150.1	Sb02g037780.1	Sb08g017220.1	Sb01g039570.1	Sb02g010660.1	Sb01g037220.1	Sb01g038510.1	Sb02g035880.1	Sb09g029130.1	Sb06g028430.1	Sb01g043930.1	Sb09g006110.1	Sb09g019690.1	Sb03g030060.1	Sb01g001330.1	Sb04g020730.1	Sb01g015530.1	Sb08g004910.1	Sb01g001420.1	Sb03g007890.1	Sb07g027910.1	Sb03g027960.1	Sb02g025070.1	Sb07g022680.1	Sb10g000400.1	Sb05g019520.1
GO:0000003	P	reproduction	106	477	2747	26245	1.5e-13	4.9e-12	Sb02g000210.1	Sb02g003730.1	Sb07g025100.1	Sb01g038510.1	Sb09g029130.1	Sb06g028430.1	Sb01g034030.1	Sb04g034870.1	Sb10g000400.1	Sb01g009450.1	Sb04g034340.1	Sb10g008780.1	Sb09g030620.1	Sb04g034020.1	Sb04g023350.1	Sb01g036510.1	Sb09g016850.1	Sb02g043940.1	Sb01g013470.1	Sb06g014710.1	Sb05g026580.1	Sb05g002600.1	Sb01g010210.1	Sb09g003950.1	Sb04g021290.1	Sb02g003650.1	Sb01g042830.1	Sb03g003420.1	Sb10g022270.1	Sb08g017220.1	Sb01g028470.1	Sb02g004550.1	Sb01g043930.1	Sb09g006110.1	Sb01g001330.1	Sb01g015530.1	Sb09g003790.1	Sb03g007890.1	Sb07g028610.1	Sb09g022430.1	Sb01g018410.1
GO:0009069	P	serine family amino acid metabolic process	16	477	57	26245	1.7e-13	5.7e-12	Sb05g025240.1	Sb06g001610.1	Sb02g037100.1	Sb01g043710.1	Sb10g003480.1	Sb06g016480.1	Sb09g026560.1	Sb01g048040.1	Sb03g037860.1	Sb05g016730.1	Sb03g009260.1	Sb10g005100.1	Sb03g033120.1	Sb04g007900.1	Sb01g044050.1	Sb01g042800.1
GO:0009132	P	nucleoside diphosphate metabolic process	11	477	14	26245	1.9e-13	6.2e-12	Sb02g040820.1	Sb04g034900.1	Sb03g029120.1	Sb08g008360.1	Sb07g028830.1	Sb07g021350.1	Sb01g034030.1	Sb10g009290.1	Sb06g000495.1	Sb08g008400.1	Sb06g021460.1
GO:0040010	P	positive regulation of growth rate	36	477	438	26245	3.5e-13	1.2e-11	Sb01g010010.1	Sb02g000210.1	Sb07g025100.1	Sb07g003680.1	Sb07g028610.1	Sb09g023590.1	Sb01g042830.1	Sb04g035150.1	Sb08g017220.1	Sb01g037220.1	Sb01g038510.1	Sb01g043930.1	Sb07g004420.1	Sb01g001330.1	Sb01g015530.1	Sb01g001420.1	Sb02g033110.1	Sb05g019520.1	Sb06g031980.1	Sb04g034340.1	Sb01g010140.1	Sb09g030620.1	Sb04g034020.1	Sb07g025840.1	Sb03g045940.1	Sb03g045930.1	Sb04g029070.1	Sb08g001880.1	Sb06g001360.1	Sb03g003420.1	Sb08g008230.1	Sb06g031310.1	Sb09g005690.1	Sb06g014710.1	Sb10g006995.1	Sb10g028590.1
GO:0055085	P	transmembrane transport	38	477	489	26245	3.8e-13	1.2e-11	Sb03g026290.1	Sb02g010770.1	Sb01g040970.1	Sb02g035880.1	Sb01g042930.1	Sb03g038990.1	Sb04g027810.1	Sb06g030400.1	Sb03g027470.1	Sb09g026610.1	Sb10g001780.1	Sb06g027500.1	Sb03g031470.1	Sb04g037430.1	Sb03g026990.1	Sb02g006170.1	Sb01g039270.1	Sb07g023320.1	Sb09g030620.1	Sb04g030280.1	Sb02g033950.1	Sb03g001360.1	Sb05g004510.1	Sb10g026440.1	Sb03g027540.1	Sb02g042380.1	Sb08g004390.1	Sb08g004380.1	Sb04g005040.1	Sb03g017610.1	Sb08g001880.1	Sb04g037920.1	Sb03g030060.1	Sb07g004550.1	Sb09g027790.2	Sb09g027790.1	Sb03g020222.1	Sb03g033080.1
GO:0009147	P	pyrimidine nucleoside triphosphate metabolic process	11	477	16	26245	5.3e-13	1.7e-11	Sb02g040820.1	Sb01g028830.1	Sb04g036410.1	Sb09g029130.1	Sb10g004780.1	Sb08g017830.1	Sb08g017600.1	Sb01g012360.1	Sb04g023350.1	Sb02g033710.1	Sb03g027960.1
GO:0006535	P	cysteine biosynthetic process from serine	11	477	16	26245	5.3e-13	1.7e-11	Sb01g044050.1	Sb06g001610.1	Sb10g003480.1	Sb06g016480.1	Sb09g026560.1	Sb01g048040.1	Sb03g037860.1	Sb03g009260.1	Sb03g033120.1	Sb04g007900.1	Sb01g042800.1
GO:0040009	P	regulation of growth rate	36	477	446	26245	5.8e-13	1.8e-11	Sb01g010010.1	Sb02g000210.1	Sb07g025100.1	Sb07g003680.1	Sb07g028610.1	Sb09g023590.1	Sb01g042830.1	Sb04g035150.1	Sb08g017220.1	Sb01g037220.1	Sb01g038510.1	Sb01g043930.1	Sb07g004420.1	Sb01g001330.1	Sb01g015530.1	Sb01g001420.1	Sb02g033110.1	Sb05g019520.1	Sb06g031980.1	Sb04g034340.1	Sb01g010140.1	Sb09g030620.1	Sb04g034020.1	Sb07g025840.1	Sb03g045940.1	Sb03g045930.1	Sb04g029070.1	Sb08g001880.1	Sb06g001360.1	Sb03g003420.1	Sb08g008230.1	Sb06g031310.1	Sb09g005690.1	Sb06g014710.1	Sb10g006995.1	Sb10g028590.1
GO:0006360	P	transcription from RNA polymerase I promoter	13	477	32	26245	6.9e-13	2.2e-11	Sb04g001790.1	Sb05g005840.1	Sb02g011150.1	Sb08g005640.1	Sb07g005435.1	Sb05g008640.1	Sb08g004910.1	Sb01g001330.1	Sb10g028590.1	Sb01g001420.1	Sb09g027230.1	Sb04g006420.1	Sb02g010660.1
GO:0007275	P	multicellular organismal development	146	477	4512	26245	8.7e-13	2.7e-11	Sb02g000210.1	Sb02g003730.1	Sb06g030400.1	Sb02g003520.1	Sb01g037220.1	Sb01g038510.1	Sb09g029130.1	Sb06g028430.1	Sb10g008780.1	Sb01g034030.1	Sb08g004910.1	Sb04g020730.1	Sb04g037430.1	Sb01g032250.1	Sb02g024870.1	Sb01g009450.1	Sb03g028780.1	Sb01g012240.1	Sb09g030620.1	Sb04g034020.1	Sb05g024490.1	Sb04g036240.1	Sb09g021310.1	Sb04g001250.1	Sb09g016850.1	Sb02g011150.1	Sb03g003420.1	Sb05g021600.1	Sb06g014710.1	Sb05g026580.1	Sb05g002600.1	Sb01g010210.1	Sb09g003950.1	Sb04g021290.1	Sb02g003650.1	Sb06g031980.1	Sb01g042830.1	Sb01g013470.1	Sb10g022270.1	Sb08g017220.1	Sb01g028470.1
GO:0040007	P	growth	69	477	1449	26245	8.8e-13	2.7e-11	Sb03g026290.1	Sb01g010010.1	Sb02g000210.1	Sb07g025100.1	Sb07g003680.1	Sb01g010710.1	Sb09g003950.1	Sb07g028610.1	Sb09g023590.1	Sb04g021290.1	Sb06g031980.1	Sb01g042830.1	Sb06g030400.1	Sb03g003990.1	Sb04g035150.1	Sb02g037780.1	Sb08g017220.1	Sb04g037920.1	Sb07g022680.1	Sb02g003520.1	Sb01g037220.1	Sb01g038510.1	Sb03g045940.1	Sb02g035880.1	Sb01g043930.1	Sb07g004420.1	Sb09g019690.1	Sb01g001330.1	Sb01g015530.1	Sb02g035260.1	Sb03g026220.1	Sb01g001420.1	Sb04g037430.1	Sb02g033110.1	Sb05g019520.1	Sb02g041770.1	Sb04g034340.1	Sb08g000600.1	Sb01g010140.1	Sb01g033540.1	Sb09g005180.1
GO:0008610	P	lipid biosynthetic process	45	477	694	26245	9.3e-13	2.9e-11	Sb05g026580.1	Sb03g030110.1	Sb02g003900.1	Sb04g031990.1	Sb03g035100.1	Sb02g026010.1	Sb10g022270.1	Sb05g025420.1	Sb09g019100.1	Sb01g010410.1	Sb01g028470.1	Sb01g040150.1	Sb09g029130.1	Sb02g004550.1	Sb09g006110.1	Sb03g040260.1	Sb02g035260.1	Sb02g000240.1	Sb07g027910.1	Sb03g027960.1	Sb02g021100.1	Sb03g028780.1	Sb01g039910.1	Sb01g012240.1	Sb01g035260.1	Sb09g022430.1	Sb09g030620.1	Sb06g014820.1	Sb03g006480.1	Sb08g017830.1	Sb04g036240.1	Sb10g026840.1	Sb01g027910.1	Sb06g016250.1	Sb05g003730.1	Sb08g016610.1	Sb08g001880.1	Sb05g009420.1	Sb01g015510.1	Sb02g006530.1	Sb04g022040.1
GO:0065003	P	macromolecular complex assembly	42	477	612	26245	9.9e-13	3e-11	Sb09g022760.1	Sb02g000210.1	Sb03g003990.1	Sb04g032090.1	Sb08g018130.1	Sb07g028610.1	Sb09g023590.1	Sb01g047560.1	Sb02g011150.1	Sb09g026580.1	Sb02g037780.1	Sb06g021460.1	Sb02g010660.1	Sb01g010010.1	Sb03g033090.1	Sb07g003680.1	Sb06g001670.1	Sb03g037550.1	Sb01g019490.1	Sb09g019690.1	Sb01g001330.1	Sb08g004910.1	Sb01g001420.1	Sb02g033110.1	Sb05g019520.1	Sb10g009290.1	Sb07g025100.1	Sb05g026420.1	Sb04g025700.1	Sb02g039590.1	Sb04g036410.1	Sb04g001250.1	Sb05g005840.1	Sb10g004780.1	Sb05g002600.1	Sb06g001360.1	Sb01g013470.1	Sb02g014460.1	Sb07g005435.1	Sb04g003180.1	Sb10g028590.1
GO:0045927	P	positive regulation of growth	37	477	483	26245	1.2e-12	3.6e-11	Sb01g010010.1	Sb02g000210.1	Sb07g025100.1	Sb07g003680.1	Sb07g028610.1	Sb09g023590.1	Sb01g042830.1	Sb04g035150.1	Sb08g017220.1	Sb01g037220.1	Sb01g038510.1	Sb01g043930.1	Sb07g004420.1	Sb01g001330.1	Sb01g015530.1	Sb01g001420.1	Sb02g033110.1	Sb05g019520.1	Sb06g031980.1	Sb04g034340.1	Sb01g010140.1	Sb09g005180.1	Sb09g030620.1	Sb04g034020.1	Sb07g025840.1	Sb03g045940.1	Sb03g045930.1	Sb04g029070.1	Sb08g001880.1	Sb06g001360.1	Sb03g003420.1	Sb08g008230.1	Sb06g031310.1	Sb09g005690.1	Sb06g014710.1	Sb10g006995.1	Sb10g028590.1
GO:0006206	P	pyrimidine base metabolic process	13	477	37	26245	3.1e-12	9.3e-11	Sb03g034450.1	Sb03g045940.1	Sb06g032850.1	Sb03g046940.1	Sb09g029130.1	Sb03g037550.1	Sb07g028830.1	Sb08g017830.1	Sb09g022320.1	Sb06g000495.1	Sb03g045930.1	Sb04g028610.1	Sb03g027960.1
GO:0031668	P	cellular response to extracellular stimulus	21	477	147	26245	3.2e-12	9.5e-11	Sb02g003520.1	Sb01g040150.1	Sb06g016250.1	Sb01g039910.1	Sb08g000600.1	Sb05g003730.1	Sb09g019100.1	Sb09g026560.1	Sb05g021610.1	Sb01g033540.1	Sb05g021600.1	Sb01g048040.1	Sb04g036240.1	Sb02g000240.1	Sb02g025070.1	Sb03g026220.1	Sb04g022040.1	Sb03g033120.1	Sb03g006480.1	Sb07g027910.1	Sb01g044050.1
GO:0032501	P	multicellular organismal process	151	477	4820	26245	3.6e-12	1.1e-10	Sb02g000210.1	Sb02g003730.1	Sb06g030400.1	Sb02g003520.1	Sb01g037220.1	Sb01g038510.1	Sb09g029130.1	Sb06g028430.1	Sb10g008780.1	Sb01g034030.1	Sb08g004910.1	Sb04g020730.1	Sb04g037430.1	Sb01g032250.1	Sb02g024870.1	Sb01g009450.1	Sb03g028780.1	Sb01g012240.1	Sb09g030620.1	Sb04g034020.1	Sb05g024490.1	Sb04g036240.1	Sb09g021310.1	Sb04g023350.1	Sb04g001250.1	Sb09g016850.1	Sb02g011150.1	Sb03g003420.1	Sb05g021600.1	Sb02g025070.1	Sb06g014710.1	Sb05g026580.1	Sb05g002600.1	Sb01g010210.1	Sb09g003950.1	Sb04g021290.1	Sb02g003650.1	Sb06g031980.1	Sb01g042830.1	Sb01g013470.1	Sb10g022270.1
GO:0006144	P	purine base metabolic process	11	477	22	26245	7.1e-12	2.1e-10	Sb03g041300.1	Sb03g029120.1	Sb08g019790.1	Sb01g033540.1	Sb08g008360.1	Sb06g021810.1	Sb03g002690.1	Sb09g026980.1	Sb09g021310.1	Sb04g025930.1	Sb05g007470.1
GO:0006424	P	glutamyl-tRNA aminoacylation	9	477	9	26245	7.2e-12	2.1e-10	Sb05g020870.1	Sb07g025100.1	Sb06g030390.1	Sb01g019490.1	Sb03g003420.1	Sb04g001710.1	Sb01g047560.1	Sb09g023590.1	Sb09g005690.1
GO:0009148	P	pyrimidine nucleoside triphosphate biosynthetic process	10	477	15	26245	7.7e-12	2.2e-10	Sb02g040820.1	Sb01g028830.1	Sb04g036410.1	Sb09g029130.1	Sb10g004780.1	Sb08g017830.1	Sb08g017600.1	Sb04g023350.1	Sb02g033710.1	Sb03g027960.1
GO:0009086	P	methionine biosynthetic process	11	477	23	26245	1e-11	3e-10	Sb08g020830.1	Sb0019s004510.1	Sb01g046360.1	Sb01g023050.1	Sb01g042580.1	Sb01g007370.1	Sb03g036040.1	Sb06g032260.1	Sb10g005100.1	Sb01g034130.1	Sb02g019450.1
GO:0060249	P	anatomical structure homeostasis	9	477	10	26245	1.3e-11	3.8e-10	Sb09g022760.1	Sb03g041040.1	Sb06g001670.1	Sb08g018130.1	Sb05g026420.1	Sb01g011080.1	Sb06g013790.1	Sb04g020730.1	Sb01g045540.1
GO:0009692	P	ethylene metabolic process	11	477	24	26245	1.5e-11	4.1e-10	Sb03g026000.1	Sb01g009450.1	Sb09g002840.1	Sb05g005710.1	Sb05g005720.1	Sb09g003800.1	Sb02g026280.1	Sb03g003070.1	Sb04g034520.1	Sb10g022640.1	Sb09g003790.1
GO:0009693	P	ethylene biosynthetic process	11	477	24	26245	1.5e-11	4.1e-10	Sb03g026000.1	Sb01g009450.1	Sb09g002840.1	Sb05g005710.1	Sb05g005720.1	Sb09g003800.1	Sb02g026280.1	Sb03g003070.1	Sb04g034520.1	Sb10g022640.1	Sb09g003790.1
GO:0019856	P	pyrimidine base biosynthetic process	11	477	24	26245	1.5e-11	4.1e-10	Sb03g034450.1	Sb03g045940.1	Sb06g032850.1	Sb03g046940.1	Sb09g029130.1	Sb07g028830.1	Sb08g017830.1	Sb06g000495.1	Sb03g045930.1	Sb04g028610.1	Sb03g027960.1
GO:0043449	P	cellular alkene metabolic process	11	477	25	26245	2.1e-11	5.8e-10	Sb03g026000.1	Sb01g009450.1	Sb09g002840.1	Sb05g005710.1	Sb05g005720.1	Sb09g003800.1	Sb02g026280.1	Sb03g003070.1	Sb04g034520.1	Sb10g022640.1	Sb09g003790.1
GO:0043450	P	alkene biosynthetic process	11	477	25	26245	2.1e-11	5.8e-10	Sb03g026000.1	Sb01g009450.1	Sb09g002840.1	Sb05g005710.1	Sb05g005720.1	Sb09g003800.1	Sb02g026280.1	Sb03g003070.1	Sb04g034520.1	Sb10g022640.1	Sb09g003790.1
GO:0009067	P	aspartate family amino acid biosynthetic process	14	477	56	26245	2.1e-11	5.9e-10	Sb02g009570.1	Sb0019s004510.1	Sb01g046360.1	Sb01g034130.1	Sb08g020830.1	Sb01g023050.1	Sb01g001140.1	Sb01g042580.1	Sb01g007370.1	Sb03g036040.1	Sb06g032260.1	Sb10g005100.1	Sb03g044650.1	Sb02g019450.1
GO:0043933	P	macromolecular complex subunit organization	42	477	698	26245	5.1e-11	1.4e-09	Sb09g022760.1	Sb02g000210.1	Sb03g003990.1	Sb04g032090.1	Sb08g018130.1	Sb07g028610.1	Sb09g023590.1	Sb01g047560.1	Sb02g011150.1	Sb09g026580.1	Sb02g037780.1	Sb06g021460.1	Sb02g010660.1	Sb01g010010.1	Sb03g033090.1	Sb07g003680.1	Sb06g001670.1	Sb03g037550.1	Sb01g019490.1	Sb09g019690.1	Sb01g001330.1	Sb08g004910.1	Sb01g001420.1	Sb02g033110.1	Sb05g019520.1	Sb10g009290.1	Sb07g025100.1	Sb05g026420.1	Sb04g025700.1	Sb02g039590.1	Sb04g036410.1	Sb04g001250.1	Sb05g005840.1	Sb10g004780.1	Sb05g002600.1	Sb06g001360.1	Sb01g013470.1	Sb02g014460.1	Sb07g005435.1	Sb04g003180.1	Sb10g028590.1
GO:0009247	P	glycolipid biosynthetic process	11	477	28	26245	5.6e-11	1.5e-09	Sb06g016250.1	Sb01g040150.1	Sb01g039910.1	Sb05g003730.1	Sb09g019100.1	Sb03g006480.1	Sb04g036240.1	Sb02g000240.1	Sb04g022040.1	Sb07g027910.1	Sb02g025070.1
GO:0042278	P	purine nucleoside metabolic process	14	477	62	26245	6.9e-11	1.9e-09	Sb06g022730.1	Sb03g029120.1	Sb09g002840.1	Sb08g019790.1	Sb09g005630.1	Sb08g008360.1	Sb10g004780.1	Sb06g021810.1	Sb01g011080.1	Sb04g025930.1	Sb08g008400.1	Sb01g045540.1	Sb04g036410.1	Sb08g002160.1
GO:0006188	P	IMP biosynthetic process	9	477	14	26245	1.1e-10	3e-09	Sb07g006010.1	Sb01g010140.1	Sb06g016970.1	Sb03g002690.1	Sb09g006040.1	Sb06g028370.1	Sb06g023390.1	Sb09g001230.1	Sb06g031310.1
GO:0046040	P	IMP metabolic process	9	477	14	26245	1.1e-10	3e-09	Sb07g006010.1	Sb01g010140.1	Sb06g016970.1	Sb03g002690.1	Sb09g006040.1	Sb06g028370.1	Sb06g023390.1	Sb09g001230.1	Sb06g031310.1
GO:0006796	P	phosphate metabolic process	80	477	2044	26245	1.4e-10	3.7e-09	Sb03g026290.1	Sb08g003963.1	Sb03g020210.1	Sb01g040970.1	Sb03g020190.1	Sb01g043710.1	Sb02g010770.1	Sb02g023310.1	Sb01g027420.1	Sb06g030600.1	Sb03g038990.1	Sb07g028610.1	Sb04g021290.1	Sb04g027810.1	Sb06g030400.1	Sb09g026580.1	Sb02g037780.1	Sb07g004550.1	Sb04g037920.1	Sb02g037100.1	Sb05g025240.1	Sb01g037220.1	Sb03g027470.1	Sb03g033090.1	Sb07g003680.1	Sb09g026610.1	Sb02g006530.1	Sb01g010210.1	Sb01g032250.1	Sb02g006120.1	Sb03g031470.1	Sb01g042930.1	Sb09g027790.2	Sb05g003875.1	Sb04g037430.1	Sb03g026990.1	Sb01g022340.1	Sb01g048410.1	Sb05g019520.1	Sb04g034340.1	Sb04g005040.1
GO:0006793	P	phosphorus metabolic process	80	477	2050	26245	1.6e-10	4.3e-09	Sb03g026290.1	Sb08g003963.1	Sb03g020210.1	Sb01g040970.1	Sb03g020190.1	Sb01g043710.1	Sb02g010770.1	Sb02g023310.1	Sb01g027420.1	Sb06g030600.1	Sb03g038990.1	Sb07g028610.1	Sb04g021290.1	Sb04g027810.1	Sb06g030400.1	Sb09g026580.1	Sb02g037780.1	Sb07g004550.1	Sb04g037920.1	Sb02g037100.1	Sb05g025240.1	Sb01g037220.1	Sb03g027470.1	Sb03g033090.1	Sb07g003680.1	Sb09g026610.1	Sb02g006530.1	Sb01g010210.1	Sb01g032250.1	Sb02g006120.1	Sb03g031470.1	Sb01g042930.1	Sb09g027790.2	Sb05g003875.1	Sb04g037430.1	Sb03g026990.1	Sb01g022340.1	Sb01g048410.1	Sb05g019520.1	Sb04g034340.1	Sb04g005040.1
GO:0051453	P	regulation of intracellular pH	9	477	15	26245	1.8e-10	4.5e-09	Sb03g026290.1	Sb07g004550.1	Sb03g031470.1	Sb06g030400.1	Sb09g027790.2	Sb03g027540.1	Sb09g027790.1	Sb04g037920.1	Sb02g042380.1
GO:0030641	P	regulation of cellular pH	9	477	15	26245	1.8e-10	4.5e-09	Sb03g026290.1	Sb07g004550.1	Sb03g031470.1	Sb06g030400.1	Sb09g027790.2	Sb03g027540.1	Sb09g027790.1	Sb04g037920.1	Sb02g042380.1
GO:0016070	P	RNA metabolic process	103	477	2983	26245	2.1e-10	5.3e-09	Sb02g000210.1	Sb02g003730.1	Sb07g025100.1	Sb01g038510.1	Sb08g005200.1	Sb06g028430.1	Sb03g005710.1	Sb08g004910.1	Sb01g010360.1	Sb05g020870.1	Sb10g000400.1	Sb06g002780.1	Sb10g008780.1	Sb06g018696.1	Sb01g013470.1	Sb09g027223.1	Sb04g006420.1	Sb04g001250.1	Sb05g005840.1	Sb05g002600.1	Sb06g013790.1	Sb03g003420.1	Sb06g014710.1	Sb06g018698.1	Sb09g022760.1	Sb04g032090.1	Sb09g003950.1	Sb08g005640.1	Sb04g026110.1	Sb02g003650.1	Sb01g042830.1	Sb08g005190.1	Sb08g017220.1	Sb01g043930.1	Sb01g001330.1	Sb01g015530.1	Sb04g028140.1	Sb03g007890.1	Sb03g002450.1	Sb05g026420.1	Sb04g001710.1
GO:0006166	P	purine ribonucleoside salvage	8	477	10	26245	3.6e-10	9.2e-09	Sb06g022730.1	Sb03g029120.1	Sb08g019790.1	Sb09g005630.1	Sb08g008360.1	Sb06g021810.1	Sb04g025930.1	Sb08g008400.1
GO:0043174	P	nucleoside salvage	8	477	10	26245	3.6e-10	9.2e-09	Sb06g022730.1	Sb03g029120.1	Sb08g019790.1	Sb09g005630.1	Sb08g008360.1	Sb06g021810.1	Sb04g025930.1	Sb08g008400.1
GO:0043101	P	purine salvage	8	477	10	26245	3.6e-10	9.2e-09	Sb06g022730.1	Sb03g029120.1	Sb08g019790.1	Sb09g005630.1	Sb08g008360.1	Sb06g021810.1	Sb04g025930.1	Sb08g008400.1
GO:0006664	P	glycolipid metabolic process	11	477	35	26245	4e-10	9.9e-09	Sb06g016250.1	Sb01g040150.1	Sb01g039910.1	Sb05g003730.1	Sb09g019100.1	Sb03g006480.1	Sb04g036240.1	Sb02g000240.1	Sb04g022040.1	Sb07g027910.1	Sb02g025070.1
GO:0006563	P	L-serine metabolic process	11	477	36	26245	5.1e-10	1.3e-08	Sb01g044050.1	Sb06g001610.1	Sb10g003480.1	Sb06g016480.1	Sb09g026560.1	Sb01g048040.1	Sb03g037860.1	Sb03g009260.1	Sb03g033120.1	Sb04g007900.1	Sb01g042800.1
GO:0009113	P	purine base biosynthetic process	8	477	11	26245	6.2e-10	1.5e-08	Sb03g041300.1	Sb08g019790.1	Sb04g025930.1	Sb06g021810.1	Sb03g002690.1	Sb09g026980.1	Sb09g021310.1	Sb05g007470.1
GO:0032502	P	developmental process	153	477	5263	26245	6.4e-10	1.6e-08	Sb02g000210.1	Sb02g003730.1	Sb09g022740.1	Sb06g030400.1	Sb02g003520.1	Sb01g037220.1	Sb01g038510.1	Sb09g029130.1	Sb06g028430.1	Sb10g008780.1	Sb01g034030.1	Sb08g004910.1	Sb04g020730.1	Sb04g037430.1	Sb01g032250.1	Sb02g024870.1	Sb01g009450.1	Sb03g028780.1	Sb01g012240.1	Sb09g030620.1	Sb04g034020.1	Sb05g024490.1	Sb04g036240.1	Sb09g021310.1	Sb04g004490.1	Sb04g023350.1	Sb04g001250.1	Sb09g016850.1	Sb02g011150.1	Sb03g003420.1	Sb05g021600.1	Sb06g014710.1	Sb01g045820.1	Sb05g026580.1	Sb05g002600.1	Sb01g010210.1	Sb09g003950.1	Sb04g021290.1	Sb02g003650.1	Sb06g031980.1	Sb01g042830.1
GO:0006096	P	glycolysis	18	477	143	26245	7.3e-10	1.8e-08	Sb01g028470.1	Sb06g024610.1	Sb03g011130.1	Sb08g022770.1	Sb01g012240.1	Sb02g004550.1	Sb04g000590.1	Sb02g040190.1	Sb05g002900.1	Sb06g032940.1	Sb01g036690.1	Sb03g030110.1	Sb01g005200.1	Sb03g029570.1	Sb09g029240.1	Sb01g019280.1	Sb04g000580.1	Sb05g008760.1
GO:0019363	P	pyridine nucleotide biosynthetic process	9	477	19	26245	8.7e-10	2.1e-08	Sb08g010620.1	Sb03g046360.1	Sb02g009640.1	Sb02g032270.1	Sb06g016780.1	Sb04g002810.1	Sb01g002020.1	Sb04g036990.1	Sb09g019130.1
GO:0019359	P	nicotinamide nucleotide biosynthetic process	9	477	19	26245	8.7e-10	2.1e-08	Sb08g010620.1	Sb03g046360.1	Sb02g009640.1	Sb02g032270.1	Sb06g016780.1	Sb04g002810.1	Sb01g002020.1	Sb04g036990.1	Sb09g019130.1
GO:0009991	P	response to extracellular stimulus	23	477	255	26245	1.4e-09	3.2e-08	Sb01g048040.1	Sb09g019100.1	Sb02g003520.1	Sb01g040150.1	Sb04g022040.1	Sb02g000240.1	Sb03g033120.1	Sb07g027910.1	Sb02g025070.1	Sb01g039910.1	Sb08g000600.1	Sb01g033540.1	Sb03g026220.1	Sb01g044050.1	Sb05g021610.1	Sb04g036240.1	Sb03g006480.1	Sb04g000580.1	Sb06g016250.1	Sb05g003730.1	Sb09g026560.1	Sb05g021600.1	Sb02g000980.1
GO:0055114	P	oxidation reduction	27	477	352	26245	1.4e-09	3.3e-08	Sb08g003963.1	Sb03g020210.1	Sb03g020190.1	Sb01g010210.1	Sb03g025720.1	Sb05g002090.1	Sb09g026580.1	Sb02g037780.1	Sb01g037220.1	Sb03g033090.1	Sb02g006530.1	Sb02g023310.1	Sb05g003875.1	Sb07g028610.1	Sb09g005180.1	Sb04g034020.1	Sb02g032065.1	Sb01g038290.1	Sb03g020200.1	Sb10g008595.1	Sb01g048410.1	Sb02g006120.1	Sb06g014720.1	Sb08g020770.1	Sb03g020185.1	Sb01g006490.1	Sb01g045820.1
GO:0016310	P	phosphorylation	72	477	1872	26245	2.8e-09	6.7e-08	Sb03g026290.1	Sb08g003963.1	Sb03g020210.1	Sb01g040970.1	Sb03g020190.1	Sb01g043710.1	Sb02g010770.1	Sb02g023310.1	Sb01g027420.1	Sb03g038990.1	Sb07g028610.1	Sb04g021290.1	Sb04g027810.1	Sb06g030400.1	Sb09g026580.1	Sb02g037780.1	Sb04g037920.1	Sb02g037100.1	Sb05g025240.1	Sb03g027470.1	Sb03g033090.1	Sb07g003680.1	Sb09g026610.1	Sb02g006530.1	Sb01g010210.1	Sb01g032250.1	Sb02g006120.1	Sb03g031470.1	Sb01g042930.1	Sb09g027790.2	Sb05g003875.1	Sb04g037430.1	Sb03g026990.1	Sb01g048410.1	Sb05g019520.1	Sb04g005040.1	Sb01g039270.1	Sb09g005180.1	Sb01g042010.1	Sb07g023320.1	Sb09g030620.1
GO:0009133	P	nucleoside diphosphate biosynthetic process	7	477	8	26245	3.1e-09	7.3e-08	Sb02g040820.1	Sb04g034900.1	Sb03g029120.1	Sb08g008360.1	Sb07g028830.1	Sb06g000495.1	Sb08g008400.1
GO:0009185	P	ribonucleoside diphosphate metabolic process	7	477	8	26245	3.1e-09	7.3e-08	Sb04g034900.1	Sb03g029120.1	Sb08g008360.1	Sb07g028830.1	Sb01g034030.1	Sb06g000495.1	Sb08g008400.1
GO:0009435	P	NAD biosynthetic process	7	477	8	26245	3.1e-09	7.3e-08	Sb08g010620.1	Sb02g009640.1	Sb02g032270.1	Sb06g016780.1	Sb01g002020.1	Sb04g036990.1	Sb04g002810.1
GO:0022607	P	cellular component assembly	42	477	807	26245	3.2e-09	7.5e-08	Sb09g022760.1	Sb02g000210.1	Sb03g003990.1	Sb04g032090.1	Sb08g018130.1	Sb07g028610.1	Sb09g023590.1	Sb01g047560.1	Sb02g011150.1	Sb09g026580.1	Sb02g037780.1	Sb06g021460.1	Sb02g010660.1	Sb01g010010.1	Sb03g033090.1	Sb07g003680.1	Sb06g001670.1	Sb03g037550.1	Sb01g019490.1	Sb09g019690.1	Sb01g001330.1	Sb08g004910.1	Sb01g001420.1	Sb02g033110.1	Sb05g019520.1	Sb10g009290.1	Sb07g025100.1	Sb05g026420.1	Sb04g025700.1	Sb02g039590.1	Sb04g036410.1	Sb04g001250.1	Sb05g005840.1	Sb10g004780.1	Sb05g002600.1	Sb06g001360.1	Sb01g013470.1	Sb02g014460.1	Sb07g005435.1	Sb04g003180.1	Sb10g028590.1
GO:0000103	P	sulfate assimilation	8	477	15	26245	3.8e-09	8.7e-08	Sb05g025240.1	Sb02g037100.1	Sb01g043710.1	Sb01g008450.1	Sb09g026560.1	Sb01g048040.1	Sb03g033120.1	Sb06g000880.1
GO:0046467	P	membrane lipid biosynthetic process	11	477	46	26245	4.6e-09	1.1e-07	Sb06g016250.1	Sb01g040150.1	Sb01g039910.1	Sb05g003730.1	Sb09g019100.1	Sb03g006480.1	Sb04g036240.1	Sb02g000240.1	Sb04g022040.1	Sb07g027910.1	Sb02g025070.1
GO:0046128	P	purine ribonucleoside metabolic process	12	477	60	26245	5.3e-09	1.2e-07	Sb06g022730.1	Sb03g029120.1	Sb09g002840.1	Sb08g019790.1	Sb09g005630.1	Sb08g008360.1	Sb06g021810.1	Sb01g011080.1	Sb04g025930.1	Sb08g008400.1	Sb01g045540.1	Sb08g002160.1
GO:0009200	P	deoxyribonucleoside triphosphate metabolic process	7	477	9	26245	5.5e-09	1.2e-07	Sb02g040820.1	Sb10g009290.1	Sb01g020160.1	Sb04g036410.1	Sb10g004780.1	Sb01g012360.1	Sb06g021460.1
GO:0009262	P	deoxyribonucleotide metabolic process	8	477	17	26245	8.1e-09	1.8e-07	Sb02g040820.1	Sb10g009290.1	Sb01g020160.1	Sb04g036410.1	Sb10g004780.1	Sb05g016730.1	Sb01g012360.1	Sb06g021460.1
GO:0009267	P	cellular response to starvation	15	477	111	26245	8e-09	1.8e-07	Sb01g044050.1	Sb01g040150.1	Sb06g016250.1	Sb01g039910.1	Sb05g003730.1	Sb09g019100.1	Sb09g026560.1	Sb03g006480.1	Sb01g048040.1	Sb04g036240.1	Sb02g000240.1	Sb04g022040.1	Sb03g033120.1	Sb07g027910.1	Sb02g025070.1
GO:0006207	P	'de novo' pyrimidine base biosynthetic process	8	477	17	26245	8.1e-09	1.8e-07	Sb03g045940.1	Sb06g032850.1	Sb03g046940.1	Sb07g028830.1	Sb08g017830.1	Sb06g000495.1	Sb03g045930.1	Sb04g028610.1
GO:0006006	P	glucose metabolic process	20	477	213	26245	8.7e-09	1.9e-07	Sb01g028470.1	Sb06g024610.1	Sb03g011130.1	Sb08g022770.1	Sb01g012240.1	Sb03g028080.1	Sb02g004550.1	Sb04g000590.1	Sb02g040190.1	Sb05g002900.1	Sb06g032940.1	Sb01g036690.1	Sb01g010280.1	Sb01g005200.1	Sb03g029570.1	Sb09g029240.1	Sb03g030110.1	Sb01g019280.1	Sb04g000580.1	Sb05g008760.1
GO:0046039	P	GTP metabolic process	7	477	10	26245	9.2e-09	2e-07	Sb01g028830.1	Sb05g006625.1	Sb02g002640.1	Sb08g017600.1	Sb01g006320.1	Sb04g023350.1	Sb02g033710.1
GO:0006183	P	GTP biosynthetic process	7	477	10	26245	9.2e-09	2e-07	Sb01g028830.1	Sb05g006625.1	Sb02g002640.1	Sb08g017600.1	Sb01g006320.1	Sb04g023350.1	Sb02g033710.1
GO:0033554	P	cellular response to stress	37	477	686	26245	1.2e-08	2.6e-07	Sb02g040820.1	Sb09g022760.1	Sb05g021680.1	Sb10g012990.1	Sb06g013790.1	Sb01g048040.1	Sb03g003990.1	Sb09g019100.1	Sb06g021460.1	Sb07g022680.1	Sb01g040150.1	Sb06g001670.1	Sb07g004320.1	Sb02g030140.1	Sb05g005680.1	Sb04g020730.1	Sb08g018130.1	Sb04g022040.1	Sb03g033120.1	Sb07g027910.1	Sb02g025070.1	Sb10g009290.1	Sb01g039910.1	Sb04g004200.1	Sb01g044050.1	Sb05g026420.1	Sb03g006480.1	Sb09g026560.1	Sb04g036240.1	Sb06g016250.1	Sb03g041040.1	Sb05g003730.1	Sb03g002450.1	Sb04g030050.1	Sb02g000240.1	Sb09g019690.1	Sb01g048590.1
GO:0031669	P	cellular response to nutrient levels	15	477	117	26245	1.5e-08	3.3e-07	Sb01g044050.1	Sb01g040150.1	Sb06g016250.1	Sb01g039910.1	Sb05g003730.1	Sb09g019100.1	Sb09g026560.1	Sb03g006480.1	Sb01g048040.1	Sb04g036240.1	Sb02g000240.1	Sb04g022040.1	Sb03g033120.1	Sb07g027910.1	Sb02g025070.1
GO:0006241	P	CTP biosynthetic process	7	477	12	26245	2.3e-08	4.9e-07	Sb01g028830.1	Sb09g029130.1	Sb08g017600.1	Sb08g017830.1	Sb04g023350.1	Sb02g033710.1	Sb03g027960.1
GO:0046036	P	CTP metabolic process	7	477	12	26245	2.3e-08	4.9e-07	Sb01g028830.1	Sb09g029130.1	Sb08g017600.1	Sb08g017830.1	Sb04g023350.1	Sb02g033710.1	Sb03g027960.1
GO:0009209	P	pyrimidine ribonucleoside triphosphate biosynthetic process	7	477	12	26245	2.3e-08	4.9e-07	Sb01g028830.1	Sb09g029130.1	Sb08g017600.1	Sb08g017830.1	Sb04g023350.1	Sb02g033710.1	Sb03g027960.1
GO:0009208	P	pyrimidine ribonucleoside triphosphate metabolic process	7	477	12	26245	2.3e-08	4.9e-07	Sb01g028830.1	Sb09g029130.1	Sb08g017600.1	Sb08g017830.1	Sb04g023350.1	Sb02g033710.1	Sb03g027960.1
GO:0046083	P	adenine metabolic process	6	477	6	26245	2.6e-08	5.6e-07	Sb03g029120.1	Sb08g019790.1	Sb08g008360.1	Sb06g021810.1	Sb03g002690.1	Sb04g025930.1
GO:0048481	P	ovule development	12	477	71	26245	2.8e-08	5.9e-07	Sb01g002140.1	Sb03g034270.1	Sb01g010060.1	Sb02g003730.1	Sb03g003420.1	Sb04g001710.1	Sb02g033440.1	Sb09g005690.1	Sb04g034870.1	Sb05g024270.1	Sb01g043330.1	Sb01g039570.1
GO:0045851	P	pH reduction	6	477	7	26245	4.8e-08	9.9e-07	Sb03g026290.1	Sb07g004550.1	Sb06g030400.1	Sb03g027540.1	Sb04g037920.1	Sb02g042380.1
GO:0009263	P	deoxyribonucleotide biosynthetic process	6	477	7	26245	4.8e-08	9.9e-07	Sb02g040820.1	Sb10g009290.1	Sb04g036410.1	Sb10g004780.1	Sb05g016730.1	Sb06g021460.1
GO:0051452	P	intracellular pH reduction	6	477	7	26245	4.8e-08	9.9e-07	Sb03g026290.1	Sb07g004550.1	Sb06g030400.1	Sb03g027540.1	Sb04g037920.1	Sb02g042380.1
GO:0007035	P	vacuolar acidification	6	477	7	26245	4.8e-08	9.9e-07	Sb03g026290.1	Sb07g004550.1	Sb06g030400.1	Sb03g027540.1	Sb04g037920.1	Sb02g042380.1
GO:0009188	P	ribonucleoside diphosphate biosynthetic process	6	477	7	26245	4.8e-08	9.9e-07	Sb04g034900.1	Sb03g029120.1	Sb08g008360.1	Sb07g028830.1	Sb06g000495.1	Sb08g008400.1
GO:0008654	P	phospholipid biosynthetic process	15	477	129	26245	5e-08	1e-06	Sb05g025420.1	Sb01g010410.1	Sb09g029130.1	Sb03g027960.1	Sb08g016610.1	Sb06g014820.1	Sb05g009420.1	Sb01g015510.1	Sb08g017830.1	Sb04g031990.1	Sb03g035100.1	Sb10g026840.1	Sb01g027910.1	Sb02g003900.1	Sb02g021100.1
GO:0019374	P	galactolipid metabolic process	7	477	14	26245	5.2e-08	1e-06	Sb06g016250.1	Sb01g039910.1	Sb05g003730.1	Sb04g036240.1	Sb04g022040.1	Sb07g027910.1	Sb02g025070.1
GO:0019375	P	galactolipid biosynthetic process	7	477	14	26245	5.2e-08	1e-06	Sb06g016250.1	Sb01g039910.1	Sb05g003730.1	Sb04g036240.1	Sb04g022040.1	Sb07g027910.1	Sb02g025070.1
GO:0043603	P	cellular amide metabolic process	14	477	111	26245	5.6e-08	1.1e-06	Sb06g024610.1	Sb03g046360.1	Sb01g019280.1	Sb02g009640.1	Sb02g032270.1	Sb06g016780.1	Sb09g019130.1	Sb04g002810.1	Sb02g001020.1	Sb06g033160.1	Sb01g002020.1	Sb04g036990.1	Sb08g010620.1	Sb04g000580.1
GO:0048518	P	positive regulation of biological process	53	477	1287	26245	5.6e-08	1.1e-06	Sb01g010010.1	Sb02g000210.1	Sb07g025100.1	Sb07g003680.1	Sb02g030140.1	Sb07g028610.1	Sb09g023590.1	Sb06g031980.1	Sb01g042830.1	Sb03g003990.1	Sb04g035150.1	Sb02g037780.1	Sb07g004320.1	Sb06g021460.1	Sb01g037220.1	Sb01g038510.1	Sb03g045940.1	Sb02g042960.1	Sb01g043930.1	Sb09g006110.1	Sb09g019690.1	Sb01g001330.1	Sb04g020730.1	Sb01g015530.1	Sb01g001420.1	Sb02g033110.1	Sb05g019520.1	Sb10g009290.1	Sb04g034340.1	Sb01g010140.1	Sb09g005180.1	Sb02g000980.1	Sb09g030620.1	Sb01g018410.1	Sb10g022270.1	Sb04g034020.1	Sb07g025840.1	Sb07g004420.1	Sb01g018400.1	Sb01g044350.1	Sb04g000580.1
GO:0016036	P	cellular response to phosphate starvation	11	477	62	26245	6.9e-08	1.4e-06	Sb06g016250.1	Sb01g040150.1	Sb01g039910.1	Sb05g003730.1	Sb09g019100.1	Sb03g006480.1	Sb04g036240.1	Sb02g000240.1	Sb04g022040.1	Sb07g027910.1	Sb02g025070.1
GO:0006885	P	regulation of pH	9	477	35	26245	7e-08	1.4e-06	Sb03g026290.1	Sb07g004550.1	Sb03g031470.1	Sb06g030400.1	Sb09g027790.2	Sb03g027540.1	Sb09g027790.1	Sb04g037920.1	Sb02g042380.1
GO:0019320	P	hexose catabolic process	18	477	197	26245	7.1e-08	1.4e-06	Sb01g028470.1	Sb06g024610.1	Sb03g011130.1	Sb08g022770.1	Sb01g012240.1	Sb02g004550.1	Sb04g000590.1	Sb02g040190.1	Sb05g002900.1	Sb06g032940.1	Sb01g036690.1	Sb03g030110.1	Sb01g005200.1	Sb03g029570.1	Sb09g029240.1	Sb01g019280.1	Sb04g000580.1	Sb05g008760.1
GO:0006007	P	glucose catabolic process	18	477	197	26245	7.1e-08	1.4e-06	Sb01g028470.1	Sb06g024610.1	Sb03g011130.1	Sb08g022770.1	Sb01g012240.1	Sb02g004550.1	Sb04g000590.1	Sb02g040190.1	Sb05g002900.1	Sb06g032940.1	Sb01g036690.1	Sb03g030110.1	Sb01g005200.1	Sb03g029570.1	Sb09g029240.1	Sb01g019280.1	Sb04g000580.1	Sb05g008760.1
GO:0015991	P	ATP hydrolysis coupled proton transport	6	477	8	26245	8.3e-08	1.6e-06	Sb02g006170.1	Sb03g026290.1	Sb03g030060.1	Sb10g001780.1	Sb06g027500.1	Sb03g027540.1
GO:0006189	P	'de novo' IMP biosynthetic process	6	477	8	26245	8.3e-08	1.6e-06	Sb01g010140.1	Sb06g016970.1	Sb03g002690.1	Sb09g006040.1	Sb09g001230.1	Sb06g031310.1
GO:0006725	P	cellular aromatic compound metabolic process	38	477	776	26245	8.4e-08	1.6e-06	Sb05g007470.1	Sb05g026580.1	Sb09g002840.1	Sb08g008360.1	Sb07g028830.1	Sb04g028610.1	Sb02g003520.1	Sb03g029120.1	Sb06g032850.1	Sb09g029130.1	Sb03g037550.1	Sb08g019790.1	Sb01g002490.1	Sb03g040260.1	Sb03g045930.1	Sb03g027960.1	Sb08g000600.1	Sb03g041300.1	Sb01g033540.1	Sb03g026220.1	Sb09g022430.1	Sb09g030620.1	Sb05g021610.1	Sb08g017830.1	Sb06g000495.1	Sb09g022320.1	Sb09g021310.1	Sb03g045940.1	Sb03g034450.1	Sb03g046940.1	Sb04g025930.1	Sb08g001880.1	Sb06g021810.1	Sb03g002690.1	Sb09g026980.1	Sb05g021600.1	Sb05g016730.1	Sb03g012330.1
GO:0006289	P	nucleotide-excision repair	13	477	98	26245	9.7e-08	1.9e-06	Sb01g048590.1	Sb09g022760.1	Sb06g001670.1	Sb02g030140.1	Sb04g004200.1	Sb09g019690.1	Sb05g026420.1	Sb05g005680.1	Sb04g020730.1	Sb03g003990.1	Sb08g018130.1	Sb07g004320.1	Sb07g022680.1
GO:0030004	P	cellular monovalent inorganic cation homeostasis	11	477	66	26245	1.2e-07	2.3e-06	Sb03g026290.1	Sb04g005040.1	Sb02g042380.1	Sb07g004550.1	Sb03g031470.1	Sb06g030400.1	Sb10g026440.1	Sb03g027540.1	Sb09g027790.1	Sb04g037920.1	Sb09g027790.2
GO:0000398	P	nuclear mRNA splicing, via spliceosome	22	477	306	26245	1.3e-07	2.5e-06	Sb09g022760.1	Sb02g000210.1	Sb07g003680.1	Sb08g018130.1	Sb02g011150.1	Sb03g003990.1	Sb02g010660.1	Sb06g001670.1	Sb05g005840.1	Sb01g001330.1	Sb08g004910.1	Sb01g001420.1	Sb05g019520.1	Sb05g026420.1	Sb04g001250.1	Sb05g002600.1	Sb06g001360.1	Sb01g013470.1	Sb02g014460.1	Sb07g005435.1	Sb09g019690.1	Sb10g028590.1
GO:0043647	P	inositol phosphate metabolic process	6	477	9	26245	1.4e-07	2.6e-06	Sb01g027420.1	Sb01g042010.1	Sb01g028090.1	Sb04g021290.1	Sb04g017450.1	Sb01g009550.1
GO:0046496	P	nicotinamide nucleotide metabolic process	12	477	84	26245	1.5e-07	2.7e-06	Sb06g024610.1	Sb03g046360.1	Sb01g019280.1	Sb02g009640.1	Sb02g032270.1	Sb06g016780.1	Sb09g019130.1	Sb04g002810.1	Sb08g010620.1	Sb01g002020.1	Sb04g036990.1	Sb04g000580.1
GO:0006769	P	nicotinamide metabolic process	12	477	84	26245	1.5e-07	2.7e-06	Sb06g024610.1	Sb03g046360.1	Sb01g019280.1	Sb02g009640.1	Sb02g032270.1	Sb06g016780.1	Sb09g019130.1	Sb04g002810.1	Sb08g010620.1	Sb01g002020.1	Sb04g036990.1	Sb04g000580.1
GO:0019362	P	pyridine nucleotide metabolic process	12	477	86	26245	1.8e-07	3.4e-06	Sb06g024610.1	Sb03g046360.1	Sb01g019280.1	Sb02g009640.1	Sb02g032270.1	Sb06g016780.1	Sb09g019130.1	Sb04g002810.1	Sb08g010620.1	Sb01g002020.1	Sb04g036990.1	Sb04g000580.1
GO:0000377	P	RNA splicing, via transesterification reactions with bulged adenosine as nucleophile	22	477	313	26245	1.9e-07	3.6e-06	Sb09g022760.1	Sb02g000210.1	Sb07g003680.1	Sb08g018130.1	Sb02g011150.1	Sb03g003990.1	Sb02g010660.1	Sb06g001670.1	Sb05g005840.1	Sb01g001330.1	Sb08g004910.1	Sb01g001420.1	Sb05g019520.1	Sb05g026420.1	Sb04g001250.1	Sb05g002600.1	Sb06g001360.1	Sb01g013470.1	Sb02g014460.1	Sb07g005435.1	Sb09g019690.1	Sb10g028590.1
GO:0003006	P	reproductive developmental process	62	477	1695	26245	2.3e-07	4.2e-06	Sb01g002140.1	Sb06g013790.1	Sb05g002600.1	Sb01g010210.1	Sb03g034270.1	Sb02g003730.1	Sb04g021290.1	Sb02g043940.1	Sb02g000210.1	Sb01g013470.1	Sb10g022270.1	Sb02g037830.1	Sb05g024270.1	Sb01g043330.1	Sb07g022680.1	Sb01g028470.1	Sb10g008780.1	Sb09g029130.1	Sb02g004550.1	Sb02g042960.1	Sb09g006110.1	Sb09g003800.1	Sb01g034030.1	Sb01g001330.1	Sb04g020730.1	Sb03g030060.1	Sb04g034870.1	Sb02g033440.1	Sb09g003790.1	Sb03g007890.1	Sb03g041040.1	Sb02g033110.1	Sb10g000400.1	Sb01g009450.1	Sb01g012240.1	Sb01g010060.1	Sb01g018410.1	Sb04g001710.1	Sb08g017830.1	Sb03g001360.1	Sb07g004420.1
GO:0048609	P	reproductive process in a multicellular organism	15	477	148	26245	2.6e-07	4.7e-06	Sb05g026580.1	Sb02g000210.1	Sb03g028780.1	Sb02g002640.1	Sb06g001360.1	Sb09g022430.1	Sb08g001880.1	Sb09g030620.1	Sb01g002490.1	Sb03g040260.1	Sb02g035260.1	Sb03g009610.1	Sb03g012330.1	Sb01g006320.1	Sb04g023350.1
GO:0000375	P	RNA splicing, via transesterification reactions	22	477	319	26245	2.6e-07	4.8e-06	Sb09g022760.1	Sb02g000210.1	Sb07g003680.1	Sb08g018130.1	Sb02g011150.1	Sb03g003990.1	Sb02g010660.1	Sb06g001670.1	Sb05g005840.1	Sb01g001330.1	Sb08g004910.1	Sb01g001420.1	Sb05g019520.1	Sb05g026420.1	Sb04g001250.1	Sb05g002600.1	Sb06g001360.1	Sb01g013470.1	Sb02g014460.1	Sb07g005435.1	Sb09g019690.1	Sb10g028590.1
GO:0009143	P	nucleoside triphosphate catabolic process	7	477	19	26245	2.7e-07	4.9e-06	Sb01g020160.1	Sb07g021350.1	Sb01g034030.1	Sb03g031470.1	Sb01g012360.1	Sb09g027790.1	Sb09g027790.2
GO:0034645	P	cellular macromolecule biosynthetic process	130	477	4668	26245	2.7e-07	4.9e-06	Sb02g040820.1	Sb02g000210.1	Sb02g003730.1	Sb01g010280.1	Sb07g025100.1	Sb01g038510.1	Sb08g005200.1	Sb06g028430.1	Sb01g019490.1	Sb10g023580.1	Sb08g004910.1	Sb01g050620.1	Sb01g010360.1	Sb05g020870.1	Sb10g000400.1	Sb06g002780.1	Sb10g008780.1	Sb06g018696.1	Sb01g013470.1	Sb09g027223.1	Sb04g006420.1	Sb04g001250.1	Sb05g005840.1	Sb05g002600.1	Sb06g013790.1	Sb03g003420.1	Sb06g030120.1	Sb06g014710.1	Sb06g018698.1	Sb09g022760.1	Sb10g009040.1	Sb04g032090.1	Sb09g003950.1	Sb08g005640.1	Sb04g021290.1	Sb02g003650.1	Sb06g031980.1	Sb01g042830.1	Sb08g005190.1	Sb08g017220.1	Sb01g043330.1
GO:0006639	P	acylglycerol metabolic process	8	477	30	26245	3e-07	5.3e-06	Sb02g035260.1	Sb09g006110.1	Sb06g014820.1	Sb10g026840.1	Sb10g022270.1	Sb02g026010.1	Sb03g035280.1	Sb01g003870.1
GO:0006638	P	neutral lipid metabolic process	8	477	30	26245	3e-07	5.3e-06	Sb02g035260.1	Sb09g006110.1	Sb06g014820.1	Sb10g026840.1	Sb10g022270.1	Sb02g026010.1	Sb03g035280.1	Sb01g003870.1
GO:0008655	P	pyrimidine salvage	6	477	11	26245	3.3e-07	5.9e-06	Sb04g034900.1	Sb07g026320.1	Sb02g029240.1	Sb07g028830.1	Sb09g022320.1	Sb06g000495.1
GO:0009110	P	vitamin biosynthetic process	15	477	152	26245	3.5e-07	6.3e-06	Sb02g003520.1	Sb08g010620.1	Sb03g046360.1	Sb01g015510.1	Sb08g000600.1	Sb02g009640.1	Sb02g032270.1	Sb03g026220.1	Sb06g016780.1	Sb05g021610.1	Sb04g002810.1	Sb01g002020.1	Sb05g021600.1	Sb04g036990.1	Sb09g019130.1
GO:0046164	P	alcohol catabolic process	19	477	251	26245	4.7e-07	8.2e-06	Sb01g028470.1	Sb06g024610.1	Sb03g011130.1	Sb08g022770.1	Sb01g012240.1	Sb02g004550.1	Sb04g000590.1	Sb02g040190.1	Sb05g002900.1	Sb06g032940.1	Sb01g036690.1	Sb03g030110.1	Sb01g005200.1	Sb03g029570.1	Sb06g030600.1	Sb09g029240.1	Sb01g019280.1	Sb04g000580.1	Sb05g008760.1
GO:0006020	P	inositol metabolic process	7	477	21	26245	4.7e-07	8.3e-06	Sb01g027420.1	Sb01g042010.1	Sb01g028090.1	Sb01g015510.1	Sb04g021290.1	Sb04g017450.1	Sb01g009550.1
GO:0009059	P	macromolecule biosynthetic process	130	477	4721	26245	5.1e-07	8.9e-06	Sb02g040820.1	Sb02g000210.1	Sb02g003730.1	Sb01g010280.1	Sb07g025100.1	Sb01g038510.1	Sb08g005200.1	Sb06g028430.1	Sb01g019490.1	Sb10g023580.1	Sb08g004910.1	Sb01g050620.1	Sb01g010360.1	Sb05g020870.1	Sb10g000400.1	Sb06g002780.1	Sb10g008780.1	Sb06g018696.1	Sb01g013470.1	Sb09g027223.1	Sb04g006420.1	Sb04g001250.1	Sb05g005840.1	Sb05g002600.1	Sb06g013790.1	Sb03g003420.1	Sb06g030120.1	Sb06g014710.1	Sb06g018698.1	Sb09g022760.1	Sb10g009040.1	Sb04g032090.1	Sb09g003950.1	Sb08g005640.1	Sb04g021290.1	Sb02g003650.1	Sb06g031980.1	Sb01g042830.1	Sb08g005190.1	Sb08g017220.1	Sb01g043330.1
GO:0032504	P	multicellular organism reproduction	15	477	158	26245	5.5e-07	9.7e-06	Sb05g026580.1	Sb02g000210.1	Sb03g028780.1	Sb02g002640.1	Sb06g001360.1	Sb09g022430.1	Sb08g001880.1	Sb09g030620.1	Sb01g002490.1	Sb03g040260.1	Sb02g035260.1	Sb03g009610.1	Sb03g012330.1	Sb01g006320.1	Sb04g023350.1
GO:0006733	P	oxidoreduction coenzyme metabolic process	12	477	97	26245	6e-07	1e-05	Sb06g024610.1	Sb03g046360.1	Sb01g019280.1	Sb02g009640.1	Sb02g032270.1	Sb06g016780.1	Sb09g019130.1	Sb04g002810.1	Sb08g010620.1	Sb01g002020.1	Sb04g036990.1	Sb04g000580.1
GO:0006366	P	transcription from RNA polymerase II promoter	22	477	336	26245	6e-07	1e-05	Sb09g022760.1	Sb02g000210.1	Sb07g003680.1	Sb08g018130.1	Sb02g011150.1	Sb03g003990.1	Sb02g010660.1	Sb06g001670.1	Sb05g005840.1	Sb01g001330.1	Sb08g004910.1	Sb01g001420.1	Sb05g019520.1	Sb05g026420.1	Sb04g001250.1	Sb05g002600.1	Sb06g001360.1	Sb01g013470.1	Sb02g014460.1	Sb07g005435.1	Sb09g019690.1	Sb10g028590.1
GO:0042594	P	response to starvation	16	477	183	26245	6.5e-07	1.1e-05	Sb01g044050.1	Sb01g040150.1	Sb06g016250.1	Sb01g039910.1	Sb05g003730.1	Sb09g019100.1	Sb09g026560.1	Sb03g006480.1	Sb01g048040.1	Sb04g036240.1	Sb02g000240.1	Sb02g000980.1	Sb04g022040.1	Sb03g033120.1	Sb07g027910.1	Sb02g025070.1
GO:0006066	P	alcohol metabolic process	31	477	611	26245	6.7e-07	1.1e-05	Sb03g029570.1	Sb06g024610.1	Sb03g011130.1	Sb01g027420.1	Sb02g003900.1	Sb06g030600.1	Sb04g021290.1	Sb01g010280.1	Sb05g002900.1	Sb05g008760.1	Sb01g028470.1	Sb02g004550.1	Sb04g000590.1	Sb08g004840.1	Sb01g036690.1	Sb01g012240.1	Sb03g028080.1	Sb01g042010.1	Sb01g028090.1	Sb04g017450.1	Sb01g009550.1	Sb01g009960.1	Sb04g000580.1	Sb01g015510.1	Sb02g040190.1	Sb06g032940.1	Sb03g030110.1	Sb08g022770.1	Sb09g029240.1	Sb01g019280.1	Sb01g005200.1
GO:0015988	P	energy coupled proton transport, against electrochemical gradient	6	477	13	26245	7e-07	1.2e-05	Sb02g006170.1	Sb03g026290.1	Sb03g030060.1	Sb10g001780.1	Sb06g027500.1	Sb03g027540.1
GO:0008295	P	spermidine biosynthetic process	6	477	13	26245	7e-07	1.2e-05	Sb04g025720.1	Sb04g001510.1	Sb06g021540.1	Sb04g009230.1	Sb02g025110.1	Sb10g020570.1
GO:0046853	P	inositol and derivative phosphorylation	5	477	6	26245	7.5e-07	1.3e-05	Sb01g042010.1	Sb01g009550.1	Sb01g028090.1	Sb01g027420.1	Sb04g017450.1
GO:0032957	P	inositol trisphosphate metabolic process	5	477	6	26245	7.5e-07	1.3e-05	Sb01g042010.1	Sb01g009550.1	Sb01g028090.1	Sb01g027420.1	Sb04g017450.1
GO:0046365	P	monosaccharide catabolic process	18	477	238	26245	9.4e-07	1.6e-05	Sb01g028470.1	Sb06g024610.1	Sb03g011130.1	Sb08g022770.1	Sb01g012240.1	Sb02g004550.1	Sb04g000590.1	Sb02g040190.1	Sb05g002900.1	Sb06g032940.1	Sb01g036690.1	Sb03g030110.1	Sb01g005200.1	Sb03g029570.1	Sb09g029240.1	Sb01g019280.1	Sb04g000580.1	Sb05g008760.1
GO:0055067	P	monovalent inorganic cation homeostasis	11	477	83	26245	9.5e-07	1.6e-05	Sb03g026290.1	Sb04g005040.1	Sb02g042380.1	Sb07g004550.1	Sb03g031470.1	Sb06g030400.1	Sb10g026440.1	Sb03g027540.1	Sb09g027790.1	Sb04g037920.1	Sb09g027790.2
GO:0006283	P	transcription-coupled nucleotide-excision repair	6	477	14	26245	9.8e-07	1.6e-05	Sb09g022760.1	Sb06g001670.1	Sb08g018130.1	Sb09g019690.1	Sb05g026420.1	Sb03g003990.1
GO:0001560	P	regulation of cell growth by extracellular stimulus	6	477	14	26245	9.8e-07	1.6e-05	Sb02g003520.1	Sb08g000600.1	Sb01g033540.1	Sb03g026220.1	Sb05g021610.1	Sb05g021600.1
GO:0044275	P	cellular carbohydrate catabolic process	19	477	267	26245	1.1e-06	1.8e-05	Sb01g028470.1	Sb06g024610.1	Sb03g011130.1	Sb08g022770.1	Sb01g012240.1	Sb02g004550.1	Sb04g000590.1	Sb02g040190.1	Sb05g002900.1	Sb06g032940.1	Sb01g036690.1	Sb03g030110.1	Sb01g005200.1	Sb03g029570.1	Sb06g030600.1	Sb09g029240.1	Sb01g019280.1	Sb04g000580.1	Sb05g008760.1
GO:0009166	P	nucleotide catabolic process	7	477	25	26245	1.3e-06	2.1e-05	Sb01g020160.1	Sb07g021350.1	Sb01g034030.1	Sb03g031470.1	Sb01g012360.1	Sb09g027790.1	Sb09g027790.2
GO:0009820	P	alkaloid metabolic process	12	477	106	26245	1.4e-06	2.3e-05	Sb06g024610.1	Sb03g046360.1	Sb01g019280.1	Sb02g009640.1	Sb02g032270.1	Sb06g016780.1	Sb09g019130.1	Sb04g002810.1	Sb08g010620.1	Sb01g002020.1	Sb04g036990.1	Sb04g000580.1
GO:0048856	P	anatomical structure development	109	477	3841	26245	1.5e-06	2.5e-05	Sb02g000210.1	Sb02g003730.1	Sb02g003520.1	Sb01g038510.1	Sb09g029130.1	Sb06g028430.1	Sb10g008780.1	Sb01g034030.1	Sb04g034870.1	Sb04g020730.1	Sb04g037430.1	Sb01g032250.1	Sb10g000400.1	Sb01g009450.1	Sb08g000600.1	Sb09g030620.1	Sb04g034020.1	Sb05g024490.1	Sb09g021310.1	Sb09g022740.1	Sb09g016850.1	Sb06g013790.1	Sb03g003420.1	Sb05g021600.1	Sb01g045820.1	Sb05g002600.1	Sb01g010210.1	Sb04g021290.1	Sb02g003650.1	Sb06g031980.1	Sb01g013470.1	Sb10g022270.1	Sb01g028470.1	Sb02g004550.1	Sb09g006110.1	Sb01g001330.1	Sb01g015530.1	Sb09g003790.1	Sb03g007890.1	Sb02g041770.1	Sb01g018410.1
GO:0031667	P	response to nutrient levels	17	477	223	26245	1.7e-06	2.8e-05	Sb01g044050.1	Sb01g040150.1	Sb06g016250.1	Sb01g039910.1	Sb05g003730.1	Sb09g019100.1	Sb09g026560.1	Sb03g006480.1	Sb01g048040.1	Sb04g036240.1	Sb02g000240.1	Sb02g000980.1	Sb04g022040.1	Sb03g033120.1	Sb07g027910.1	Sb04g000580.1	Sb02g025070.1
GO:0008216	P	spermidine metabolic process	6	477	16	26245	1.8e-06	3e-05	Sb04g025720.1	Sb04g001510.1	Sb06g021540.1	Sb04g009230.1	Sb02g025110.1	Sb10g020570.1
GO:0010876	P	lipid localization	6	477	16	26245	1.8e-06	3e-05	Sb06g016250.1	Sb01g039910.1	Sb05g003730.1	Sb04g022040.1	Sb02g026010.1	Sb02g037780.1
GO:0022414	P	reproductive process	75	477	2350	26245	1.9e-06	3e-05	Sb01g002140.1	Sb06g013790.1	Sb05g026580.1	Sb09g016850.1	Sb01g010210.1	Sb03g034270.1	Sb01g006320.1	Sb02g003730.1	Sb04g034520.1	Sb04g021290.1	Sb02g043940.1	Sb02g000210.1	Sb01g013470.1	Sb10g022270.1	Sb02g037830.1	Sb05g024270.1	Sb01g043330.1	Sb07g022680.1	Sb01g028470.1	Sb10g008780.1	Sb09g029130.1	Sb02g004550.1	Sb02g042960.1	Sb09g006110.1	Sb09g003800.1	Sb03g030060.1	Sb01g034030.1	Sb01g001330.1	Sb04g020730.1	Sb03g040260.1	Sb02g035260.1	Sb02g033440.1	Sb09g003790.1	Sb03g007890.1	Sb03g041040.1	Sb02g033110.1	Sb10g000400.1	Sb01g009450.1	Sb03g028780.1	Sb04g034870.1	Sb01g012240.1
GO:0006422	P	aspartyl-tRNA aminoacylation	5	477	8	26245	2e-06	3.2e-05	Sb04g003180.1	Sb02g033440.1	Sb03g005710.1	Sb01g010060.1	Sb01g039570.1
GO:0010248	P	establishment or maintenance of transmembrane electrochemical gradient	5	477	8	26245	2e-06	3.2e-05	Sb03g013530.1	Sb10g009880.1	Sb04g005710.1	Sb09g004450.1	Sb04g036230.1
GO:0046835	P	carbohydrate phosphorylation	5	477	8	26245	2e-06	3.2e-05	Sb01g042010.1	Sb01g009550.1	Sb01g028090.1	Sb01g027420.1	Sb04g017450.1
GO:0043173	P	nucleotide salvage	5	477	8	26245	2e-06	3.2e-05	Sb04g034900.1	Sb01g002020.1	Sb06g000495.1	Sb06g016780.1	Sb07g028830.1
GO:0019318	P	hexose metabolic process	20	477	309	26245	2.3e-06	3.6e-05	Sb01g028470.1	Sb06g024610.1	Sb03g011130.1	Sb08g022770.1	Sb01g012240.1	Sb03g028080.1	Sb02g004550.1	Sb04g000590.1	Sb02g040190.1	Sb05g002900.1	Sb06g032940.1	Sb01g036690.1	Sb01g010280.1	Sb01g005200.1	Sb03g029570.1	Sb09g029240.1	Sb03g030110.1	Sb01g019280.1	Sb04g000580.1	Sb05g008760.1
GO:0019751	P	polyol metabolic process	9	477	57	26245	2.6e-06	4e-05	Sb01g027420.1	Sb01g042010.1	Sb06g030600.1	Sb01g028090.1	Sb01g015510.1	Sb04g021290.1	Sb04g017450.1	Sb01g009550.1	Sb01g009960.1
GO:0048440	P	carpel development	12	477	113	26245	2.6e-06	4.1e-05	Sb01g002140.1	Sb03g034270.1	Sb01g010060.1	Sb02g003730.1	Sb03g003420.1	Sb04g001710.1	Sb02g033440.1	Sb09g005690.1	Sb04g034870.1	Sb05g024270.1	Sb01g043330.1	Sb01g039570.1
GO:0009219	P	pyrimidine deoxyribonucleotide metabolic process	5	477	9	26245	3.1e-06	4.8e-05	Sb02g040820.1	Sb01g012360.1	Sb10g004780.1	Sb05g016730.1	Sb04g036410.1
GO:0006437	P	tyrosyl-tRNA aminoacylation	5	477	9	26245	3.1e-06	4.8e-05	Sb06g018698.1	Sb06g018696.1	Sb06g018870.1	Sb04g028145.1	Sb04g028140.1
GO:0006662	P	glycerol ether metabolic process	8	477	43	26245	3.2e-06	4.9e-05	Sb02g035260.1	Sb09g006110.1	Sb06g014820.1	Sb10g026840.1	Sb10g022270.1	Sb02g026010.1	Sb03g035280.1	Sb01g003870.1
GO:0018904	P	organic ether metabolic process	8	477	43	26245	3.2e-06	4.9e-05	Sb02g035260.1	Sb09g006110.1	Sb06g014820.1	Sb10g026840.1	Sb10g022270.1	Sb02g026010.1	Sb03g035280.1	Sb01g003870.1
GO:0006297	P	nucleotide-excision repair, DNA gap filling	7	477	31	26245	4.3e-06	6.6e-05	Sb01g048590.1	Sb04g004200.1	Sb02g030140.1	Sb05g005680.1	Sb04g020730.1	Sb07g004320.1	Sb07g022680.1
GO:0048235	P	pollen sperm cell differentiation	7	477	31	26245	4.3e-06	6.6e-05	Sb05g026580.1	Sb03g028780.1	Sb09g022430.1	Sb01g002490.1	Sb03g040260.1	Sb03g009610.1	Sb03g012330.1
GO:0006596	P	polyamine biosynthetic process	6	477	20	26245	5.3e-06	8.1e-05	Sb04g025720.1	Sb04g001510.1	Sb06g021540.1	Sb04g009230.1	Sb02g025110.1	Sb10g020570.1
GO:0046700	P	heterocycle catabolic process	10	477	82	26245	5.8e-06	8.8e-05	Sb06g033160.1	Sb08g002160.1	Sb03g037550.1	Sb07g021350.1	Sb01g034030.1	Sb03g031470.1	Sb01g012360.1	Sb09g027790.1	Sb03g032720.1	Sb09g027790.2
GO:0008380	P	RNA splicing	22	477	393	26245	6.7e-06	0.0001	Sb09g022760.1	Sb02g000210.1	Sb07g003680.1	Sb08g018130.1	Sb02g011150.1	Sb03g003990.1	Sb02g010660.1	Sb06g001670.1	Sb05g005840.1	Sb01g001330.1	Sb08g004910.1	Sb01g001420.1	Sb05g019520.1	Sb05g026420.1	Sb04g001250.1	Sb05g002600.1	Sb06g001360.1	Sb01g013470.1	Sb02g014460.1	Sb07g005435.1	Sb09g019690.1	Sb10g028590.1
GO:0009060	P	aerobic respiration	10	477	84	26245	7.1e-06	0.00011	Sb03g029570.1	Sb06g024610.1	Sb08g022770.1	Sb01g010010.1	Sb02g023310.1	Sb02g040190.1	Sb01g006490.1	Sb09g029240.1	Sb01g019280.1	Sb01g045820.1
GO:0000084	P	S phase of mitotic cell cycle	7	477	34	26245	7.3e-06	0.00011	Sb03g041040.1	Sb04g036410.1	Sb04g004200.1	Sb05g005680.1	Sb06g013790.1	Sb04g020730.1	Sb10g004780.1
GO:0051320	P	S phase	7	477	34	26245	7.3e-06	0.00011	Sb03g041040.1	Sb04g036410.1	Sb04g004200.1	Sb05g005680.1	Sb06g013790.1	Sb04g020730.1	Sb10g004780.1
GO:0042398	P	cellular amino acid derivative biosynthetic process	24	477	460	26245	7.9e-06	0.00012	Sb05g026580.1	Sb09g002840.1	Sb05g005710.1	Sb05g005720.1	Sb03g003070.1	Sb10g022640.1	Sb04g009230.1	Sb04g025720.1	Sb03g026000.1	Sb02g026280.1	Sb04g001510.1	Sb06g021540.1	Sb09g003800.1	Sb03g040260.1	Sb09g003790.1	Sb10g020570.1	Sb01g009450.1	Sb09g022430.1	Sb09g030620.1	Sb04g034520.1	Sb08g001880.1	Sb01g002490.1	Sb03g012330.1	Sb02g025110.1
GO:0045017	P	glycerolipid biosynthetic process	10	477	86	26245	8.6e-06	0.00013	Sb02g035260.1	Sb09g006110.1	Sb06g014820.1	Sb05g009420.1	Sb01g015510.1	Sb01g027910.1	Sb10g026840.1	Sb10g022270.1	Sb02g026010.1	Sb01g010410.1
GO:0009605	P	response to external stimulus	36	477	881	26245	9.9e-06	0.00015	Sb08g017600.1	Sb09g026560.1	Sb01g048040.1	Sb01g010280.1	Sb09g019100.1	Sb02g003520.1	Sb01g040150.1	Sb08g000600.1	Sb09g024040.1	Sb02g000240.1	Sb08g019120.1	Sb02g033710.1	Sb04g022040.1	Sb03g033120.1	Sb07g027910.1	Sb02g025070.1	Sb01g032250.1	Sb01g028830.1	Sb01g039910.1	Sb01g037010.1	Sb03g028080.1	Sb01g033540.1	Sb03g026220.1	Sb01g044050.1	Sb05g021610.1	Sb04g036240.1	Sb03g006480.1	Sb04g000580.1	Sb06g016250.1	Sb05g003730.1	Sb03g037630.1	Sb05g009420.1	Sb07g021350.1	Sb05g021600.1	Sb02g000980.1	Sb03g035100.1
GO:0018130	P	heterocycle biosynthetic process	13	477	155	26245	1.1e-05	0.00016	Sb06g022730.1	Sb07g028610.1	Sb03g029120.1	Sb08g019790.1	Sb03g046940.1	Sb09g005630.1	Sb08g008360.1	Sb02g003900.1	Sb06g021810.1	Sb05g016730.1	Sb04g025930.1	Sb08g008400.1	Sb01g045820.1
GO:0006732	P	coenzyme metabolic process	19	477	316	26245	1.1e-05	0.00016	Sb03g029570.1	Sb06g024610.1	Sb03g046360.1	Sb01g019280.1	Sb08g022770.1	Sb04g002810.1	Sb02g009640.1	Sb02g032270.1	Sb02g023310.1	Sb06g016780.1	Sb09g019130.1	Sb02g040190.1	Sb08g010620.1	Sb01g002020.1	Sb01g006490.1	Sb09g029240.1	Sb05g016730.1	Sb04g036990.1	Sb04g000580.1
GO:0009394	P	2'-deoxyribonucleotide metabolic process	5	477	13	26245	1.3e-05	0.00018	Sb02g040820.1	Sb01g012360.1	Sb10g004780.1	Sb05g016730.1	Sb04g036410.1
GO:0008535	P	respiratory chain complex IV assembly	5	477	13	26245	1.3e-05	0.00018	Sb02g039590.1	Sb01g010010.1	Sb07g028610.1	Sb04g025700.1	Sb01g045820.1
GO:0006595	P	polyamine metabolic process	6	477	24	26245	1.3e-05	0.00019	Sb04g025720.1	Sb04g001510.1	Sb06g021540.1	Sb04g009230.1	Sb02g025110.1	Sb10g020570.1
GO:0048467	P	gynoecium development	12	477	136	26245	1.5e-05	0.00021	Sb01g002140.1	Sb03g034270.1	Sb01g010060.1	Sb02g003730.1	Sb03g003420.1	Sb04g001710.1	Sb02g033440.1	Sb09g005690.1	Sb04g034870.1	Sb05g024270.1	Sb01g043330.1	Sb01g039570.1
GO:0006108	P	malate metabolic process	6	477	25	26245	1.6e-05	0.00023	Sb03g029570.1	Sb06g024610.1	Sb02g040190.1	Sb08g022770.1	Sb09g029240.1	Sb01g019280.1
GO:0006643	P	membrane lipid metabolic process	11	477	115	26245	1.7e-05	0.00024	Sb06g016250.1	Sb01g040150.1	Sb01g039910.1	Sb05g003730.1	Sb09g019100.1	Sb03g006480.1	Sb04g036240.1	Sb02g000240.1	Sb04g022040.1	Sb07g027910.1	Sb02g025070.1
GO:0006641	P	triglyceride metabolic process	6	477	26	26245	1.9e-05	0.00027	Sb02g035260.1	Sb09g006110.1	Sb02g026010.1	Sb10g022270.1	Sb03g035280.1	Sb01g003870.1
GO:0006099	P	tricarboxylic acid cycle	8	477	57	26245	2e-05	0.00029	Sb03g029570.1	Sb06g024610.1	Sb08g022770.1	Sb02g023310.1	Sb02g040190.1	Sb01g006490.1	Sb09g029240.1	Sb01g019280.1
GO:0006950	P	response to stress	101	477	3705	26245	2.2e-05	0.00031	Sb03g029570.1	Sb02g040820.1	Sb05g021680.1	Sb01g010280.1	Sb09g019100.1	Sb02g003520.1	Sb06g027500.1	Sb10g009880.1	Sb08g005200.1	Sb03g031470.1	Sb01g050620.1	Sb04g037430.1	Sb01g032250.1	Sb01g039910.1	Sb08g000600.1	Sb01g044050.1	Sb04g036040.1	Sb04g036230.1	Sb04g036240.1	Sb07g027910.1	Sb09g026560.1	Sb06g028370.1	Sb05g021600.1	Sb08g022770.1	Sb09g029240.1	Sb09g022760.1	Sb06g001610.1	Sb01g010210.1	Sb10g025470.1	Sb04g005710.1	Sb10g012990.1	Sb04g027810.1	Sb08g005190.1	Sb10g022270.1	Sb07g021350.1	Sb03g027470.1	Sb09g006110.1	Sb02g030140.1	Sb08g023070.1	Sb03g026220.1	Sb03g002450.1
GO:0000731	P	DNA synthesis during DNA repair	5	477	15	26245	2.2e-05	0.00031	Sb06g013790.1	Sb03g041040.1	Sb04g020730.1	Sb04g004200.1	Sb05g005680.1
GO:0048610	P	reproductive cellular process	6	477	27	26245	2.3e-05	0.00033	Sb03g041040.1	Sb04g023350.1	Sb02g004680.1	Sb06g028430.1	Sb04g021290.1	Sb04g036990.1
GO:0044085	P	cellular component biogenesis	46	477	1307	26245	2.4e-05	0.00033	Sb09g022760.1	Sb02g000210.1	Sb03g003990.1	Sb04g032090.1	Sb08g018130.1	Sb08g005640.1	Sb09g023590.1	Sb01g047560.1	Sb02g011150.1	Sb09g026580.1	Sb02g037780.1	Sb06g021460.1	Sb02g010660.1	Sb01g010010.1	Sb03g033090.1	Sb07g003680.1	Sb06g001670.1	Sb03g037550.1	Sb01g019490.1	Sb09g019690.1	Sb01g001330.1	Sb08g004910.1	Sb01g001420.1	Sb02g033110.1	Sb05g019520.1	Sb10g009290.1	Sb07g025100.1	Sb05g026420.1	Sb04g025700.1	Sb03g001360.1	Sb07g028610.1	Sb02g039590.1	Sb04g036410.1	Sb04g001250.1	Sb05g005840.1	Sb03g030060.1	Sb10g004780.1	Sb05g002600.1	Sb06g001360.1	Sb01g013470.1	Sb02g014460.1
GO:0005996	P	monosaccharide metabolic process	21	477	397	26245	2.4e-05	0.00033	Sb01g028470.1	Sb06g024610.1	Sb03g011130.1	Sb08g022770.1	Sb01g012240.1	Sb03g028080.1	Sb02g004550.1	Sb02g003900.1	Sb04g000590.1	Sb02g040190.1	Sb05g002900.1	Sb06g032940.1	Sb01g036690.1	Sb01g010280.1	Sb01g005200.1	Sb03g029570.1	Sb09g029240.1	Sb03g030110.1	Sb01g019280.1	Sb04g000580.1	Sb05g008760.1
GO:0046356	P	acetyl-CoA catabolic process	8	477	59	26245	2.5e-05	0.00035	Sb03g029570.1	Sb06g024610.1	Sb08g022770.1	Sb02g023310.1	Sb02g040190.1	Sb01g006490.1	Sb09g029240.1	Sb01g019280.1
GO:0009853	P	photorespiration	8	477	60	26245	2.8e-05	0.00039	Sb01g048410.1	Sb01g037220.1	Sb01g010210.1	Sb10g030030.1	Sb07g024460.1	Sb09g000560.1	Sb01g044350.1	Sb01g028100.1
GO:0009261	P	ribonucleotide catabolic process	5	477	16	26245	2.9e-05	0.00039	Sb07g021350.1	Sb09g027790.1	Sb03g031470.1	Sb01g034030.1	Sb09g027790.2
GO:0009154	P	purine ribonucleotide catabolic process	5	477	16	26245	2.9e-05	0.00039	Sb07g021350.1	Sb09g027790.1	Sb03g031470.1	Sb01g034030.1	Sb09g027790.2
GO:0006397	P	mRNA processing	22	477	439	26245	3.4e-05	0.00046	Sb09g022760.1	Sb02g000210.1	Sb07g003680.1	Sb08g018130.1	Sb02g011150.1	Sb03g003990.1	Sb02g010660.1	Sb06g001670.1	Sb05g005840.1	Sb01g001330.1	Sb08g004910.1	Sb01g001420.1	Sb05g019520.1	Sb05g026420.1	Sb04g001250.1	Sb05g002600.1	Sb06g001360.1	Sb01g013470.1	Sb02g014460.1	Sb07g005435.1	Sb09g019690.1	Sb10g028590.1
GO:0009109	P	coenzyme catabolic process	8	477	62	26245	3.5e-05	0.00048	Sb03g029570.1	Sb06g024610.1	Sb08g022770.1	Sb02g023310.1	Sb02g040190.1	Sb01g006490.1	Sb09g029240.1	Sb01g019280.1
GO:0006281	P	DNA repair	19	477	347	26245	3.7e-05	0.00051	Sb02g040820.1	Sb01g048590.1	Sb09g022760.1	Sb10g009290.1	Sb06g001670.1	Sb03g002450.1	Sb04g004200.1	Sb02g030140.1	Sb05g026420.1	Sb05g005680.1	Sb06g021460.1	Sb08g018130.1	Sb06g013790.1	Sb04g020730.1	Sb03g003990.1	Sb09g019690.1	Sb07g004320.1	Sb03g041040.1	Sb07g022680.1
GO:0006766	P	vitamin metabolic process	15	477	231	26245	4e-05	0.00055	Sb02g003520.1	Sb08g010620.1	Sb03g046360.1	Sb01g015510.1	Sb08g000600.1	Sb02g009640.1	Sb02g032270.1	Sb03g026220.1	Sb06g016780.1	Sb05g021610.1	Sb04g002810.1	Sb01g002020.1	Sb05g021600.1	Sb04g036990.1	Sb09g019130.1
GO:0051606	P	detection of stimulus	12	477	152	26245	4.1e-05	0.00056	Sb01g028830.1	Sb03g026000.1	Sb08g017600.1	Sb01g037010.1	Sb03g028080.1	Sb05g005710.1	Sb09g024040.1	Sb03g037630.1	Sb01g010280.1	Sb05g005720.1	Sb03g035100.1	Sb02g033710.1
GO:0019216	P	regulation of lipid metabolic process	7	477	46	26245	4.2e-05	0.00057	Sb03g029570.1	Sb02g003900.1	Sb08g001880.1	Sb09g030620.1	Sb02g040190.1	Sb08g022770.1	Sb09g029240.1
GO:0016071	P	mRNA metabolic process	24	477	513	26245	4.2e-05	0.00057	Sb09g022760.1	Sb02g000210.1	Sb07g003680.1	Sb08g018130.1	Sb02g003900.1	Sb04g026110.1	Sb02g011150.1	Sb03g003990.1	Sb02g010660.1	Sb06g001670.1	Sb09g019690.1	Sb01g001330.1	Sb08g004910.1	Sb01g001420.1	Sb05g019520.1	Sb05g026420.1	Sb04g001250.1	Sb05g005840.1	Sb05g002600.1	Sb06g001360.1	Sb01g013470.1	Sb02g014460.1	Sb07g005435.1	Sb10g028590.1
GO:0010188	P	response to microbial phytotoxin	5	477	18	26245	4.6e-05	0.00061	Sb03g026220.1	Sb06g030600.1	Sb05g021600.1	Sb08g000600.1	Sb05g021610.1
GO:0006541	P	glutamine metabolic process	7	477	47	26245	4.7e-05	0.00063	Sb09g029130.1	Sb01g010140.1	Sb04g030390.1	Sb08g017830.1	Sb06g033930.1	Sb03g027960.1	Sb06g031310.1
GO:0051186	P	cofactor metabolic process	22	477	452	26245	5.1e-05	0.00068	Sb03g029570.1	Sb06g024610.1	Sb02g009640.1	Sb02g023310.1	Sb02g003900.1	Sb07g028610.1	Sb05g016730.1	Sb02g032270.1	Sb09g019130.1	Sb08g010620.1	Sb03g046360.1	Sb01g006490.1	Sb06g016780.1	Sb04g000580.1	Sb04g036990.1	Sb02g040190.1	Sb01g002020.1	Sb08g022770.1	Sb09g029240.1	Sb01g019280.1	Sb04g002810.1	Sb01g045820.1
GO:0060041	P	retina development in camera-type eye	5	477	19	26245	5.7e-05	0.00076	Sb03g026290.1	Sb04g037430.1	Sb04g037920.1	Sb02g035880.1	Sb02g042380.1
GO:0006195	P	purine nucleotide catabolic process	5	477	19	26245	5.7e-05	0.00076	Sb07g021350.1	Sb09g027790.1	Sb03g031470.1	Sb01g034030.1	Sb09g027790.2
GO:0031329	P	regulation of cellular catabolic process	6	477	33	26245	6.2e-05	0.00082	Sb03g029570.1	Sb03g003990.1	Sb09g019690.1	Sb02g040190.1	Sb08g022770.1	Sb09g029240.1
GO:0010345	P	suberin biosynthetic process	5	477	20	26245	7e-05	0.00092	Sb03g012330.1	Sb01g002490.1	Sb09g022430.1	Sb03g040260.1	Sb05g026580.1
GO:0016052	P	carbohydrate catabolic process	19	477	371	26245	8.7e-05	0.0011	Sb01g028470.1	Sb06g024610.1	Sb03g011130.1	Sb08g022770.1	Sb01g012240.1	Sb02g004550.1	Sb04g000590.1	Sb02g040190.1	Sb05g002900.1	Sb06g032940.1	Sb01g036690.1	Sb03g030110.1	Sb01g005200.1	Sb03g029570.1	Sb06g030600.1	Sb09g029240.1	Sb01g019280.1	Sb04g000580.1	Sb05g008760.1
GO:0051716	P	cellular response to stimulus	51	477	1595	26245	9.4e-05	0.0012	Sb02g040820.1	Sb09g022760.1	Sb08g017600.1	Sb09g019690.1	Sb10g012990.1	Sb06g013790.1	Sb05g021680.1	Sb03g035100.1	Sb08g005190.1	Sb03g003990.1	Sb09g019100.1	Sb06g021460.1	Sb07g022680.1	Sb02g003520.1	Sb01g040150.1	Sb08g005200.1	Sb06g001670.1	Sb07g004320.1	Sb02g030140.1	Sb02g000240.1	Sb05g005680.1	Sb02g033710.1	Sb04g020730.1	Sb08g018130.1	Sb04g022040.1	Sb03g033120.1	Sb07g027910.1	Sb02g025070.1	Sb01g028830.1	Sb10g009290.1	Sb01g039910.1	Sb08g000600.1	Sb01g033540.1	Sb03g026220.1	Sb04g004200.1	Sb01g044050.1	Sb05g026420.1	Sb05g021610.1	Sb09g026560.1	Sb05g024490.1	Sb04g036240.1
GO:0042364	P	water-soluble vitamin biosynthetic process	10	477	117	26245	9.7e-05	0.0013	Sb08g010620.1	Sb03g046360.1	Sb02g009640.1	Sb02g032270.1	Sb06g016780.1	Sb01g015510.1	Sb04g002810.1	Sb01g002020.1	Sb04g036990.1	Sb09g019130.1
GO:0048608	P	reproductive structure development	49	477	1520	26245	0.00011	0.0014	Sb01g002140.1	Sb02g042960.1	Sb01g010210.1	Sb03g034270.1	Sb02g003730.1	Sb02g043940.1	Sb01g013470.1	Sb10g022270.1	Sb02g037830.1	Sb05g024270.1	Sb01g043330.1	Sb01g028470.1	Sb10g008780.1	Sb09g029130.1	Sb02g004550.1	Sb06g028430.1	Sb09g006110.1	Sb09g003800.1	Sb01g034030.1	Sb04g020730.1	Sb03g030060.1	Sb04g034870.1	Sb02g033440.1	Sb09g003790.1	Sb03g007890.1	Sb03g041040.1	Sb10g000400.1	Sb01g009450.1	Sb01g012240.1	Sb01g010060.1	Sb01g018410.1	Sb04g001710.1	Sb08g017830.1	Sb03g001360.1	Sb07g004420.1	Sb04g034520.1	Sb01g018400.1	Sb01g044350.1	Sb01g039570.1	Sb06g018870.1	Sb02g004680.1
GO:0010143	P	cutin biosynthetic process	5	477	23	26245	0.00012	0.0016	Sb03g012330.1	Sb09g022430.1	Sb03g028780.1	Sb03g040260.1	Sb05g026580.1
GO:0044262	P	cellular carbohydrate metabolic process	31	477	809	26245	0.00013	0.0016	Sb03g029570.1	Sb06g024610.1	Sb03g011130.1	Sb01g027420.1	Sb02g003900.1	Sb06g030600.1	Sb04g021290.1	Sb01g010280.1	Sb05g002900.1	Sb05g008760.1	Sb01g028470.1	Sb02g040190.1	Sb02g004550.1	Sb04g000590.1	Sb01g036690.1	Sb01g012240.1	Sb03g028080.1	Sb01g042010.1	Sb01g028090.1	Sb04g017450.1	Sb01g009550.1	Sb01g009960.1	Sb04g000580.1	Sb01g015510.1	Sb07g021350.1	Sb06g032940.1	Sb03g030110.1	Sb08g022770.1	Sb09g029240.1	Sb01g019280.1	Sb01g005200.1
GO:0032787	P	monocarboxylic acid metabolic process	27	477	661	26245	0.00013	0.0017	Sb03g029570.1	Sb05g026580.1	Sb02g003900.1	Sb05g016730.1	Sb02g003520.1	Sb08g000600.1	Sb02g004550.1	Sb03g040260.1	Sb02g035260.1	Sb03g030110.1	Sb01g028470.1	Sb03g028780.1	Sb09g018800.1	Sb01g012240.1	Sb01g035260.1	Sb03g026220.1	Sb09g022430.1	Sb05g021610.1	Sb09g029240.1	Sb04g000580.1	Sb02g040190.1	Sb02g006530.1	Sb01g002490.1	Sb05g021600.1	Sb08g022770.1	Sb03g012330.1	Sb01g005200.1
GO:0006631	P	fatty acid metabolic process	19	477	387	26245	0.00015	0.0019	Sb01g028470.1	Sb03g029570.1	Sb05g026580.1	Sb03g028780.1	Sb08g022770.1	Sb01g012240.1	Sb01g035260.1	Sb02g004550.1	Sb09g022430.1	Sb09g018800.1	Sb02g040190.1	Sb03g012330.1	Sb01g002490.1	Sb02g006530.1	Sb03g030110.1	Sb03g040260.1	Sb02g035260.1	Sb09g029240.1	Sb01g005200.1
GO:0030258	P	lipid modification	9	477	101	26245	0.00016	0.002	Sb03g029570.1	Sb01g010410.1	Sb05g009420.1	Sb02g040190.1	Sb04g036240.1	Sb08g022770.1	Sb09g029240.1	Sb07g027910.1	Sb02g025070.1
GO:0000723	P	telomere maintenance	9	477	101	26245	0.00016	0.002	Sb09g022760.1	Sb03g041040.1	Sb06g001670.1	Sb08g018130.1	Sb05g026420.1	Sb01g011080.1	Sb06g013790.1	Sb04g020730.1	Sb01g045540.1
GO:0032200	P	telomere organization	9	477	101	26245	0.00016	0.002	Sb09g022760.1	Sb03g041040.1	Sb06g001670.1	Sb08g018130.1	Sb05g026420.1	Sb01g011080.1	Sb06g013790.1	Sb04g020730.1	Sb01g045540.1
GO:0009064	P	glutamine family amino acid metabolic process	9	477	102	26245	0.00017	0.0022	Sb09g029130.1	Sb03g046940.1	Sb01g010140.1	Sb03g025720.1	Sb04g030390.1	Sb08g017830.1	Sb06g033930.1	Sb03g027960.1	Sb06g031310.1
GO:0065008	P	regulation of biological quality	51	477	1637	26245	0.00017	0.0022	Sb03g026290.1	Sb09g022760.1	Sb01g010210.1	Sb08g018130.1	Sb01g010710.1	Sb04g005710.1	Sb10g012990.1	Sb06g013790.1	Sb06g030400.1	Sb10g022270.1	Sb02g003520.1	Sb10g009880.1	Sb01g044350.1	Sb06g001670.1	Sb02g025980.1	Sb09g006110.1	Sb05g021680.1	Sb01g013180.1	Sb01g011080.1	Sb03g031470.1	Sb04g020730.1	Sb08g000600.1	Sb01g033540.1	Sb03g026220.1	Sb02g041770.1	Sb09g030620.1	Sb05g026420.1	Sb05g021610.1	Sb03g013530.1	Sb04g036230.1	Sb09g004450.1	Sb05g002690.1	Sb10g026440.1	Sb03g027540.1	Sb01g045540.1	Sb02g042380.1	Sb08g001115.1	Sb04g021290.1	Sb03g041040.1	Sb01g035000.1	Sb04g005040.1
GO:0007005	P	mitochondrion organization	10	477	127	26245	0.00018	0.0023	Sb02g024870.1	Sb10g009290.1	Sb03g033090.1	Sb01g010010.1	Sb04g001710.1	Sb09g026580.1	Sb05g024270.1	Sb02g037780.1	Sb06g021460.1	Sb01g045820.1
GO:0051187	P	cofactor catabolic process	8	477	81	26245	0.00019	0.0024	Sb03g029570.1	Sb06g024610.1	Sb08g022770.1	Sb02g023310.1	Sb02g040190.1	Sb01g006490.1	Sb09g029240.1	Sb01g019280.1
GO:0006271	P	DNA strand elongation during DNA replication	5	477	26	26245	0.00021	0.0026	Sb04g020730.1	Sb04g004200.1	Sb03g002450.1	Sb03g041040.1	Sb05g005680.1
GO:0022616	P	DNA strand elongation	5	477	26	26245	0.00021	0.0026	Sb04g020730.1	Sb04g004200.1	Sb03g002450.1	Sb03g041040.1	Sb05g005680.1
GO:0009651	P	response to salt stress	23	477	536	26245	0.00021	0.0026	Sb04g005710.1	Sb08g005190.1	Sb10g022270.1	Sb04g033420.1	Sb10g009880.1	Sb01g011610.1	Sb08g005200.1	Sb09g006110.1	Sb08g004840.1	Sb08g023070.1	Sb03g026220.1	Sb01g050620.1	Sb02g005440.1	Sb08g000600.1	Sb05g005470.1	Sb05g021610.1	Sb03g013530.1	Sb04g036230.1	Sb09g004450.1	Sb02g025790.1	Sb10g026440.1	Sb04g005040.1	Sb05g021600.1
GO:0006261	P	DNA-dependent DNA replication	11	477	157	26245	0.00023	0.0028	Sb02g040820.1	Sb03g041040.1	Sb10g009290.1	Sb04g004200.1	Sb05g005680.1	Sb06g013790.1	Sb04g020730.1	Sb10g009040.1	Sb03g002450.1	Sb06g021460.1	Sb07g022680.1
GO:0006974	P	response to DNA damage stimulus	19	477	402	26245	0.00023	0.0029	Sb02g040820.1	Sb01g048590.1	Sb09g022760.1	Sb10g009290.1	Sb06g001670.1	Sb03g002450.1	Sb04g004200.1	Sb02g030140.1	Sb05g026420.1	Sb05g005680.1	Sb06g021460.1	Sb08g018130.1	Sb06g013790.1	Sb04g020730.1	Sb03g003990.1	Sb09g019690.1	Sb07g004320.1	Sb03g041040.1	Sb07g022680.1
GO:0010189	P	vitamin E biosynthetic process	5	477	27	26245	0.00024	0.0029	Sb02g003520.1	Sb03g026220.1	Sb05g021600.1	Sb08g000600.1	Sb05g021610.1
GO:0042360	P	vitamin E metabolic process	5	477	27	26245	0.00024	0.0029	Sb02g003520.1	Sb03g026220.1	Sb05g021600.1	Sb08g000600.1	Sb05g021610.1
GO:0006810	P	transport	90	477	3430	26245	0.00025	0.0031	Sb02g023310.1	Sb04g004490.1	Sb06g030400.1	Sb10g009880.1	Sb03g033090.1	Sb01g050620.1	Sb04g037430.1	Sb02g024870.1	Sb01g039910.1	Sb01g039270.1	Sb07g023320.1	Sb09g030620.1	Sb04g036040.1	Sb04g036230.1	Sb10g008595.1	Sb09g027223.1	Sb08g004390.1	Sb01g036510.1	Sb03g002690.1	Sb06g014710.1	Sb08g004380.1	Sb02g010770.1	Sb10g009040.1	Sb01g010210.1	Sb10g025470.1	Sb04g005710.1	Sb04g027810.1	Sb10g022270.1	Sb09g026610.1	Sb09g006110.1	Sb08g023070.1	Sb03g026990.1	Sb02g005440.1	Sb07g025840.1	Sb04g030280.1	Sb09g004450.1	Sb01g044350.1	Sb02g042380.1	Sb02g006170.1	Sb07g007610.1	Sb01g048440.1
GO:0001558	P	regulation of cell growth	7	477	64	26245	0.00027	0.0033	Sb02g003520.1	Sb08g000600.1	Sb01g033540.1	Sb03g026220.1	Sb05g021610.1	Sb05g021600.1	Sb01g044350.1
GO:0051240	P	positive regulation of multicellular organismal process	7	477	64	26245	0.00027	0.0033	Sb08g001880.1	Sb09g006110.1	Sb09g005180.1	Sb07g004420.1	Sb09g030620.1	Sb01g015530.1	Sb10g022270.1
GO:0048316	P	seed development	30	477	809	26245	0.00028	0.0034	Sb07g004420.1	Sb01g010210.1	Sb02g003730.1	Sb02g043940.1	Sb10g022270.1	Sb02g037830.1	Sb01g028470.1	Sb01g012240.1	Sb09g029130.1	Sb02g004550.1	Sb06g028430.1	Sb09g006110.1	Sb04g020730.1	Sb03g007890.1	Sb03g027960.1	Sb10g000400.1	Sb10g008780.1	Sb01g010060.1	Sb08g017830.1	Sb03g001360.1	Sb01g044350.1	Sb01g039570.1	Sb06g018870.1	Sb02g004680.1	Sb09g016850.1	Sb02g003650.1	Sb01g013470.1	Sb03g030060.1	Sb03g030110.1	Sb01g005200.1
GO:0010118	P	stomatal movement	12	477	189	26245	0.00028	0.0034	Sb08g001115.1	Sb01g035000.1	Sb07g007610.1	Sb01g048440.1	Sb10g025470.1	Sb01g010710.1	Sb02g041770.1	Sb06g031240.1	Sb04g036040.1	Sb03g046720.1	Sb05g002690.1	Sb10g005500.1
GO:0042592	P	homeostatic process	24	477	589	26245	0.00031	0.0038	Sb03g026290.1	Sb09g022760.1	Sb01g010210.1	Sb08g018130.1	Sb10g012990.1	Sb06g013790.1	Sb06g030400.1	Sb06g001670.1	Sb05g021680.1	Sb01g011080.1	Sb04g020730.1	Sb03g031470.1	Sb05g026420.1	Sb10g026440.1	Sb03g027540.1	Sb01g045540.1	Sb02g042380.1	Sb03g041040.1	Sb04g005040.1	Sb04g030050.1	Sb07g004550.1	Sb09g027790.1	Sb04g037920.1	Sb09g027790.2
GO:0009835	P	ripening	5	477	30	26245	0.00037	0.0045	Sb02g026280.1	Sb04g034520.1	Sb09g003790.1	Sb01g009450.1	Sb09g003800.1
GO:0006084	P	acetyl-CoA metabolic process	8	477	90	26245	0.00038	0.0045	Sb03g029570.1	Sb06g024610.1	Sb08g022770.1	Sb02g023310.1	Sb02g040190.1	Sb01g006490.1	Sb09g029240.1	Sb01g019280.1
GO:0006260	P	DNA replication	21	477	493	26245	0.00042	0.005	Sb02g040820.1	Sb03g041040.1	Sb10g009290.1	Sb08g002160.1	Sb04g036410.1	Sb03g002450.1	Sb07g004810.1	Sb02g030140.1	Sb06g030120.1	Sb05g005680.1	Sb06g021460.1	Sb06g013790.1	Sb04g020730.1	Sb10g009040.1	Sb01g048590.1	Sb04g004200.1	Sb01g012360.1	Sb07g004320.1	Sb10g004780.1	Sb01g031430.1	Sb07g022680.1
GO:0009593	P	detection of chemical stimulus	6	477	49	26245	0.00043	0.0051	Sb03g026000.1	Sb01g037010.1	Sb05g005710.1	Sb09g024040.1	Sb03g037630.1	Sb05g005720.1
GO:0006081	P	cellular aldehyde metabolic process	6	477	49	26245	0.00043	0.0051	Sb05g005470.1	Sb02g003900.1	Sb08g004840.1	Sb08g022770.1	Sb02g025790.1	Sb04g033420.1
GO:0051234	P	establishment of localization	90	477	3488	26245	0.00044	0.0052	Sb02g023310.1	Sb04g004490.1	Sb06g030400.1	Sb10g009880.1	Sb03g033090.1	Sb01g050620.1	Sb04g037430.1	Sb02g024870.1	Sb01g039910.1	Sb01g039270.1	Sb07g023320.1	Sb09g030620.1	Sb04g036040.1	Sb04g036230.1	Sb10g008595.1	Sb09g027223.1	Sb08g004390.1	Sb01g036510.1	Sb03g002690.1	Sb06g014710.1	Sb08g004380.1	Sb02g010770.1	Sb10g009040.1	Sb01g010210.1	Sb10g025470.1	Sb04g005710.1	Sb04g027810.1	Sb10g022270.1	Sb09g026610.1	Sb09g006110.1	Sb08g023070.1	Sb03g026990.1	Sb02g005440.1	Sb07g025840.1	Sb04g030280.1	Sb09g004450.1	Sb01g044350.1	Sb02g042380.1	Sb02g006170.1	Sb07g007610.1	Sb01g048440.1
GO:0005975	P	carbohydrate metabolic process	45	477	1452	26245	0.00047	0.0055	Sb03g029570.1	Sb06g024610.1	Sb03g011130.1	Sb01g027420.1	Sb02g003900.1	Sb06g030600.1	Sb04g021290.1	Sb01g010280.1	Sb10g022270.1	Sb05g002900.1	Sb01g009550.1	Sb05g008760.1	Sb01g028470.1	Sb02g040190.1	Sb02g004550.1	Sb02g042960.1	Sb04g000590.1	Sb09g006110.1	Sb01g036690.1	Sb07g027910.1	Sb01g010710.1	Sb02g025070.1	Sb02g037830.1	Sb01g012240.1	Sb03g028080.1	Sb01g042010.1	Sb02g041770.1	Sb01g018410.1	Sb01g028090.1	Sb04g036240.1	Sb04g017450.1	Sb05g002690.1	Sb01g018400.1	Sb01g009960.1	Sb04g000580.1	Sb08g001115.1	Sb01g035000.1	Sb01g015510.1	Sb07g021350.1	Sb06g032940.1	Sb03g030110.1
GO:0009683	P	indoleacetic acid metabolic process	5	477	32	26245	0.00048	0.0057	Sb02g003520.1	Sb03g026220.1	Sb05g021600.1	Sb08g000600.1	Sb05g021610.1
GO:0009684	P	indoleacetic acid biosynthetic process	5	477	32	26245	0.00048	0.0057	Sb02g003520.1	Sb03g026220.1	Sb05g021600.1	Sb08g000600.1	Sb05g021610.1
GO:0048830	P	adventitious root development	5	477	32	26245	0.00048	0.0057	Sb02g003520.1	Sb03g026220.1	Sb05g021600.1	Sb08g000600.1	Sb05g021610.1
GO:0009108	P	coenzyme biosynthetic process	10	477	145	26245	0.00049	0.0057	Sb08g010620.1	Sb03g046360.1	Sb02g009640.1	Sb02g032270.1	Sb06g016780.1	Sb04g002810.1	Sb01g002020.1	Sb05g016730.1	Sb04g036990.1	Sb09g019130.1
GO:0010154	P	fruit development	30	477	840	26245	0.00051	0.0059	Sb07g004420.1	Sb01g010210.1	Sb02g003730.1	Sb02g043940.1	Sb10g022270.1	Sb02g037830.1	Sb01g028470.1	Sb01g012240.1	Sb09g029130.1	Sb02g004550.1	Sb06g028430.1	Sb09g006110.1	Sb04g020730.1	Sb03g007890.1	Sb03g027960.1	Sb10g000400.1	Sb10g008780.1	Sb01g010060.1	Sb08g017830.1	Sb03g001360.1	Sb01g044350.1	Sb01g039570.1	Sb06g018870.1	Sb02g004680.1	Sb09g016850.1	Sb02g003650.1	Sb01g013470.1	Sb03g030060.1	Sb03g030110.1	Sb01g005200.1
GO:0009894	P	regulation of catabolic process	6	477	51	26245	0.00053	0.0061	Sb03g029570.1	Sb03g003990.1	Sb09g019690.1	Sb02g040190.1	Sb08g022770.1	Sb09g029240.1
GO:0040014	P	regulation of multicellular organism growth	7	477	72	26245	0.00053	0.0061	Sb08g001880.1	Sb09g005180.1	Sb07g004420.1	Sb09g030620.1	Sb01g015530.1	Sb02g035260.1	Sb02g000980.1
GO:0010109	P	regulation of photosynthesis	5	477	33	26245	0.00055	0.0063	Sb05g003730.1	Sb06g016250.1	Sb04g022040.1	Sb02g003730.1	Sb01g039910.1
GO:0018996	P	molting cycle, collagen and cuticulin-based cuticle	7	477	74	26245	0.00062	0.0071	Sb08g001880.1	Sb02g035880.1	Sb07g004420.1	Sb09g030620.1	Sb04g037430.1	Sb04g037920.1	Sb02g042380.1
GO:0042362	P	fat-soluble vitamin biosynthetic process	5	477	34	26245	0.00062	0.0071	Sb02g003520.1	Sb03g026220.1	Sb05g021600.1	Sb08g000600.1	Sb05g021610.1
GO:0044248	P	cellular catabolic process	42	477	1352	26245	0.00069	0.0079	Sb03g029570.1	Sb06g024610.1	Sb03g011130.1	Sb02g023310.1	Sb02g003900.1	Sb04g026110.1	Sb08g005190.1	Sb03g003990.1	Sb05g002900.1	Sb05g008760.1	Sb01g028470.1	Sb02g040190.1	Sb08g005200.1	Sb01g020160.1	Sb02g004550.1	Sb03g037550.1	Sb04g000590.1	Sb09g019690.1	Sb01g034030.1	Sb01g036690.1	Sb03g031470.1	Sb03g032720.1	Sb06g033160.1	Sb08g002160.1	Sb01g012240.1	Sb08g022770.1	Sb06g030600.1	Sb01g012360.1	Sb03g035280.1	Sb04g000580.1	Sb01g003870.1	Sb01g017060.1	Sb10g026590.1	Sb07g021350.1	Sb06g032940.1	Sb03g030110.1	Sb01g006490.1	Sb09g029240.1	Sb01g019280.1	Sb09g027790.1	Sb01g005200.1
GO:0019932	P	second-messenger-mediated signaling	8	477	100	26245	0.00072	0.0082	Sb08g005200.1	Sb01g037010.1	Sb09g024040.1	Sb03g037630.1	Sb05g009420.1	Sb08g005190.1	Sb02g037780.1	Sb01g010410.1
GO:0046148	P	pigment biosynthetic process	11	477	182	26245	0.00074	0.0084	Sb03g041300.1	Sb07g028610.1	Sb08g019790.1	Sb04g025930.1	Sb02g003900.1	Sb06g021810.1	Sb03g002690.1	Sb09g026980.1	Sb09g021310.1	Sb05g007470.1	Sb01g045820.1
GO:0048731	P	system development	63	477	2289	26245	0.00078	0.0088	Sb03g026290.1	Sb01g002140.1	Sb02g000210.1	Sb02g035880.1	Sb03g034270.1	Sb01g010710.1	Sb01g006320.1	Sb02g003730.1	Sb06g013790.1	Sb05g024270.1	Sb02g037780.1	Sb01g043330.1	Sb06g021460.1	Sb01g039570.1	Sb07g022680.1	Sb02g003520.1	Sb02g002640.1	Sb02g025980.1	Sb02g042960.1	Sb08g019120.1	Sb01g034030.1	Sb01g001330.1	Sb03g031470.1	Sb02g035260.1	Sb02g033440.1	Sb01g001420.1	Sb04g037430.1	Sb02g033110.1	Sb01g032250.1	Sb02g024870.1	Sb10g009290.1	Sb04g034870.1	Sb08g000600.1	Sb01g008450.1	Sb03g026220.1	Sb02g041770.1	Sb01g010060.1	Sb01g018410.1	Sb04g001710.1	Sb05g024490.1	Sb09g021310.1
GO:0046489	P	phosphoinositide biosynthetic process	5	477	36	26245	0.00078	0.0089	Sb10g026840.1	Sb01g010410.1	Sb06g014820.1	Sb05g009420.1	Sb01g015510.1
GO:0006970	P	response to osmotic stress	24	477	631	26245	0.0008	0.009	Sb04g005710.1	Sb08g005190.1	Sb10g022270.1	Sb02g037780.1	Sb04g033420.1	Sb10g009880.1	Sb01g011610.1	Sb08g005200.1	Sb09g006110.1	Sb08g004840.1	Sb08g023070.1	Sb03g026220.1	Sb01g050620.1	Sb02g005440.1	Sb08g000600.1	Sb05g005470.1	Sb05g021610.1	Sb03g013530.1	Sb04g036230.1	Sb09g004450.1	Sb02g025790.1	Sb10g026440.1	Sb04g005040.1	Sb05g021600.1
GO:0051179	P	localization	93	477	3700	26245	0.0008	0.009	Sb02g023310.1	Sb04g004490.1	Sb06g030400.1	Sb10g009880.1	Sb03g033090.1	Sb01g050620.1	Sb04g037430.1	Sb02g024870.1	Sb01g039910.1	Sb01g039270.1	Sb07g023320.1	Sb09g030620.1	Sb04g036040.1	Sb04g036230.1	Sb10g008595.1	Sb09g027223.1	Sb08g004390.1	Sb01g036510.1	Sb03g002690.1	Sb06g014710.1	Sb08g004380.1	Sb02g010770.1	Sb10g009040.1	Sb01g010210.1	Sb10g025470.1	Sb04g005710.1	Sb04g027810.1	Sb10g022270.1	Sb03g027470.1	Sb09g026610.1	Sb09g006110.1	Sb08g023070.1	Sb03g026990.1	Sb02g005440.1	Sb07g025840.1	Sb04g030280.1	Sb09g004450.1	Sb01g044350.1	Sb02g042380.1	Sb02g006170.1	Sb07g007610.1
GO:0051188	P	cofactor biosynthetic process	13	477	246	26245	0.00084	0.0094	Sb08g010620.1	Sb03g046360.1	Sb02g009640.1	Sb02g032270.1	Sb02g003900.1	Sb07g028610.1	Sb06g016780.1	Sb04g002810.1	Sb01g002020.1	Sb05g016730.1	Sb04g036990.1	Sb09g019130.1	Sb01g045820.1
GO:0042493	P	response to drug	11	477	185	26245	0.00084	0.0094	Sb09g022760.1	Sb10g009290.1	Sb06g001670.1	Sb09g029130.1	Sb08g018130.1	Sb05g026420.1	Sb06g021460.1	Sb08g017830.1	Sb03g027960.1	Sb03g027540.1	Sb04g000580.1
GO:0003824	F	catalytic activity	465	477	13636	26245	8e-112	9.1e-109	Sb03g036470.1	Sb04g009230.1	Sb05g008760.1	Sb02g003520.1	Sb10g009880.1	Sb03g033090.1	Sb10g023580.1	Sb08g004910.1	Sb01g039270.1	Sb07g023320.1	Sb09g030620.1	Sb04g004490.1	Sb08g004390.1	Sb02g009570.1	Sb01g036510.1	Sb04g001250.1	Sb09g016850.1	Sb02g025070.1	Sb09g029240.1	Sb08g004380.1	Sb06g014720.1	Sb01g045820.1	Sb09g022760.1	Sb01g046360.1	Sb04g032090.1	Sb08g005640.1	Sb01g042830.1	Sb01g034130.1	Sb01g028470.1	Sb09g026610.1	Sb02g032270.1	Sb01g043930.1	Sb09g006040.1	Sb09g003790.1	Sb03g007890.1	Sb03g002450.1	Sb03g026990.1	Sb07g025100.1	Sb04g001710.1	Sb01g038290.1	Sb04g017450.1
GO:0015078	F	hydrogen ion transmembrane transporter activity	69	477	174	26245	5.3e-63	3e-60	Sb03g026290.1	Sb08g003963.1	Sb01g040970.1	Sb02g035880.1	Sb02g010770.1	Sb10g025470.1	Sb04g005710.1	Sb03g038990.1	Sb05g002090.1	Sb10g002940.1	Sb04g027810.1	Sb06g030400.1	Sb03g027470.1	Sb10g005500.1	Sb01g010010.1	Sb10g009880.1	Sb01g011610.1	Sb09g026610.1	Sb10g001780.1	Sb02g006170.1	Sb06g027500.1	Sb03g046720.1	Sb02g006120.1	Sb03g031470.1	Sb03g030060.1	Sb08g023070.1	Sb01g042930.1	Sb09g027790.2	Sb01g050620.1	Sb04g037430.1	Sb03g026990.1	Sb02g039590.1	Sb07g028610.1	Sb01g048440.1	Sb04g005040.1	Sb01g039270.1	Sb07g023320.1	Sb09g030620.1	Sb04g025700.1	Sb04g036040.1	Sb04g036230.1
GO:0015077	F	monovalent inorganic cation transmembrane transporter activity	69	477	210	26245	1.9e-58	7.2e-56	Sb03g026290.1	Sb08g003963.1	Sb01g040970.1	Sb02g035880.1	Sb02g010770.1	Sb10g025470.1	Sb04g005710.1	Sb03g038990.1	Sb05g002090.1	Sb10g002940.1	Sb04g027810.1	Sb06g030400.1	Sb03g027470.1	Sb10g005500.1	Sb01g010010.1	Sb10g009880.1	Sb01g011610.1	Sb09g026610.1	Sb10g001780.1	Sb02g006170.1	Sb06g027500.1	Sb03g046720.1	Sb02g006120.1	Sb03g031470.1	Sb03g030060.1	Sb08g023070.1	Sb01g042930.1	Sb09g027790.2	Sb01g050620.1	Sb04g037430.1	Sb03g026990.1	Sb02g039590.1	Sb07g028610.1	Sb01g048440.1	Sb04g005040.1	Sb01g039270.1	Sb07g023320.1	Sb09g030620.1	Sb04g025700.1	Sb04g036040.1	Sb04g036230.1
GO:0022890	F	inorganic cation transmembrane transporter activity	69	477	331	26245	3.6e-47	1e-44	Sb03g026290.1	Sb08g003963.1	Sb01g040970.1	Sb02g035880.1	Sb02g010770.1	Sb10g025470.1	Sb04g005710.1	Sb03g038990.1	Sb05g002090.1	Sb10g002940.1	Sb04g027810.1	Sb06g030400.1	Sb03g027470.1	Sb10g005500.1	Sb01g010010.1	Sb10g009880.1	Sb01g011610.1	Sb09g026610.1	Sb10g001780.1	Sb02g006170.1	Sb06g027500.1	Sb03g046720.1	Sb02g006120.1	Sb03g031470.1	Sb03g030060.1	Sb08g023070.1	Sb01g042930.1	Sb09g027790.2	Sb01g050620.1	Sb04g037430.1	Sb03g026990.1	Sb02g039590.1	Sb07g028610.1	Sb01g048440.1	Sb04g005040.1	Sb01g039270.1	Sb07g023320.1	Sb09g030620.1	Sb04g025700.1	Sb04g036040.1	Sb04g036230.1
GO:0016875	F	ligase activity, forming carbon-oxygen bonds	51	477	130	26245	2.1e-46	3.3e-44	Sb01g002140.1	Sb03g003570.1	Sb02g037830.1	Sb03g034270.1	Sb09g003950.1	Sb02g003730.1	Sb09g023590.1	Sb01g047560.1	Sb02g003650.1	Sb06g031980.1	Sb01g042830.1	Sb09g003930.1	Sb04g028145.1	Sb05g024270.1	Sb01g043330.1	Sb04g035150.1	Sb07g025100.1	Sb01g038510.1	Sb02g032450.1	Sb08g017220.1	Sb01g019490.1	Sb01g015530.1	Sb04g034870.1	Sb04g028140.1	Sb03g007890.1	Sb10g000400.1	Sb06g002780.1	Sb10g008780.1	Sb06g018696.1	Sb01g010060.1	Sb04g034020.1	Sb04g001710.1	Sb07g025840.1	Sb03g005710.1	Sb01g047380.1	Sb06g018698.1	Sb01g039570.1	Sb10g025355.1	Sb06g018870.1	Sb07g004420.1	Sb03g003420.1
GO:0004812	F	aminoacyl-tRNA ligase activity	51	477	129	26245	1.5e-46	3.3e-44	Sb01g002140.1	Sb03g003570.1	Sb02g037830.1	Sb03g034270.1	Sb09g003950.1	Sb02g003730.1	Sb09g023590.1	Sb01g047560.1	Sb02g003650.1	Sb06g031980.1	Sb01g042830.1	Sb09g003930.1	Sb04g028145.1	Sb05g024270.1	Sb01g043330.1	Sb04g035150.1	Sb07g025100.1	Sb01g038510.1	Sb02g032450.1	Sb08g017220.1	Sb01g019490.1	Sb01g015530.1	Sb04g034870.1	Sb04g028140.1	Sb03g007890.1	Sb10g000400.1	Sb06g002780.1	Sb10g008780.1	Sb06g018696.1	Sb01g010060.1	Sb04g034020.1	Sb04g001710.1	Sb07g025840.1	Sb03g005710.1	Sb01g047380.1	Sb06g018698.1	Sb01g039570.1	Sb10g025355.1	Sb06g018870.1	Sb07g004420.1	Sb03g003420.1
GO:0016876	F	ligase activity, forming aminoacyl-tRNA and related compounds	51	477	130	26245	2.1e-46	3.3e-44	Sb01g002140.1	Sb03g003570.1	Sb02g037830.1	Sb03g034270.1	Sb09g003950.1	Sb02g003730.1	Sb09g023590.1	Sb01g047560.1	Sb02g003650.1	Sb06g031980.1	Sb01g042830.1	Sb09g003930.1	Sb04g028145.1	Sb05g024270.1	Sb01g043330.1	Sb04g035150.1	Sb07g025100.1	Sb01g038510.1	Sb02g032450.1	Sb08g017220.1	Sb01g019490.1	Sb01g015530.1	Sb04g034870.1	Sb04g028140.1	Sb03g007890.1	Sb10g000400.1	Sb06g002780.1	Sb10g008780.1	Sb06g018696.1	Sb01g010060.1	Sb04g034020.1	Sb04g001710.1	Sb07g025840.1	Sb03g005710.1	Sb01g047380.1	Sb06g018698.1	Sb01g039570.1	Sb10g025355.1	Sb06g018870.1	Sb07g004420.1	Sb03g003420.1
GO:0016740	F	transferase activity	226	477	5115	26245	6.1e-42	8.6e-40	Sb02g040820.1	Sb02g000210.1	Sb01g027420.1	Sb03g036470.1	Sb04g004490.1	Sb07g000590.1	Sb04g009230.1	Sb03g009260.1	Sb05g008760.1	Sb01g010410.1	Sb02g003520.1	Sb09g029130.1	Sb06g016480.1	Sb01g001140.1	Sb06g013790.1	Sb10g023580.1	Sb08g004910.1	Sb08g018130.1	Sb05g026420.1	Sb10g005100.1	Sb01g010710.1	Sb01g010360.1	Sb01g009450.1	Sb03g028780.1	Sb01g039910.1	Sb01g012240.1	Sb03g011930.1	Sb01g044050.1	Sb04g036240.1	Sb09g021310.1	Sb09g027223.1	Sb01g009550.1	Sb04g006420.1	Sb06g032260.1	Sb10g009370.1	Sb02g009570.1	Sb03g036040.1	Sb06g034080.1	Sb04g001250.1	Sb05g005840.1	Sb07g027910.1
GO:0003899	F	DNA-directed RNA polymerase activity	41	477	100	26245	4.4e-38	5.6e-36	Sb06g013790.1	Sb09g022760.1	Sb02g000210.1	Sb03g003990.1	Sb04g032090.1	Sb08g018130.1	Sb08g005640.1	Sb02g011150.1	Sb03g020184.1	Sb03g017630.1	Sb02g010660.1	Sb07g003680.1	Sb06g001670.1	Sb09g019690.1	Sb01g001330.1	Sb10g023580.1	Sb08g004910.1	Sb01g001420.1	Sb02g033110.1	Sb05g019520.1	Sb05g026420.1	Sb04g009491.1	Sb06g021120.1	Sb09g027223.1	Sb03g031160.1	Sb04g006420.1	Sb03g041040.1	Sb04g001250.1	Sb04g001790.1	Sb05g002600.1	Sb06g001360.1	Sb05g005840.1	Sb01g013470.1	Sb05g024500.1	Sb02g014460.1	Sb07g005435.1	Sb05g008640.1	Sb10g006995.1	Sb10g028590.1	Sb06g014360.1	Sb09g027230.1
GO:0000287	F	magnesium ion binding	59	477	316	26245	5.5e-38	6.2e-36	Sb01g002140.1	Sb01g028830.1	Sb10g024310.1	Sb03g011130.1	Sb09g002840.1	Sb01g027420.1	Sb10g025470.1	Sb04g005710.1	Sb09g003950.1	Sb07g028830.1	Sb01g010280.1	Sb05g002900.1	Sb01g013310.1	Sb02g033710.1	Sb05g008760.1	Sb10g005500.1	Sb01g028470.1	Sb10g009880.1	Sb08g017600.1	Sb02g004550.1	Sb09g022320.1	Sb01g050690.1	Sb01g011080.1	Sb03g046720.1	Sb01g036690.1	Sb01g015530.1	Sb08g023070.1	Sb03g025720.1	Sb04g002280.1	Sb01g050620.1	Sb04g023350.1	Sb01g022340.1	Sb02g005440.1	Sb04g034340.1	Sb01g012240.1	Sb03g028080.1	Sb01g042010.1	Sb03g011930.1	Sb01g028090.1	Sb04g036040.1	Sb04g036230.1
GO:0042625	F	ATPase activity, coupled to transmembrane movement of ions	45	477	141	26245	9.1e-38	9.3e-36	Sb03g026290.1	Sb02g010770.1	Sb02g035880.1	Sb02g005440.1	Sb10g025470.1	Sb04g027810.1	Sb06g030400.1	Sb03g027470.1	Sb10g005500.1	Sb01g011610.1	Sb09g026610.1	Sb10g001780.1	Sb06g027500.1	Sb03g046720.1	Sb03g031470.1	Sb08g023070.1	Sb01g042930.1	Sb01g050620.1	Sb04g037430.1	Sb03g026990.1	Sb02g006170.1	Sb01g048440.1	Sb04g005040.1	Sb07g023320.1	Sb09g030620.1	Sb04g036040.1	Sb02g033950.1	Sb03g001360.1	Sb05g004510.1	Sb06g031240.1	Sb10g026440.1	Sb03g027540.1	Sb02g042380.1	Sb08g004390.1	Sb08g004380.1	Sb07g007610.1	Sb04g030280.1	Sb03g030060.1	Sb08g001880.1	Sb04g037920.1	Sb07g004550.1
GO:0034062	F	RNA polymerase activity	41	477	111	26245	1.4e-36	1.3e-34	Sb06g013790.1	Sb09g022760.1	Sb02g000210.1	Sb03g003990.1	Sb04g032090.1	Sb08g018130.1	Sb08g005640.1	Sb02g011150.1	Sb03g020184.1	Sb03g017630.1	Sb02g010660.1	Sb07g003680.1	Sb06g001670.1	Sb09g019690.1	Sb01g001330.1	Sb10g023580.1	Sb08g004910.1	Sb01g001420.1	Sb02g033110.1	Sb05g019520.1	Sb05g026420.1	Sb04g009491.1	Sb06g021120.1	Sb09g027223.1	Sb03g031160.1	Sb04g006420.1	Sb03g041040.1	Sb04g001250.1	Sb04g001790.1	Sb05g002600.1	Sb06g001360.1	Sb05g005840.1	Sb01g013470.1	Sb05g024500.1	Sb02g014460.1	Sb07g005435.1	Sb05g008640.1	Sb10g006995.1	Sb10g028590.1	Sb06g014360.1	Sb09g027230.1
GO:0046961	F	proton-transporting ATPase activity, rotational mechanism	32	477	58	26245	3.7e-33	3.2e-31	Sb03g026290.1	Sb02g010770.1	Sb02g035880.1	Sb01g042930.1	Sb04g027810.1	Sb06g030400.1	Sb03g027470.1	Sb09g026610.1	Sb10g001780.1	Sb03g031470.1	Sb04g037430.1	Sb03g026990.1	Sb07g023320.1	Sb09g030620.1	Sb04g030280.1	Sb02g033950.1	Sb03g001360.1	Sb05g004510.1	Sb10g026440.1	Sb03g027540.1	Sb02g042380.1	Sb08g004390.1	Sb08g004380.1	Sb04g005040.1	Sb03g030060.1	Sb08g001880.1	Sb04g037920.1	Sb07g004550.1	Sb09g027790.2	Sb09g027790.1	Sb03g020222.1	Sb03g033080.1
GO:0016779	F	nucleotidyltransferase activity	62	477	520	26245	6e-30	4.8e-28	Sb06g013790.1	Sb09g022760.1	Sb02g000210.1	Sb03g017630.1	Sb01g043710.1	Sb02g030140.1	Sb02g003900.1	Sb08g005640.1	Sb04g026110.1	Sb02g011150.1	Sb03g035100.1	Sb03g020184.1	Sb10g009040.1	Sb07g004320.1	Sb02g010660.1	Sb05g025240.1	Sb04g032090.1	Sb06g001670.1	Sb03g003990.1	Sb07g004810.1	Sb09g019690.1	Sb06g030120.1	Sb05g005680.1	Sb01g001330.1	Sb10g023580.1	Sb04g020730.1	Sb08g004910.1	Sb08g018130.1	Sb01g001420.1	Sb07g022680.1	Sb03g002450.1	Sb02g033110.1	Sb05g008640.1	Sb05g019520.1	Sb07g003680.1	Sb01g008450.1	Sb04g004200.1	Sb05g026420.1	Sb04g009491.1	Sb02g037100.1	Sb06g021120.1
GO:0008553	F	hydrogen-exporting ATPase activity, phosphorylative mechanism	28	477	47	26245	7.3e-30	5.5e-28	Sb03g026290.1	Sb02g035880.1	Sb10g025470.1	Sb03g027470.1	Sb10g005500.1	Sb01g011610.1	Sb06g027500.1	Sb03g046720.1	Sb03g031470.1	Sb08g023070.1	Sb01g050620.1	Sb04g037430.1	Sb02g005440.1	Sb09g030620.1	Sb04g036040.1	Sb03g001360.1	Sb06g031240.1	Sb03g027540.1	Sb02g042380.1	Sb02g006170.1	Sb07g007610.1	Sb01g048440.1	Sb03g030060.1	Sb08g001880.1	Sb07g004550.1	Sb09g027790.1	Sb04g037920.1	Sb09g027790.2
GO:0008324	F	cation transmembrane transporter activity	69	477	672	26245	1.1e-29	7.6e-28	Sb03g026290.1	Sb08g003963.1	Sb01g040970.1	Sb02g035880.1	Sb02g010770.1	Sb10g025470.1	Sb04g005710.1	Sb03g038990.1	Sb05g002090.1	Sb10g002940.1	Sb04g027810.1	Sb06g030400.1	Sb03g027470.1	Sb10g005500.1	Sb01g010010.1	Sb10g009880.1	Sb01g011610.1	Sb09g026610.1	Sb10g001780.1	Sb02g006170.1	Sb06g027500.1	Sb03g046720.1	Sb02g006120.1	Sb03g031470.1	Sb03g030060.1	Sb08g023070.1	Sb01g042930.1	Sb09g027790.2	Sb01g050620.1	Sb04g037430.1	Sb03g026990.1	Sb02g039590.1	Sb07g028610.1	Sb01g048440.1	Sb04g005040.1	Sb01g039270.1	Sb07g023320.1	Sb09g030620.1	Sb04g025700.1	Sb04g036040.1	Sb04g036230.1
GO:0019829	F	cation-transporting ATPase activity	32	477	83	26245	2.9e-29	1.9e-27	Sb03g026290.1	Sb02g010770.1	Sb02g035880.1	Sb01g042930.1	Sb04g027810.1	Sb06g030400.1	Sb03g027470.1	Sb09g026610.1	Sb10g001780.1	Sb03g031470.1	Sb04g037430.1	Sb03g026990.1	Sb07g023320.1	Sb09g030620.1	Sb04g030280.1	Sb02g033950.1	Sb03g001360.1	Sb05g004510.1	Sb10g026440.1	Sb03g027540.1	Sb02g042380.1	Sb08g004390.1	Sb08g004380.1	Sb04g005040.1	Sb03g030060.1	Sb08g001880.1	Sb04g037920.1	Sb07g004550.1	Sb09g027790.2	Sb09g027790.1	Sb03g020222.1	Sb03g033080.1
GO:0015075	F	ion transmembrane transporter activity	74	477	844	26245	7.9e-28	4.9e-26	Sb03g026290.1	Sb08g003963.1	Sb01g040970.1	Sb02g035880.1	Sb02g010770.1	Sb10g025470.1	Sb04g005710.1	Sb03g038990.1	Sb05g002090.1	Sb10g002940.1	Sb04g027810.1	Sb06g030400.1	Sb03g027470.1	Sb10g005500.1	Sb01g010010.1	Sb10g009880.1	Sb01g011610.1	Sb09g026610.1	Sb10g001780.1	Sb08g019790.1	Sb02g006170.1	Sb06g027500.1	Sb03g046720.1	Sb02g006120.1	Sb03g031470.1	Sb03g040260.1	Sb08g023070.1	Sb01g042930.1	Sb09g027790.2	Sb01g050620.1	Sb04g037430.1	Sb03g026990.1	Sb02g039590.1	Sb07g028610.1	Sb01g048440.1	Sb04g005040.1	Sb01g039270.1	Sb09g022430.1	Sb07g023320.1	Sb09g030620.1	Sb03g030060.1
GO:0016874	F	ligase activity	71	477	795	26245	3.8e-27	2.3e-25	Sb01g002140.1	Sb03g003570.1	Sb03g025720.1	Sb02g009640.1	Sb03g034270.1	Sb09g003950.1	Sb02g003730.1	Sb09g023590.1	Sb01g047560.1	Sb02g003650.1	Sb06g031980.1	Sb01g042830.1	Sb09g003930.1	Sb02g037830.1	Sb04g028145.1	Sb05g024270.1	Sb05g007470.1	Sb01g043330.1	Sb04g035150.1	Sb07g025100.1	Sb01g038510.1	Sb02g032450.1	Sb09g029130.1	Sb01g011080.1	Sb08g017220.1	Sb01g043930.1	Sb06g018698.1	Sb01g013180.1	Sb09g006040.1	Sb01g015530.1	Sb04g034870.1	Sb04g028140.1	Sb03g007890.1	Sb03g027960.1	Sb06g031310.1	Sb05g020870.1	Sb10g000400.1	Sb06g002780.1	Sb01g006490.1	Sb10g008780.1	Sb01g010140.1
GO:0015405	F	P-P-bond-hydrolysis-driven transmembrane transporter activity	50	477	362	26245	7.3e-27	4.1e-25	Sb03g026290.1	Sb02g010770.1	Sb02g035880.1	Sb02g005440.1	Sb10g025470.1	Sb04g005710.1	Sb04g027810.1	Sb06g030400.1	Sb03g027470.1	Sb10g005500.1	Sb10g009880.1	Sb01g011610.1	Sb09g026610.1	Sb10g001780.1	Sb06g027500.1	Sb03g046720.1	Sb03g031470.1	Sb08g023070.1	Sb01g042930.1	Sb01g050620.1	Sb04g037430.1	Sb03g026990.1	Sb02g006170.1	Sb01g048440.1	Sb04g005040.1	Sb07g023320.1	Sb09g030620.1	Sb04g036040.1	Sb04g036230.1	Sb03g001360.1	Sb09g004450.1	Sb05g004510.1	Sb06g031240.1	Sb10g026440.1	Sb03g027540.1	Sb02g042380.1	Sb08g004390.1	Sb08g004380.1	Sb07g007610.1	Sb04g030280.1	Sb03g030060.1
GO:0042626	F	ATPase activity, coupled to transmembrane movement of substances	45	477	280	26245	1.1e-26	5.5e-25	Sb03g026290.1	Sb02g010770.1	Sb02g035880.1	Sb02g005440.1	Sb10g025470.1	Sb04g027810.1	Sb06g030400.1	Sb03g027470.1	Sb10g005500.1	Sb01g011610.1	Sb09g026610.1	Sb10g001780.1	Sb06g027500.1	Sb03g046720.1	Sb03g031470.1	Sb08g023070.1	Sb01g042930.1	Sb01g050620.1	Sb04g037430.1	Sb03g026990.1	Sb02g006170.1	Sb01g048440.1	Sb04g005040.1	Sb07g023320.1	Sb09g030620.1	Sb04g036040.1	Sb02g033950.1	Sb03g001360.1	Sb05g004510.1	Sb06g031240.1	Sb10g026440.1	Sb03g027540.1	Sb02g042380.1	Sb08g004390.1	Sb08g004380.1	Sb07g007610.1	Sb04g030280.1	Sb03g030060.1	Sb08g001880.1	Sb04g037920.1	Sb07g004550.1
GO:0043492	F	ATPase activity, coupled to movement of substances	45	477	280	26245	1.1e-26	5.5e-25	Sb03g026290.1	Sb02g010770.1	Sb02g035880.1	Sb02g005440.1	Sb10g025470.1	Sb04g027810.1	Sb06g030400.1	Sb03g027470.1	Sb10g005500.1	Sb01g011610.1	Sb09g026610.1	Sb10g001780.1	Sb06g027500.1	Sb03g046720.1	Sb03g031470.1	Sb08g023070.1	Sb01g042930.1	Sb01g050620.1	Sb04g037430.1	Sb03g026990.1	Sb02g006170.1	Sb01g048440.1	Sb04g005040.1	Sb07g023320.1	Sb09g030620.1	Sb04g036040.1	Sb02g033950.1	Sb03g001360.1	Sb05g004510.1	Sb06g031240.1	Sb10g026440.1	Sb03g027540.1	Sb02g042380.1	Sb08g004390.1	Sb08g004380.1	Sb07g007610.1	Sb04g030280.1	Sb03g030060.1	Sb08g001880.1	Sb04g037920.1	Sb07g004550.1
GO:0016820	F	hydrolase activity, acting on acid anhydrides, catalyzing transmembrane movement of substances	47	477	317	26245	1.7e-26	8.5e-25	Sb03g026290.1	Sb02g010770.1	Sb02g035880.1	Sb02g005440.1	Sb10g025470.1	Sb04g027810.1	Sb06g030400.1	Sb03g027470.1	Sb10g005500.1	Sb01g011610.1	Sb09g026610.1	Sb10g001780.1	Sb06g027500.1	Sb03g046720.1	Sb03g031470.1	Sb08g023070.1	Sb01g042930.1	Sb01g050620.1	Sb04g037430.1	Sb03g026990.1	Sb02g006170.1	Sb01g048440.1	Sb04g005040.1	Sb01g039270.1	Sb07g023320.1	Sb09g030620.1	Sb04g036040.1	Sb02g033950.1	Sb03g001360.1	Sb05g004510.1	Sb06g031240.1	Sb10g026440.1	Sb03g027540.1	Sb02g042380.1	Sb08g004390.1	Sb08g004380.1	Sb07g007610.1	Sb04g030280.1	Sb03g017610.1	Sb08g001880.1	Sb04g037920.1
GO:0015399	F	primary active transmembrane transporter activity	50	477	385	26245	9e-26	4.2e-24	Sb03g026290.1	Sb02g010770.1	Sb02g035880.1	Sb02g005440.1	Sb10g025470.1	Sb04g005710.1	Sb04g027810.1	Sb06g030400.1	Sb03g027470.1	Sb10g005500.1	Sb10g009880.1	Sb01g011610.1	Sb09g026610.1	Sb10g001780.1	Sb06g027500.1	Sb03g046720.1	Sb03g031470.1	Sb08g023070.1	Sb01g042930.1	Sb01g050620.1	Sb04g037430.1	Sb03g026990.1	Sb02g006170.1	Sb01g048440.1	Sb04g005040.1	Sb07g023320.1	Sb09g030620.1	Sb04g036040.1	Sb04g036230.1	Sb03g001360.1	Sb09g004450.1	Sb05g004510.1	Sb06g031240.1	Sb10g026440.1	Sb03g027540.1	Sb02g042380.1	Sb08g004390.1	Sb08g004380.1	Sb07g007610.1	Sb04g030280.1	Sb03g030060.1
GO:0046933	F	hydrogen ion transporting ATP synthase activity, rotational mechanism	25	477	49	26245	1.6e-25	7.4e-24	Sb03g026290.1	Sb02g010770.1	Sb01g042930.1	Sb04g027810.1	Sb03g027470.1	Sb09g026610.1	Sb06g027500.1	Sb03g031470.1	Sb03g026990.1	Sb02g006170.1	Sb07g023320.1	Sb04g030280.1	Sb02g033950.1	Sb05g004510.1	Sb10g026440.1	Sb03g027540.1	Sb02g042380.1	Sb08g004390.1	Sb04g005040.1	Sb04g037920.1	Sb03g033080.1	Sb08g004380.1	Sb09g027790.1	Sb03g020222.1	Sb09g027790.2
GO:0016772	F	transferase activity, transferring phosphorus-containing groups	130	477	2705	26245	1e-24	4.4e-23	Sb02g040820.1	Sb02g000210.1	Sb01g027420.1	Sb06g030600.1	Sb07g000590.1	Sb05g008760.1	Sb05g025240.1	Sb01g001140.1	Sb10g023580.1	Sb08g004910.1	Sb08g018130.1	Sb10g005100.1	Sb01g010710.1	Sb01g032250.1	Sb01g012240.1	Sb09g027223.1	Sb01g009550.1	Sb04g006420.1	Sb06g032260.1	Sb10g009370.1	Sb02g009570.1	Sb06g034080.1	Sb04g001250.1	Sb05g005840.1	Sb05g002600.1	Sb06g013790.1	Sb01g013470.1	Sb06g030120.1	Sb09g022760.1	Sb10g009040.1	Sb04g032090.1	Sb08g005640.1	Sb04g026110.1	Sb04g021290.1	Sb03g035100.1	Sb03g020184.1	Sb05g002900.1	Sb02g033710.1	Sb01g028470.1	Sb03g029120.1	Sb02g004550.1
GO:0001882	F	nucleoside binding	150	477	3471	26245	2.3e-24	9.5e-23	Sb02g040820.1	Sb01g027420.1	Sb03g025720.1	Sb02g003730.1	Sb05g007470.1	Sb05g025240.1	Sb07g025100.1	Sb01g038510.1	Sb02g035880.1	Sb01g019490.1	Sb04g034870.1	Sb01g050620.1	Sb04g037430.1	Sb10g000400.1	Sb06g002780.1	Sb10g008780.1	Sb03g011930.1	Sb09g030620.1	Sb04g034020.1	Sb04g036040.1	Sb03g020222.1	Sb01g009550.1	Sb02g027070.1	Sb04g023350.1	Sb06g034080.1	Sb01g013470.1	Sb06g014710.1	Sb06g018698.1	Sb08g004380.1	Sb02g037100.1	Sb10g025470.1	Sb09g003950.1	Sb04g009491.1	Sb07g028830.1	Sb10g012990.1	Sb02g003650.1	Sb06g031980.1	Sb01g042830.1	Sb03g003420.1	Sb02g033710.1	Sb03g029120.1
GO:0005524	F	ATP binding	139	477	3197	26245	1.3e-22	5.4e-21	Sb02g040820.1	Sb01g027420.1	Sb03g025720.1	Sb02g003730.1	Sb05g007470.1	Sb05g025240.1	Sb07g025100.1	Sb01g038510.1	Sb02g035880.1	Sb01g019490.1	Sb04g034870.1	Sb01g050620.1	Sb04g037430.1	Sb10g000400.1	Sb06g002780.1	Sb10g008780.1	Sb03g011930.1	Sb09g030620.1	Sb04g034020.1	Sb04g036040.1	Sb03g020222.1	Sb01g009550.1	Sb02g027070.1	Sb03g007890.1	Sb06g034080.1	Sb03g003420.1	Sb06g014710.1	Sb06g018698.1	Sb08g004380.1	Sb02g037100.1	Sb10g025470.1	Sb09g003950.1	Sb07g028830.1	Sb02g003650.1	Sb01g042830.1	Sb03g002690.1	Sb02g033710.1	Sb03g029120.1	Sb01g043930.1	Sb01g015530.1	Sb08g023070.1
GO:0032559	F	adenyl ribonucleotide binding	139	477	3226	26245	3e-22	1.2e-20	Sb02g040820.1	Sb01g027420.1	Sb03g025720.1	Sb02g003730.1	Sb05g007470.1	Sb05g025240.1	Sb07g025100.1	Sb01g038510.1	Sb02g035880.1	Sb01g019490.1	Sb04g034870.1	Sb01g050620.1	Sb04g037430.1	Sb10g000400.1	Sb06g002780.1	Sb10g008780.1	Sb03g011930.1	Sb09g030620.1	Sb04g034020.1	Sb04g036040.1	Sb03g020222.1	Sb01g009550.1	Sb02g027070.1	Sb03g007890.1	Sb06g034080.1	Sb03g003420.1	Sb06g014710.1	Sb06g018698.1	Sb08g004380.1	Sb02g037100.1	Sb10g025470.1	Sb09g003950.1	Sb07g028830.1	Sb02g003650.1	Sb01g042830.1	Sb03g002690.1	Sb02g033710.1	Sb03g029120.1	Sb01g043930.1	Sb01g015530.1	Sb08g023070.1
GO:0015662	F	ATPase activity, coupled to transmembrane movement of ions, phosphorylative mechanism	28	477	104	26245	3.3e-22	1.2e-20	Sb03g026290.1	Sb02g035880.1	Sb10g025470.1	Sb03g027470.1	Sb10g005500.1	Sb01g011610.1	Sb06g027500.1	Sb03g046720.1	Sb03g031470.1	Sb08g023070.1	Sb01g050620.1	Sb04g037430.1	Sb02g005440.1	Sb09g030620.1	Sb04g036040.1	Sb03g001360.1	Sb06g031240.1	Sb03g027540.1	Sb02g042380.1	Sb02g006170.1	Sb07g007610.1	Sb01g048440.1	Sb03g030060.1	Sb08g001880.1	Sb07g004550.1	Sb09g027790.1	Sb04g037920.1	Sb09g027790.2
GO:0030554	F	adenyl nucleotide binding	143	477	3444	26245	1.7e-21	6.2e-20	Sb02g040820.1	Sb01g027420.1	Sb03g025720.1	Sb02g003730.1	Sb05g007470.1	Sb05g025240.1	Sb07g025100.1	Sb01g038510.1	Sb02g035880.1	Sb01g019490.1	Sb04g034870.1	Sb01g050620.1	Sb04g037430.1	Sb10g000400.1	Sb06g002780.1	Sb10g008780.1	Sb03g011930.1	Sb09g030620.1	Sb04g034020.1	Sb04g036040.1	Sb03g020222.1	Sb01g009550.1	Sb02g027070.1	Sb03g007890.1	Sb06g034080.1	Sb03g003420.1	Sb06g014710.1	Sb06g018698.1	Sb08g004380.1	Sb02g037100.1	Sb10g025470.1	Sb09g003950.1	Sb07g028830.1	Sb10g012990.1	Sb02g003650.1	Sb01g042830.1	Sb03g002690.1	Sb02g033710.1	Sb03g029120.1	Sb01g043930.1	Sb05g021680.1
GO:0001883	F	purine nucleoside binding	143	477	3449	26245	1.9e-21	6.9e-20	Sb02g040820.1	Sb01g027420.1	Sb03g025720.1	Sb02g003730.1	Sb05g007470.1	Sb05g025240.1	Sb07g025100.1	Sb01g038510.1	Sb02g035880.1	Sb01g019490.1	Sb04g034870.1	Sb01g050620.1	Sb04g037430.1	Sb10g000400.1	Sb06g002780.1	Sb10g008780.1	Sb03g011930.1	Sb09g030620.1	Sb04g034020.1	Sb04g036040.1	Sb03g020222.1	Sb01g009550.1	Sb02g027070.1	Sb03g007890.1	Sb06g034080.1	Sb03g003420.1	Sb06g014710.1	Sb06g018698.1	Sb08g004380.1	Sb02g037100.1	Sb10g025470.1	Sb09g003950.1	Sb07g028830.1	Sb10g012990.1	Sb02g003650.1	Sb01g042830.1	Sb03g002690.1	Sb02g033710.1	Sb03g029120.1	Sb01g043930.1	Sb05g021680.1
GO:0032555	F	purine ribonucleotide binding	143	477	3495	26245	6.4e-21	2.1e-19	Sb02g040820.1	Sb01g027420.1	Sb03g025720.1	Sb02g003730.1	Sb05g007470.1	Sb05g025240.1	Sb07g025100.1	Sb01g038510.1	Sb02g035880.1	Sb01g019490.1	Sb01g011080.1	Sb04g034870.1	Sb01g050620.1	Sb04g037430.1	Sb10g000400.1	Sb06g002780.1	Sb10g008780.1	Sb03g011930.1	Sb09g030620.1	Sb04g034020.1	Sb04g036040.1	Sb03g020222.1	Sb01g009550.1	Sb03g035280.1	Sb01g003870.1	Sb02g027070.1	Sb03g007890.1	Sb06g034080.1	Sb03g003420.1	Sb06g014710.1	Sb06g018698.1	Sb08g004380.1	Sb02g037100.1	Sb10g025470.1	Sb09g003950.1	Sb07g028830.1	Sb02g003650.1	Sb01g042830.1	Sb03g002690.1	Sb02g033710.1	Sb03g029120.1
GO:0032553	F	ribonucleotide binding	143	477	3495	26245	6.4e-21	2.1e-19	Sb02g040820.1	Sb01g027420.1	Sb03g025720.1	Sb02g003730.1	Sb05g007470.1	Sb05g025240.1	Sb07g025100.1	Sb01g038510.1	Sb02g035880.1	Sb01g019490.1	Sb01g011080.1	Sb04g034870.1	Sb01g050620.1	Sb04g037430.1	Sb10g000400.1	Sb06g002780.1	Sb10g008780.1	Sb03g011930.1	Sb09g030620.1	Sb04g034020.1	Sb04g036040.1	Sb03g020222.1	Sb01g009550.1	Sb03g035280.1	Sb01g003870.1	Sb02g027070.1	Sb03g007890.1	Sb06g034080.1	Sb03g003420.1	Sb06g014710.1	Sb06g018698.1	Sb08g004380.1	Sb02g037100.1	Sb10g025470.1	Sb09g003950.1	Sb07g028830.1	Sb02g003650.1	Sb01g042830.1	Sb03g002690.1	Sb02g033710.1	Sb03g029120.1
GO:0017076	F	purine nucleotide binding	148	477	3720	26245	1.3e-20	4.1e-19	Sb02g040820.1	Sb01g027420.1	Sb03g025720.1	Sb02g003730.1	Sb05g007470.1	Sb05g025240.1	Sb07g025100.1	Sb01g038510.1	Sb02g035880.1	Sb01g019490.1	Sb01g011080.1	Sb04g034870.1	Sb01g050620.1	Sb04g037430.1	Sb10g000400.1	Sb06g002780.1	Sb10g008780.1	Sb03g011930.1	Sb09g030620.1	Sb04g034020.1	Sb04g036040.1	Sb03g020222.1	Sb01g009550.1	Sb03g035280.1	Sb01g003870.1	Sb02g027070.1	Sb04g023350.1	Sb06g034080.1	Sb03g003420.1	Sb06g014710.1	Sb06g018698.1	Sb08g004380.1	Sb02g037100.1	Sb10g025470.1	Sb09g003950.1	Sb07g028830.1	Sb10g012990.1	Sb02g003650.1	Sb01g042830.1	Sb03g002690.1	Sb02g033710.1
GO:0022891	F	substrate-specific transmembrane transporter activity	74	477	1153	26245	2.9e-20	9.2e-19	Sb03g026290.1	Sb08g003963.1	Sb01g040970.1	Sb02g035880.1	Sb02g010770.1	Sb10g025470.1	Sb04g005710.1	Sb03g038990.1	Sb05g002090.1	Sb10g002940.1	Sb04g027810.1	Sb06g030400.1	Sb03g027470.1	Sb10g005500.1	Sb01g010010.1	Sb10g009880.1	Sb01g011610.1	Sb09g026610.1	Sb10g001780.1	Sb08g019790.1	Sb02g006170.1	Sb06g027500.1	Sb03g046720.1	Sb02g006120.1	Sb03g031470.1	Sb03g040260.1	Sb08g023070.1	Sb01g042930.1	Sb09g027790.2	Sb01g050620.1	Sb04g037430.1	Sb03g026990.1	Sb02g039590.1	Sb07g028610.1	Sb01g048440.1	Sb04g005040.1	Sb01g039270.1	Sb09g022430.1	Sb07g023320.1	Sb09g030620.1	Sb03g030060.1
GO:0004428	F	inositol or phosphatidylinositol kinase activity	21	477	53	26245	7.9e-20	2.4e-18	Sb10g009370.1	Sb08g001115.1	Sb01g035000.1	Sb01g027420.1	Sb01g033120.1	Sb01g042010.1	Sb01g010710.1	Sb02g041770.1	Sb07g000590.1	Sb05g009420.1	Sb06g034080.1	Sb04g021290.1	Sb02g024300.1	Sb01g010410.1	Sb01g028090.1	Sb04g017450.1	Sb05g002690.1	Sb01g009550.1	Sb07g020930.1	Sb03g041400.1	Sb07g022110.1
GO:0003954	F	NADH dehydrogenase activity	20	477	51	26245	7.1e-19	2.1e-17	Sb01g048410.1	Sb01g037220.1	Sb03g020210.1	Sb01g044350.1	Sb03g033090.1	Sb03g020190.1	Sb01g010210.1	Sb02g006530.1	Sb09g005180.1	Sb08g020770.1	Sb10g030030.1	Sb04g037200.1	Sb01g038290.1	Sb03g020185.1	Sb03g020200.1	Sb09g026580.1	Sb07g004130.1	Sb02g037780.1	Sb10g008595.1	Sb03g018290.1
GO:0022892	F	substrate-specific transporter activity	78	477	1407	26245	7.9e-18	2.3e-16	Sb03g026290.1	Sb08g003963.1	Sb01g040970.1	Sb02g035880.1	Sb02g010770.1	Sb10g025470.1	Sb04g005710.1	Sb03g038990.1	Sb05g002090.1	Sb10g002940.1	Sb04g027810.1	Sb06g030400.1	Sb03g027470.1	Sb10g005500.1	Sb01g010010.1	Sb10g009880.1	Sb01g011610.1	Sb09g026610.1	Sb02g006530.1	Sb10g001780.1	Sb08g019790.1	Sb02g006170.1	Sb06g027500.1	Sb03g046720.1	Sb02g006120.1	Sb03g031470.1	Sb03g040260.1	Sb08g023070.1	Sb01g042930.1	Sb09g027790.2	Sb01g050620.1	Sb04g037430.1	Sb03g030060.1	Sb03g026990.1	Sb02g039590.1	Sb07g028610.1	Sb01g048440.1	Sb09g018800.1	Sb01g035260.1	Sb01g039270.1	Sb04g005040.1
GO:0019205	F	nucleobase, nucleoside, nucleotide kinase activity	19	477	50	26245	8.6e-18	2.4e-16	Sb06g022730.1	Sb02g040820.1	Sb01g028830.1	Sb03g029120.1	Sb05g006625.1	Sb08g017600.1	Sb03g046940.1	Sb08g008360.1	Sb01g048360.1	Sb07g000980.1	Sb02g029240.1	Sb07g028830.1	Sb02g033710.1	Sb06g000495.1	Sb04g034900.1	Sb07g026320.1	Sb04g023350.1	Sb08g008400.1	Sb01g031430.1
GO:0042623	F	ATPase activity, coupled	48	477	575	26245	1.9e-17	5.1e-16	Sb03g026290.1	Sb02g010770.1	Sb02g035880.1	Sb02g005440.1	Sb10g025470.1	Sb01g042930.1	Sb04g027810.1	Sb06g030400.1	Sb03g027470.1	Sb10g005500.1	Sb03g029120.1	Sb01g011610.1	Sb09g026610.1	Sb10g001780.1	Sb06g027500.1	Sb03g046720.1	Sb03g031470.1	Sb08g023070.1	Sb08g008360.1	Sb01g050620.1	Sb04g037430.1	Sb03g026990.1	Sb02g006170.1	Sb01g048440.1	Sb04g005040.1	Sb07g023320.1	Sb09g030620.1	Sb04g036040.1	Sb02g033950.1	Sb03g001360.1	Sb05g004510.1	Sb06g031240.1	Sb10g026440.1	Sb03g027540.1	Sb02g042380.1	Sb08g004390.1	Sb08g004380.1	Sb07g007610.1	Sb04g030280.1	Sb03g030060.1	Sb08g008400.1
GO:0016887	F	ATPase activity	56	477	783	26245	2.2e-17	5.9e-16	Sb03g026290.1	Sb02g010770.1	Sb01g040970.1	Sb02g035880.1	Sb02g005440.1	Sb08g008360.1	Sb04g005710.1	Sb03g038990.1	Sb04g027810.1	Sb06g030400.1	Sb03g027470.1	Sb10g005500.1	Sb10g009880.1	Sb03g029120.1	Sb01g011610.1	Sb09g026610.1	Sb10g001780.1	Sb06g027500.1	Sb03g046720.1	Sb03g031470.1	Sb08g023070.1	Sb10g025470.1	Sb01g050620.1	Sb04g037430.1	Sb03g026990.1	Sb02g006170.1	Sb01g048440.1	Sb04g005040.1	Sb07g023320.1	Sb09g030620.1	Sb04g036040.1	Sb04g036230.1	Sb03g001360.1	Sb09g004450.1	Sb05g004510.1	Sb06g031240.1	Sb10g026440.1	Sb03g027540.1	Sb02g042380.1	Sb08g004390.1	Sb08g004380.1
GO:0046872	F	metal ion binding	160	477	4609	26245	7.1e-17	1.9e-15	Sb03g025720.1	Sb01g027420.1	Sb02g023310.1	Sb02g003730.1	Sb07g000590.1	Sb01g010280.1	Sb05g007470.1	Sb05g008760.1	Sb10g009880.1	Sb03g033090.1	Sb01g011080.1	Sb08g004910.1	Sb08g008360.1	Sb04g020730.1	Sb01g050620.1	Sb01g010360.1	Sb02g024870.1	Sb04g034340.1	Sb01g012240.1	Sb03g011930.1	Sb04g036040.1	Sb04g036230.1	Sb09g021310.1	Sb09g027223.1	Sb01g009550.1	Sb10g009370.1	Sb09g021610.1	Sb03g036040.1	Sb06g034080.1	Sb03g037630.1	Sb01g013470.1	Sb09g022320.1	Sb08g004380.1	Sb09g022760.1	Sb01g046360.1	Sb04g032090.1	Sb01g010210.1	Sb10g025470.1	Sb04g005710.1	Sb09g003950.1	Sb07g028830.1
GO:0042624	F	ATPase activity, uncoupled	15	477	26	26245	2e-16	5.1e-15	Sb08g004390.1	Sb02g005440.1	Sb07g007610.1	Sb01g048440.1	Sb10g025470.1	Sb04g005040.1	Sb04g036040.1	Sb03g046720.1	Sb05g004510.1	Sb08g023070.1	Sb06g031240.1	Sb10g026440.1	Sb01g050620.1	Sb08g004380.1	Sb10g005500.1
GO:0000166	F	nucleotide binding	159	477	4630	26245	2.5e-16	6.3e-15	Sb02g040820.1	Sb03g003570.1	Sb01g027420.1	Sb03g025720.1	Sb02g003730.1	Sb05g007470.1	Sb05g025240.1	Sb07g025100.1	Sb01g038510.1	Sb02g035880.1	Sb01g019490.1	Sb01g011080.1	Sb04g034870.1	Sb04g020730.1	Sb01g050620.1	Sb04g037430.1	Sb10g000400.1	Sb02g006090.1	Sb10g008780.1	Sb03g011930.1	Sb09g030620.1	Sb04g034020.1	Sb04g036040.1	Sb03g020222.1	Sb01g009550.1	Sb03g035280.1	Sb01g003870.1	Sb02g027070.1	Sb04g023350.1	Sb06g034080.1	Sb04g001250.1	Sb03g003420.1	Sb08g004380.1	Sb06g014710.1	Sb06g018698.1	Sb01g019280.1	Sb02g037100.1	Sb10g025470.1	Sb09g003950.1	Sb07g028830.1	Sb10g012990.1
GO:0050136	F	NADH dehydrogenase (quinone) activity	16	477	39	26245	1.3e-15	3.1e-14	Sb01g048410.1	Sb01g037220.1	Sb03g020210.1	Sb01g044350.1	Sb03g033090.1	Sb03g020190.1	Sb01g010210.1	Sb02g006530.1	Sb09g005180.1	Sb08g020770.1	Sb01g038290.1	Sb03g020185.1	Sb03g020200.1	Sb09g026580.1	Sb02g037780.1	Sb10g008595.1
GO:0008137	F	NADH dehydrogenase (ubiquinone) activity	16	477	39	26245	1.3e-15	3.1e-14	Sb01g048410.1	Sb01g037220.1	Sb03g020210.1	Sb01g044350.1	Sb03g033090.1	Sb03g020190.1	Sb01g010210.1	Sb02g006530.1	Sb09g005180.1	Sb08g020770.1	Sb01g038290.1	Sb03g020185.1	Sb03g020200.1	Sb09g026580.1	Sb02g037780.1	Sb10g008595.1
GO:0022857	F	transmembrane transporter activity	74	477	1417	26245	1.3e-15	3.1e-14	Sb03g026290.1	Sb08g003963.1	Sb01g040970.1	Sb02g035880.1	Sb02g010770.1	Sb10g025470.1	Sb04g005710.1	Sb03g038990.1	Sb05g002090.1	Sb10g002940.1	Sb04g027810.1	Sb06g030400.1	Sb03g027470.1	Sb10g005500.1	Sb01g010010.1	Sb10g009880.1	Sb01g011610.1	Sb09g026610.1	Sb10g001780.1	Sb08g019790.1	Sb02g006170.1	Sb06g027500.1	Sb03g046720.1	Sb02g006120.1	Sb03g031470.1	Sb03g040260.1	Sb08g023070.1	Sb01g042930.1	Sb09g027790.2	Sb01g050620.1	Sb04g037430.1	Sb03g026990.1	Sb02g039590.1	Sb07g028610.1	Sb01g048440.1	Sb04g005040.1	Sb01g039270.1	Sb09g022430.1	Sb07g023320.1	Sb09g030620.1	Sb03g030060.1
GO:0043169	F	cation binding	161	477	4835	26245	2.3e-15	5.3e-14	Sb03g025720.1	Sb01g027420.1	Sb02g023310.1	Sb02g003730.1	Sb07g000590.1	Sb01g010280.1	Sb05g007470.1	Sb05g008760.1	Sb10g009880.1	Sb03g033090.1	Sb01g011080.1	Sb08g004910.1	Sb08g008360.1	Sb04g020730.1	Sb01g050620.1	Sb01g010360.1	Sb02g024870.1	Sb04g034340.1	Sb01g012240.1	Sb03g011930.1	Sb04g036040.1	Sb04g036230.1	Sb09g021310.1	Sb09g027223.1	Sb01g009550.1	Sb10g009370.1	Sb09g021610.1	Sb03g036040.1	Sb06g034080.1	Sb03g037630.1	Sb01g013470.1	Sb09g022320.1	Sb08g004380.1	Sb09g022760.1	Sb01g046360.1	Sb04g032090.1	Sb01g010210.1	Sb10g025470.1	Sb04g005710.1	Sb09g003950.1	Sb07g028830.1
GO:0043167	F	ion binding	161	477	4862	26245	3.8e-15	8.5e-14	Sb03g025720.1	Sb01g027420.1	Sb02g023310.1	Sb02g003730.1	Sb07g000590.1	Sb01g010280.1	Sb05g007470.1	Sb05g008760.1	Sb10g009880.1	Sb03g033090.1	Sb01g011080.1	Sb08g004910.1	Sb08g008360.1	Sb04g020730.1	Sb01g050620.1	Sb01g010360.1	Sb02g024870.1	Sb04g034340.1	Sb01g012240.1	Sb03g011930.1	Sb04g036040.1	Sb04g036230.1	Sb09g021310.1	Sb09g027223.1	Sb01g009550.1	Sb10g009370.1	Sb09g021610.1	Sb03g036040.1	Sb06g034080.1	Sb03g037630.1	Sb01g013470.1	Sb09g022320.1	Sb08g004380.1	Sb09g022760.1	Sb01g046360.1	Sb04g032090.1	Sb01g010210.1	Sb10g025470.1	Sb04g005710.1	Sb09g003950.1	Sb07g028830.1
GO:0001727	F	lipid kinase activity	15	477	34	26245	4.3e-15	9.6e-14	Sb10g009370.1	Sb08g001115.1	Sb01g035000.1	Sb06g034080.1	Sb01g033120.1	Sb01g010710.1	Sb02g041770.1	Sb07g000590.1	Sb05g009420.1	Sb02g024300.1	Sb01g010410.1	Sb05g002690.1	Sb03g041400.1	Sb07g020930.1	Sb07g022110.1
GO:0016776	F	phosphotransferase activity, phosphate group as acceptor	15	477	36	26245	8.5e-15	1.8e-13	Sb02g040820.1	Sb01g028830.1	Sb04g034900.1	Sb03g029120.1	Sb05g006625.1	Sb08g017600.1	Sb03g046940.1	Sb08g008360.1	Sb01g048360.1	Sb07g000980.1	Sb07g028830.1	Sb02g033710.1	Sb06g000495.1	Sb04g023350.1	Sb08g008400.1
GO:0016307	F	phosphatidylinositol phosphate kinase activity	13	477	22	26245	1.6e-14	3.5e-13	Sb10g009370.1	Sb08g001115.1	Sb01g035000.1	Sb06g034080.1	Sb01g033120.1	Sb01g010710.1	Sb02g041770.1	Sb07g000590.1	Sb02g024300.1	Sb05g002690.1	Sb03g041400.1	Sb07g020930.1	Sb07g022110.1
GO:0008374	F	O-acyltransferase activity	21	477	117	26245	6.2e-14	1.3e-12	Sb01g044050.1	Sb05g026580.1	Sb03g028780.1	Sb10g022270.1	Sb01g027910.1	Sb03g036470.1	Sb08g016610.1	Sb09g006110.1	Sb09g026560.1	Sb01g002490.1	Sb04g031990.1	Sb01g048040.1	Sb03g040260.1	Sb02g035260.1	Sb03g009610.1	Sb03g012330.1	Sb05g025420.1	Sb03g033120.1	Sb09g022430.1	Sb09g024780.1	Sb02g026010.1
GO:0016817	F	hydrolase activity, acting on acid anhydrides	68	477	1345	26245	9.3e-14	1.9e-12	Sb03g026290.1	Sb02g010770.1	Sb01g040970.1	Sb02g035880.1	Sb02g005440.1	Sb08g008360.1	Sb04g005710.1	Sb03g038990.1	Sb01g042930.1	Sb04g027810.1	Sb06g030400.1	Sb01g012360.1	Sb03g027470.1	Sb10g005500.1	Sb09g001530.1	Sb10g009880.1	Sb03g029120.1	Sb01g011610.1	Sb09g026610.1	Sb10g001780.1	Sb09g021610.1	Sb06g027500.1	Sb01g034030.1	Sb03g046720.1	Sb03g031470.1	Sb08g023070.1	Sb10g025470.1	Sb01g050620.1	Sb04g037430.1	Sb03g026990.1	Sb01g022340.1	Sb02g006170.1	Sb01g048440.1	Sb04g034340.1	Sb08g002160.1	Sb04g005040.1	Sb01g039270.1	Sb07g023320.1	Sb09g030620.1	Sb02g042380.1	Sb04g036040.1
GO:0016462	F	pyrophosphatase activity	66	477	1284	26245	1.1e-13	2.2e-12	Sb03g026290.1	Sb02g010770.1	Sb01g040970.1	Sb02g035880.1	Sb02g005440.1	Sb08g008360.1	Sb04g005710.1	Sb03g038990.1	Sb04g027810.1	Sb06g030400.1	Sb01g012360.1	Sb03g027470.1	Sb10g005500.1	Sb09g001530.1	Sb10g009880.1	Sb03g029120.1	Sb01g011610.1	Sb09g026610.1	Sb10g001780.1	Sb09g021610.1	Sb06g027500.1	Sb01g034030.1	Sb03g046720.1	Sb03g031470.1	Sb08g023070.1	Sb10g025470.1	Sb01g050620.1	Sb04g037430.1	Sb03g026990.1	Sb01g022340.1	Sb02g006170.1	Sb01g048440.1	Sb04g034340.1	Sb08g002160.1	Sb04g005040.1	Sb01g042930.1	Sb07g023320.1	Sb09g030620.1	Sb02g042380.1	Sb04g036040.1	Sb04g036230.1
GO:0031420	F	alkali metal ion binding	15	477	45	26245	1.2e-13	2.4e-12	Sb01g028470.1	Sb03g011130.1	Sb02g002640.1	Sb01g012240.1	Sb02g004550.1	Sb03g011930.1	Sb01g006320.1	Sb01g015510.1	Sb06g032940.1	Sb01g036690.1	Sb03g030110.1	Sb05g008760.1	Sb05g002900.1	Sb01g005200.1	Sb09g002840.1
GO:0016651	F	oxidoreductase activity, acting on NADH or NADPH	24	477	171	26245	1.2e-13	2.4e-12	Sb03g020210.1	Sb03g020190.1	Sb01g010210.1	Sb08g020770.1	Sb10g012990.1	Sb09g026580.1	Sb02g037780.1	Sb01g037220.1	Sb03g033090.1	Sb02g006530.1	Sb05g021680.1	Sb04g037200.1	Sb09g005180.1	Sb10g030030.1	Sb02g032065.1	Sb01g038290.1	Sb03g020200.1	Sb10g008595.1	Sb01g044350.1	Sb01g048410.1	Sb07g004130.1	Sb04g030050.1	Sb03g020185.1	Sb03g018290.1
GO:0016818	F	hydrolase activity, acting on acid anhydrides, in phosphorus-containing anhydrides	66	477	1307	26245	2.4e-13	4.6e-12	Sb03g026290.1	Sb02g010770.1	Sb01g040970.1	Sb02g035880.1	Sb02g005440.1	Sb08g008360.1	Sb04g005710.1	Sb03g038990.1	Sb04g027810.1	Sb06g030400.1	Sb01g012360.1	Sb03g027470.1	Sb10g005500.1	Sb09g001530.1	Sb10g009880.1	Sb03g029120.1	Sb01g011610.1	Sb09g026610.1	Sb10g001780.1	Sb09g021610.1	Sb06g027500.1	Sb01g034030.1	Sb03g046720.1	Sb03g031470.1	Sb08g023070.1	Sb10g025470.1	Sb01g050620.1	Sb04g037430.1	Sb03g026990.1	Sb01g022340.1	Sb02g006170.1	Sb01g048440.1	Sb04g034340.1	Sb08g002160.1	Sb04g005040.1	Sb01g042930.1	Sb07g023320.1	Sb09g030620.1	Sb02g042380.1	Sb04g036040.1	Sb04g036230.1
GO:0016411	F	acylglycerol O-acyltransferase activity	13	477	32	26245	6.9e-13	1.3e-11	Sb05g026580.1	Sb03g028780.1	Sb03g036470.1	Sb08g016610.1	Sb09g006110.1	Sb01g002490.1	Sb03g040260.1	Sb10g022270.1	Sb03g009610.1	Sb03g012330.1	Sb05g025420.1	Sb09g022430.1	Sb09g024780.1
GO:0030955	F	potassium ion binding	14	477	42	26245	8.1e-13	1.5e-11	Sb01g028470.1	Sb03g011130.1	Sb02g002640.1	Sb01g012240.1	Sb02g004550.1	Sb03g011930.1	Sb01g006320.1	Sb06g032940.1	Sb01g036690.1	Sb03g030110.1	Sb05g008760.1	Sb05g002900.1	Sb01g005200.1	Sb09g002840.1
GO:0016655	F	oxidoreductase activity, acting on NADH or NADPH, quinone or similar compound as acceptor	17	477	77	26245	8.5e-13	1.5e-11	Sb01g048410.1	Sb01g037220.1	Sb03g020210.1	Sb01g044350.1	Sb03g033090.1	Sb03g020190.1	Sb01g010210.1	Sb02g006530.1	Sb09g005180.1	Sb08g020770.1	Sb02g032065.1	Sb01g038290.1	Sb03g020185.1	Sb03g020200.1	Sb09g026580.1	Sb02g037780.1	Sb10g008595.1
GO:0019842	F	vitamin binding	27	477	249	26245	9.9e-13	1.8e-11	Sb06g001610.1	Sb06g026160.1	Sb03g003070.1	Sb01g034130.1	Sb02g003520.1	Sb02g026280.1	Sb06g016480.1	Sb09g003800.1	Sb01g042800.1	Sb09g003790.1	Sb10g005100.1	Sb05g025240.1	Sb01g009450.1	Sb08g000600.1	Sb01g035260.1	Sb10g003480.1	Sb03g026220.1	Sb05g021610.1	Sb03g009260.1	Sb04g034520.1	Sb01g017060.1	Sb04g007900.1	Sb01g023050.1	Sb02g006530.1	Sb05g021600.1	Sb03g037860.1	Sb09g018800.1
GO:0003841	F	1-acylglycerol-3-phosphate O-acyltransferase activity	11	477	23	26245	1e-11	1.8e-10	Sb05g026580.1	Sb03g028780.1	Sb03g036470.1	Sb08g016610.1	Sb01g002490.1	Sb03g040260.1	Sb03g009610.1	Sb03g012330.1	Sb05g025420.1	Sb09g022430.1	Sb09g024780.1
GO:0016308	F	1-phosphatidylinositol-4-phosphate 5-kinase activity	10	477	16	26245	1.2e-11	2.1e-10	Sb10g009370.1	Sb08g001115.1	Sb01g035000.1	Sb01g033120.1	Sb01g010710.1	Sb02g041770.1	Sb02g024300.1	Sb05g002690.1	Sb07g020930.1	Sb07g022110.1
GO:0005215	F	transporter activity	80	477	1944	26245	1.4e-11	2.3e-10	Sb03g026290.1	Sb08g003963.1	Sb01g040970.1	Sb02g035880.1	Sb02g010770.1	Sb10g025470.1	Sb04g005710.1	Sb03g038990.1	Sb05g002090.1	Sb10g002940.1	Sb04g027810.1	Sb06g030400.1	Sb03g027470.1	Sb10g005500.1	Sb01g010010.1	Sb10g009880.1	Sb01g011610.1	Sb09g026610.1	Sb02g006530.1	Sb10g001780.1	Sb08g019790.1	Sb02g006170.1	Sb06g027500.1	Sb03g046720.1	Sb02g006120.1	Sb03g031470.1	Sb03g040260.1	Sb08g023070.1	Sb01g042930.1	Sb09g027790.2	Sb01g050620.1	Sb04g037430.1	Sb03g030060.1	Sb03g026990.1	Sb02g039590.1	Sb07g028610.1	Sb01g048440.1	Sb09g018800.1	Sb01g035260.1	Sb01g039270.1	Sb04g005040.1
GO:0019201	F	nucleotide kinase activity	11	477	24	26245	1.5e-11	2.5e-10	Sb02g040820.1	Sb04g034900.1	Sb03g029120.1	Sb05g006625.1	Sb03g046940.1	Sb08g008360.1	Sb01g048360.1	Sb07g000980.1	Sb07g028830.1	Sb06g000495.1	Sb08g008400.1
GO:0004743	F	pyruvate kinase activity	10	477	17	26245	1.9e-11	3.2e-10	Sb01g028470.1	Sb03g011130.1	Sb01g012240.1	Sb02g004550.1	Sb06g032940.1	Sb01g036690.1	Sb03g030110.1	Sb05g008760.1	Sb05g002900.1	Sb01g005200.1
GO:0022804	F	active transmembrane transporter activity	50	477	927	26245	2.8e-11	4.6e-10	Sb03g026290.1	Sb02g010770.1	Sb02g035880.1	Sb02g005440.1	Sb10g025470.1	Sb04g005710.1	Sb04g027810.1	Sb06g030400.1	Sb03g027470.1	Sb10g005500.1	Sb10g009880.1	Sb01g011610.1	Sb09g026610.1	Sb10g001780.1	Sb06g027500.1	Sb03g046720.1	Sb03g031470.1	Sb08g023070.1	Sb01g042930.1	Sb01g050620.1	Sb04g037430.1	Sb03g026990.1	Sb02g006170.1	Sb01g048440.1	Sb04g005040.1	Sb07g023320.1	Sb09g030620.1	Sb04g036040.1	Sb04g036230.1	Sb03g001360.1	Sb09g004450.1	Sb05g004510.1	Sb06g031240.1	Sb10g026440.1	Sb03g027540.1	Sb02g042380.1	Sb08g004390.1	Sb08g004380.1	Sb07g007610.1	Sb04g030280.1	Sb03g030060.1
GO:0016676	F	oxidoreductase activity, acting on heme group of donors, oxygen as acceptor	10	477	19	26245	4.4e-11	6.8e-10	Sb02g039590.1	Sb01g010010.1	Sb07g028610.1	Sb09g004850.1	Sb10g002940.1	Sb03g027710.1	Sb04g025700.1	Sb09g022400.1	Sb01g045820.1	Sb01g006750.1
GO:0016675	F	oxidoreductase activity, acting on heme group of donors	10	477	19	26245	4.4e-11	6.8e-10	Sb02g039590.1	Sb01g010010.1	Sb07g028610.1	Sb09g004850.1	Sb10g002940.1	Sb03g027710.1	Sb04g025700.1	Sb09g022400.1	Sb01g045820.1	Sb01g006750.1
GO:0015002	F	heme-copper terminal oxidase activity	10	477	19	26245	4.4e-11	6.8e-10	Sb02g039590.1	Sb01g010010.1	Sb07g028610.1	Sb09g004850.1	Sb10g002940.1	Sb03g027710.1	Sb04g025700.1	Sb09g022400.1	Sb01g045820.1	Sb01g006750.1
GO:0004129	F	cytochrome-c oxidase activity	10	477	19	26245	4.4e-11	6.8e-10	Sb02g039590.1	Sb01g010010.1	Sb07g028610.1	Sb09g004850.1	Sb10g002940.1	Sb03g027710.1	Sb04g025700.1	Sb09g022400.1	Sb01g045820.1	Sb01g006750.1
GO:0017111	F	nucleoside-triphosphatase activity	57	477	1244	26245	4.2e-10	6.5e-09	Sb03g026290.1	Sb02g010770.1	Sb01g040970.1	Sb02g035880.1	Sb02g005440.1	Sb08g008360.1	Sb04g005710.1	Sb03g038990.1	Sb04g027810.1	Sb06g030400.1	Sb03g027470.1	Sb10g005500.1	Sb10g009880.1	Sb03g029120.1	Sb01g011610.1	Sb09g026610.1	Sb10g001780.1	Sb06g027500.1	Sb03g046720.1	Sb03g031470.1	Sb08g023070.1	Sb10g025470.1	Sb01g050620.1	Sb04g037430.1	Sb03g026990.1	Sb02g006170.1	Sb01g048440.1	Sb04g005040.1	Sb01g042930.1	Sb07g023320.1	Sb09g030620.1	Sb04g036040.1	Sb04g036230.1	Sb03g001360.1	Sb09g004450.1	Sb05g004510.1	Sb06g031240.1	Sb10g026440.1	Sb03g027540.1	Sb02g042380.1	Sb08g004390.1
GO:0070279	F	vitamin B6 binding	19	477	163	26245	7.9e-10	1.2e-08	Sb02g003520.1	Sb01g009450.1	Sb06g001610.1	Sb08g000600.1	Sb10g003480.1	Sb06g016480.1	Sb04g007900.1	Sb06g026160.1	Sb01g023050.1	Sb03g003070.1	Sb03g026220.1	Sb05g021600.1	Sb03g037860.1	Sb01g017060.1	Sb03g009260.1	Sb10g005100.1	Sb01g034130.1	Sb05g021610.1	Sb01g042800.1
GO:0030170	F	pyridoxal phosphate binding	19	477	163	26245	7.9e-10	1.2e-08	Sb02g003520.1	Sb01g009450.1	Sb06g001610.1	Sb08g000600.1	Sb10g003480.1	Sb06g016480.1	Sb04g007900.1	Sb06g026160.1	Sb01g023050.1	Sb03g003070.1	Sb03g026220.1	Sb05g021600.1	Sb03g037860.1	Sb01g017060.1	Sb03g009260.1	Sb10g005100.1	Sb01g034130.1	Sb05g021610.1	Sb01g042800.1
GO:0019206	F	nucleoside kinase activity	9	477	22	26245	2.4e-09	3.6e-08	Sb06g022730.1	Sb02g040820.1	Sb04g034900.1	Sb03g029120.1	Sb07g026320.1	Sb02g029240.1	Sb07g028830.1	Sb06g000495.1	Sb01g031430.1
GO:0016763	F	transferase activity, transferring pentosyl groups	14	477	88	26245	3.9e-09	5.7e-08	Sb03g041300.1	Sb07g026320.1	Sb08g019790.1	Sb09g005630.1	Sb02g032270.1	Sb04g025930.1	Sb06g021810.1	Sb02g029240.1	Sb06g016780.1	Sb09g022320.1	Sb01g002020.1	Sb09g021310.1	Sb03g045930.1	Sb03g045940.1
GO:0016810	F	hydrolase activity, acting on carbon-nitrogen (but not peptide) bonds	18	477	161	26245	4e-09	5.8e-08	Sb03g034450.1	Sb06g033160.1	Sb03g035540.1	Sb08g002160.1	Sb02g009640.1	Sb01g033540.1	Sb03g037550.1	Sb09g016850.1	Sb06g016970.1	Sb02g001020.1	Sb02g043940.1	Sb03g031530.1	Sb10g026590.1	Sb06g028370.1	Sb02g033430.1	Sb04g003180.1	Sb07g006010.1	Sb03g032720.1
GO:0003887	F	DNA-directed DNA polymerase activity	10	477	38	26245	1.1e-08	1.5e-07	Sb03g041040.1	Sb01g048590.1	Sb07g004810.1	Sb02g030140.1	Sb05g005680.1	Sb06g030120.1	Sb04g020730.1	Sb10g009040.1	Sb04g004200.1	Sb07g022680.1
GO:0004818	F	glutamate-tRNA ligase activity	6	477	6	26245	2.6e-08	3.7e-07	Sb07g025100.1	Sb01g019490.1	Sb07g004420.1	Sb09g023590.1	Sb04g001710.1	Sb01g047560.1
GO:0004124	F	cysteine synthase activity	7	477	13	26245	3.5e-08	4.8e-07	Sb06g001610.1	Sb10g003480.1	Sb06g016480.1	Sb04g007900.1	Sb03g037860.1	Sb03g009260.1	Sb01g042800.1
GO:0004427	F	inorganic diphosphatase activity	9	477	32	26245	3.6e-08	4.9e-07	Sb01g022340.1	Sb10g009880.1	Sb04g034340.1	Sb04g005710.1	Sb09g001530.1	Sb03g013530.1	Sb04g036230.1	Sb09g004450.1	Sb09g021610.1
GO:0051766	F	inositol trisphosphate kinase activity	6	477	7	26245	4.8e-08	6.5e-07	Sb01g027420.1	Sb01g042010.1	Sb01g028090.1	Sb04g021290.1	Sb04g017450.1	Sb01g009550.1
GO:0048037	F	cofactor binding	39	477	792	26245	4.9e-08	6.5e-07	Sb06g024610.1	Sb03g020210.1	Sb06g001610.1	Sb03g020190.1	Sb04g007900.1	Sb06g026160.1	Sb10g012990.1	Sb03g003070.1	Sb01g007370.1	Sb01g034130.1	Sb02g003520.1	Sb02g006530.1	Sb06g016480.1	Sb05g021680.1	Sb04g037200.1	Sb01g042800.1	Sb10g005100.1	Sb08g020770.1	Sb01g009450.1	Sb09g018800.1	Sb08g000600.1	Sb01g035260.1	Sb10g003480.1	Sb03g026220.1	Sb05g021610.1	Sb02g032065.1	Sb03g020200.1	Sb03g009260.1	Sb04g000580.1	Sb01g017060.1	Sb04g030050.1	Sb09g019100.1	Sb01g023050.1	Sb03g020185.1	Sb05g021600.1	Sb03g037860.1	Sb01g006490.1	Sb01g019280.1	Sb02g019450.1
GO:0016846	F	carbon-sulfur lyase activity	11	477	60	26245	5.1e-08	6.7e-07	Sb02g003520.1	Sb01g009450.1	Sb06g001610.1	Sb08g000600.1	Sb01g017060.1	Sb06g026160.1	Sb05g021610.1	Sb03g003070.1	Sb05g021600.1	Sb03g026220.1	Sb10g005100.1
GO:0016491	F	oxidoreductase activity	80	477	2349	26245	6e-08	7.8e-07	Sb03g029570.1	Sb06g024610.1	Sb03g020210.1	Sb01g046360.1	Sb03g020190.1	Sb08g003963.1	Sb05g005710.1	Sb05g005720.1	Sb09g022400.1	Sb01g006320.1	Sb05g002090.1	Sb10g002940.1	Sb10g012990.1	Sb05g005470.1	Sb10g009290.1	Sb09g026580.1	Sb10g022640.1	Sb01g007370.1	Sb05g016730.1	Sb04g028610.1	Sb04g033420.1	Sb06g021460.1	Sb03g026000.1	Sb01g037220.1	Sb02g037780.1	Sb03g033090.1	Sb02g002640.1	Sb02g026280.1	Sb04g000590.1	Sb01g010210.1	Sb05g021680.1	Sb09g003800.1	Sb04g037200.1	Sb02g006530.1	Sb01g010010.1	Sb02g023310.1	Sb09g003790.1	Sb03g018290.1	Sb01g006750.1	Sb09g018800.1	Sb01g048410.1
GO:0051765	F	inositol tetrakisphosphate kinase activity	6	477	9	26245	1.4e-07	1.8e-06	Sb01g027420.1	Sb01g042010.1	Sb01g028090.1	Sb04g021290.1	Sb04g017450.1	Sb01g009550.1
GO:0016847	F	1-aminocyclopropane-1-carboxylate synthase activity	8	477	30	26245	3e-07	3.8e-06	Sb02g003520.1	Sb01g009450.1	Sb08g000600.1	Sb03g026220.1	Sb06g026160.1	Sb05g021610.1	Sb03g003070.1	Sb05g021600.1
GO:0004020	F	adenylylsulfate kinase activity	5	477	5	26245	4.2e-07	5.2e-06	Sb01g008450.1	Sb05g025240.1	Sb01g043710.1	Sb06g000880.1	Sb02g037100.1
GO:0035250	F	UDP-galactosyltransferase activity	7	477	21	26245	4.7e-07	5.9e-06	Sb06g016250.1	Sb01g039910.1	Sb05g003730.1	Sb04g036240.1	Sb04g022040.1	Sb07g027910.1	Sb02g025070.1
GO:0016884	F	carbon-nitrogen ligase activity, with glutamine as amido-N-donor	8	477	34	26245	6.7e-07	8.3e-06	Sb05g020870.1	Sb02g009640.1	Sb03g025720.1	Sb01g010140.1	Sb04g030390.1	Sb06g030390.1	Sb06g033930.1	Sb06g031310.1
GO:0004017	F	adenylate kinase activity	6	477	13	26245	7e-07	8.5e-06	Sb03g029120.1	Sb08g008360.1	Sb01g048360.1	Sb07g000980.1	Sb06g000495.1	Sb08g008400.1
GO:0047325	F	inositol tetrakisphosphate 1-kinase activity	5	477	6	26245	7.5e-07	8.8e-06	Sb01g042010.1	Sb01g009550.1	Sb01g028090.1	Sb01g027420.1	Sb04g017450.1
GO:0004121	F	cystathionine beta-lyase activity	5	477	6	26245	7.5e-07	8.8e-06	Sb03g026220.1	Sb10g005100.1	Sb05g021600.1	Sb08g000600.1	Sb05g021610.1
GO:0035300	F	inositol-1,3,4-trisphosphate 5	6-kinase activity	5	477	6	26245	7.5e-07	8.8e-06	Sb01g042010.1	Sb01g009550.1	Sb01g028090.1	Sb01g027420.1	Sb04g017450.1
GO:0030060	F	L-malate dehydrogenase activity	6	477	14	26245	9.8e-07	1.1e-05	Sb03g029570.1	Sb06g024610.1	Sb02g040190.1	Sb08g022770.1	Sb09g029240.1	Sb01g019280.1
GO:0031406	F	carboxylic acid binding	15	477	166	26245	9.9e-07	1.1e-05	Sb05g025240.1	Sb02g009570.1	Sb09g018800.1	Sb01g035260.1	Sb02g026280.1	Sb03g037550.1	Sb09g006110.1	Sb09g003800.1	Sb01g001140.1	Sb02g006530.1	Sb04g034520.1	Sb10g022270.1	Sb09g003790.1	Sb03g044650.1	Sb02g019450.1
GO:0009041	F	uridylate kinase activity	5	477	7	26245	1.3e-06	1.4e-05	Sb02g040820.1	Sb04g034900.1	Sb06g000495.1	Sb03g046940.1	Sb07g028830.1
GO:0004434	F	inositol or phosphatidylinositol phosphodiesterase activity	5	477	8	26245	2e-06	2.2e-05	Sb09g002320.1	Sb08g000360.1	Sb05g001610.1	Sb02g044010.1	Sb01g038540.1
GO:0009815	F	1-aminocyclopropane-1-carboxylate oxidase activity	5	477	8	26245	2e-06	2.2e-05	Sb02g026280.1	Sb04g034520.1	Sb09g003790.1	Sb09g003800.1	Sb10g022640.1
GO:0004815	F	aspartate-tRNA ligase activity	5	477	8	26245	2e-06	2.2e-05	Sb04g003180.1	Sb02g033440.1	Sb03g005710.1	Sb01g010060.1	Sb01g039570.1
GO:0004435	F	phosphoinositide phospholipase C activity	5	477	8	26245	2e-06	2.2e-05	Sb09g002320.1	Sb08g000360.1	Sb05g001610.1	Sb02g044010.1	Sb01g038540.1
GO:0016301	F	kinase activity	70	477	2152	26245	2.3e-06	2.5e-05	Sb02g040820.1	Sb03g011130.1	Sb02g037100.1	Sb07g003680.1	Sb06g032260.1	Sb08g008360.1	Sb01g027420.1	Sb06g030600.1	Sb03g046360.1	Sb07g028830.1	Sb04g021290.1	Sb09g000560.1	Sb07g000590.1	Sb01g033120.1	Sb05g002900.1	Sb01g010710.1	Sb02g033710.1	Sb05g008760.1	Sb01g010410.1	Sb01g028470.1	Sb03g029120.1	Sb05g006625.1	Sb01g043710.1	Sb03g046940.1	Sb05g025240.1	Sb02g004550.1	Sb01g001140.1	Sb08g017600.1	Sb02g024300.1	Sb10g005100.1	Sb09g019130.1	Sb01g031430.1	Sb01g032250.1	Sb01g028830.1	Sb06g022730.1	Sb05g019520.1	Sb01g012240.1	Sb01g008450.1	Sb01g042010.1	Sb02g041770.1	Sb07g000980.1
GO:0009678	F	hydrogen-translocating pyrophosphatase activity	5	477	9	26245	3.1e-06	3.3e-05	Sb03g013530.1	Sb10g009880.1	Sb04g005710.1	Sb09g004450.1	Sb04g036230.1
GO:0004831	F	tyrosine-tRNA ligase activity	5	477	9	26245	3.1e-06	3.3e-05	Sb06g018698.1	Sb06g018696.1	Sb06g018870.1	Sb04g028145.1	Sb04g028140.1
GO:0048038	F	quinone binding	6	477	20	26245	5.3e-06	5.6e-05	Sb03g020210.1	Sb03g020190.1	Sb08g020770.1	Sb02g032065.1	Sb03g020185.1	Sb03g020200.1
GO:0008415	F	acyltransferase activity	23	477	420	26245	5.8e-06	6.1e-05	Sb06g024610.1	Sb05g026580.1	Sb03g036470.1	Sb04g031990.1	Sb01g048040.1	Sb02g026010.1	Sb10g022270.1	Sb05g025420.1	Sb03g033120.1	Sb09g006110.1	Sb03g040260.1	Sb02g035260.1	Sb09g024780.1	Sb03g028780.1	Sb09g022430.1	Sb01g044050.1	Sb01g027910.1	Sb03g009610.1	Sb08g016610.1	Sb09g026560.1	Sb01g002490.1	Sb03g012330.1	Sb01g019280.1
GO:0070547	F	L-tyrosine aminotransferase activity	5	477	11	26245	6.6e-06	6.8e-05	Sb02g003520.1	Sb03g026220.1	Sb05g021600.1	Sb08g000600.1	Sb05g021610.1
GO:0004838	F	L-tyrosine:2-oxoglutarate aminotransferase activity	5	477	11	26245	6.6e-06	6.8e-05	Sb02g003520.1	Sb03g026220.1	Sb05g021600.1	Sb08g000600.1	Sb05g021610.1
GO:0032549	F	ribonucleoside binding	6	477	21	26245	6.7e-06	6.9e-05	Sb04g001790.1	Sb04g009491.1	Sb03g020184.1	Sb06g021120.1	Sb01g013470.1	Sb10g006995.1
GO:0003785	F	actin monomer binding	5	477	12	26245	9.2e-06	9.2e-05	Sb05g002690.1	Sb08g001115.1	Sb01g010710.1	Sb01g035000.1	Sb02g041770.1
GO:0004849	F	uridine kinase activity	5	477	12	26245	9.2e-06	9.2e-05	Sb06g000495.1	Sb04g034900.1	Sb07g026320.1	Sb02g029240.1	Sb07g028830.1
GO:0016787	F	hydrolase activity	123	477	4724	26245	1.8e-05	0.00018	Sb01g038540.1	Sb07g024380.1	Sb06g030400.1	Sb09g019100.1	Sb01g037220.1	Sb10g009880.1	Sb03g035540.1	Sb08g005200.1	Sb01g034030.1	Sb01g042930.1	Sb04g020730.1	Sb01g050620.1	Sb04g037430.1	Sb02g006090.1	Sb04g034340.1	Sb01g039270.1	Sb07g023320.1	Sb09g030620.1	Sb04g036040.1	Sb04g036230.1	Sb03g035280.1	Sb01g003870.1	Sb08g004390.1	Sb01g036510.1	Sb09g016850.1	Sb06g028370.1	Sb08g004380.1	Sb02g010770.1	Sb07g006010.1	Sb02g037830.1	Sb10g025470.1	Sb04g005710.1	Sb04g026110.1	Sb04g027810.1	Sb08g005190.1	Sb03g029120.1	Sb09g026610.1	Sb06g030120.1	Sb08g023070.1	Sb03g032720.1	Sb03g026990.1
GO:0016814	F	hydrolase activity, acting on carbon-nitrogen (but not peptide) bonds, in cyclic amidines	6	477	28	26245	2.8e-05	0.00027	Sb07g006010.1	Sb09g016850.1	Sb06g028370.1	Sb02g043940.1	Sb03g035540.1	Sb03g032720.1
GO:0008252	F	nucleotidase activity	5	477	16	26245	2.9e-05	0.00028	Sb08g005190.1	Sb04g004700.1	Sb08g005200.1	Sb01g013310.1	Sb01g015510.1
GO:0016829	F	lyase activity	26	477	570	26245	3.1e-05	0.0003	Sb06g001610.1	Sb06g026160.1	Sb03g003070.1	Sb06g023390.1	Sb01g034130.1	Sb02g003520.1	Sb06g016480.1	Sb06g021540.1	Sb01g042800.1	Sb03g045930.1	Sb10g005100.1	Sb04g025720.1	Sb01g009450.1	Sb08g000600.1	Sb10g003480.1	Sb03g026220.1	Sb05g021610.1	Sb03g009260.1	Sb03g045940.1	Sb01g017060.1	Sb04g007900.1	Sb03g002690.1	Sb01g023050.1	Sb05g021600.1	Sb03g037860.1	Sb02g025110.1
GO:0016615	F	malate dehydrogenase activity	6	477	29	26245	3.3e-05	0.00031	Sb03g029570.1	Sb06g024610.1	Sb02g040190.1	Sb08g022770.1	Sb09g029240.1	Sb01g019280.1
GO:0016681	F	oxidoreductase activity, acting on diphenols and related substances as donors, cytochrome as acceptor	5	477	17	26245	3.6e-05	0.00034	Sb08g003963.1	Sb06g014720.1	Sb05g003875.1	Sb05g002090.1	Sb02g006120.1
GO:0008121	F	ubiquinol-cytochrome-c reductase activity	5	477	17	26245	3.6e-05	0.00034	Sb08g003963.1	Sb06g014720.1	Sb05g003875.1	Sb05g002090.1	Sb02g006120.1
GO:0019202	F	amino acid kinase activity	5	477	17	26245	3.6e-05	0.00034	Sb02g009570.1	Sb03g044650.1	Sb01g001140.1	Sb03g046940.1	Sb02g019450.1
GO:0016747	F	transferase activity, transferring acyl groups other than amino-acyl groups	23	477	480	26245	4.3e-05	0.0004	Sb06g024610.1	Sb05g026580.1	Sb03g036470.1	Sb04g031990.1	Sb01g048040.1	Sb02g026010.1	Sb10g022270.1	Sb05g025420.1	Sb03g033120.1	Sb09g006110.1	Sb03g040260.1	Sb02g035260.1	Sb09g024780.1	Sb03g028780.1	Sb09g022430.1	Sb01g044050.1	Sb01g027910.1	Sb03g009610.1	Sb08g016610.1	Sb09g026560.1	Sb01g002490.1	Sb03g012330.1	Sb01g019280.1
GO:0004629	F	phospholipase C activity	5	477	19	26245	5.7e-05	0.00052	Sb09g002320.1	Sb08g000360.1	Sb05g001610.1	Sb02g044010.1	Sb01g038540.1
GO:0016746	F	transferase activity, transferring acyl groups	23	477	498	26245	7.4e-05	0.00067	Sb06g024610.1	Sb05g026580.1	Sb03g036470.1	Sb04g031990.1	Sb01g048040.1	Sb02g026010.1	Sb10g022270.1	Sb05g025420.1	Sb03g033120.1	Sb09g006110.1	Sb03g040260.1	Sb02g035260.1	Sb09g024780.1	Sb03g028780.1	Sb09g022430.1	Sb01g044050.1	Sb01g027910.1	Sb03g009610.1	Sb08g016610.1	Sb09g026560.1	Sb01g002490.1	Sb03g012330.1	Sb01g019280.1
GO:0016641	F	oxidoreductase activity, acting on the CH-NH2 group of donors, oxygen as acceptor	6	477	38	26245	0.00012	0.0011	Sb02g026280.1	Sb09g003800.1	Sb04g034520.1	Sb10g022640.1	Sb09g003790.1	Sb04g002810.1
GO:0005488	F	binding	363	477	17935	26245	0.00013	0.0012	Sb05g008760.1	Sb02g003520.1	Sb10g009880.1	Sb03g033090.1	Sb10g023580.1	Sb08g004910.1	Sb02g024870.1	Sb03g011930.1	Sb09g030620.1	Sb08g004390.1	Sb02g009570.1	Sb01g036510.1	Sb04g001250.1	Sb09g016850.1	Sb09g029240.1	Sb08g004380.1	Sb06g014720.1	Sb09g022760.1	Sb01g046360.1	Sb04g032090.1	Sb08g005640.1	Sb01g042830.1	Sb01g034130.1	Sb01g028470.1	Sb09g024040.1	Sb01g043930.1	Sb09g003790.1	Sb03g007890.1	Sb03g002450.1	Sb03g028080.1	Sb04g001710.1	Sb04g017450.1	Sb05g002690.1	Sb03g044650.1	Sb08g001880.1	Sb09g026980.1	Sb09g005690.1	Sb06g028430.1	Sb04g036990.1	Sb03g005710.1	Sb06g000880.1
GO:0019239	F	deaminase activity	5	477	24	26245	0.00015	0.0013	Sb02g043940.1	Sb09g016850.1	Sb03g035540.1	Sb03g032720.1	Sb02g041950.1
GO:0016774	F	phosphotransferase activity, carboxyl group as acceptor	5	477	25	26245	0.00017	0.0015	Sb02g009570.1	Sb03g044650.1	Sb01g001140.1	Sb03g046940.1	Sb02g019450.1
GO:0016765	F	transferase activity, transferring alkyl or aryl (other than methyl) groups	13	477	208	26245	0.00019	0.0016	Sb09g002840.1	Sb10g003480.1	Sb04g009230.1	Sb02g025980.1	Sb03g011930.1	Sb04g007900.1	Sb01g023050.1	Sb03g037860.1	Sb04g001510.1	Sb03g009260.1	Sb01g034130.1	Sb01g045820.1	Sb10g020570.1
GO:0008408	F	3'-5' exonuclease activity	7	477	61	26245	0.00021	0.0018	Sb02g003900.1	Sb04g004200.1	Sb05g005680.1	Sb06g030120.1	Sb04g020730.1	Sb04g026110.1	Sb07g004810.1
GO:0008378	F	galactosyltransferase activity	7	477	62	26245	0.00023	0.002	Sb06g016250.1	Sb01g039910.1	Sb05g003730.1	Sb04g036240.1	Sb04g022040.1	Sb07g027910.1	Sb02g025070.1
GO:0016769	F	transferase activity, transferring nitrogenous groups	8	477	85	26245	0.00026	0.0022	Sb02g003520.1	Sb01g009450.1	Sb08g000600.1	Sb03g026220.1	Sb06g026160.1	Sb05g021610.1	Sb03g003070.1	Sb05g021600.1
GO:0016597	F	amino acid binding	9	477	112	26245	0.00033	0.0028	Sb05g025240.1	Sb02g009570.1	Sb01g035260.1	Sb02g006530.1	Sb03g037550.1	Sb01g001140.1	Sb09g018800.1	Sb03g044650.1	Sb02g019450.1
GO:0043176	F	amine binding	9	477	114	26245	0.00037	0.0031	Sb05g025240.1	Sb02g009570.1	Sb01g035260.1	Sb02g006530.1	Sb03g037550.1	Sb01g001140.1	Sb09g018800.1	Sb03g044650.1	Sb02g019450.1
GO:0016638	F	oxidoreductase activity, acting on the CH-NH2 group of donors	6	477	53	26245	0.00063	0.0053	Sb02g026280.1	Sb09g003800.1	Sb04g034520.1	Sb10g022640.1	Sb09g003790.1	Sb04g002810.1
GO:0016811	F	hydrolase activity, acting on carbon-nitrogen (but not peptide) bonds, in linear amides	7	477	80	26245	0.00094	0.0078	Sb02g009640.1	Sb01g033540.1	Sb02g033430.1	Sb06g016970.1	Sb02g001020.1	Sb04g003180.1	Sb03g031530.1
GO:0016796	F	exonuclease activity, active with either ribo- or deoxyribonucleic acids and producing 5'-phosphomonoesters	5	477	39	26245	0.0011	0.0089	Sb04g004200.1	Sb02g003900.1	Sb04g020730.1	Sb05g005680.1	Sb04g026110.1
GO:0005737	C	cytoplasm	368	477	9051	26245	2.4e-79	1.8e-76	Sb03g036470.1	Sb04g009230.1	Sb10g009880.1	Sb03g033090.1	Sb08g004910.1	Sb02g024870.1	Sb01g039270.1	Sb07g023320.1	Sb09g030620.1	Sb04g004490.1	Sb08g004390.1	Sb02g009570.1	Sb01g036510.1	Sb09g016850.1	Sb02g021100.1	Sb09g029240.1	Sb08g004380.1	Sb06g014720.1	Sb01g045820.1	Sb09g022760.1	Sb01g046360.1	Sb04g032090.1	Sb04g009491.1	Sb01g042830.1	Sb01g034130.1	Sb01g028470.1	Sb09g026610.1	Sb02g032270.1	Sb01g043930.1	Sb09g006040.1	Sb03g007890.1	Sb03g026990.1	Sb07g025100.1	Sb04g001710.1	Sb01g038290.1	Sb04g017450.1	Sb05g002690.1	Sb03g044650.1	Sb08g001880.1	Sb03g004500.1	Sb09g026980.1
GO:0044444	C	cytoplasmic part	335	477	7660	26245	7.6e-75	2.8e-72	Sb03g029570.1	Sb02g040820.1	Sb03g020210.1	Sb03g025720.1	Sb09g021310.1	Sb03g036470.1	Sb09g027223.1	Sb02g003730.1	Sb03g001360.1	Sb06g032850.1	Sb01g010280.1	Sb06g030400.1	Sb04g028610.1	Sb09g019100.1	Sb01g039570.1	Sb01g010410.1	Sb05g025240.1	Sb01g037220.1	Sb10g009880.1	Sb03g033090.1	Sb08g005200.1	Sb09g029130.1	Sb06g016480.1	Sb01g019490.1	Sb02g009640.1	Sb02g006170.1	Sb02g025070.1	Sb01g011080.1	Sb01g002140.1	Sb01g036690.1	Sb08g004910.1	Sb02g023310.1	Sb05g026420.1	Sb10g005100.1	Sb01g010710.1	Sb01g015530.1	Sb05g020870.1	Sb02g024870.1	Sb06g002780.1	Sb03g028780.1	Sb01g039910.1
GO:0005739	C	mitochondrion	158	477	1853	26245	1.2e-60	3e-58	Sb03g029570.1	Sb02g023310.1	Sb09g022400.1	Sb02g003730.1	Sb07g000590.1	Sb01g037220.1	Sb10g009880.1	Sb03g033090.1	Sb06g016480.1	Sb03g005710.1	Sb01g042930.1	Sb01g015530.1	Sb05g020870.1	Sb10g000400.1	Sb03g028780.1	Sb01g039910.1	Sb01g012240.1	Sb07g023320.1	Sb01g044050.1	Sb10g030030.1	Sb03g013530.1	Sb04g036230.1	Sb10g008595.1	Sb04g004490.1	Sb03g027470.1	Sb01g028100.1	Sb10g009370.1	Sb09g026560.1	Sb06g030600.1	Sb03g037860.1	Sb08g022770.1	Sb06g014710.1	Sb09g029240.1	Sb01g045820.1	Sb08g003963.1	Sb05g026580.1	Sb06g001610.1	Sb09g026580.1	Sb01g010210.1	Sb04g030280.1	Sb04g005710.1
GO:0044424	C	intracellular part	399	477	12750	26245	2.2e-56	4.1e-54	Sb03g036470.1	Sb04g009230.1	Sb10g009880.1	Sb03g033090.1	Sb10g023580.1	Sb08g004910.1	Sb02g024870.1	Sb01g039270.1	Sb07g023320.1	Sb09g030620.1	Sb04g004490.1	Sb08g004390.1	Sb02g009570.1	Sb01g036510.1	Sb04g001250.1	Sb09g016850.1	Sb02g021100.1	Sb09g029240.1	Sb08g004380.1	Sb06g014720.1	Sb01g045820.1	Sb09g022760.1	Sb01g046360.1	Sb04g032090.1	Sb08g005640.1	Sb01g042830.1	Sb01g034130.1	Sb01g028470.1	Sb09g026610.1	Sb02g032270.1	Sb01g043930.1	Sb09g006040.1	Sb03g007890.1	Sb03g002450.1	Sb03g026990.1	Sb07g025100.1	Sb04g001710.1	Sb01g038290.1	Sb04g017450.1	Sb05g002690.1	Sb03g044650.1
GO:0005622	C	intracellular	402	477	13212	26245	1.4e-53	2.1e-51	Sb03g036470.1	Sb04g009230.1	Sb10g009880.1	Sb03g033090.1	Sb10g023580.1	Sb08g004910.1	Sb02g024870.1	Sb01g039270.1	Sb07g023320.1	Sb09g030620.1	Sb04g004490.1	Sb08g004390.1	Sb02g009570.1	Sb01g036510.1	Sb04g001250.1	Sb09g016850.1	Sb02g025070.1	Sb09g029240.1	Sb08g004380.1	Sb06g014720.1	Sb01g045820.1	Sb09g022760.1	Sb01g046360.1	Sb04g032090.1	Sb08g005640.1	Sb01g042830.1	Sb01g034130.1	Sb01g028470.1	Sb09g026610.1	Sb02g032270.1	Sb01g043930.1	Sb09g006040.1	Sb03g007890.1	Sb03g002450.1	Sb03g026990.1	Sb07g025100.1	Sb04g001710.1	Sb01g038290.1	Sb04g017450.1	Sb05g002690.1	Sb03g044650.1
GO:0043231	C	intracellular membrane-bounded organelle	336	477	10385	26245	1.3e-41	1.6e-39	Sb03g029570.1	Sb02g040820.1	Sb03g020210.1	Sb02g000210.1	Sb03g025720.1	Sb09g021310.1	Sb01g027420.1	Sb03g036470.1	Sb09g027223.1	Sb02g003730.1	Sb01g006750.1	Sb06g032850.1	Sb01g010280.1	Sb06g030400.1	Sb04g028610.1	Sb09g019100.1	Sb03g033120.1	Sb01g039570.1	Sb01g010410.1	Sb05g025240.1	Sb01g037220.1	Sb10g009880.1	Sb03g033090.1	Sb02g035880.1	Sb06g016480.1	Sb01g019490.1	Sb02g009640.1	Sb04g004200.1	Sb02g006170.1	Sb02g025070.1	Sb01g011080.1	Sb10g023580.1	Sb08g004910.1	Sb02g023310.1	Sb04g020730.1	Sb05g026420.1	Sb10g005100.1	Sb01g010710.1	Sb01g010360.1	Sb05g020870.1	Sb02g024870.1
GO:0043227	C	membrane-bounded organelle	336	477	10406	26245	2.1e-41	2.2e-39	Sb03g029570.1	Sb02g040820.1	Sb03g020210.1	Sb02g000210.1	Sb03g025720.1	Sb09g021310.1	Sb01g027420.1	Sb03g036470.1	Sb09g027223.1	Sb02g003730.1	Sb01g006750.1	Sb06g032850.1	Sb01g010280.1	Sb06g030400.1	Sb04g028610.1	Sb09g019100.1	Sb03g033120.1	Sb01g039570.1	Sb01g010410.1	Sb05g025240.1	Sb01g037220.1	Sb10g009880.1	Sb03g033090.1	Sb02g035880.1	Sb06g016480.1	Sb01g019490.1	Sb02g009640.1	Sb04g004200.1	Sb02g006170.1	Sb02g025070.1	Sb01g011080.1	Sb10g023580.1	Sb08g004910.1	Sb02g023310.1	Sb04g020730.1	Sb05g026420.1	Sb10g005100.1	Sb01g010710.1	Sb01g010360.1	Sb05g020870.1	Sb02g024870.1
GO:0043229	C	intracellular organelle	341	477	11218	26245	2.5e-36	2.3e-34	Sb03g029570.1	Sb02g040820.1	Sb03g020210.1	Sb02g000210.1	Sb03g025720.1	Sb09g021310.1	Sb01g027420.1	Sb03g036470.1	Sb09g027223.1	Sb02g003730.1	Sb01g006750.1	Sb06g032850.1	Sb01g010280.1	Sb06g030400.1	Sb04g028610.1	Sb09g019100.1	Sb03g033120.1	Sb01g039570.1	Sb01g010410.1	Sb05g025240.1	Sb01g037220.1	Sb10g009880.1	Sb03g033090.1	Sb08g005200.1	Sb02g035880.1	Sb06g016480.1	Sb01g019490.1	Sb02g009640.1	Sb04g004200.1	Sb02g006170.1	Sb02g025070.1	Sb01g011080.1	Sb10g023580.1	Sb08g004910.1	Sb02g023310.1	Sb04g020730.1	Sb05g026420.1	Sb10g005100.1	Sb01g010710.1	Sb01g010360.1	Sb05g020870.1
GO:0043226	C	organelle	341	477	11232	26245	3.4e-36	2.8e-34	Sb03g029570.1	Sb02g040820.1	Sb03g020210.1	Sb02g000210.1	Sb03g025720.1	Sb09g021310.1	Sb01g027420.1	Sb03g036470.1	Sb09g027223.1	Sb02g003730.1	Sb01g006750.1	Sb06g032850.1	Sb01g010280.1	Sb06g030400.1	Sb04g028610.1	Sb09g019100.1	Sb03g033120.1	Sb01g039570.1	Sb01g010410.1	Sb05g025240.1	Sb01g037220.1	Sb10g009880.1	Sb03g033090.1	Sb08g005200.1	Sb02g035880.1	Sb06g016480.1	Sb01g019490.1	Sb02g009640.1	Sb04g004200.1	Sb02g006170.1	Sb02g025070.1	Sb01g011080.1	Sb10g023580.1	Sb08g004910.1	Sb02g023310.1	Sb04g020730.1	Sb05g026420.1	Sb10g005100.1	Sb01g010710.1	Sb01g010360.1	Sb05g020870.1
GO:0016469	C	proton-transporting two-sector ATPase complex	38	477	109	26245	3.2e-33	2.2e-31	Sb03g026290.1	Sb02g010770.1	Sb01g040970.1	Sb02g035880.1	Sb01g042930.1	Sb03g038990.1	Sb04g027810.1	Sb06g030400.1	Sb03g027470.1	Sb09g026610.1	Sb10g001780.1	Sb06g027500.1	Sb03g031470.1	Sb04g037430.1	Sb03g026990.1	Sb02g006170.1	Sb01g039270.1	Sb07g023320.1	Sb09g030620.1	Sb04g030280.1	Sb02g033950.1	Sb03g001360.1	Sb05g004510.1	Sb10g026440.1	Sb03g027540.1	Sb02g042380.1	Sb08g004390.1	Sb08g004380.1	Sb04g005040.1	Sb03g017610.1	Sb08g001880.1	Sb04g037920.1	Sb03g030060.1	Sb07g004550.1	Sb09g027790.2	Sb09g027790.1	Sb03g020222.1	Sb03g033080.1
GO:0044455	C	mitochondrial membrane part	42	477	151	26245	3e-33	2.2e-31	Sb08g003963.1	Sb02g010770.1	Sb02g023310.1	Sb05g002090.1	Sb09g026580.1	Sb02g037780.1	Sb01g037220.1	Sb03g027470.1	Sb03g033090.1	Sb09g026610.1	Sb02g006530.1	Sb01g035260.1	Sb04g037200.1	Sb03g031470.1	Sb05g003875.1	Sb03g026990.1	Sb07g028610.1	Sb09g018800.1	Sb01g010010.1	Sb09g005180.1	Sb07g023320.1	Sb01g010210.1	Sb04g025700.1	Sb01g038290.1	Sb02g033950.1	Sb03g001360.1	Sb10g008595.1	Sb09g022400.1	Sb01g044350.1	Sb02g039590.1	Sb03g018290.1	Sb04g030280.1	Sb09g004850.1	Sb07g004130.1	Sb06g014720.1	Sb02g006120.1	Sb03g030060.1	Sb01g006750.1	Sb01g006490.1	Sb03g033080.1	Sb09g027790.1
GO:0031966	C	mitochondrial membrane	58	477	381	26245	4.4e-33	2.7e-31	Sb08g003963.1	Sb08g017600.1	Sb02g010770.1	Sb08g008360.1	Sb06g030600.1	Sb01g042930.1	Sb05g002090.1	Sb10g002940.1	Sb05g005470.1	Sb09g026580.1	Sb02g037780.1	Sb01g037220.1	Sb03g029120.1	Sb03g033090.1	Sb09g026610.1	Sb02g006530.1	Sb01g010210.1	Sb04g037200.1	Sb03g031470.1	Sb01g042800.1	Sb01g010010.1	Sb02g023310.1	Sb05g003875.1	Sb01g006750.1	Sb03g026990.1	Sb01g048410.1	Sb07g028610.1	Sb08g004840.1	Sb09g018800.1	Sb01g035260.1	Sb09g005180.1	Sb07g023320.1	Sb06g014820.1	Sb04g025700.1	Sb10g030030.1	Sb01g038290.1	Sb02g033950.1	Sb03g001360.1	Sb10g026840.1	Sb10g008595.1	Sb09g022400.1
GO:0005829	C	cytosol	115	477	1740	26245	5.8e-33	3.3e-31	Sb02g040820.1	Sb04g004490.1	Sb01g010280.1	Sb07g025100.1	Sb01g038510.1	Sb03g035540.1	Sb09g029130.1	Sb06g016480.1	Sb01g019490.1	Sb01g011080.1	Sb08g004910.1	Sb04g037430.1	Sb02g024870.1	Sb06g002780.1	Sb04g034340.1	Sb01g044050.1	Sb04g034020.1	Sb09g027223.1	Sb04g006420.1	Sb05g005840.1	Sb01g017060.1	Sb09g026560.1	Sb02g043940.1	Sb03g003420.1	Sb03g037860.1	Sb01g019280.1	Sb09g022760.1	Sb06g001610.1	Sb04g032090.1	Sb10g012990.1	Sb01g042830.1	Sb01g013470.1	Sb10g022270.1	Sb08g017220.1	Sb01g043930.1	Sb09g006110.1	Sb05g021680.1	Sb09g019130.1	Sb02g041770.1	Sb05g026420.1	Sb04g025700.1
GO:0005740	C	mitochondrial envelope	60	477	419	26245	6.7e-33	3.6e-31	Sb08g003963.1	Sb08g017600.1	Sb02g010770.1	Sb08g008360.1	Sb06g030600.1	Sb01g042930.1	Sb05g002090.1	Sb10g002940.1	Sb05g005470.1	Sb09g026580.1	Sb02g037780.1	Sb01g037220.1	Sb03g029120.1	Sb03g033090.1	Sb09g026610.1	Sb02g006530.1	Sb01g048410.1	Sb01g010210.1	Sb04g037200.1	Sb03g031470.1	Sb01g042800.1	Sb01g010010.1	Sb02g023310.1	Sb05g003875.1	Sb01g006750.1	Sb03g026990.1	Sb02g024870.1	Sb07g028610.1	Sb08g004840.1	Sb09g018800.1	Sb01g035260.1	Sb09g005180.1	Sb07g023320.1	Sb06g014820.1	Sb04g025700.1	Sb10g030030.1	Sb01g038290.1	Sb02g033950.1	Sb03g001360.1	Sb10g026840.1	Sb10g008595.1
GO:0044429	C	mitochondrial part	66	477	546	26245	3.5e-32	1.7e-30	Sb03g029570.1	Sb08g003963.1	Sb08g017600.1	Sb02g010770.1	Sb08g008360.1	Sb06g030600.1	Sb01g042930.1	Sb05g002090.1	Sb10g002940.1	Sb10g012990.1	Sb05g005470.1	Sb09g026580.1	Sb02g037780.1	Sb01g037220.1	Sb03g029120.1	Sb03g033090.1	Sb09g026610.1	Sb02g006530.1	Sb01g048410.1	Sb01g010210.1	Sb05g021680.1	Sb04g037200.1	Sb03g031470.1	Sb01g042800.1	Sb01g010010.1	Sb02g023310.1	Sb05g003875.1	Sb01g006750.1	Sb03g026990.1	Sb09g018800.1	Sb02g024870.1	Sb07g028610.1	Sb08g004840.1	Sb08g022770.1	Sb01g035260.1	Sb09g005180.1	Sb07g023320.1	Sb06g014820.1	Sb04g025700.1	Sb10g030030.1	Sb01g038290.1
GO:0044464	C	cell part	422	477	16988	26245	6e-32	2.6e-30	Sb03g036470.1	Sb04g009230.1	Sb10g009880.1	Sb03g033090.1	Sb10g023580.1	Sb08g004910.1	Sb02g024870.1	Sb01g039270.1	Sb07g023320.1	Sb09g030620.1	Sb04g004490.1	Sb08g004390.1	Sb02g009570.1	Sb01g036510.1	Sb04g001250.1	Sb09g016850.1	Sb02g025070.1	Sb09g029240.1	Sb08g004380.1	Sb06g014720.1	Sb01g045820.1	Sb09g022760.1	Sb01g046360.1	Sb04g032090.1	Sb08g005640.1	Sb01g042830.1	Sb01g034130.1	Sb01g028470.1	Sb09g026610.1	Sb02g032270.1	Sb01g043930.1	Sb09g006040.1	Sb03g007890.1	Sb03g002450.1	Sb03g026990.1	Sb07g025100.1	Sb04g001710.1	Sb01g038290.1	Sb04g017450.1	Sb05g002690.1	Sb03g044650.1
GO:0005623	C	cell	422	477	16988	26245	6e-32	2.6e-30	Sb03g036470.1	Sb04g009230.1	Sb10g009880.1	Sb03g033090.1	Sb10g023580.1	Sb08g004910.1	Sb02g024870.1	Sb01g039270.1	Sb07g023320.1	Sb09g030620.1	Sb04g004490.1	Sb08g004390.1	Sb02g009570.1	Sb01g036510.1	Sb04g001250.1	Sb09g016850.1	Sb02g025070.1	Sb09g029240.1	Sb08g004380.1	Sb06g014720.1	Sb01g045820.1	Sb09g022760.1	Sb01g046360.1	Sb04g032090.1	Sb08g005640.1	Sb01g042830.1	Sb01g034130.1	Sb01g028470.1	Sb09g026610.1	Sb02g032270.1	Sb01g043930.1	Sb09g006040.1	Sb03g007890.1	Sb03g002450.1	Sb03g026990.1	Sb07g025100.1	Sb04g001710.1	Sb01g038290.1	Sb04g017450.1	Sb05g002690.1	Sb03g044650.1
GO:0055029	C	nuclear DNA-directed RNA polymerase complex	32	477	71	26245	5.5e-31	2.2e-29	Sb09g022760.1	Sb02g000210.1	Sb04g032090.1	Sb08g018130.1	Sb08g005640.1	Sb02g011150.1	Sb03g003990.1	Sb02g010660.1	Sb07g003680.1	Sb06g001670.1	Sb09g019690.1	Sb01g001330.1	Sb08g004910.1	Sb01g001420.1	Sb02g033110.1	Sb05g019520.1	Sb05g026420.1	Sb06g021120.1	Sb09g027223.1	Sb04g006420.1	Sb04g001250.1	Sb04g001790.1	Sb05g002600.1	Sb06g001360.1	Sb05g005840.1	Sb01g013470.1	Sb07g005435.1	Sb05g008640.1	Sb10g006995.1	Sb10g028590.1	Sb06g014360.1	Sb09g027230.1
GO:0000428	C	DNA-directed RNA polymerase complex	32	477	71	26245	5.5e-31	2.2e-29	Sb09g022760.1	Sb02g000210.1	Sb04g032090.1	Sb08g018130.1	Sb08g005640.1	Sb02g011150.1	Sb03g003990.1	Sb02g010660.1	Sb07g003680.1	Sb06g001670.1	Sb09g019690.1	Sb01g001330.1	Sb08g004910.1	Sb01g001420.1	Sb02g033110.1	Sb05g019520.1	Sb05g026420.1	Sb06g021120.1	Sb09g027223.1	Sb04g006420.1	Sb04g001250.1	Sb04g001790.1	Sb05g002600.1	Sb06g001360.1	Sb05g005840.1	Sb01g013470.1	Sb07g005435.1	Sb05g008640.1	Sb10g006995.1	Sb10g028590.1	Sb06g014360.1	Sb09g027230.1
GO:0030880	C	RNA polymerase complex	32	477	72	26245	7.8e-31	2.9e-29	Sb09g022760.1	Sb02g000210.1	Sb04g032090.1	Sb08g018130.1	Sb08g005640.1	Sb02g011150.1	Sb03g003990.1	Sb02g010660.1	Sb07g003680.1	Sb06g001670.1	Sb09g019690.1	Sb01g001330.1	Sb08g004910.1	Sb01g001420.1	Sb02g033110.1	Sb05g019520.1	Sb05g026420.1	Sb06g021120.1	Sb09g027223.1	Sb04g006420.1	Sb04g001250.1	Sb04g001790.1	Sb05g002600.1	Sb06g001360.1	Sb05g005840.1	Sb01g013470.1	Sb07g005435.1	Sb05g008640.1	Sb10g006995.1	Sb10g028590.1	Sb06g014360.1	Sb09g027230.1
GO:0005743	C	mitochondrial inner membrane	52	477	325	26245	1.2e-30	4.2e-29	Sb08g003963.1	Sb08g017600.1	Sb02g010770.1	Sb08g008360.1	Sb01g042930.1	Sb05g002090.1	Sb10g002940.1	Sb05g005470.1	Sb09g026580.1	Sb02g037780.1	Sb01g037220.1	Sb03g029120.1	Sb03g033090.1	Sb09g026610.1	Sb02g006530.1	Sb01g010210.1	Sb04g037200.1	Sb03g031470.1	Sb01g010010.1	Sb02g023310.1	Sb05g003875.1	Sb03g026990.1	Sb01g048410.1	Sb07g028610.1	Sb08g004840.1	Sb09g018800.1	Sb01g035260.1	Sb09g005180.1	Sb07g023320.1	Sb04g025700.1	Sb10g030030.1	Sb01g038290.1	Sb02g033950.1	Sb03g001360.1	Sb10g008595.1	Sb09g022400.1	Sb03g027470.1	Sb01g044350.1	Sb02g039590.1	Sb03g018290.1	Sb04g030280.1
GO:0009536	C	plastid	122	477	2109	26245	6.4e-30	2.1e-28	Sb03g020210.1	Sb03g025720.1	Sb02g003730.1	Sb01g010280.1	Sb05g007470.1	Sb09g019100.1	Sb05g025240.1	Sb06g016480.1	Sb03g005710.1	Sb01g011080.1	Sb04g034870.1	Sb10g005100.1	Sb10g000400.1	Sb04g034340.1	Sb01g039910.1	Sb01g012240.1	Sb01g039270.1	Sb07g023320.1	Sb01g044050.1	Sb02g032065.1	Sb04g036240.1	Sb09g021310.1	Sb02g027070.1	Sb02g009570.1	Sb09g026560.1	Sb03g020184.1	Sb06g030120.1	Sb03g037860.1	Sb02g010770.1	Sb06g001610.1	Sb02g037100.1	Sb02g037830.1	Sb08g020770.1	Sb04g009491.1	Sb02g003650.1	Sb04g027810.1	Sb08g005190.1	Sb10g022270.1	Sb01g034130.1	Sb01g028470.1	Sb04g028610.1
GO:0031967	C	organelle envelope	72	477	761	26245	6e-29	1.9e-27	Sb08g003963.1	Sb10g022270.1	Sb08g017600.1	Sb02g010770.1	Sb08g008360.1	Sb06g030600.1	Sb01g042930.1	Sb05g002090.1	Sb10g002940.1	Sb05g005470.1	Sb03g035100.1	Sb09g026580.1	Sb02g037780.1	Sb01g037220.1	Sb03g029120.1	Sb03g033090.1	Sb06g016250.1	Sb09g026610.1	Sb02g006530.1	Sb01g048410.1	Sb09g006110.1	Sb09g018800.1	Sb04g037200.1	Sb03g031470.1	Sb01g042800.1	Sb01g010010.1	Sb02g023310.1	Sb05g003875.1	Sb01g006750.1	Sb07g027910.1	Sb02g025070.1	Sb03g026990.1	Sb02g024870.1	Sb07g028610.1	Sb08g004840.1	Sb01g039910.1	Sb01g035260.1	Sb09g005180.1	Sb07g023320.1	Sb01g010210.1	Sb06g014820.1
GO:0070469	C	respiratory chain	32	477	86	26245	7.2e-29	2.2e-27	Sb08g003963.1	Sb01g010210.1	Sb02g023310.1	Sb05g002090.1	Sb09g026580.1	Sb02g037780.1	Sb01g037220.1	Sb03g033090.1	Sb02g006530.1	Sb04g037200.1	Sb05g003875.1	Sb01g006750.1	Sb01g048410.1	Sb07g028610.1	Sb09g018800.1	Sb01g035260.1	Sb09g005180.1	Sb04g025700.1	Sb10g030030.1	Sb01g038290.1	Sb10g008595.1	Sb09g022400.1	Sb01g044350.1	Sb01g028100.1	Sb02g039590.1	Sb02g006120.1	Sb09g004850.1	Sb07g004130.1	Sb06g014720.1	Sb07g024460.1	Sb01g006490.1	Sb03g018290.1
GO:0031975	C	envelope	72	477	780	26245	2.4e-28	7.2e-27	Sb08g003963.1	Sb10g022270.1	Sb08g017600.1	Sb02g010770.1	Sb08g008360.1	Sb06g030600.1	Sb01g042930.1	Sb05g002090.1	Sb10g002940.1	Sb05g005470.1	Sb03g035100.1	Sb09g026580.1	Sb02g037780.1	Sb01g037220.1	Sb03g029120.1	Sb03g033090.1	Sb06g016250.1	Sb09g026610.1	Sb02g006530.1	Sb01g048410.1	Sb09g006110.1	Sb09g018800.1	Sb04g037200.1	Sb03g031470.1	Sb01g042800.1	Sb01g010010.1	Sb02g023310.1	Sb05g003875.1	Sb01g006750.1	Sb07g027910.1	Sb02g025070.1	Sb03g026990.1	Sb02g024870.1	Sb07g028610.1	Sb08g004840.1	Sb01g039910.1	Sb01g035260.1	Sb09g005180.1	Sb07g023320.1	Sb01g010210.1	Sb06g014820.1
GO:0019866	C	organelle inner membrane	55	477	434	26245	8.4e-28	2.4e-26	Sb08g003963.1	Sb08g017600.1	Sb02g010770.1	Sb08g008360.1	Sb01g042930.1	Sb05g002090.1	Sb10g002940.1	Sb05g005470.1	Sb09g026580.1	Sb02g037780.1	Sb01g037220.1	Sb03g029120.1	Sb03g033090.1	Sb09g026610.1	Sb02g006530.1	Sb01g010210.1	Sb04g037200.1	Sb03g031470.1	Sb01g010010.1	Sb02g023310.1	Sb05g003875.1	Sb07g027910.1	Sb02g025070.1	Sb03g026990.1	Sb01g048410.1	Sb07g028610.1	Sb08g004840.1	Sb09g018800.1	Sb01g035260.1	Sb09g005180.1	Sb07g023320.1	Sb04g025700.1	Sb10g030030.1	Sb01g038290.1	Sb02g033950.1	Sb04g036240.1	Sb10g008595.1	Sb09g022400.1	Sb03g027470.1	Sb01g044350.1	Sb02g039590.1
GO:0005746	C	mitochondrial respiratory chain	28	477	70	26245	4.1e-26	1.1e-24	Sb08g003963.1	Sb01g010210.1	Sb02g023310.1	Sb05g002090.1	Sb09g026580.1	Sb02g037780.1	Sb01g037220.1	Sb03g033090.1	Sb02g006530.1	Sb04g037200.1	Sb05g003875.1	Sb03g018290.1	Sb07g028610.1	Sb09g018800.1	Sb01g035260.1	Sb09g005180.1	Sb04g025700.1	Sb01g038290.1	Sb10g008595.1	Sb09g022400.1	Sb01g044350.1	Sb02g039590.1	Sb02g006120.1	Sb09g004850.1	Sb07g004130.1	Sb06g014720.1	Sb01g006750.1	Sb01g006490.1
GO:0009507	C	chloroplast	106	477	1831	26245	8.8e-26	2.3e-24	Sb03g020210.1	Sb03g025720.1	Sb02g003730.1	Sb01g010280.1	Sb04g028610.1	Sb09g019100.1	Sb05g025240.1	Sb03g005710.1	Sb01g011080.1	Sb04g034870.1	Sb10g005100.1	Sb10g000400.1	Sb04g034340.1	Sb01g039910.1	Sb10g008780.1	Sb01g039270.1	Sb01g044050.1	Sb02g032065.1	Sb04g036240.1	Sb02g027070.1	Sb02g009570.1	Sb09g026560.1	Sb03g020184.1	Sb06g030120.1	Sb03g037860.1	Sb06g001610.1	Sb02g037100.1	Sb02g037830.1	Sb08g020770.1	Sb04g009491.1	Sb02g003650.1	Sb04g027810.1	Sb08g005190.1	Sb10g022270.1	Sb01g034130.1	Sb01g028470.1	Sb05g007470.1	Sb02g004550.1	Sb09g006110.1	Sb01g050690.1	Sb09g006040.1
GO:0043234	C	protein complex	120	477	2389	26245	3.2e-24	8.2e-23	Sb03g020210.1	Sb02g000210.1	Sb02g023310.1	Sb06g030400.1	Sb01g037220.1	Sb03g033090.1	Sb04g006420.1	Sb01g019490.1	Sb08g004910.1	Sb01g042930.1	Sb04g020730.1	Sb04g037430.1	Sb10g000400.1	Sb01g039270.1	Sb07g023320.1	Sb09g030620.1	Sb04g034020.1	Sb10g030030.1	Sb02g032065.1	Sb09g027223.1	Sb01g028100.1	Sb01g048410.1	Sb04g001250.1	Sb05g005840.1	Sb05g002600.1	Sb08g020770.1	Sb06g013790.1	Sb01g013470.1	Sb08g004380.1	Sb08g003963.1	Sb09g022760.1	Sb09g026580.1	Sb04g032090.1	Sb01g010210.1	Sb09g003950.1	Sb08g005640.1	Sb08g004390.1	Sb04g027810.1	Sb03g002690.1	Sb03g027470.1	Sb09g026610.1
GO:0031090	C	organelle membrane	98	477	1762	26245	1.5e-22	3.7e-21	Sb02g023310.1	Sb06g030600.1	Sb06g030400.1	Sb01g037220.1	Sb10g009880.1	Sb03g033090.1	Sb01g042930.1	Sb04g037430.1	Sb08g004390.1	Sb01g039910.1	Sb01g039270.1	Sb07g023320.1	Sb09g030620.1	Sb10g030030.1	Sb03g013530.1	Sb04g036230.1	Sb04g036240.1	Sb10g008595.1	Sb03g027470.1	Sb01g028100.1	Sb01g048410.1	Sb02g021100.1	Sb09g018800.1	Sb08g004380.1	Sb08g003963.1	Sb01g010210.1	Sb04g005710.1	Sb10g002940.1	Sb04g027810.1	Sb03g029120.1	Sb09g026610.1	Sb01g042800.1	Sb05g003875.1	Sb07g027910.1	Sb02g025070.1	Sb03g026990.1	Sb07g028610.1	Sb01g035260.1	Sb06g014820.1	Sb04g025700.1	Sb01g038290.1
GO:0005665	C	DNA-directed RNA polymerase II, core complex	21	477	41	26245	1.2e-21	2.8e-20	Sb09g022760.1	Sb02g000210.1	Sb07g003680.1	Sb04g001250.1	Sb05g005840.1	Sb03g003990.1	Sb08g018130.1	Sb05g002600.1	Sb09g019690.1	Sb05g019520.1	Sb01g013470.1	Sb05g026420.1	Sb07g005435.1	Sb06g001670.1	Sb08g004910.1	Sb01g001330.1	Sb10g028590.1	Sb02g011150.1	Sb06g001360.1	Sb01g001420.1	Sb02g010660.1
GO:0033176	C	proton-transporting V-type ATPase complex	19	477	29	26245	3e-21	7e-20	Sb08g004390.1	Sb02g006170.1	Sb06g030400.1	Sb03g027540.1	Sb02g035880.1	Sb04g005040.1	Sb03g030060.1	Sb10g001780.1	Sb08g001880.1	Sb09g030620.1	Sb03g026290.1	Sb06g027500.1	Sb04g037430.1	Sb07g004550.1	Sb05g004510.1	Sb10g026440.1	Sb08g004380.1	Sb04g037920.1	Sb02g042380.1
GO:0005666	C	DNA-directed RNA polymerase III complex	18	477	26	26245	1.7e-20	3.7e-19	Sb02g000210.1	Sb04g032090.1	Sb05g005840.1	Sb06g001360.1	Sb08g005640.1	Sb06g014360.1	Sb07g005435.1	Sb06g021120.1	Sb05g008640.1	Sb08g004910.1	Sb01g001330.1	Sb10g006995.1	Sb10g028590.1	Sb02g011150.1	Sb04g006420.1	Sb01g001420.1	Sb02g033110.1	Sb02g010660.1
GO:0044446	C	intracellular organelle part	170	477	4811	26245	7e-19	1.5e-17	Sb03g029570.1	Sb02g000210.1	Sb09g021310.1	Sb02g023310.1	Sb06g030600.1	Sb01g010280.1	Sb06g030400.1	Sb01g037220.1	Sb10g009880.1	Sb03g033090.1	Sb06g028430.1	Sb08g004910.1	Sb08g018130.1	Sb04g020730.1	Sb04g037430.1	Sb02g024870.1	Sb04g034340.1	Sb01g039910.1	Sb01g012240.1	Sb01g039270.1	Sb07g023320.1	Sb09g030620.1	Sb10g030030.1	Sb03g013530.1	Sb04g036230.1	Sb04g036240.1	Sb05g024500.1	Sb10g008595.1	Sb09g027223.1	Sb03g027470.1	Sb01g028100.1	Sb01g048410.1	Sb04g001250.1	Sb05g005840.1	Sb07g027910.1	Sb05g002600.1	Sb06g013790.1	Sb01g013470.1	Sb02g025070.1	Sb08g022770.1	Sb09g029240.1
GO:0044422	C	organelle part	170	477	4830	26245	1e-18	2.2e-17	Sb03g029570.1	Sb02g000210.1	Sb09g021310.1	Sb02g023310.1	Sb06g030600.1	Sb01g010280.1	Sb06g030400.1	Sb01g037220.1	Sb10g009880.1	Sb03g033090.1	Sb06g028430.1	Sb08g004910.1	Sb08g018130.1	Sb04g020730.1	Sb04g037430.1	Sb02g024870.1	Sb04g034340.1	Sb01g039910.1	Sb01g012240.1	Sb01g039270.1	Sb07g023320.1	Sb09g030620.1	Sb10g030030.1	Sb03g013530.1	Sb04g036230.1	Sb04g036240.1	Sb05g024500.1	Sb10g008595.1	Sb09g027223.1	Sb03g027470.1	Sb01g028100.1	Sb01g048410.1	Sb04g001250.1	Sb05g005840.1	Sb07g027910.1	Sb05g002600.1	Sb06g013790.1	Sb01g013470.1	Sb02g025070.1	Sb08g022770.1	Sb09g029240.1
GO:0016471	C	vacuolar proton-transporting V-type ATPase complex	16	477	26	26245	9e-18	1.9e-16	Sb08g004390.1	Sb02g006170.1	Sb06g030400.1	Sb03g027540.1	Sb02g035880.1	Sb03g030060.1	Sb08g001880.1	Sb09g030620.1	Sb03g026290.1	Sb06g027500.1	Sb04g037430.1	Sb07g004550.1	Sb05g004510.1	Sb08g004380.1	Sb04g037920.1	Sb02g042380.1
GO:0033177	C	proton-transporting two-sector ATPase complex, proton-transporting domain	16	477	27	26245	1.4e-17	2.8e-16	Sb08g004390.1	Sb02g010770.1	Sb01g040970.1	Sb09g026610.1	Sb01g039270.1	Sb10g001780.1	Sb07g023320.1	Sb03g038990.1	Sb03g026290.1	Sb03g033080.1	Sb03g017610.1	Sb05g004510.1	Sb08g004380.1	Sb03g020222.1	Sb03g027540.1	Sb03g026990.1
GO:0045259	C	proton-transporting ATP synthase complex	18	477	44	26245	2.2e-17	4.3e-16	Sb02g010770.1	Sb03g027470.1	Sb09g026610.1	Sb04g030280.1	Sb01g039270.1	Sb01g042930.1	Sb07g023320.1	Sb03g017610.1	Sb02g033950.1	Sb03g001360.1	Sb03g031470.1	Sb03g030060.1	Sb09g027790.2	Sb04g027810.1	Sb03g026990.1	Sb09g027790.1	Sb03g020222.1	Sb03g033080.1
GO:0033178	C	proton-transporting two-sector ATPase complex, catalytic domain	20	477	70	26245	1.2e-16	2.2e-15	Sb03g027470.1	Sb02g035880.1	Sb04g005040.1	Sb03g030060.1	Sb01g042930.1	Sb08g001880.1	Sb09g030620.1	Sb02g033950.1	Sb02g042380.1	Sb04g030280.1	Sb04g027810.1	Sb07g004550.1	Sb03g031470.1	Sb06g030400.1	Sb10g026440.1	Sb03g001360.1	Sb04g037430.1	Sb09g027790.1	Sb04g037920.1	Sb09g027790.2
GO:0005736	C	DNA-directed RNA polymerase I complex	14	477	20	26245	2.8e-16	5.1e-15	Sb04g001790.1	Sb04g006420.1	Sb05g005840.1	Sb08g005640.1	Sb07g005435.1	Sb05g008640.1	Sb08g004910.1	Sb09g027223.1	Sb10g028590.1	Sb02g011150.1	Sb09g027230.1	Sb01g001330.1	Sb01g001420.1	Sb02g010660.1
GO:0005753	C	mitochondrial proton-transporting ATP synthase complex	13	477	17	26245	1.4e-15	2.6e-14	Sb02g010770.1	Sb03g027470.1	Sb09g026610.1	Sb03g030060.1	Sb07g023320.1	Sb04g030280.1	Sb02g033950.1	Sb03g001360.1	Sb03g031470.1	Sb09g027790.2	Sb03g026990.1	Sb09g027790.1	Sb03g033080.1
GO:0016591	C	DNA-directed RNA polymerase II, holoenzyme	21	477	95	26245	1.7e-15	3e-14	Sb09g022760.1	Sb02g000210.1	Sb07g003680.1	Sb04g001250.1	Sb05g005840.1	Sb03g003990.1	Sb08g018130.1	Sb05g002600.1	Sb09g019690.1	Sb05g019520.1	Sb01g013470.1	Sb05g026420.1	Sb07g005435.1	Sb06g001670.1	Sb08g004910.1	Sb01g001330.1	Sb10g028590.1	Sb02g011150.1	Sb06g001360.1	Sb01g001420.1	Sb02g010660.1
GO:0045271	C	respiratory chain complex I	15	477	33	26245	3.1e-15	5.1e-14	Sb01g048410.1	Sb01g037220.1	Sb01g044350.1	Sb03g033090.1	Sb01g010210.1	Sb02g006530.1	Sb09g005180.1	Sb10g030030.1	Sb04g037200.1	Sb01g038290.1	Sb07g024460.1	Sb09g026580.1	Sb02g037780.1	Sb01g028100.1	Sb03g018290.1
GO:0030964	C	NADH dehydrogenase complex	15	477	33	26245	3.1e-15	5.1e-14	Sb01g048410.1	Sb01g037220.1	Sb01g044350.1	Sb03g033090.1	Sb01g010210.1	Sb02g006530.1	Sb09g005180.1	Sb10g030030.1	Sb04g037200.1	Sb01g038290.1	Sb07g024460.1	Sb09g026580.1	Sb02g037780.1	Sb01g028100.1	Sb03g018290.1
GO:0032991	C	macromolecular complex	124	477	3322	26245	6.3e-15	1e-13	Sb03g020210.1	Sb02g000210.1	Sb02g023310.1	Sb06g030400.1	Sb01g037220.1	Sb03g033090.1	Sb04g006420.1	Sb01g019490.1	Sb08g004910.1	Sb01g042930.1	Sb04g020730.1	Sb01g050620.1	Sb04g037430.1	Sb10g000400.1	Sb01g039270.1	Sb07g023320.1	Sb09g030620.1	Sb04g034020.1	Sb10g030030.1	Sb02g032065.1	Sb09g027223.1	Sb01g028100.1	Sb01g048410.1	Sb04g001250.1	Sb05g005840.1	Sb05g002600.1	Sb08g020770.1	Sb02g011150.1	Sb01g013470.1	Sb08g004380.1	Sb08g003963.1	Sb09g022760.1	Sb09g026580.1	Sb04g032090.1	Sb01g010210.1	Sb09g003950.1	Sb08g005640.1	Sb08g004390.1	Sb04g027810.1	Sb03g002690.1	Sb03g027470.1
GO:0005625	C	soluble fraction	23	477	158	26245	2e-13	3.3e-12	Sb06g024610.1	Sb09g003950.1	Sb09g023590.1	Sb01g047560.1	Sb02g043940.1	Sb04g035150.1	Sb08g017220.1	Sb07g025100.1	Sb03g037550.1	Sb01g019490.1	Sb01g015530.1	Sb06g014710.1	Sb04g034020.1	Sb07g025840.1	Sb04g000580.1	Sb10g025355.1	Sb09g016850.1	Sb08g008230.1	Sb01g012680.1	Sb02g033430.1	Sb04g003180.1	Sb01g019280.1	Sb06g033930.1
GO:0005654	C	nucleoplasm	44	477	659	26245	6.7e-13	1.1e-11	Sb06g013790.1	Sb09g022760.1	Sb02g000210.1	Sb03g003990.1	Sb04g032090.1	Sb09g019690.1	Sb08g005640.1	Sb02g011150.1	Sb10g009040.1	Sb07g004320.1	Sb02g010660.1	Sb07g003680.1	Sb06g001670.1	Sb02g030140.1	Sb05g005680.1	Sb01g001330.1	Sb04g020730.1	Sb08g004910.1	Sb08g018130.1	Sb01g001420.1	Sb07g022680.1	Sb03g002450.1	Sb02g033110.1	Sb05g019520.1	Sb04g004200.1	Sb05g026420.1	Sb06g021120.1	Sb01g044350.1	Sb04g006420.1	Sb03g041040.1	Sb04g001250.1	Sb04g001790.1	Sb01g048590.1	Sb05g002600.1	Sb06g001360.1	Sb05g005840.1	Sb01g013470.1	Sb02g014460.1	Sb07g005435.1	Sb05g008640.1	Sb10g006995.1
GO:0031974	C	membrane-enclosed lumen	68	477	1422	26245	1.1e-12	1.7e-11	Sb03g029570.1	Sb06g013790.1	Sb09g022760.1	Sb02g000210.1	Sb03g003990.1	Sb04g032090.1	Sb01g010210.1	Sb02g030140.1	Sb09g027223.1	Sb08g018130.1	Sb08g005640.1	Sb10g012990.1	Sb02g011150.1	Sb05g021680.1	Sb04g029070.1	Sb10g009040.1	Sb06g001360.1	Sb07g004320.1	Sb02g010660.1	Sb01g010010.1	Sb03g029120.1	Sb07g003680.1	Sb06g001670.1	Sb02g006530.1	Sb09g019690.1	Sb05g005680.1	Sb04g037200.1	Sb01g001330.1	Sb03g031470.1	Sb08g004910.1	Sb08g008360.1	Sb04g020730.1	Sb01g001420.1	Sb07g022680.1	Sb03g002450.1	Sb02g033110.1	Sb09g018800.1	Sb02g024870.1	Sb05g019520.1	Sb08g022770.1	Sb01g035260.1
GO:0000267	C	cell fraction	32	477	383	26245	5e-12	7.6e-11	Sb06g024610.1	Sb02g035880.1	Sb09g003950.1	Sb09g023590.1	Sb01g047560.1	Sb02g043940.1	Sb10g022270.1	Sb04g035150.1	Sb08g017220.1	Sb07g025100.1	Sb03g037550.1	Sb01g019490.1	Sb09g006110.1	Sb01g015530.1	Sb04g037430.1	Sb02g033430.1	Sb06g014820.1	Sb04g034020.1	Sb07g025840.1	Sb10g026840.1	Sb04g000580.1	Sb02g042380.1	Sb10g025355.1	Sb06g018870.1	Sb09g016850.1	Sb08g008230.1	Sb01g012680.1	Sb06g014710.1	Sb04g003180.1	Sb01g019280.1	Sb06g033930.1	Sb04g037920.1
GO:0033180	C	proton-transporting V-type ATPase, V1 domain	10	477	15	26245	7.7e-12	1.1e-10	Sb02g035880.1	Sb04g005040.1	Sb03g030060.1	Sb08g001880.1	Sb09g030620.1	Sb07g004550.1	Sb10g026440.1	Sb04g037430.1	Sb04g037920.1	Sb02g042380.1
GO:0005774	C	vacuolar membrane	26	477	257	26245	1.1e-11	1.6e-10	Sb03g026290.1	Sb01g040970.1	Sb02g035880.1	Sb04g005710.1	Sb03g038990.1	Sb06g030400.1	Sb10g009880.1	Sb06g027500.1	Sb04g037430.1	Sb02g006170.1	Sb09g030620.1	Sb03g013530.1	Sb04g036230.1	Sb03g001360.1	Sb09g004450.1	Sb05g004510.1	Sb10g026440.1	Sb03g027540.1	Sb02g042380.1	Sb08g004390.1	Sb04g005040.1	Sb03g030060.1	Sb08g001880.1	Sb07g004550.1	Sb08g004380.1	Sb04g037920.1
GO:0005747	C	mitochondrial respiratory chain complex I	10	477	16	26245	1.2e-11	1.8e-10	Sb01g044350.1	Sb03g033090.1	Sb01g010210.1	Sb02g006530.1	Sb09g005180.1	Sb04g037200.1	Sb01g038290.1	Sb03g018290.1	Sb09g026580.1	Sb02g037780.1
GO:0044437	C	vacuolar part	26	477	265	26245	2.1e-11	2.9e-10	Sb03g026290.1	Sb01g040970.1	Sb02g035880.1	Sb04g005710.1	Sb03g038990.1	Sb06g030400.1	Sb10g009880.1	Sb06g027500.1	Sb04g037430.1	Sb02g006170.1	Sb09g030620.1	Sb03g013530.1	Sb04g036230.1	Sb03g001360.1	Sb09g004450.1	Sb05g004510.1	Sb10g026440.1	Sb03g027540.1	Sb02g042380.1	Sb08g004390.1	Sb04g005040.1	Sb03g030060.1	Sb08g001880.1	Sb07g004550.1	Sb08g004380.1	Sb04g037920.1
GO:0044452	C	nucleolar part	14	477	56	26245	2.1e-11	2.9e-10	Sb04g001790.1	Sb04g006420.1	Sb05g005840.1	Sb08g005640.1	Sb07g005435.1	Sb05g008640.1	Sb08g004910.1	Sb09g027223.1	Sb10g028590.1	Sb02g011150.1	Sb09g027230.1	Sb01g001330.1	Sb01g001420.1	Sb02g010660.1
GO:0044425	C	membrane part	108	477	3110	26245	4.7e-11	6.3e-10	Sb03g020210.1	Sb02g023310.1	Sb06g030400.1	Sb01g037220.1	Sb10g009880.1	Sb03g033090.1	Sb01g050620.1	Sb04g037430.1	Sb08g004390.1	Sb01g039270.1	Sb07g023320.1	Sb09g030620.1	Sb10g030030.1	Sb02g032065.1	Sb04g036040.1	Sb04g036230.1	Sb10g008595.1	Sb01g028100.1	Sb01g048410.1	Sb08g020770.1	Sb09g018800.1	Sb08g004380.1	Sb01g045820.1	Sb08g003963.1	Sb01g010210.1	Sb10g025470.1	Sb04g005710.1	Sb04g027810.1	Sb10g022270.1	Sb03g027470.1	Sb09g026610.1	Sb09g006110.1	Sb08g023070.1	Sb05g003875.1	Sb02g021100.1	Sb03g026990.1	Sb02g005440.1	Sb07g028610.1	Sb01g035260.1	Sb04g025700.1	Sb04g030280.1
GO:0070013	C	intracellular organelle lumen	63	477	1392	26245	7.4e-11	9.8e-10	Sb03g029570.1	Sb06g013790.1	Sb09g022760.1	Sb02g000210.1	Sb03g003990.1	Sb04g032090.1	Sb02g030140.1	Sb08g005640.1	Sb10g012990.1	Sb02g011150.1	Sb05g021680.1	Sb01g042830.1	Sb10g009040.1	Sb06g001360.1	Sb07g004320.1	Sb02g010660.1	Sb01g010010.1	Sb07g003680.1	Sb06g001670.1	Sb02g006530.1	Sb09g019690.1	Sb05g005680.1	Sb04g037200.1	Sb01g001330.1	Sb03g031470.1	Sb08g004910.1	Sb08g018130.1	Sb04g020730.1	Sb01g001420.1	Sb07g022680.1	Sb03g002450.1	Sb02g033110.1	Sb09g018800.1	Sb05g019520.1	Sb08g022770.1	Sb01g035260.1	Sb04g004200.1	Sb05g026420.1	Sb10g006995.1	Sb06g021120.1	Sb09g027223.1
GO:0043233	C	organelle lumen	63	477	1397	26245	8.5e-11	1.1e-09	Sb03g029570.1	Sb06g013790.1	Sb09g022760.1	Sb02g000210.1	Sb03g003990.1	Sb04g032090.1	Sb02g030140.1	Sb08g005640.1	Sb10g012990.1	Sb02g011150.1	Sb05g021680.1	Sb01g042830.1	Sb10g009040.1	Sb06g001360.1	Sb07g004320.1	Sb02g010660.1	Sb01g010010.1	Sb07g003680.1	Sb06g001670.1	Sb02g006530.1	Sb09g019690.1	Sb05g005680.1	Sb04g037200.1	Sb01g001330.1	Sb03g031470.1	Sb08g004910.1	Sb08g018130.1	Sb04g020730.1	Sb01g001420.1	Sb07g022680.1	Sb03g002450.1	Sb02g033110.1	Sb09g018800.1	Sb05g019520.1	Sb08g022770.1	Sb01g035260.1	Sb04g004200.1	Sb05g026420.1	Sb10g006995.1	Sb06g021120.1	Sb09g027223.1
GO:0000221	C	vacuolar proton-transporting V-type ATPase, V1 domain	8	477	13	26245	1.6e-09	2.1e-08	Sb02g035880.1	Sb03g030060.1	Sb08g001880.1	Sb09g030620.1	Sb07g004550.1	Sb04g037430.1	Sb04g037920.1	Sb02g042380.1
GO:0016020	C	membrane	161	477	5733	26245	2.2e-09	2.8e-08	Sb03g020210.1	Sb03g036470.1	Sb03g009610.1	Sb06g030400.1	Sb01g010410.1	Sb01g037220.1	Sb10g009880.1	Sb03g033090.1	Sb01g034030.1	Sb02g023310.1	Sb01g050620.1	Sb04g037430.1	Sb01g032250.1	Sb08g004390.1	Sb03g028780.1	Sb01g039910.1	Sb01g039270.1	Sb07g023320.1	Sb09g030620.1	Sb10g030030.1	Sb02g032065.1	Sb04g036040.1	Sb04g036230.1	Sb04g036240.1	Sb10g008595.1	Sb03g027470.1	Sb01g028100.1	Sb01g048410.1	Sb08g020770.1	Sb03g002690.1	Sb06g030600.1	Sb02g025070.1	Sb09g018800.1	Sb08g004380.1	Sb01g045820.1	Sb08g003963.1	Sb05g026580.1	Sb01g046360.1	Sb01g010210.1	Sb10g025470.1	Sb04g005710.1
GO:0045263	C	proton-transporting ATP synthase complex, coupling factor F(o)	8	477	18	26245	1.1e-08	1.4e-07	Sb02g010770.1	Sb09g026610.1	Sb01g039270.1	Sb07g023320.1	Sb03g017610.1	Sb03g026990.1	Sb03g020222.1	Sb03g033080.1
GO:0031981	C	nuclear lumen	48	477	1067	26245	2e-08	2.4e-07	Sb06g013790.1	Sb09g022760.1	Sb02g000210.1	Sb03g003990.1	Sb04g032090.1	Sb02g030140.1	Sb08g005640.1	Sb02g011150.1	Sb01g042830.1	Sb10g009040.1	Sb07g004320.1	Sb02g010660.1	Sb07g003680.1	Sb06g001670.1	Sb09g019690.1	Sb05g005680.1	Sb01g001330.1	Sb04g020730.1	Sb08g004910.1	Sb08g018130.1	Sb01g001420.1	Sb07g022680.1	Sb03g002450.1	Sb02g033110.1	Sb05g019520.1	Sb04g004200.1	Sb05g026420.1	Sb06g021120.1	Sb09g027223.1	Sb01g044350.1	Sb04g006420.1	Sb03g041040.1	Sb04g001250.1	Sb04g001790.1	Sb01g048590.1	Sb04g029070.1	Sb05g002600.1	Sb06g001360.1	Sb05g005840.1	Sb01g013470.1	Sb05g024500.1
GO:0000275	C	mitochondrial proton-transporting ATP synthase complex, catalytic core F(1)	6	477	6	26245	2.6e-08	3.2e-07	Sb04g030280.1	Sb02g033950.1	Sb03g031470.1	Sb03g027470.1	Sb09g027790.1	Sb09g027790.2
GO:0045261	C	proton-transporting ATP synthase complex, catalytic core F(1)	8	477	21	26245	3e-08	3.5e-07	Sb01g042930.1	Sb04g030280.1	Sb02g033950.1	Sb03g031470.1	Sb04g027810.1	Sb03g027470.1	Sb09g027790.1	Sb09g027790.2
GO:0044451	C	nucleoplasm part	29	477	474	26245	3.9e-08	4.5e-07	Sb09g022760.1	Sb02g000210.1	Sb04g032090.1	Sb08g018130.1	Sb08g005640.1	Sb02g011150.1	Sb03g003990.1	Sb02g010660.1	Sb07g003680.1	Sb06g001670.1	Sb09g019690.1	Sb01g001330.1	Sb08g004910.1	Sb01g001420.1	Sb02g033110.1	Sb05g019520.1	Sb05g026420.1	Sb06g021120.1	Sb04g006420.1	Sb04g001250.1	Sb05g005840.1	Sb05g002600.1	Sb06g001360.1	Sb01g013470.1	Sb07g005435.1	Sb05g008640.1	Sb10g006995.1	Sb10g028590.1	Sb06g014360.1
GO:0033179	C	proton-transporting V-type ATPase, V0 domain	6	477	7	26245	4.8e-08	5.5e-07	Sb08g004390.1	Sb03g026290.1	Sb03g027540.1	Sb10g001780.1	Sb05g004510.1	Sb08g004380.1
GO:0005773	C	vacuole	26	477	413	26245	1.2e-07	1.3e-06	Sb03g026290.1	Sb01g040970.1	Sb02g035880.1	Sb04g005710.1	Sb03g038990.1	Sb06g030400.1	Sb10g009880.1	Sb06g027500.1	Sb04g037430.1	Sb02g006170.1	Sb09g030620.1	Sb03g013530.1	Sb04g036230.1	Sb03g001360.1	Sb09g004450.1	Sb05g004510.1	Sb10g026440.1	Sb03g027540.1	Sb02g042380.1	Sb08g004390.1	Sb04g005040.1	Sb03g030060.1	Sb08g001880.1	Sb07g004550.1	Sb08g004380.1	Sb04g037920.1
GO:0045335	C	phagocytic vesicle	13	477	117	26245	6.2e-07	6.9e-06	Sb03g026290.1	Sb01g040970.1	Sb02g035880.1	Sb01g043930.1	Sb07g025840.1	Sb01g011080.1	Sb03g001360.1	Sb03g045940.1	Sb06g030400.1	Sb06g014710.1	Sb03g045930.1	Sb04g037430.1	Sb01g045540.1
GO:0000276	C	mitochondrial proton-transporting ATP synthase complex, coupling factor F(o)	5	477	6	26245	7.5e-07	8.1e-06	Sb02g010770.1	Sb07g023320.1	Sb03g033080.1	Sb09g026610.1	Sb03g026990.1
GO:0000220	C	vacuolar proton-transporting V-type ATPase, V0 domain	5	477	6	26245	7.5e-07	8.1e-06	Sb08g004390.1	Sb03g026290.1	Sb08g004380.1	Sb05g004510.1	Sb03g027540.1
GO:0031980	C	mitochondrial lumen	15	477	166	26245	9.9e-07	1e-05	Sb03g029570.1	Sb01g010010.1	Sb08g022770.1	Sb01g035260.1	Sb02g006530.1	Sb05g021680.1	Sb10g012990.1	Sb04g030050.1	Sb09g018800.1	Sb04g037200.1	Sb03g031470.1	Sb01g006490.1	Sb09g029240.1	Sb09g027790.1	Sb09g027790.2
GO:0005759	C	mitochondrial matrix	15	477	166	26245	9.9e-07	1e-05	Sb03g029570.1	Sb01g010010.1	Sb08g022770.1	Sb01g035260.1	Sb02g006530.1	Sb05g021680.1	Sb10g012990.1	Sb04g030050.1	Sb09g018800.1	Sb04g037200.1	Sb03g031470.1	Sb01g006490.1	Sb09g029240.1	Sb09g027790.1	Sb09g027790.2
GO:0043601	C	nuclear replisome	7	477	26	26245	1.6e-06	1.6e-05	Sb03g041040.1	Sb04g004200.1	Sb05g005680.1	Sb06g013790.1	Sb04g020730.1	Sb10g009040.1	Sb07g022680.1
GO:0030894	C	replisome	7	477	26	26245	1.6e-06	1.6e-05	Sb03g041040.1	Sb04g004200.1	Sb05g005680.1	Sb06g013790.1	Sb04g020730.1	Sb10g009040.1	Sb07g022680.1
GO:0030139	C	endocytic vesicle	13	477	136	26245	2.9e-06	2.9e-05	Sb03g026290.1	Sb01g040970.1	Sb02g035880.1	Sb01g043930.1	Sb07g025840.1	Sb01g011080.1	Sb03g001360.1	Sb03g045940.1	Sb06g030400.1	Sb06g014710.1	Sb03g045930.1	Sb04g037430.1	Sb01g045540.1
GO:0043596	C	nuclear replication fork	7	477	33	26245	6.2e-06	6.1e-05	Sb03g041040.1	Sb04g004200.1	Sb05g005680.1	Sb06g013790.1	Sb04g020730.1	Sb10g009040.1	Sb07g022680.1
GO:0031968	C	organelle outer membrane	11	477	105	26245	7.6e-06	7.4e-05	Sb06g016250.1	Sb01g039910.1	Sb05g003730.1	Sb06g014820.1	Sb04g036240.1	Sb04g022040.1	Sb01g042800.1	Sb06g030600.1	Sb07g027910.1	Sb02g025070.1	Sb10g026840.1
GO:0009707	C	chloroplast outer membrane	7	477	35	26245	8.7e-06	8.4e-05	Sb06g016250.1	Sb01g039910.1	Sb05g003730.1	Sb04g036240.1	Sb04g022040.1	Sb07g027910.1	Sb02g025070.1
GO:0019867	C	outer membrane	11	477	118	26245	2.1e-05	0.0002	Sb06g016250.1	Sb01g039910.1	Sb05g003730.1	Sb06g014820.1	Sb04g036240.1	Sb04g022040.1	Sb01g042800.1	Sb06g030600.1	Sb07g027910.1	Sb02g025070.1	Sb10g026840.1
GO:0009705	C	plant-type vacuole membrane	9	477	76	26245	2.1e-05	0.0002	Sb10g009880.1	Sb01g040970.1	Sb03g030060.1	Sb04g005710.1	Sb03g038990.1	Sb03g013530.1	Sb04g036230.1	Sb03g001360.1	Sb09g004450.1
GO:0000325	C	plant-type vacuole	11	477	129	26245	4.5e-05	0.00042	Sb02g006170.1	Sb10g009880.1	Sb01g040970.1	Sb03g030060.1	Sb04g005710.1	Sb03g038990.1	Sb06g027500.1	Sb03g013530.1	Sb04g036230.1	Sb03g001360.1	Sb09g004450.1
GO:0009527	C	plastid outer membrane	7	477	47	26245	4.7e-05	0.00043	Sb06g016250.1	Sb01g039910.1	Sb05g003730.1	Sb04g036240.1	Sb04g022040.1	Sb07g027910.1	Sb02g025070.1
GO:0005730	C	nucleolus	21	477	468	26245	0.00022	0.002	Sb05g019520.1	Sb03g041040.1	Sb07g003680.1	Sb04g001790.1	Sb04g006420.1	Sb09g027223.1	Sb05g005840.1	Sb08g005640.1	Sb05g024500.1	Sb02g014460.1	Sb07g005435.1	Sb04g029070.1	Sb05g008640.1	Sb08g004910.1	Sb10g028590.1	Sb01g042830.1	Sb02g011150.1	Sb09g027230.1	Sb01g001330.1	Sb01g001420.1	Sb02g010660.1
GO:0005657	C	replication fork	7	477	64	26245	0.00027	0.0024	Sb03g041040.1	Sb04g004200.1	Sb05g005680.1	Sb06g013790.1	Sb04g020730.1	Sb10g009040.1	Sb07g022680.1
GO:0009532	C	plastid stroma	12	477	191	26245	0.00031	0.0027	Sb01g028470.1	Sb03g041300.1	Sb04g034340.1	Sb01g027910.1	Sb01g012240.1	Sb03g028080.1	Sb02g004550.1	Sb01g048360.1	Sb01g010280.1	Sb09g021310.1	Sb03g030110.1	Sb01g005200.1
GO:0005758	C	mitochondrial intermembrane space	5	477	29	26245	0.00032	0.0028	Sb01g010210.1	Sb02g024870.1	Sb03g029120.1	Sb08g008400.1	Sb08g008360.1
GO:0031970	C	organelle envelope lumen	5	477	30	26245	0.00037	0.0032	Sb01g010210.1	Sb02g024870.1	Sb03g029120.1	Sb08g008400.1	Sb08g008360.1
GO:0009570	C	chloroplast stroma	10	477	142	26245	0.00042	0.0036	Sb01g028470.1	Sb04g034340.1	Sb01g012240.1	Sb03g028080.1	Sb02g004550.1	Sb01g048360.1	Sb01g010280.1	Sb01g027910.1	Sb03g030110.1	Sb01g005200.1
GO:0044428	C	nuclear part	49	477	1650	26245	0.00066	0.0056	Sb06g013790.1	Sb09g022760.1	Sb02g000210.1	Sb03g003990.1	Sb04g032090.1	Sb02g030140.1	Sb08g005640.1	Sb02g011150.1	Sb01g042830.1	Sb10g009040.1	Sb07g004320.1	Sb02g010660.1	Sb07g003680.1	Sb06g001670.1	Sb09g019690.1	Sb05g005680.1	Sb01g001330.1	Sb04g020730.1	Sb08g004910.1	Sb08g018130.1	Sb01g001420.1	Sb07g022680.1	Sb03g002450.1	Sb02g033110.1	Sb05g019520.1	Sb04g004200.1	Sb05g026420.1	Sb03g035100.1	Sb06g021120.1	Sb09g027223.1	Sb01g044350.1	Sb04g006420.1	Sb03g041040.1	Sb04g001250.1	Sb04g001790.1	Sb01g048590.1	Sb04g029070.1	Sb05g002600.1	Sb06g001360.1	Sb05g005840.1	Sb01g013470.1
[truncated: 424 more columns]
