# Supplementary material for: An integrated and comparative approach towards identification, characterization and functional annotation of candidate genes for drought tolerance in sorghum (Sorghum bicolor (L.) Moench)
Source: BMC Genet. 2017 Dec 22;18:119. doi: 10.1186/s12863-017-0584-5 (PMC5741957; doi:10.1186/s12863-017-0584-5)
Supplement: Supplementary file 7 — Description of the gene expression profiles for the tissue and treatment related analysis based on sorghum RNA-seq data generated under drought stress. (XLSX 58 kb) [file 12863_2017_584_MOESM7_ESM.xlsx]

## Sheet: Tissue based grouping
Additional file 7: Description of the gene expression profiles of the up-regulated genes for the tissue based analysis
										Root1-H2O	Root2-H2O	Root3-H2O	Root1-ABA	Root2-ABA	Root3-ABA	Shoot1-H2O	Shoot2-H2O	Shoot3-H2O	Shoot1-ABA	Shoot2-ABA	Shoot3-ABA
Gene id	GO ids for BP	GO terms for BP	GO ids for CC	GO terms for CC	GO MF ids	GO terms for MF	Raw p value	Adj p value	False Discovery Rate	RPKM = (10^9 x Cb)/ (Nb x L)	RPKM = (10^9 x Cb)/ (Nb x L)	RPKM = (10^9 x Cb)/ (Nb x L)	RPKM = (10^9 x Cb)/ (Nb x L)	RPKM = (10^9 x Cb)/ (Nb x L)	RPKM = (10^9 x Cb)/ (Nb x L)	RPKM = (10^9 x Cb)/ (Nb x L)	RPKM = (10^9 x Cb)/ (Nb x L)	RPKM = (10^9 x Cb)/ (Nb x L)	RPKM = (10^9 x Cb)/ (Nb x L)	RPKM = (10^9 x Cb)/ (Nb x L)	RPKM = (10^9 x Cb)/ (Nb x L)
Sb01g003880	GO:0009414	response to water deprivation	GO:0005622	intracellular	GO:0000166	nucleotide binding	0.0360694	0.0360694	0.169075	-5.14073	-2.30438	1.05927	-3.7244	-2.28694	-3.86605	3.11483	-4.62592	0.12227	8.32299	4.46724	9.01937
Sb01g005590	GO:0042631	cellular response to water deprivation	GO:0005634	nucleus	GO:0005515	protein binding	0.0356564	0.0356564	0.172531	3.50313	3.57369	-0.419611	0.13782	1.10031	0.504901	-2.52306	3.00793	-0.993528	-2.66775	-3.84127	-3.62153
Sb01g005990	GO:0042631	cellular response to water deprivation	GO:0009507	chloroplast	GO:0005515	protein binding	0.0213041	0.0213041	0.199726	-4.04543	-3.68607	4.46125	-4.5906	-4.71011	-4.04263	7.69333	-3.72669	6.90803	2.2127	3.45215	3.74517
Sb01g007120	GO:0009414	response to water deprivation	GO:0005737	cytoplasm	GO:0016301	kinase activity	0.0334098	0.0334098	0.178981	1.43991	-0.440793	-2.43828	2.44178	2.8864	5.27295	-2.15896	0.283269	-1.037	-2.13436	-2.90725	-2.76458
Sb01g010070	GO:0009414	response to water deprivation	GO:0016020	membrane	GO:0005034	osmosensor activity	0.0364299	0.0364299	0.165591	0.743646	-0.0341015	-1.95524	2.67809	1.79971	5.36434	-0.844384	1.10198	-0.903273	-3.87672	-3.53642	-2.12693
Sb01g013590	GO:0042631	cellular response to water deprivation	GO:0009507	chloroplast	GO:0043167	ion binding	0.0121135	0.0121135	0.165184	-0.362254	-1.27955	1.21391	-1.29254	-1.35847	-1.27627	1.09868	-0.612912	1.61722	1.06396	1.01292	1.34811
Sb01g014720	GO:0009414	response to water deprivation	GO:0005829	cytosol	GO:0005524	ATP binding	0.017208	0.017208	0.184371	1.99926	0.996992	-2.05666	3.42094	2.71796	2.01805	-3.06155	2.29361	-2.80453	-2.09858	-2.45556	-2.85785
Sb01g021110	GO:0042631	cellular response to water deprivation			GO:0016757	transferase activity	0.0392164	0.0392164	0.163402	1.36138	-0.730964	-2.42401	4.19658	3.86359	2.3379	-2.30366	1.70254	-1.85479	-2.67601	-2.15608	-2.87455
Sb01g047500	GO:0009414	response to water deprivation	GO:0005622	intracellular	GO:0016798	hydrolase activity	0.0380445	0.0380445	0.163048	-2.6049	-2.78137	-1.00199	-3.21358	-3.16354	-3.15964	-0.753563	-2.73964	-0.377694	8.32529	8.51883	6.07006
Sb01g047540	GO:0009414	response to water deprivation	GO:0009506	plasmodesma	GO:0045549	NCED activity	0.0116754	0.0116754	0.19459	-4.27136	-4.17488	3.30426	-4.41127	-4.46751	-3.77259	3.7574	-4.36935	3.89074	5.92213	5.87248	7.21976
Sb02g008820	GO:0009269	response to desiccation	GO:0005886	plasma membrane			0.0403784	0.0403784	0.163696	-2.79993	-3.17057	2.10711	-3.64983	-3.64345	-3.5329	2.30736	-2.98602	-0.0236452	2.1101	10.6968	5.28684
Sb02g010830	GO:0009269	response to desiccation	GO:0005739	mitochondrion	GO:0005215	transporter activity	0.0226031	0.0226031	0.169523	2.73766	3.5008	-2.34576	0.365823	1.45388	2.49395	-2.40199	1.9216	-2.03265	-2.87422	-2.31966	-3.0647
Sb02g025080	GO:0009414	response to water deprivation	GO:0005634	nucleus	GO:0003677	DNA binding	0.0442193	0.0442193	0.157926	-3.09778	-2.00234	7.09044	-6.16663	-5.43242	-5.42813	7.19164	-1.7367	2.60988	2.62479	3.16776	4.85116
Sb02g026270	GO:0009414	response to water deprivation					0.00485091	0.00485091	0.242545	2.86595	2.53901	-2.30546	2.44897	2.75601	1.60883	-2.10128	0.727719	-2.59865	-2.46063	-2.51138	-3.32424
Sb02g028020	GO:0009414	response to water deprivation	GO:0005618	cell wall	GO:0005524	ATP binding	0.0223076	0.0223076	0.176113	2.45671	0.249514	2.67328	2.71708	0.489573	2.31494	-3.8359	3.22759	-3.89403	-4.37403	-0.742115	-2.81702
Sb02g028050	GO:0009414	response to water deprivation	GO:0005730	nucleolus	GO:0005524	ATP binding	0.00952277	0.00952277	0.178552	1.10675	-0.261957	0.194071	3.71808	1.32174	4.29871	-3.70499	1.61553	-3.77068	-2.88848	-1.15326	-1.88976
Sb03g028090	GO:0009414	response to water deprivation			GO:0003723	RNA binding	0.0166608	0.0166608	0.19224	-3.96806	-4.09561	1.97114	-3.83658	-4.04905	-3.71856	5.84047	-4.03817	9.61168	4.22131	2.57769	3.19312
Sb03g028100	GO:0009414	response to water deprivation			GO:0004386	helicase activity	0.0410046	0.0410046	0.15771	4.49252	0.0638577	-1.70996	3.13983	1.28473	1.56192	-3.80713	2.82249	-3.22514	-3.01211	-1.46767	-1.50056
Sb03g028420	GO:0009269	response to desiccation	GO:0005886	plasma membrane			0.0121135	0.0121135	0.165184	-0.362254	-1.27955	1.21391	-1.29254	-1.35847	-1.27627	1.09868	-0.612912	1.61722	1.06396	1.01292	1.34811
Sb03g030100	GO:0042631	cellular response to water deprivation			GO:0004553	hydrolase activity	0.0496355	0.0496355	0.161855	-2.76532	3.43819	2.3136	0.733132	2.94847	1.98291	-4.9818	-2.61613	-3.39543	-1.09659	2.58461	-0.957198
Sb03g039000	GO:0009414	response to water deprivation	GO:0043226	organelle	GO:0003677	DNA binding	0.0434132	0.0434132	0.158829	3.06766	-0.777234	-2.94691	2.98285	1.79103	4.59747	-2.57165	1.08796	-2.52535	-2.10898	-1.69452	-2.36204
Sb03g040060	GO:0009414	response to water deprivation	GO:0005829	cytosol	GO:0016740	transferase activity	0.0245655	0.0245655	0.167492	-2.27922	-2.8821	-0.504023	-4.04444	-4.12036	-4.02837	4.0693	-2.47034	10.4265	7.44405	-0.354223	2.16225
Sb04g002150	GO:0009414	response to water deprivation	GO:0005635	nuclear envelope			0.0142092	0.0142092	0.177615	0.228346	-0.912439	-0.646759	3.34247	4.52569	4.01616	-2.26665	-0.202133	-1.29314	-2.99591	-2.2418	-3.04921
Sb04g006970	GO:0009414	response to water deprivation	GO:0043226	organelle	GO:0003677	DNA binding	0.0421006	0.0421006	0.157877	-4.13927	-4.01587	5.90626	-3.69703	-4.16021	-4.52808	2.62041	-3.36808	0.539444	7.36308	4.83186	7.39514
Sb04g017830	GO:0009269	response to desiccation	GO:0043226	organelle	GO:0008233	peptidase activity	0.040421	0.040421	0.159556	-2.71236	-3.17307	-1.2686	-2.69801	-2.54137	-3.6894	7.25923	-3.02979	10.3339	4.49422	-1.18316	1.02346
Sb04g032430	GO:0009414	response to water deprivation	GO:0009507	chloroplast	GO:0015250	water channel activity	0.00244016	0.00244016	0.183012	0.624256	1.06514	-0.983157	2.85445	3.60064	3.987	-2.35671	-0.442832	-2.46537	-2.99726	-1.99713	-2.93707
Sb04g036040	GO:0009414	response to water deprivation	GO:0043226	organelle	GO:0005524	ATP binding	0.0299281	0.0299281	0.179569	0.730154	2.33165	-2.49079	0.507437	5.64208	2.29929	-2.36611	-1.45049	-1.91852	-1.22054	-2.21425	-1.81977
Sb05g001340	GO:0009414	response to water deprivation					0.031089	0.031089	0.17936	-3.71555	-4.14076	-0.475824	-3.07674	-1.51331	-3.90851	2.91506	-4.17112	1.40475	10.7575	3.79229	6.40334
Sb05g021820	GO:0009414	response to water deprivation	GO:0005634	nucleus	GO:0003682	chromatin binding	0.00756595	0.00756595	0.226978	-3.7374	-3.99829	2.97307	-4.68164	-4.6436	-4.52065	4.40744	-4.02475	5.40249	6.64306	5.63894	4.65906
Sb06g002080	GO:0009414	response to water deprivation	GO:0005623	cell	GO:0042626	ATPase activity	0.0490838	0.0490838	0.163613	0.401654	-0.533219	-2.24897	5.75619	3.88884	1.75016	-2.0854	-0.0255054	-1.68909	-2.2006	-1.8809	-2.58131
Sb06g025150	GO:0009414	response to water deprivation	GO:0009507	chloroplast	GO:0015250	water channel activity	0.000601148	0.000601148	0.0901722	1.60426	3.2899	1.02345	0.112164	2.80953	2.71111	-1.9985	0.451113	-2.76774	-3.95419	-1.98276	-3.91134
Sb07g001060	GO:0009414	response to water deprivation	GO:0005634	nucleus	GO:0005515	protein binding	0.0182778	0.0182778	0.182778	-4.69131	-4.7146	4.62806	-3.90265	-4.21285	-3.77877	5.07229	-4.28517	5.9127	4.34096	5.52934	4.13703
Sb07g024160	GO:0009269	response to desiccation	GO:0005575	cellular_component	GO:0003674	molecular_function	0.0219381	0.0219381	0.193571	-2.92764	-2.95822	0.579415	-4.58884	-1.18907	-5.8191	4.27502	-3.35091	1.92167	11.1662	3.46132	3.00239
Sb08g002660	GO:0009414	response to water deprivation	GO:0048046	apoplast	GO:0008289	lipid binding	0.00726521	0.00726521	0.272445	-3.5598	-3.74412	0.995323	-4.46123	-4.4213	-4.28701	3.18018	-3.72519	3.29717	6.78488	6.42795	7.88432
Sb08g005200	GO:0009414	response to water deprivation	GO:0009536	plastid	GO:0016791	phosphatase activity	0.0343176	0.0343176	0.171588	-3.66446	-4.37491	6.61577	-4.61912	-4.82069	-4.38407	4.32012	-3.76814	3.90415	4.31638	5.61622	5.17828
Sb08g017750	GO:0009414	response to water deprivation	GO:0043226	organelle	GO:0016740	transferase activity	0.0242491	0.0242491	0.173208	2.56137	3.11833	3.38384	-0.013723	1.49455	-0.648651	-2.58978	3.50427	-3.52839	-3.2168	-2.39056	-3.64372
Sb08g019690	GO:0009414	response to water deprivation	GO:0043531	ADP	binding		0.00838332	0.00838332	0.209583	-3.11662	-2.5061	-2.59432	-4.49809	-3.72846	-4.39449	6.44406	-2.83305	7.63253	3.27621	1.58136	8.65318
Sb08g020710	GO:0009414	response to water deprivation	GO:0043226	organelle	GO:0043167	ion binding	0.0472045	0.0472045	0.160924	1.8018	2.43622	-2.09616	1.37526	2.62679	1.50905	-2.58224	3.39799	-1.71167	-3.1356	-2.52282	-3.51323
Sb09g017821	GO:0009414	response to water deprivation	GO:0043226	organelle	GO:0003824	catalytic activity	0.0085859	0.0085859	0.183984	-1.3736	2.76529	-1.07289	-6.47417	-5.62431	-5.83708	3.04125	-0.330701	2.6584	7.5944	1.75141	5.09659
Sb09g019200	GO:0009414	response to water deprivation	GO:0005622	intracellular	GO:0003723	RNA binding	0.0318479	0.0318479	0.176933	3.14236	-2.3077	-0.374233	2.6293	5.23221	1.47902	-3.61846	1.04152	-0.927908	-1.21447	-1.70389	-4.43931
Sb09g023690	GO:0009269	response to desiccation					0.0335658	0.0335658	0.173616	0.987813	4.0999	-2.59979	1.60411	1.55341	1.67822	-2.38761	1.9709	-1.90477	-2.73329	-2.21136	-2.71174
Sb09g026650	GO:0009414	response to water deprivation	GO:0016020	membrane	GO:0043167	ion binding	0.0380061	0.0380061	0.167674	1.36699	-1.49501	-2.24191	3.32642	3.27882	4.9706	-2.50587	0.00610852	-1.49982	-2.18118	-2.0193	-2.22852
Sb09g028710	GO:0042631	cellular response to water deprivation	GO:0009579	thylakoid			0.0297016	0.0297016	0.185635	-3.72996	-4.10039	0.682606	-3.21531	-3.09902	-3.1586	2.65244	-4.28125	0.467731	5.10114	6.62174	10.5371
Sb09g030600	GO:0009414	response to water deprivation	GO:0043226	organelle	GO:0003824	catalytic activity	0.0251023	0.0251023	0.163711	0.647095	0.0734423	-2.12621	3.93907	3.42271	2.9497	-2.74357	1.59791	-2.56463	-2.49275	-2.36025	-1.92279
Sb10g008960	GO:0009414	response to water deprivation	GO:0016020	membrane	GO:0005216	ion channel activity	0.0461084	0.0461084	0.160843	-0.56773	-0.364044	-2.40999	4.16678	3.87385	4.22902	-1.79505	-0.785277	-1.28145	-1.99617	-2.11512	-2.51733
Sb10g030240	GO:0009414	response to water deprivation	GO:0005739	mitochondrion	GO:0005524	ATP binding	0.022291	0.022291	0.185759	2.34754	1.04748	-0.263693	2.37098	0.647167	3.37495	-4.59873	2.96166	-3.2083	-2.31657	-1.87857	-2.13678

## Sheet: Treatment based grouping
Additional file 8: Description of the gene expression profiles of the up-regulated genes for treatment based analysis
										Root1-H2O	Root2-H2O	Root3-H2O	Root1-ABA	Root2-ABA	Root3-ABA	Shoot1-H2O	Shoot2-H2O	Shoot3-H2O	Shoot1-ABA	Shoot2-ABA	Shoot3-ABA
Gene id	GO ids for BP	GO terms for BP	GO ids for CC	GO terms for CC	GO MF ids	GO terms for MF	Raw p value	Adj p value	False Discovery Rate	RPKM = (10^9 x Cb)/ (Nb x L)	RPKM = (10^9 x Cb)/ (Nb x L)	RPKM = (10^9 x Cb)/ (Nb x L)	RPKM = (10^9 x Cb)/ (Nb x L)	RPKM = (10^9 x Cb)/ (Nb x L)	RPKM = (10^9 x Cb)/ (Nb x L)	RPKM = (10^9 x Cb)/ (Nb x L)	RPKM = (10^9 x Cb)/ (Nb x L)	RPKM = (10^9 x Cb)/ (Nb x L)	RPKM = (10^9 x Cb)/ (Nb x L)	RPKM = (10^9 x Cb)/ (Nb x L)	RPKM = (10^9 x Cb)/ (Nb x L)
Sb01g006960	GO:0042631	cellular response to water deprivation	GO:0043226	organelle	GO:0003674	molecular_function	0.00838712	0.00838712	0.0629034	-0.549315	-1.99935	-2.19701	4.69602	3.77362	4.255	-2.05089	-1.76663	-2.94793	-0.975075	-1.27271	0.64166
Sb01g008480	GO:0009414	response to water deprivation	GO:0005623	cell	GO:0046983	protein dimerization	0.0442769	0.0442769	0.161989	5.66081	3.27288	-1.25302	-1.29497	-1.10275	-0.435505	-1.68117	4.3686	-1.53199	-2.76226	-2.21491	-2.97189
Sb01g014130	GO:0009414	response to water deprivation	GO:0043226	organelle	GO:0042802	identical protein binding	0.0139773	0.0139773	0.0838641	5.73188	4.80113	-0.286505	-2.96354	-2.04881	-1.9855	-0.608263	2.91564	-1.76797	-0.848939	-2.08751	-2.56829
Sb01g039740	GO:0009414	response to water deprivation	GO:0005622	intracellular	GO:0016874	ligase activity	0.000483014	0.000483014	0.0103503	-2.74932	-3.33216	-1.48823	1.44636	2.25	5.96335	-2.65958	-1.31915	-3.64257	-0.875869	3.24589	3.66221
Sb01g039890	GO:0009414	response to water deprivation	GO:0005634	nucleus	GO:0016791	phosphatase activity	3.41186e-06	3.41186e-06	0.000170593	-3.82767	-3.95917	-2.54898	3.05787	3.89729	1.5634	-2.3577	-3.99469	-1.87601	5.67519	2.24357	3.87949
Sb01g050410	GO:0009414	response to water deprivation	GO:0005886	plasma membrane	GO:0005215	transporter activity	0.0123117	0.0123117	0.0802937	3.89107	4.92111	-1.3436	-2.62444	-3.02603	-2.13674	-0.783722	5.01327	-0.80946	-1.55691	-1.41807	-1.89115
Sb02g003030	GO:0009414	response to water deprivation	GO:0009536	plastid	GO:0043167	ion binding	0.0422348	0.0422348	0.158381	-3.1381	-3.28905	-0.963276	4.22155	3.09823	5.82337	-0.171839	-3.21384	0.651543	-1.07034	-1.35883	-0.607857
Sb02g010810	GO:0009414	response to water deprivation	GO:0009507	chloroplast	GO:0005215	transporter activity	0.00749405	0.00749405	0.0624504	3.80565	3.05862	4.80111	-1.1841	-4.23295	-2.0829	-2.03754	5.34311	-1.58322	-2.38348	-1.90821	-2.54427
Sb02g022090	GO:0009414	response to water deprivation	GO:0005623	cell	GO:0016787	hydrolase activity	0.000975731	0.000975731	0.0162622	-3.05533	-3.2735	-1.72449	4.47621	5.50246	2.98414	-1.58675	-3.11267	-1.17629	0.885351	-0.122677	0.440178
Sb02g024780	GO:0009414	response to water deprivation			GO:0016301	kinase activity	0.0151449	0.0151449	0.0873745	-4.89759	-4.5795	0.220148	-1.29327	-0.503491	0.419025	-0.218633	-5.06644	-1.16354	6.79613	5.37122	8.72064
Sb02g025790	GO:0009269	response to desiccation	GO:0005829	cytosol	GO:0016491	oxidoreductase activity	0.00702773	0.00702773	0.0620094	-2.25322	-2.69225	-1.83936	5.32125	4.07261	4.08438	-1.58459	-2.36347	-1.28558	-0.457661	-0.825942	-0.47037
Sb02g030050	GO:0042631	cellular response to water deprivation			GO:0016758	transferase activity	0.00137834	0.00137834	0.0187956	3.88926	1.22418	1.2286	-6.0597	-4.29283	-4.609	6.94579	3.95765	1.87646	-3.98996	-0.75809	1.17295
Sb02g035010	GO:0009269	response to desiccation					0.0331464	0.0331464	0.130841	-2.4009	-2.86102	-1.0154	6.00477	4.47281	2.9642	-0.986261	-2.59756	-0.510415	-1.22788	-0.929033	-1.23952
Sb02g038130	GO:0042631	cellular response to water deprivation	GO:0048046	apoplast	GO:0005515	protein binding	0.0218417	0.0218417	0.102383	5.1953	2.57892	-0.896348	-2.49244	-2.60212	-2.80955	-1.23307	6.88555	-1.09477	-1.86622	-1.23422	-1.49038
Sb02g043450	GO:0009414	response to water deprivation			GO:0016757	transferase activity	0.000261165	0.000261165	0.00783495	1.23266	4.38964	1.79669	-4.39135	-3.85869	-4.05719	7.07418	-0.194376	4.38456	-2.50638	-1.84084	-2.85663
Sb03g000490	GO:0009414	response to water deprivation	GO:0043226	organelle	GO:0005515	protein binding	0.000943987	0.000943987	0.0176997	1.29487	-0.238988	7.14757	-5.44824	-5.48029	-3.08895	6.7722	1.09103	5.69146	-1.96933	-3.00991	-1.25679
Sb03g001170	GO:0009269	response to desiccation	GO:0005886	plasma membrane			0.026661	0.026661	0.111088	-2.45278	-2.81319	-1.13177	4.82234	6.31897	1.7945	-1.10309	-2.65006	-0.629636	-1.12902	-0.187511	-1.20216
Sb03g026070	GO:0009414	response to water deprivation	GO:0043226	organelle	GO:0016791	phosphatase activity	2.86609e-09	2.86609e-09	4.29913e-07	-3.26141	-3.30746	-2.90704	4.36364	2.68522	2.51203	-3.03459	-3.25865	-2.86388	4.02084	2.68462	3.49873
Sb03g039520	GO:0009414	response to water deprivation	GO:0005576	extracellular region	GO:0043167	ion binding	0.00290279	0.00290279	0.0334937	5.12751	4.30083	0.353652	-3.26508	-2.96411	-3.72415	0.0252031	4.78236	-1.02805	-1.60953	-1.94729	-1.15457
Sb03g039570	GO:0009414	response to water deprivation	GO:0005576	extracellular region	GO:0046872	metal ion binding	0.0220011	0.0220011	0.100005	5.72286	3.99466	-1.17983	-2.53275	-2.09941	-2.65726	-1.57679	4.69958	-1.07973	-1.69077	-1.31925	-1.81039
Sb03g039630	GO:0009414	response to water deprivation	GO:0043234	protein complex	GO:0003824	catalytic activity	1.47288e-06	1.47288e-06	0.000110466	-3.77611	-3.55377	-2.68236	2.77034	5.01516	2.33443	-1.73972	-3.94658	-2.15472	4.02131	1.77194	3.1171
Sb03g040600	GO:0042631	cellular response to water deprivation			GO:0003824	catalytic activity	0.00483036	0.00483036	0.0517539	4.19055	4.93439	-1.05148	-2.95574	-2.50219	-2.71383	-0.314153	4.73222	-0.454079	-1.96657	-1.59778	-2.06185
Sb04g026650	GO:0009269	response to desiccation	GO:0009536	plastid	GO:0016829	lyase activity	0.0169783	0.0169783	0.0878188	3.61454	5.92917	0.142055	-3.16518	-2.35651	-1.57234	-1.05177	2.91086	-1.70152	-1.62132	-1.80032	-1.14387
Sb04g027950	GO:0009414	response to water deprivation			GO:0003674	molecular_function	0.0492794	0.0492794	0.175998	-0.946396	-2.78541	2.54709	1.53977	1.22833	6.26787	-3.17732	-1.70376	-4.45247	0.575851	2.93703	-2.45993
Sb04g031950	GO:0009414	response to water deprivation	GO:0043226	organelle			0.0197782	0.0197782	0.0988911	-2.86469	-3.22081	7.18792	-3.71246	-3.70415	-3.59286	4.57942	4.43194	7.84875	-1.74928	-1.37083	-1.82822
Sb04g036240	GO:0009414	response to water deprivation	GO:0009536	plastid	GO:0016757	transferase activity	0.0156059	0.0156059	0.0866992	5.52933	2.45857	2.21939	-3.04194	-3.44593	-1.90641	-1.57122	5.97955	-2.10045	-2.62517	-1.82157	-0.244815
Sb05g017940	GO:0009414	response to water deprivation					0.0162067	0.0162067	0.0868216	-2.31792	-2.6547	-1.52805	5.14952	5.17088	3.14127	-1.2903	-2.57664	-0.832666	-0.75618	-0.984386	-0.869679
Sb06g022280	GO:0009269	response to desiccation	GO:0009536	plastid	GO:0043167	ion binding	0.0111438	0.0111438	0.0759802	-2.82611	-3.19088	-1.48038	0.145283	7.82146	1.49509	-1.42113	-3.01151	-0.95419	2.88318	2.30347	-1.77924
Sb07g003690	GO:0009414	response to water deprivation	GO:0016020	membrane	GO:0005215	transporter activity	0.0023239	0.0023239	0.0290488	-3.99676	-2.16688	-3.39091	3.60563	4.9547	4.04416	-0.249509	-3.90883	-0.185299	0.452883	0.274858	0.321464
Sb07g007610	GO:0009414	response to water deprivation	GO:0009506	plasmodesma	GO:0016887	ATPase activity	0.0111364	0.0111364	0.079546	0.308484	5.66313	-1.58475	-2.90636	-3.29754	-5.65522	3.91555	3.55533	0.977767	-0.950797	-1.64808	0.801114
Sb07g021660	GO:0009414	response to water deprivation			GO:0016301	kinase activity	0.00588921	0.00588921	0.0552114	-5.76644	-5.03381	2.88381	0.600643	2.33632	2.52747	0.247679	-5.6251	-1.98289	3.16385	4.509	4.64884
Sb07g022730	GO:0009414	response to water deprivation					0.0295693	0.0295693	0.119875	-2.02792	-2.20905	-1.47838	4.67928	6.21486	2.08216	-1.55458	-2.07361	-1.0752	-1.05026	-0.847352	-1.25236
Sb07g022990	GO:0009414	response to water deprivation			GO:0009055	electron carrier activity	0.0206545	0.0206545	0.0999411	-2.62981	-3.0245	-0.874186	5.21121	5.27273	2.95798	-1.04613	-2.78617	-0.63963	-0.997774	-0.762114	-0.883277
Sb08g020580	GO:0009414	response to water deprivation	GO:0009536	plastid	GO:0003674	molecular_function	0.0123285	0.0123285	0.0770529	2.84569	3.47465	6.51752	-1.68069	-1.0984	-0.159429	-0.560863	2.2938	-2.32495	-3.9807	-2.92222	-4.02919
Sb08g021180	GO:0009414	response to water deprivation	GO:0005739	mitochondrion	GO:0003723	RNA binding	0.0249607	0.0249607	0.106975	-0.414546	-3.40775	-5.13878	5.52805	1.47088	4.00382	-2.45876	0.771906	-0.247439	0.170843	0.114225	-0.669696
Sb09g003050	GO:0009414	response to water deprivation	GO:0005623	cell	GO:0003674	molecular_function	0.0236045	0.0236045	0.104138	-3.20777	-2.98083	-1.02891	5.3438	4.90112	3.1799	-0.620432	-3.05669	-0.128373	-0.388537	-0.843627	-1.39332
Sb09g003060	GO:0009414	response to water deprivation	GO:0016021	integral to membrane	GO:0003674	molecular_function	0.000372641	0.000372641	0.00931601	-3.31071	-3.89422	-1.00145	2.08619	3.74017	5.17154	-1.52728	-4.83439	-1.07804	3.69953	1.75028	-0.156653
Sb09g022460	GO:0055114	oxidation-reduction process	GO:0048046	apoplast	GO:0043167	ion binding	0.00765036	0.00765036	0.0603976	4.11431	5.25846	-0.5797	-2.59221	-2.0795	-2.91097	-0.902282	4.1684	-0.86088	-1.88537	-1.6097	-1.93816
Sb09g029860	GO:0009269	response to desiccation	GO:0005886	plasma membrane			0.00120482	0.00120482	0.0180723	-1.86065	-1.84936	-2.4508	5.31938	5.05854	1.9865	-2.89084	-2.55036	-2.10786	0.413397	0.720235	-0.27309
Sb10g007610	GO:0009414	response to water deprivation	GO:0009507	chloroplast	GO:0005215	transporter activity	0.0332602	0.0332602	0.127924	4.21851	5.21154	-1.65611	-2.27834	-1.78509	-1.45951	-1.59252	3.7691	-1.12909	-1.8943	-1.49371	-1.98601
Sb10g022780	GO:0042631	cellular response to water deprivation			GO:0005515	protein binding	0.00581463	0.00581463	0.0581463	0.98704	2.09412	9.81284	-1.01011	-0.822921	-3.19559	0.919307	1.43846	0.898454	-4.36217	-2.98518	-4.45395
Sb10g030260	GO:0009414	response to water deprivation	GO:0005886	plasma membrane			6.90137e-05	6.90137e-05	0.00258801	-3.14385	-2.28694	-1.63281	3.99233	5.36252	0.194368	-2.06501	-3.50721	-3.87713	3.66473	2.53114	1.20007

## Sheet: Total gene expression profiles
Additional file 8: Description of the gene expression profiles of the upregulated genes for the tissue and treatment based analysis based on sorghum RNA-seq data
		Root1-H2O	Root2-H2O	Root3-H2O	Root1-ABA	Root2-ABA	Root3-ABA	Shoot1-H2O	Shoot2-H2O	Shoot3-H2O	Shoot1-ABA	Shoot2-ABA	Shoot3-ABA
#Genes	Description	RPKM = (10^9 x Cb)/ (Nb x L)	RPKM = (10^9 x Cb)/ (Nb x L)	RPKM = (10^9 x Cb)/ (Nb x L)	RPKM = (10^9 x Cb)/ (Nb x L)	RPKM = (10^9 x Cb)/ (Nb x L)	RPKM = (10^9 x Cb)/ (Nb x L)	RPKM = (10^9 x Cb)/ (Nb x L)	RPKM = (10^9 x Cb)/ (Nb x L)	RPKM = (10^9 x Cb)/ (Nb x L)	RPKM = (10^9 x Cb)/ (Nb x L)	RPKM = (10^9 x Cb)/ (Nb x L)	RPKM = (10^9 x Cb)/ (Nb x L)
Sb01g003880	similar to Putative short chain alcohol dehydrogenase	17.0345	28.7454	32.7412	24.7021	29.8651	23.7443	39.8977	19.2575	28.3683	55.0916	45.5033	53.6916
Sb01g005590	similar to BTB/POZ domain containing protein, expressed	33.2248	37.2218	24.2651	29.2354	31.1479	29.9792	20.8421	32.9806	22.5804	21.213	18.2431	20.2169
Sb01g005990	similar to Glutathione transferase	25.829	34.6412	126.737	29.9645	27.4604	36.3688	179.5	33.1805	158.588	97.1936	120.535	110.339
Sb01g006960	similar to Cold acclimation protein COR413-PM1	88.3294	65.9049	161.198	153.853	158.969	66.3099	85.6972	53.0621	79.2639	73.2705	92.1292
Sb01g007120	similar to Serine/threonine-protein kinase SAPK8	72.0036	42.5155	90.5488	94.9968	111.979	43.5462	70.9319	47.8289	45.8161	37.3428	43.1804
Sb01g008480	similar to IAA1 protein	208.658	205.548	42.1108	87.4426	92.9811	105.763	32.8134	190.432	26.791	19.0256	19.3267	19.0262
Sb01g010070	similar to Histidine kinase	54.1164	31.6222	66.6059	62.9258	81.9263	36.6079	54.8959	34.0349	24.1465	22.2435	32.423
Sb01g013590	similar to Putative uncharacterized protein	0	0	0	0	0	0	0	0	0	0	0	0
Sb01g014130	similar to Auxin-responsive protein IAA30	30.9131	34.7839	14.3453	13.5556	15.7558	15.69	13.6864	25.433	10.1924	13.6142	10.1676	10.5432
Sb01g014720	similar to Serine/threonine-protein kinase SAPK10	49.2804	21.7611	58.2881	55.8482	52.1781	16.7593	49.517	15.9747	22.5864	18.7409	20.2621
Sb01g021110	similar to Putative uncharacterized protein	10.2558	8.19169	0	18.2824	18.0686	14.6837	0	11.5855	0	0	0	0
Sb01g039740	similar to Zinc finger family protein, putative, expressed	7.90351	7.97991	10.2961	10.7404	12.4746	7.45418	8.74228	6.85803	8.30551	10.0829	9.85536
Sb01g039890	similar to Putative uncharacterized protein	0.379609	0.494685	69.8647	79.5472	57.3597	1.03154	0.208789	1.31554	66.3964	41.8467	47.9835
Sb01g047500	similar to Beta-amylase	7.37654	6.48846	6.87972	7.47746	6.40902	8.60299	4.93437	7.61717	89.8395	103.793	62.9352
Sb01g047540	similar to 9,10-9',10' carotenoid cleavage dioxygenase 1	31.1942	147.879	41.681	39.7844	52.6072	162.106	28.5821	153.396	197.703	213.83	203.998
Sb01g050410	similar to Nitrate/chlorate transporter, putative, expressed	2.12111	3.28674	0.0664662	0.366135	0.240937	0.505709	0.221738	2.59671	0.0707033	0.0687896	0	0
Sb02g003030	similar to Putative uncharacterized protein	7.91247	10.5025	43.7434	39.649	52.243	13.7374	7.56122	15.1072	10.9021	8.34698	12.4468
Sb02g008820	similar to Late embryogenesis abundant proteins-like	0.235526	0	0	0	0.261943	0	0.0626317	0.243759	0.912122	0.400983
Sb02g010810	similar to Aquaporin PIP2-6	0.201265	0.147528	0.0738854	0	0.0510256	0	0.213487	0	0	0	0
Sb02g010830	similar to Aquaporin PIP2-6	6.02634	112.394	139.903	162.854	2.43715	131.411	0.847668	0.721634	0.81972	1.28882
Sb02g022090	similar to Os09g0325700 protein	0.115437	0.863558	0.151914	52.9038	61.1584	44.5924	0.525642	0.879357	0.215465	15.5656	9.26617	12.1733
Sb02g024780	similar to Putative uncharacterized protein	1.15682	7.10363	8.71786	10.3407	11.9748	6.42935	0.586526	3.98247	17.7838	16.8529	19.045
Sb02g025080	similar to Os09g0423800 protein	1.09302	1.7902	4.22739	0.202208	0.470486	0.416856	4.45299	1.70415	2.51794	2.68695	3.02465	3.21702
Sb02g025790	similar to Aldehyde dehydrogenase	23.3424	207.484	187.499	187.436	26.5629	42.3455	23.5479	50.8471	39.8174	49.3337
Sb02g026270	similar to Protein HVA22	0.708607	6.82469	7.2737	6.17529	0.78582	4.67424	0	0.780382	0.293185	0.309329
Sb02g028020	similar to Heat shock protein 81-2	67.9464	63.4286	60.037	75.0191	63.431	73.5962	27.217	73.9462	24.7887	27.1519	43.1091	35.4415
Sb02g028050	similar to Heat shock protein 81-2	154.581	151.95	114.401	216.691	177.841	230.757	51.4218	168.3	43.6332	71.1838	91.9587	87.3262
Sb02g030050	similar to Putative uncharacterized protein	13.4012	12.3072	8.87337	3.59222	5.51452	5.01276	14.9672	13.8749	9.12439	4.05606	6.8727	8.71157
Sb02g035010	similar to Putative uncharacterized protein	0.617467	0.532096	0.426425	0	0	0	0	0	0
Sb02g038130	similar to Glutathione transferase	3.80989	3.54667	0.433293	0.743998	0.70524	0.556626	0.275363	4.7772	0.13169	0.128125	0.239714	0.29507
Sb02g043450	similar to WSI76 protein induced by water stress	7.22685	2.92131	0.546208	0.887583	0.673597	6.2957	2.85585	4.2677	0.564372	0.678795	0.477455
Sb03g000490	similar to Nodule inception protein-like	39.1412	50.7661	23.0939	22.8098	29.7513	51.1114	40.305	46.4336	27.6452	23.3054	29.4834
Sb03g001170	similar to Os01g0225600 protein	0.131615	142.777	174.227	92.1384	0	1.01581	0	3.40548	15.0365	2.42005
Sb03g026070	similar to Protein phosphatase 2C	19.3899	11.1048	80.1317	69.1137	67.5225	9.14561	18.6464	7.33561	57.0294	50.7474	50.3126
Sb03g028090	similar to DEAD-box ATP-dependent RNA helicase 25	3.88797	52.5066	15.1281	12.4333	15.0444	96.8673	5.14401	130.875	76.3072	63.1942	61.0672
Sb03g028100	similar to DEAD-box ATP-dependent RNA helicase 26	10.224	6.07953	12.9067	11.2476	11.479	4.0823	11.9146	4.23004	5.18401	6.1451	6.48358
Sb03g028420	similar to Late embryogenesis-abundant protein Lea14-A-like	0	0	0	0	0	0	0	0	0	0
Sb03g030100	similar to PRm 3	43.4877	112.369	71.1608	80.0027	100.299	91.5787	14.7292	46.2913	24.0042	47.3943	76.3916	48.2519
Sb03g039000	similar to Nuclear transcription factor Y subunit B-3	20.5456	9.0883	30.2561	27.5254	35.2064	9.64447	23.3752	8.66544	11.6167	11.5656	11.3578
Sb03g039520	similar to Putative laccase	55.3234	64.9607	19.8217	12.7335	14.5824	9.31453	18.3343	55.6193	9.93468	10.8199	6.69378	13.1187
Sb03g039570	similar to Putative laccase	47.8672	51.7672	2.65791	7.61101	10.2995	6.46751	0.32458	44.4354	0.498946	1.22978	1.24124	1.02213
Sb03g039630	similar to Putative uncharacterized protein	6.86996	10.0498	5.88621	57.0877	74.2206	55.1024	11.0804	6.80069	5.54906	46.7293	34.6365	38.5725
Sb03g040060	similar to Phosphorylase	28.6762	36.8077	15.8593	14.2042	13.7698	110.358	31.2703	201.336	155.889	39.0392	73.1654
Sb03g040600	similar to Basic class III chitinase OsChib3b precursor	30.6312	44.646	3.77909	5.20479	7.23059	5.88183	6.57674	34.4324	4.13166	1.2494	1.06714	1.28677
Sb04g002150	similar to Bax inhibitor 1	25.7323	13.7136	49.6054	57.8083	54.7115	4.93184	25.4489	7.70588	3.15924	4.23454	3.97136
Sb04g006970	similar to Putative uncharacterized protein	0.737072	6.28686	1.47591	1.11922	0.747465	4.29711	1.23197	2.50787	7.21829	6.08672	6.62266
Sb04g017830	similar to Cysteine proteinase 1 precursor	414.613	498.387	518.023	380.097	1265.27	392.824	1504.07	960.406	411	621.22
Sb04g026650	similar to Aquaporin PIP2-3	76.3135	53.9769	74.3386	91.7375	50.0952	183.751	24.9345	43.4171	30.2274	53.3513
Sb04g027950	similar to Putative uncharacterized protein	20.2461	22.679	22.4382	30.1076	12.5618	16.9168	10.2356	17.8935	21.3856	14.2422
Sb04g031950	similar to Putative uncharacterized protein	0.087937	0	0	0	0.0651991	0.0848351	0.0935427	0	0	0
Sb04g032430	similar to Aquaporin PIP1-3/PIP1-4	639.236	844.643	337.01	972.357	1073.46	1113.31	198.844	557.335	145.054	175.248	220.912	199.109
Sb04g036040	similar to Cation-transporting ATPase	0.121962	0	0.0795978	0.164621	0.109941	0	0.0383262	0	0.0205581	0	0.0135271
Sb04g036240	similar to Putative uncharacterized protein	31.6318	21.4614	14.3445	13.2545	17.2876	12.2538	36.7261	9.77189	10.5038	11.3018	15.7898
Sb05g001340	similar to Harpin-induced protein 1 containing protein, expressed	14.6669	13.5753	19.6916	9.94022	26.7595	6.98522	19.5518	51.6875	30.9164	34.7939
Sb05g017940	similar to HVA22-like protein e, putative, expressed	3.20069	143.96	148.626	114.949	5.83382	10.7275	5.65751	16.8389	9.50553	14.8706
Sb05g021820	weakly similar to Myb factor	0	3.05115	0	0	0	4.02172	0	4.25542	5.05249	4.98901	3.64772
Sb06g002080	similar to MRP-like ABC transporter	1.96439	0.202987	4.66358	3.94212	2.94865	0.225742	1.81137	0.202432	0.315112	0.257939	0.23326
Sb06g022280	similar to OSIGBa0157K09-H0214G12.13 protein	0	0.041584	0.129016	0.0574446	0	0	0	0.0429669	0.0401941	0
Sb06g025150	similar to Aquaporin PIP1-3/PIP1-4	344.352	470.643	275.453	327.811	424.172	419.69	183.588	316.236	145.83	137.391	179.841	147.695
Sb07g001060	similar to Os01g0104100 protein	1.35922	11.8652	3.765	3.28352	3.75922	12.9272	2.27186	13.2478	11.5769	14.1182	10.5782
Sb07g003690	similar to Os08g0155400 protein	39.5549	24.2225	70.5932	78.9406	74.0028	38.683	28.3486	36.6391	42.5556	41.3996	41.2295
Sb07g007610	similar to Cation-transporting ATPase	4.95314	2.17419	2.38919	2.29266	1.64999	3.45721	3.826	2.64421	2.35942	2.11764	2.6881
Sb07g021660	similar to Putative uncharacterized protein	7.44205	37.7784	39.8304	49.2838	50.0805	26.5371	5.96957	14.0653	39.4023	47.9899	42.8929
Sb07g022730	similar to Protein HVA22	1.55996	41.6199	50.4504	29.8043	0.946309	6.01973	1.01374	4.25638	3.92127	3.47668
Sb07g022990	similar to Abscisic acid 8'-hydroxylase 2	0.0329979	0.0592338	0.549999	13.0187	13.5223	9.91187	0.279009	0.0837744	0.184759	0.659097	0.616562	0.768806
Sb07g024160	similar to Putative uncharacterized protein P0562A06.5	5.46576	6.64225	4.54106	7.20754	3.4278	9.38049	4.98396	7.28999	13.7489	8.98269	8.04147
Sb08g002660	similar to Non-specific lipid-transfer protein	78.5198	1614.82	27.0595	31.8254	39.6851	2768.24	68.2342	2548.61	4344	4651.43	4375.27
Sb08g005200	similar to Diphosphonucleotide phosphatase 1	14.6924	45.882	16.6139	15.7283	16.9035	39.6303	17.3088	36.2821	38.7334	45.507	39.168
Sb08g017750	similar to F22D16.26 protein	9.42271	6.27453	5.70901	7.17957	5.15842	1.49793	8.19243	0.366922	1.32597	1.52665	1.21923
Sb08g019690	similar to Leucine Rich Repeat family protein, expressed	57.5183	48.8543	49.6183	53.2021	49.3744	88.5391	54.3313	90.9861	73.6897	67.4421	90.9475
Sb08g020580	similar to Auxin-responsive protein IAA30	116.822	82.4916	86.9294	93.0025	74.5076	104.635	60.4224	55.7806	58.1095	57.4206
Sb08g020710	similar to Calmodulin-2	20.5495	2.01377	15.7332	19.273	16.326	0.656945	18.961	1.62803	0.333469	0.389927	0.109706
Sb08g021180	similar to DEAD-box ATP-dependent RNA helicase 9	50.5485	40.7787	81.7659	68.909	77.4657	48.2063	63.8234	53.5973	56.759	56.2843	54.2249
Sb09g003050	similar to Hydrophobic protein LTI6B	3.30125	22.0445	21.656	17.736	4.0794	2.33552	4.09697	4.89719	3.51576	3.07244
Sb09g003060	similar to Hydrophobic protein LTI6B	1.01265	0.779162	1.52301	4.57655	5.65275	6.49677	1.22331	0.244877	1.21508	3.94063	3.07193	1.9879
Sb09g017821	similar to Putative uncharacterized protein	40.257	18.547	8.83785	11.2373	10.1205	30.4064	25.6232	27.7264	42.0248	27.0656	33.538
Sb09g019200	similar to Putative uncharacterized protein	53.6272	53.1226	75.017	86.845	70.7269	40.561	65.6512	49.2017	50.8393	47.5584	40.771
Sb09g022460	similar to Putative laccase-11	8.86794	10.7331	14.352	8.07685	6.87631	50.1189	4.24496	2.67689	1.86021	2.89369
Sb09g023690	similar to Putative uncharacterized protein	5.67012	5.76723	5.84162	0.0688003	5.3716	0.0987096	0.0960378	0.08984	0.252785
Sb09g026650	similar to Calcium sensing protein	3.33922	0.66755	8.02372	8.18194	9.85105	0.329955	4.18599	0.828454	0.921175	0.646298	0.984951
Sb09g028710	similar to Cold acclimation protein COR413-TM1	3.77135	20.8343	12.6968	13.4088	12.4531	31.6943	3.0572	17.5005	42.9159	55.3562	62.6754
Sb09g029860	similar to Putative late embryogenesis abundant protein	34.3122	154.438	154.538	115.379	27.8318	50.3601	31.7421	67.0015	70.2017	58.7654
Sb09g030600	similar to Putative uncharacterized protein	21.9576	10.1441	30.9825	30.221	28.9022	8.41476	23.2546	7.79929	9.87504	8.94604	11.3197
Sb10g007610	similar to Aquaporin PIP1-6	153.722	0.0961169	22.5296	30.4161	34.0105	0	99.6866	0	0	0	0.065455
Sb10g008960	similar to Potassium outward rectifying channel	21.7468	29.2699	4.86972	53.5137	53.1689	55.1505	7.50019	21.9011	7.78276	8.0834	5.03357	6.32812
Sb10g022780	similar to Glutathione S-transferase GST 19	5.12975	7.54457	10.3739	4.27864	4.50347	2.37443	3.90232	5.73988	3.48909	0.157887	0.664652	0.363619
Sb10g030240	similar to Heat shock protein 90	224.114	147.115	238.072	208.893	259.944	72.4395	236.008	89.2023	117.812	117.309	122.44
Sb10g030260	similar to Putative senescence-associated protein	13.8649	12.4446	21.2284	23.0846	17.0082	11.9109	12.042	9.54734	17.7973	17.0138	15.1517

## Sheet: Gene list used in heatmap and H
Additional file 8: Description of the up-or-down-regulated genes used in the heat-map and hierarchical clustering that are differentially expressed (>2-fold, 5% [P-value]) (Key to legend indicated at the bottom)
Gene ids GO:acc for BP	RH1	RH2	RH3	RA1	RA2	RA3	SH1	SH2	SH3	SA1	SA2	SA3
Sb01g006960 GO:0042631	-0.549315	-1.99935	-2.19701	4.69602	3.77362	4.255	-2.05089	-1.76663	-2.94793	-0.975075	-1.27271	0.64166
Sb01g008480 GO:0009414	5.66081	3.27288	-1.25302	-1.29497	-1.10275	-0.435505	-1.68117	4.3686	-1.53199	-2.76226	-2.21491	-2.97189
Sb01g014130 GO:0009414	5.73188	4.80113	-0.286505	-2.96354	-2.04881	-1.9855	-0.608263	2.91564	-1.76797	-0.848939	-2.08751	-2.56829
Sb01g039740 GO:0009414	-2.74932	-3.33216	-1.48823	1.44636	2.25	5.96335	-2.65958	-1.31915	-3.64257	-0.875869	3.24589	3.66221
Sb01g039890 GO:0009414	-3.82767	-3.95917	-2.54898	3.05787	3.89729	1.5634	-2.3577	-3.99469	-1.87601	5.67519	2.24357	3.87949
Sb01g050410 GO:0009414	3.89107	4.92111	-1.3436	-2.62444	-3.02603	-2.13674	-0.783722	5.01327	-0.80946	-1.55691	-1.41807	-1.89115
Sb02g003030 GO:0009414	-3.1381	-3.28905	-0.963276	4.22155	3.09823	5.82337	-0.171839	-3.21384	0.651543	-1.07034	-1.35883	-0.607857
Sb02g010810 GO:0009414	3.80565	3.05862	4.80111	-1.1841	-4.23295	-2.0829	-2.03754	5.34311	-1.58322	-2.38348	-1.90821	-2.54427
Sb02g022090 GO:0009414	-3.05533	-3.2735	-1.72449	4.47621	5.50246	2.98414	-1.58675	-3.11267	-1.17629	0.885351	-0.122677	0.440178
Sb02g024780 GO:0009414	-4.89759	-4.5795	0.220148	-1.29327	-0.503491	0.419025	-0.218633	-5.06644	-1.16354	6.79613	5.37122	8.72064
Sb02g025790 GO:0009269	-2.25322	-2.69225	-1.83936	5.32125	4.07261	4.08438	-1.58459	-2.36347	-1.28558	-0.457661	-0.825942	-0.47037
Sb02g030050 GO:0042631	3.88926	1.22418	1.2286	-6.0597	-4.29283	-4.609	6.94579	3.95765	1.87646	-3.98996	-0.75809	1.17295
Sb02g035010 GO:0009269	-2.4009	-2.86102	-1.0154	6.00477	4.47281	2.9642	-0.986261	-2.59756	-0.510415	-1.22788	-0.929033	-1.23952
Sb02g038130 GO:0042631	5.1953	2.57892	-0.896348	-2.49244	-2.60212	-2.80955	-1.23307	6.88555	-1.09477	-1.86622	-1.23422	-1.49038
Sb02g043450 GO:0009414	1.23266	4.38964	1.79669	-4.39135	-3.85869	-4.05719	7.07418	-0.194376	4.38456	-2.50638	-1.84084	-2.85663
Sb03g000490 GO:0009414	1.29487	-0.238988	7.14757	-5.44824	-5.48029	-3.08895	6.7722	1.09103	5.69146	-1.96933	-3.00991	-1.25679
Sb03g001170 GO:0009269	-2.45278	-2.81319	-1.13177	4.82234	6.31897	1.7945	-1.10309	-2.65006	-0.629636	-1.12902	-0.187511	-1.20216
Sb03g026070 GO:0009414	-3.26141	-3.30746	-2.90704	4.36364	2.68522	2.51203	-3.03459	-3.25865	-2.86388	4.02084	2.68462	3.49873
Sb03g039520 GO:0009414	5.12751	4.30083	0.353652	-3.26508	-2.96411	-3.72415	0.0252031	4.78236	-1.02805	-1.60953	-1.94729	-1.15457
Sb03g039570 GO:0009414	5.72286	3.99466	-1.17983	-2.53275	-2.09941	-2.65726	-1.57679	4.69958	-1.07973	-1.69077	-1.31925	-1.81039
Sb03g039630 GO:0009414	-3.77611	-3.55377	-2.68236	2.77034	5.01516	2.33443	-1.73972	-3.94658	-2.15472	4.02131	1.77194	3.1171
Sb03g040600 GO:0042631	4.19055	4.93439	-1.05148	-2.95574	-2.50219	-2.71383	-0.314153	4.73222	-0.454079	-1.96657	-1.59778	-2.06185
Sb04g026650 GO:0009269	3.61454	5.92917	0.142055	-3.16518	-2.35651	-1.57234	-1.05177	2.91086	-1.70152	-1.62132	-1.80032	-1.14387
Sb04g027950 GO:0009414	-0.946396	-2.78541	2.54709	1.53977	1.22833	6.26787	-3.17732	-1.70376	-4.45247	0.575851	2.93703	-2.45993
Sb04g031950 GO:0009414	-2.86469	-3.22081	7.18792	-3.71246	-3.70415	-3.59286	4.57942	4.43194	7.84875	-1.74928	-1.37083	-1.82822
Sb04g036240 GO:0009414	5.52933	2.45857	2.21939	-3.04194	-3.44593	-1.90641	-1.57122	5.97955	-2.10045	-2.62517	-1.82157	-0.244815
Sb05g017940 GO:0009414	-2.31792	-2.6547	-1.52805	5.14952	5.17088	3.14127	-1.2903	-2.57664	-0.832666	-0.75618	-0.984386	-0.869679
Sb06g022280 GO:0009269	-2.82611	-3.19088	-1.48038	0.145283	7.82146	1.49509	-1.42113	-3.01151	-0.95419	2.88318	2.30347	-1.77924
Sb07g003690 GO:0009414	-3.99676	-2.16688	-3.39091	3.60563	4.9547	4.04416	-0.249509	-3.90883	-0.185299	0.452883	0.274858	0.321464
Sb07g007610 GO:0009414	0.308484	5.66313	-1.58475	-2.90636	-3.29754	-5.65522	3.91555	3.55533	0.977767	-0.950797	-1.64808	0.801114
Sb07g021660 GO:0009414	-5.76644	-5.03381	2.88381	0.600643	2.33632	2.52747	0.247679	-5.6251	-1.98289	3.16385	4.509	4.64884
Sb07g022730 GO:0009414	-2.02792	-2.20905	-1.47838	4.67928	6.21486	2.08216	-1.55458	-2.07361	-1.0752	-1.05026	-0.847352	-1.25236
Sb07g022990 GO:0009414	-2.62981	-3.0245	-0.874186	5.21121	5.27273	2.95798	-1.04613	-2.78617	-0.63963	-0.997774	-0.762114	-0.883277
Sb08g020580 GO:0009414	2.84569	3.47465	6.51752	-1.68069	-1.0984	-0.159429	-0.560863	2.2938	-2.32495	-3.9807	-2.92222	-4.02919
Sb08g021180 GO:0009414	-0.414546	-3.40775	-5.13878	5.52805	1.47088	4.00382	-2.45876	0.771906	-0.247439	0.170843	0.114225	-0.669696
Sb09g003050 GO:0009414	-3.20777	-2.98083	-1.02891	5.3438	4.90112	3.1799	-0.620432	-3.05669	-0.128373	-0.388537	-0.843627	-1.39332
Sb09g003060 GO:0009414	-3.31071	-3.89422	-1.00145	2.08619	3.74017	5.17154	-1.52728	-4.83439	-1.07804	3.69953	1.75028	-0.156653
Sb09g022460 GO:0055114	4.11431	5.25846	-0.5797	-2.59221	-2.0795	-2.91097	-0.902282	4.1684	-0.86088	-1.88537	-1.6097	-1.93816
Sb09g029860 GO:0009269	-1.86065	-1.84936	-2.4508	5.31938	5.05854	1.9865	-2.89084	-2.55036	-2.10786	0.413397	0.720235	-0.27309
Sb10g007610 GO:0009414	4.21851	5.21154	-1.65611	-2.27834	-1.78509	-1.45951	-1.59252	3.7691	-1.12909	-1.8943	-1.49371	-1.98601
Sb10g022780 GO:0042631	0.98704	2.09412	9.81284	-1.01011	-0.822921	-3.19559	0.919307	1.43846	0.898454	-4.36217	-2.98518	-4.45395
Sb10g030260 GO:0009414	-3.14385	-2.28694	-1.63281	3.99233	5.36252	0.194368	-2.06501	-3.50721	-3.87713	3.66473	2.53114	1.20007
Sb01g003880 GO:0009414	-5.14073	-2.30438	1.05927	-3.7244	-2.28694	-3.86605	3.11483	-4.62592	0.12227	8.32299	4.46724	9.01937
Sb01g005590 GO:0042631	3.50313	3.57369	-0.419611	0.13782	1.10031	0.504901	-2.52306	3.00793	-0.993528	-2.66775	-3.84127	-3.62153
Sb01g005990 GO:0042631	-4.04543	-3.68607	4.46125	-4.5906	-4.71011	-4.04263	7.69333	-3.72669	6.90803	2.2127	3.45215	3.74517
Sb01g007120 GO:0009414	1.43991	-0.440793	-2.43828	2.44178	2.8864	5.27295	-2.15896	0.283269	-1.037	-2.13436	-2.90725	-2.76458
Sb01g010070 GO:0009414	0.743646	-0.0341015	-1.95524	2.67809	1.79971	5.36434	-0.844384	1.10198	-0.903273	-3.87672	-3.53642	-2.12693
Sb01g013590 GO:0042631	-0.362254	-1.27955	1.21391	-1.29254	-1.35847	-1.27627	1.09868	-0.612912	1.61722	1.06396	1.01292	1.34811
Sb01g014720 GO:0009414	1.99926	0.996992	-2.05666	3.42094	2.71796	2.01805	-3.06155	2.29361	-2.80453	-2.09858	-2.45556	-2.85785
Sb01g021110 GO:0042631	1.36138	-0.730964	-2.42401	4.19658	3.86359	2.3379	-2.30366	1.70254	-1.85479	-2.67601	-2.15608	-2.87455
Sb01g047500 GO:0009414	-2.6049	-2.78137	-1.00199	-3.21358	-3.16354	-3.15964	-0.753563	-2.73964	-0.377694	8.32529	8.51883	6.07006
Sb01g047540 GO:0009414	-4.27136	-4.17488	3.30426	-4.41127	-4.46751	-3.77259	3.7574	-4.36935	3.89074	5.92213	5.87248	7.21976
Sb02g008820 GO:0009269	-2.79993	-3.17057	2.10711	-3.64983	-3.64345	-3.5329	2.30736	-2.98602	-0.0236452	2.1101	10.6968	5.28684
Sb02g010830 GO:0009269	2.73766	3.5008	-2.34576	0.365823	1.45388	2.49395	-2.40199	1.9216	-2.03265	-2.87422	-2.31966	-3.0647
Sb02g025080 GO:0009414	-3.09778	-2.00234	7.09044	-6.16663	-5.43242	-5.42813	7.19164	-1.7367	2.60988	2.62479	3.16776	4.85116
Sb02g026270 GO:0009414	2.86595	2.53901	-2.30546	2.44897	2.75601	1.60883	-2.10128	0.727719	-2.59865	-2.46063	-2.51138	-3.32424
Sb02g028020 GO:0009414	2.45671	0.249514	2.67328	2.71708	0.489573	2.31494	-3.8359	3.22759	-3.89403	-4.37403	-0.742115	-2.81702
Sb02g028050 GO:0009414	1.10675	-0.261957	0.194071	3.71808	1.32174	4.29871	-3.70499	1.61553	-3.77068	-2.88848	-1.15326	-1.88976
Sb03g028090 GO:0009414	-3.96806	-4.09561	1.97114	-3.83658	-4.04905	-3.71856	5.84047	-4.03817	9.61168	4.22131	2.57769	3.19312
Sb03g028100 GO:0009414	4.49252	0.0638577	-1.70996	3.13983	1.28473	1.56192	-3.80713	2.82249	-3.22514	-3.01211	-1.46767	-1.50056
Sb03g028420 GO:0009269	-0.362254	-1.27955	1.21391	-1.29254	-1.35847	-1.27627	1.09868	-0.612912	1.61722	1.06396	1.01292	1.34811
Sb03g030100 GO:0042631	-2.76532	3.43819	2.3136	0.733132	2.94847	1.98291	-4.9818	-2.61613	-3.39543	-1.09659	2.58461	-0.957198
Sb03g039000 GO:0009414	3.06766	-0.777234	-2.94691	2.98285	1.79103	4.59747	-2.57165	1.08796	-2.52535	-2.10898	-1.69452	-2.36204
Sb03g040060 GO:0009414	-2.27922	-2.8821	-0.504023	-4.04444	-4.12036	-4.02837	4.0693	-2.47034	10.4265	7.44405	-0.354223	2.16225
Sb04g002150 GO:0009414	0.228346	-0.912439	-0.646759	3.34247	4.52569	4.01616	-2.26665	-0.202133	-1.29314	-2.99591	-2.2418	-3.04921
Sb04g006970 GO:0009414	-4.13927	-4.01587	5.90626	-3.69703	-4.16021	-4.52808	2.62041	-3.36808	0.539444	7.36308	4.83186	7.39514
Sb04g017830 GO:0009269	-2.71236	-3.17307	-1.2686	-2.69801	-2.54137	-3.6894	7.25923	-3.02979	10.3339	4.49422	-1.18316	1.02346
Sb04g032430 GO:0009414	0.624256	1.06514	-0.983157	2.85445	3.60064	3.987	-2.35671	-0.442832	-2.46537	-2.99726	-1.99713	-2.93707
Sb04g036040 GO:0009414	0.730154	2.33165	-2.49079	0.507437	5.64208	2.29929	-2.36611	-1.45049	-1.91852	-1.22054	-2.21425	-1.81977
Sb05g001340 GO:0009414	-3.71555	-4.14076	-0.475824	-3.07674	-1.51331	-3.90851	2.91506	-4.17112	1.40475	10.7575	3.79229	6.40334
Sb05g021820 GO:0009414	-3.7374	-3.99829	2.97307	-4.68164	-4.6436	-4.52065	4.40744	-4.02475	5.40249	6.64306	5.63894	4.65906
Sb06g002080 GO:0009414	0.401654	-0.533219	-2.24897	5.75619	3.88884	1.75016	-2.0854	-0.0255054	-1.68909	-2.2006	-1.8809	-2.58131
Sb06g025150 GO:0009414	1.60426	3.2899	1.02345	0.112164	2.80953	2.71111	-1.9985	0.451113	-2.76774	-3.95419	-1.98276	-3.91134
Sb07g001060 GO:0009414	-4.69131	-4.7146	4.62806	-3.90265	-4.21285	-3.77877	5.07229	-4.28517	5.9127	4.34096	5.52934	4.13703
Sb07g024160 GO:0009269	-2.92764	-2.95822	0.579415	-4.58884	-1.18907	-5.8191	4.27502	-3.35091	1.92167	11.1662	3.46132	3.00239
Sb08g002660 GO:0009414	-3.5598	-3.74412	0.995323	-4.46123	-4.4213	-4.28701	3.18018	-3.72519	3.29717	6.78488	6.42795	7.88432
Sb08g005200 GO:0009414	-3.66446	-4.37491	6.61577	-4.61912	-4.82069	-4.38407	4.32012	-3.76814	3.90415	4.31638	5.61622	5.17828
Sb08g017750 GO:0009414	2.56137	3.11833	3.38384	-0.013723	1.49455	-0.648651	-2.58978	3.50427	-3.52839	-3.2168	-2.39056	-3.64372
Sb08g019690 GO:0009414	-3.11662	-2.5061	-2.59432	-4.49809	-3.72846	-4.39449	6.44406	-2.83305	7.63253	3.27621	1.58136	8.65318
Sb08g020710 GO:0009414	1.8018	2.43622	-2.09616	1.37526	2.62679	1.50905	-2.58224	3.39799	-1.71167	-3.1356	-2.52282	-3.51323
Sb09g017821 GO:0009414	-1.3736	2.76529	-1.07289	-6.47417	-5.62431	-5.83708	3.04125	-0.330701	2.6584	7.5944	1.75141	5.09659
Sb09g019200 GO:0009414	3.14236	-2.3077	-0.374233	2.6293	5.23221	1.47902	-3.61846	1.04152	-0.927908	-1.21447	-1.70389	-4.43931
Sb09g023690 GO:0009269	0.987813	4.0999	-2.59979	1.60411	1.55341	1.67822	-2.38761	1.9709	-1.90477	-2.73329	-2.21136	-2.71174
Sb09g026650 GO:0009414	1.36699	-1.49501	-2.24191	3.32642	3.27882	4.9706	-2.50587	0.00610852	-1.49982	-2.18118	-2.0193	-2.22852
Sb09g028710 GO:0042631	-3.72996	-4.10039	0.682606	-3.21531	-3.09902	-3.1586	2.65244	-4.28125	0.467731	5.10114	6.62174	10.5371
Sb09g030600 GO:0009414	0.647095	0.0734423	-2.12621	3.93907	3.42271	2.9497	-2.74357	1.59791	-2.56463	-2.49275	-2.36025	-1.92279
Sb10g008960 GO:0009414	-0.56773	-0.364044	-2.40999	4.16678	3.87385	4.22902	-1.79505	-0.785277	-1.28145	-1.99617	-2.11512	-2.51733
Sb10g030240 GO:0009414	2.34754	1.04748	-0.263693	2.37098	0.647167	3.37495	-4.59873	2.96166	-3.2083	-2.31657	-1.87857	-2.13678
Key to legend: Gene ids – gene identification numbers; GO:acc – GO accession; BP – Biological process; RH1 – Root1-H20; RH2 – Root2-H20; RH3 – Root3-H20; RA1 – Root1-ABA; RA2 – Root2-ABA; RA3 – Root3-ABA; SH1 – Shoot1-H20; SH2 – Shoot2-H20; SH3 – Shoot3-H20; SA1 – Shoot1-ABA; SA2 – Shoot2-ABA; SA3 – Shoot3-ABA;
