# Supplementary material for: An integrated and comparative approach towards identification, characterization and functional annotation of candidate genes for drought tolerance in sorghum (Sorghum bicolor (L.) Moench)
Source: BMC Genet. 2017 Dec 22;18:119. doi: 10.1186/s12863-017-0584-5 (PMC5741957; doi:10.1186/s12863-017-0584-5)
Supplement: Supplementary file 8 — Description of the sorghum drought responsive orthologs identified based on maize expression profiling from RNAseq data generated under drought stress. (XLSX 31 kb) [file 12863_2017_584_MOESM8_ESM.xlsx]

## Sheet: Sorghum orthologs in maize (>90
Additional file 9: Description of the sorghum orthologs in maize (>90% identity and high confidence) identified based on the maize genes identified under drought stress.
Maize stable gene ID	Sorghum stable table gene ID	% identity	Homology type	Orthology confidence [0 low, 1 high]
GRMZM2G007277	Sb05g004770	99	ortholog_one2many	1
GRMZM2G008226	Sb07g020270	96	ortholog_one2one	1
GRMZM2G019183	Sb02g024140	92	ortholog_one2one	1
GRMZM2G031331	Sb06g017770	93	ortholog_one2one	1
GRMZM2G033828	Sb07g025760	95	ortholog_one2many	1
GRMZM2G035421	Sb03g035280	94	ortholog_one2one	1
GRMZM2G040441	Sb01g030400	95	ortholog_one2one	1
GRMZM2G047143	Sb06g020680	97	ortholog_one2many	1
GRMZM2G051138	Sb01g041380	91	ortholog_one2one	1
GRMZM2G051974	Sb06g033180	93	ortholog_one2one	1
GRMZM2G054559	Sb03g004390	96	ortholog_many2many	1
GRMZM2G054559	Sb08g022520	92	ortholog_many2many	1
GRMZM2G055150	Sb04g027650	95	ortholog_one2many	1
GRMZM2G059991	Sb09g011450	95	ortholog_one2many	1
GRMZM2G061230	Sb05g009400	92	ortholog_one2one	1
GRMZM2G066041	Sb09g024370	91	ortholog_one2one	1
GRMZM2G068943	Sb09g025790	94	ortholog_one2many	1
GRMZM2G073034	Sb01g018750	92	ortholog_one2many	1
GRMZM2G073671	Sb10g030790	93	ortholog_one2one	1
GRMZM2G075117	Sb04g033870	93	ortholog_one2one	1
GRMZM2G077181	Sb01g004130	92	ortholog_one2one	1
GRMZM2G080183	Sb10g028500	91	ortholog_one2one	1
GRMZM2G081719	Sb03g009070	93	ortholog_one2one	1
GRMZM2G083016	Sb09g024340	94	ortholog_one2many	1
GRMZM2G087612	Sb01g003870	92	ortholog_one2many	1
GRMZM2G088212	Sb10g030840	97	ortholog_one2one	1
GRMZM2G089259	Sb05g005260	95	ortholog_one2many	1
GRMZM2G108912	Sb02g031540	94	ortholog_one2many	1
GRMZM2G109618	Sb08g001020	97	ortholog_many2many	1
GRMZM2G109618	Sb04g008730	97	ortholog_many2many	1
GRMZM2G115451	Sb05g004770	99	ortholog_one2many	1
GRMZM2G116273	Sb03g035420	95	ortholog_one2one	1
GRMZM2G118462	Sb03g034640	93	ortholog_one2many	1
GRMZM2G120069	Sb01g033600	92	ortholog_many2many	1
GRMZM2G122231	Sb04g035560	96	ortholog_one2many	1
GRMZM2G122853	Sb03g011990	93	ortholog_many2many	1
GRMZM2G122853	Sb03g011980	93	ortholog_many2many	1
GRMZM2G123277	Sb03g034640	95	ortholog_one2many	1
GRMZM2G124175	Sb01g005670	96	ortholog_one2many	1
GRMZM2G137839	Sb01g038760	96	ortholog_one2many	1
GRMZM2G139041	Sb01g002750	97	ortholog_one2many	1
GRMZM2G141535	Sb01g005680	93	ortholog_one2one	1
GRMZM2G150906	Sb03g004540	93	ortholog_one2one	1
GRMZM2G151044	Sb04g027650	95	ortholog_one2many	1
GRMZM2G154523	Sb05g024380	91	ortholog_one2one	1
GRMZM2G154735	Sb05g017940	95	ortholog_one2one	1
GRMZM2G156227	Sb06g027520	95	ortholog_one2one	1
GRMZM2G165919	Sb01g037090	93	ortholog_one2many	1
GRMZM2G179792	Sb01g033480	93	ortholog_one2many	1
GRMZM2G304274	Sb03g034640	94	ortholog_one2many	1
GRMZM2G311756	Sb06g020280	93	ortholog_one2many	1
GRMZM2G340656	Sb02g006320	91	ortholog_one2one	1
GRMZM2G347280	Sb07g020100	95	ortholog_one2one	1
GRMZM2G394450	Sb06g023760	91	ortholog_one2one	1
GRMZM2G417954	Sb02g003230	93	ortholog_many2many	1
GRMZM2G442551	Sb10g023630	95	ortholog_one2one	1
GRMZM2G460406	Sb07g024880	97	ortholog_one2one	1
GRMZM2G527891	Sb02g023610	92	ortholog_one2many	1
GRMZM5G872256	Sb01g037090	93	ortholog_one2many	1

## Sheet: description of GO-enrichement
Additional file 9: Description of the GO enrichment of the sorghum orthologs in maize (>90% identity and high confidence) identified based on the maize genes identified under drought stress.
GO-accession	GO-category	Enriched terms	Number in input list	Number in BG/Ref	p-value	FDR
GO:0046351	P	disaccharide biosynthetic process	12	53	9.1e-21	5.7e-18
GO:0009312	P	oligosaccharide biosynthetic process	12	62	4.9e-20	1.5e-17
GO:0005984	P	disaccharide metabolic process	12	65	8.1e-20	1.7e-17
GO:0016138	P	glycoside biosynthetic process	12	76	4.5e-19	7e-17
GO:0009311	P	oligosaccharide metabolic process	12	93	4.1e-18	5.2e-16
GO:0016137	P	glycoside metabolic process	12	98	7.4e-18	7.7e-16
GO:0016042	P	lipid catabolic process	12	166	2.7e-15	2.4e-13
GO:0044242	P	cellular lipid catabolic process	11	131	9.3e-15	7.2e-13
GO:0005992	P	trehalose biosynthetic process	8	31	1.5e-14	1e-12
GO:0005991	P	trehalose metabolic process	8	32	1.8e-14	1.1e-12
GO:0006950	P	response to stress	31	3705	6.8e-13	3.9e-11
GO:0016051	P	carbohydrate biosynthetic process	14	473	1.3e-12	6.9e-11
GO:0046470	P	phosphatidylcholine metabolic process	7	36	4.1e-12	2e-10
GO:0042439	P	ethanolamine and derivative metabolic process	7	40	7.9e-12	3.5e-10
GO:0046466	P	membrane lipid catabolic process	6	20	1.6e-11	6.6e-10
GO:0034637	P	cellular carbohydrate biosynthetic process	12	365	2e-11	7.8e-10
GO:0046486	P	glycerolipid metabolic process	9	158	7.9e-11	2.9e-09
GO:0009789	P	positive regulation of abscisic acid mediated signaling pathway	6	38	4.7e-10	1.6e-08
GO:0006644	P	phospholipid metabolic process	9	218	1.2e-09	4e-08
GO:0019637	P	organophosphate metabolic process	9	227	1.7e-09	5.3e-08
GO:0048583	P	regulation of response to stimulus	10	351	4.3e-09	1.3e-07
GO:0006576	P	cellular biogenic amine metabolic process	7	112	6.3e-09	1.7e-07
GO:0006066	P	alcohol metabolic process	12	611	6.1e-09	1.7e-07
GO:0044262	P	cellular carbohydrate metabolic process	13	809	1.3e-08	3.5e-07
GO:0006650	P	glycerophospholipid metabolic process	7	128	1.5e-08	3.8e-07
GO:0044255	P	cellular lipid metabolic process	14	1030	2.7e-08	6.5e-07
GO:0005975	P	carbohydrate metabolic process	16	1452	4.1e-08	9.4e-07
GO:0009967	P	positive regulation of signal transduction	6	86	4.4e-08	9.8e-07
GO:0010647	P	positive regulation of cell communication	6	87	4.7e-08	1e-06
GO:0009787	P	regulation of abscisic acid mediated signaling pathway	6	88	5e-08	1e-06
GO:0006979	P	response to oxidative stress	11	605	6.1e-08	1.2e-06
GO:0050896	P	response to stimulus	32	6230	9e-08	1.8e-06
GO:0044248	P	cellular catabolic process	15	1352	1.1e-07	2e-06
GO:0006629	P	lipid metabolic process	15	1351	1.1e-07	2e-06
GO:0006643	P	membrane lipid metabolic process	6	115	2.3e-07	4e-06
GO:0009845	P	seed germination	6	122	3.1e-07	5.5e-06
GO:0048584	P	positive regulation of response to stimulus	6	133	5.1e-07	8.4e-06
GO:0010119	P	regulation of stomatal movement	6	133	5.1e-07	8.4e-06
GO:0009414	P	response to water deprivation	8	374	1.4e-06	2.3e-05
GO:0042221	P	response to chemical stimulus	21	3244	1.5e-06	2.4e-05
GO:0009415	P	response to water	8	393	2e-06	3.1e-05
GO:0010118	P	stomatal movement	6	189	3.7e-06	5.5e-05
GO:0009738	P	abscisic acid mediated signaling pathway	6	192	4e-06	5.8e-05
GO:0051716	P	cellular response to stimulus	14	1595	5e-06	7e-05
GO:0044106	P	cellular amine metabolic process	9	621	6.8e-06	9.5e-05
GO:0006970	P	response to osmotic stress	9	631	7.7e-06	0.0001
GO:0032787	P	monocarboxylic acid metabolic process	9	661	1.1e-05	0.00015
GO:0043436	P	oxoacid metabolic process	12	1301	1.7e-05	0.00021
GO:0006082	P	organic acid metabolic process	12	1302	1.7e-05	0.00021
GO:0019752	P	carboxylic acid metabolic process	12	1301	1.7e-05	0.00021
GO:0009651	P	response to salt stress	8	536	1.9e-05	0.00023
GO:0042180	P	cellular ketone metabolic process	12	1318	1.9e-05	0.00023
GO:0009056	P	catabolic process	16	2324	1.9e-05	0.00023
GO:0034641	P	cellular nitrogen compound metabolic process	9	718	2.1e-05	0.00025
GO:0070887	P	cellular response to chemical stimulus	10	941	2.9e-05	0.00033
GO:0048522	P	positive regulation of cellular process	8	590	3.7e-05	0.00041
GO:0009966	P	regulation of signal transduction	6	311	5.7e-05	0.00063
GO:0009308	P	amine metabolic process	9	827	6.3e-05	0.00068
GO:0010646	P	regulation of cell communication	6	326	7.4e-05	0.00078
GO:0009737	P	response to abscisic acid stimulus	8	664	8.4e-05	0.00087
GO:0050832	P	defense response to fungus	5	215	0.00011	0.0011
GO:0033554	P	cellular response to stress	8	686	0.0001	0.0011
GO:0006631	P	fatty acid metabolic process	6	387	0.00019	0.0018
GO:0009814	P	defense response, incompatible interaction	5	244	0.00019	0.0018
GO:0045087	P	innate immune response	6	411	0.00025	0.0024
GO:0008219	P	cell death	8	816	0.00034	0.0032
GO:0016265	P	death	8	818	0.00034	0.0032
GO:0006575	P	cellular amino acid derivative metabolic process	7	645	0.00045	0.0041
GO:0009628	P	response to abiotic stimulus	14	2423	0.00046	0.0041
GO:0051726	P	regulation of cell cycle	5	304	0.00051	0.0045
GO:0009791	P	post-embryonic development	11	1644	0.00064	0.0056
GO:0009620	P	response to fungus	5	334	0.00077	0.0067
GO:0006955	P	immune response	6	522	0.00088	0.0075
GO:0006519	P	cellular amino acid and derivative metabolic process	9	1185	0.00088	0.0075
GO:0009755	P	hormone-mediated signaling pathway	6	608	0.0019	0.016
GO:0002376	P	immune system process	6	613	0.002	0.016
GO:0032870	P	cellular response to hormone stimulus	6	627	0.0022	0.018
GO:0009987	P	cellular process	45	16277	0.0026	0.021
GO:0009266	P	response to temperature stimulus	7	902	0.0031	0.024
GO:0008152	P	metabolic process	42	14876	0.0035	0.028
GO:0044238	P	primary metabolic process	38	12901	0.0036	0.028
GO:0006952	P	defense response	7	977	0.0047	0.036
GO:0048518	P	positive regulation of biological process	8	1287	0.0059	0.044
GO:0042578	F	phosphoric ester hydrolase activity	16	507	9.5e-15	1.7e-12
GO:0016298	F	lipase activity	12	200	2.2e-14	2e-12
GO:0004630	F	phospholipase D activity	7	17	4.5e-14	2e-12
GO:0004620	F	phospholipase activity	9	64	4e-14	2e-12
GO:0008081	F	phosphoric diester hydrolase activity	9	77	1.9e-13	6.6e-12
GO:0004805	F	trehalose-phosphatase activity	7	24	3.4e-13	1e-11
GO:0019203	F	carbohydrate phosphatase activity	7	34	2.9e-12	7.2e-11
GO:0016788	F	hydrolase activity, acting on ester bonds	19	1360	2.8e-11	6.1e-10
GO:0016209	F	antioxidant activity	10	276	4.5e-10	8.9e-09
GO:0016684	F	oxidoreductase activity, acting on peroxide as acceptor	9	239	2.6e-09	4.2e-08
GO:0004601	F	peroxidase activity	9	239	2.6e-09	4.2e-08
GO:0016787	F	hydrolase activity	28	4724	5.5e-08	8e-07
GO:0016757	F	transferase activity, transferring glycosyl groups	11	768	6.3e-07	8.6e-06
GO:0005506	F	iron ion binding	11	890	2.6e-06	3.3e-05
GO:0003824	F	catalytic activity	45	13636	1e-05	0.00012
GO:0005509	F	calcium ion binding	8	499	1.1e-05	0.00013
GO:0016791	F	phosphatase activity	7	427	3.7e-05	0.00038
GO:0020037	F	heme binding	8	626	5.6e-05	0.00055
GO:0046906	F	tetrapyrrole binding	8	669	8.8e-05	0.00082
GO:0004553	F	hydrolase activity, hydrolyzing O-glycosyl compounds	6	543	0.0011	0.0091
GO:0016491	F	oxidoreductase activity	13	2349	0.0011	0.0091
GO:0009055	F	electron carrier activity	8	984	0.0011	0.0091
GO:0016798	F	hydrolase activity, acting on glycosyl bonds	6	595	0.0017	0.013
GO:0046872	F	metal ion binding	19	4609	0.0024	0.018
GO:0043169	F	cation binding	19	4835	0.0042	0.03
GO:0043167	F	ion binding	19	4862	0.0045	0.03
GO:0030136	C	clathrin-coated vesicle	6	91	6e-08	6.9e-06
GO:0030135	C	coated vesicle	6	146	8.6e-07	5e-05
GO:0005886	C	plasma membrane	13	1557	2e-05	0.00075
GO:0005739	C	mitochondrion	14	1853	2.7e-05	0.00077
GO:0016023	C	cytoplasmic membrane-bounded vesicle	6	333	8.3e-05	0.0019
GO:0031988	C	membrane-bounded vesicle	6	344	9.9e-05	0.0019
GO:0031410	C	cytoplasmic vesicle	6	371	0.00015	0.0024
GO:0031982	C	vesicle	6	384	0.00018	0.0026
GO:0005773	C	vacuole	5	413	0.0019	0.024
GO:0044444	C	cytoplasmic part	27	7660	0.0021	0.024

## Sheet: enriched-gene_list
Additional file 9: List of the GO enriched of the sorghum orthologs in maize (>90% identity and high confidence) identified based on the maize genes identified under drought stress.
Transcript ID	GO-accession
Sb05g005260.1	GO:0009817 GO:0016021 GO:0031348 GO:0005516 GO:0005886 GO:0008219
Sb08g001020.1	GO:0008094 GO:0007131 GO:0001541 GO:0006281 GO:0000150 GO:0007283 GO:0003684 GO:0007292 GO:0016740 GO:0005515 GO:0000794 GO:0043565 GO:0003690 GO:0003697 GO:0005524
Sb01g005670.1	GO:0009688 GO:0007595 GO:0005829 GO:0051537 GO:0010293 GO:0009851 GO:0050660 GO:0030856 GO:0003676 GO:0004855 GO:0004854 GO:0005506 GO:0050302 GO:0055114 GO:0009055
Sb09g025790.1	GO:0031990 GO:0016787 GO:0005946 GO:0005829 GO:0042493 GO:0009832 GO:0005992 GO:0003825 GO:0009793 GO:0030437 GO:0006970 GO:0005515 GO:0010182 GO:0051301
Sb08g022520.1	GO:0006631 GO:0009536 GO:0005783 GO:0005773 GO:0005634 GO:0005886 GO:0010119 GO:0005739 GO:0009845 GO:0005509 GO:0009414 GO:0009651 GO:0046466 GO:0004630 GO:0009789 GO:0046470 GO:0030136
Sb01g033480.1	GO:0006631 GO:0005634 GO:0005886 GO:0010119 GO:0005739 GO:0009845 GO:0005509 GO:0009414 GO:0009651 GO:0046466 GO:0004630 GO:0009789 GO:0046470 GO:0030136
Sb01g033480.2	GO:0006631 GO:0005634 GO:0005886 GO:0010119 GO:0005739 GO:0009845 GO:0005509 GO:0009414 GO:0009651 GO:0046466 GO:0004630 GO:0009789 GO:0046470 GO:0030136
Sb06g033180.1	GO:0009817 GO:0016021 GO:0031348 GO:0005516 GO:0005886 GO:0008219
Sb01g004130.1	GO:0047274 GO:0019593 GO:0005986 GO:0010325 GO:0005488 GO:0004553
Sb01g038760.1	GO:0030955 GO:0020037 GO:0005829 GO:0009793 GO:0042744 GO:0005509 GO:0016688 GO:0009408 GO:0009055
Sb03g009070.1	GO:0009395 GO:0004629 GO:0005886
Sb02g006320.1	GO:0047274 GO:0019593 GO:0005986 GO:0010325 GO:0005488 GO:0004553
Sb01g002750.1	GO:0009395 GO:0007010 GO:0008519 GO:0006810 GO:0003779 GO:0004629 GO:0012505 GO:0005886
Sb04g027650.1	GO:0005992 GO:0004805
Sb01g041380.1	GO:0005488 GO:0005634 GO:0000077 GO:0008156 GO:0006281
Sb06g027520.2	GO:0009535 GO:0020037 GO:0005634 GO:0006979 GO:0009543 GO:0004601
Sb06g027520.1	GO:0009535 GO:0020037 GO:0005634 GO:0006979 GO:0009543 GO:0004601
Sb01g030400.1	GO:0009817 GO:0016021 GO:0031348 GO:0005516 GO:0005886 GO:0008219
Sb07g025760.1	GO:0009553 GO:0010090 GO:0008134 GO:0000082 GO:0009567 GO:0032875
Sb07g020270.1	GO:0005992 GO:0016757 GO:0005515 GO:0005739 GO:0004805
Sb03g011980.1	GO:0009055 GO:0004601 GO:0020037 GO:0006979
Sb07g024880.1	GO:0006979 GO:0005778 GO:0016688 GO:0020037 GO:0009055
Sb03g004390.1	GO:0006631 GO:0009536 GO:0005783 GO:0005773 GO:0005634 GO:0005886 GO:0010119 GO:0005739 GO:0009845 GO:0005509 GO:0009414 GO:0009651 GO:0046466 GO:0004630 GO:0009789 GO:0046470 GO:0030136
Sb03g004390.2	GO:0006631 GO:0009536 GO:0005783 GO:0005773 GO:0005634 GO:0005886 GO:0010119 GO:0005739 GO:0009845 GO:0005509 GO:0009414 GO:0009651 GO:0046466 GO:0004630 GO:0009789 GO:0046470 GO:0030136
Sb09g024370.1	GO:0006508 GO:0005634 GO:0030693 GO:0005829 GO:0006917
Sb10g030840.1	GO:0006995 GO:0009737 GO:0009970 GO:0005739 GO:0016036 GO:0042744 GO:0009416 GO:0004096 GO:0009409 GO:0005506 GO:0009514
Sb04g008730.1	GO:0008094 GO:0007131 GO:0001541 GO:0006281 GO:0000150 GO:0007283 GO:0003684 GO:0007292 GO:0016740 GO:0005515 GO:0000794 GO:0043565 GO:0003690 GO:0003697 GO:0005524
Sb09g011450.1	GO:0005759 GO:0019430 GO:0009793 GO:0030145 GO:0004784
Sb03g004540.1	GO:0047274 GO:0019593 GO:0005986 GO:0010325 GO:0047268 GO:0004553
Sb10g023630.1	GO:0006631 GO:0009536 GO:0005783 GO:0005773 GO:0005634 GO:0005886 GO:0010119 GO:0005739 GO:0009845 GO:0005509 GO:0009414 GO:0009651 GO:0046466 GO:0004630 GO:0009789 GO:0046470 GO:0030136
Sb09g024340.1	GO:0005829 GO:0005739 GO:0019253 GO:0009409 GO:0004618 GO:0006096 GO:0005524 GO:0009507
Sb03g035420.1	GO:0004364
Sb05g009400.1	GO:0020037 GO:0005618 GO:0004601 GO:0050832 GO:0045730 GO:0006979 GO:0009055
Sb02g023610.1	GO:0005992 GO:0016757 GO:0005515 GO:0005739 GO:0004805
Sb10g030790.1	GO:0016538 GO:0005634 GO:0051301 GO:0051726
Sb05g004770.1	GO:0006520 GO:0005975 GO:0005634 GO:0016020 GO:0004564 GO:0005829
Sb04g035560.1	GO:0004812 GO:0016757 GO:0004805 GO:0005992 GO:0005739 GO:0005515 GO:0006418 GO:0005524
Sb05g024380.1	GO:0005737 GO:0016020 GO:0009626 GO:0004091 GO:0045735 GO:0016042 GO:0016298
Sb02g031540.1	GO:0009395 GO:0009816 GO:0012501 GO:0009793 GO:0005509 GO:0005886 GO:0009409 GO:0004630 GO:0046470 GO:0046473
Sb01g005680.1	GO:0006468 GO:0009688 GO:0007595 GO:0050302 GO:0051537 GO:0010293 GO:0009851 GO:0050660 GO:0030856 GO:0005524 GO:0003676 GO:0004672 GO:0004854 GO:0005506 GO:0055114 GO:0009055
Sb03g035280.1	GO:0004806 GO:0019433 GO:0006642 GO:0012511 GO:0005525
Sb10g028500.1	GO:0005737 GO:0004601 GO:0006979 GO:0020037 GO:0009055
Sb01g003870.1	GO:0004806 GO:0019433 GO:0006642 GO:0012511 GO:0005525
Sb05g017940.1	GO:0009737 GO:0005515 GO:0016021 GO:0012505 GO:0009414 GO:0009409 GO:0042538
Sb01g033600.1	GO:0044424 GO:0006508 GO:0030693 GO:0006917
Sb03g034640.1	GO:0005992 GO:0016757 GO:0005515 GO:0005739 GO:0004805
Sb06g020280.1	GO:0019593 GO:0005986 GO:0010325 GO:0016757 GO:0004553 GO:0003676
Sb02g003230.1	GO:0009535 GO:0009688 GO:0042538 GO:0009570 GO:0045549 GO:0009414
Sb04g033870.1	GO:0042127 GO:0009744 GO:0051726 GO:0005634 GO:0010440 GO:0016538 GO:0005515 GO:0004693 GO:0051301
Sb06g017770.1	GO:0009817 GO:0016021 GO:0031348 GO:0005516 GO:0005886 GO:0008219
Sb07g020100.1	GO:0005992 GO:0004805
Sb06g023760.1	GO:0005773 GO:0005975 GO:0004564
Sb03g011990.1	GO:0009055 GO:0004601 GO:0020037 GO:0006979
Sb06g020680.1	GO:0040011 GO:0000070 GO:0005783 GO:0005643 GO:0005829 GO:0005828 GO:0005816 GO:0031145 GO:0000778 GO:0006950 GO:0009792 GO:0051301 GO:0005515 GO:0003677 GO:0007094 GO:0051436 GO:0040035
Sb02g024140.1	GO:0005992 GO:0016757 GO:0005515 GO:0005739 GO:0004805
Sb01g037090.1	GO:0047216 GO:0009408 GO:0009644 GO:0016051 GO:0042542

## Sheet: Sorghum_orthologs_ identified_b
Additional file 8: Description of the 32 sorghum orthologs identified from 45 maize drought responsive genes based on expression profiling using the raw expression data
Genes name		Unpaired t-Test (p < 0.01)		Rank Product (p < 0.01)			Fisher's Exact-Test (p <0.05)
Maize gene	Sorghum ortholog	Adj p value	FDR	P-Values (Down)	RP-Values (Down)	P-Values (Up)	RP-Values (Up)	Right Tail p-value	2-Tail p-value
AC205122.4_FG003	N/A	0.00262072	0.00953649	0.607481	1066.74	0.00703986	88.3309	0.0142857	0.0285714
AC207722.2_FG009	Sb02g032040	3.23e-07	4.77e-05	0.995072	1995.24	5.51e-05	36.5121	0.0142857	0.0285714
AC216353.2_FG005	Sb04g034340	9.36e-06	0.000269	0.52218	966.819	0.00421968	150.689	0.0142857	0.0285714
GRMZM2G001653	Sb06g016090	3.9e-05	0.000532	0.917154	1570.51	0.00949958	193.442	0.0142857	0.0285714
GRMZM2G013342	Sb01g004330	6.64e-05	0.000749	0.991306	1936.39	0.00518236	187.298	0.0142857	0.0285714
GRMZM2G015419	Sb04g006480	0.00228943	0.008569	0.178397	565.952	0.000971	97.554	0.0142857	0.0285714
GRMZM2G016066	Sb02g010190	1.41e-05	0.000321	0.984707	1866.77	0.0086302	119.38	0.0142857	0.0285714
GRMZM2G017290	Sb01g006370	0.000399	0.00244333	0.997684	2061.19	0.00187447	168.868	0.0142857	0.0285714
GRMZM2G018627	Sb01g015400	1.74e-06	0.000111	0.933037	1616.92	0.00391433	147.493	0.0142857	0.0285714
GRMZM2G022958	N/A	1.49e-06	9.77e-05	0.988193	1899.96	0.000174	56.9649	0.0142857	0.0285714
GRMZM2G026015	Sb03g004560	6.18e-05	0.000714	0.979152	1823.74	0.00439779	152.344	0.0142857	0.0285714
GRMZM2G033885	Sb02g036260	3.95e-06	0.000166	0.995276	1998.79	0.00143342	109.006	0.0142857	0.0285714
GRMZM2G038519	N/A	1.98e-05	0.000366	0.971709	1777.2	0.00412214	149.756	0.0142857	0.0285714
GRMZM2G042118	Sb03g043760	0.00570013	0.0173208	0.00137829	107.562	0.03824	68.7236	0.0142857	0.0285714
GRMZM2G046284	Sb08g004500	0.00403001	0.0131983	0.860988	1441.7	0.00095	96.4568	0.0142857	0.0285714
GRMZM2G052869	N/A	0.00444723	0.0142094	0.000352	70.2606	0.189364	580.785	0.0142857	0.0285714
GRMZM2G057075	N/A	0.00380168	0.0127335	0.000233	63.3839	0.999996	866.535	0.0142857	0.0285714
GRMZM2G060702	Sb01g003250	0.00065	0.00343632	0.999254	2137.44	0.0088592	1123.09	0.0142857	0.0285714
GRMZM2G063162	Sb04g009670	0.000175	0.00140644	0.992668	1954.91	0.0069296	1633.91	0.0142857	0.0285714
GRMZM2G071450	Sb10g000230	1.31e-05	0.000303	0.987799	1895.43	0.00937659	192.548	0.0142857	0.0285714
GRMZM2G072280	Sb02g037410	0.000186	0.00146763	0.929775	1606.68	0.00342663	160.073	0.0142857	0.0285714
GRMZM2G073934	Sb01g017010	0.000339	0.00222593	0.00272265	132.782	0.771472	91.8972	0.0142857	0.0285714
GRMZM2G080107	Sb08g005300	2.81e-05	0.00043	0.993147	1961.69	0.00311281	138.477	0.0142857	0.0285714
GRMZM2G080603	Sb08g022740	0.00370574	0.0125009	0.0465479	331.151	0.000717	8.76978	0.0142857	0.0285714
GRMZM2G085646	Sb01g006370	0.000361	0.00229646	0.942549	1649.04	0.00605174	170.184	0.0142857	0.0285714
GRMZM2G092311	Sb04g004770	1.8e-05	0.000362	0.943851	1653.95	0.0016497	15.0895	0.0142857	0.0285714
GRMZM2G098520	Sb05g003480	0.000539	0.00302017	0.963032	1731.89	0.00776505	142.271	0.0142857	0.0285714
GRMZM2G099454	Sb01g048140	0.000319	0.00213284	0.000483	77.3667	0.888041	307.521	0.0142857	0.0285714
GRMZM2G100754	Sb06g000820	0.000678	0.00352123	0.00150127	110.534	0.93813	185.946	0.0142857	0.0285714
GRMZM2G113033	Sb05g003480	2.28e-05	0.00039	0.976654	1807.32	0.00613656	175.345	0.0142857	0.0285714
GRMZM2G122937	Sb06g023630	0.00933314	0.0253543	0.0012553	105.055	0.000717	88.3309	0.0142857	0.0285714
GRMZM2G126772	Sb04g003110	0.00316221	0.0110795	0.00399067	148.209	0.99028	1498.07	0.0142857	0.0285714
GRMZM2G130173	N/A	0.000118	0.0010597	0.000428	74.3436	0.65352	134.95	0.0142857	0.0285714
GRMZM2G153184	Sb07g021260	7.1e-05	0.000779	0.976438	1805.93	0.00327396	140.445	0.0142857	0.0285714
GRMZM2G155216	Sb09g028720	0.000151	0.00126355	0.984114	1861.14	0.00103478	100.131	0.0142857	0.0285714
GRMZM2G160268	Sb07g021260	1.22e-05	0.000298	0.991124	1934.28	0.00308312	137.903	0.0142857	0.0285714
GRMZM2G166944	N/A	0.000737	0.00372148	0.000204	60.8232	0.432642	188.969	0.0142857	0.0285714
GRMZM2G168651	N/A	7.26e-06	0.000231	0.612799	1073.12	0.00142494	108.823	0.0142857	0.0285714
GRMZM2G174984	Sb07g005660	9.58e-06	0.000266	0.998499	2093.04	0.00283291	168.042	0.0142857	0.0285714
GRMZM2G306345	Sb09g019930	0.000667	0.00348615	0.987256	1889.66	0.000721	89.2627	0.0142857	0.0285714
GRMZM2G351977	Sb03g027030	2.34e-05	0.000385	0.944444	1656.01	0.00139949	107.911	0.0142857	0.0285714
GRMZM2G414192	Sb01g015400	1.75e-06	0.000109	0.933176	1617.39	0.00385072	146.751	0.0142857	0.0285714
GRMZM2G447785	N/A	0.00986572	0.0264959	0.376662	804.869	0.000344	175.946	0.0142857	0.0285714
GRMZM2G451224	Sb09g028260	1.99e-05	0.000364	0.854249	1428.48	0.00841815	181.183	0.0142857	0.0285714
GRMZM5G845611	Sb01g048470	7.07e-05	0.000783	0.990772	1930.41	0.00628923	580.785	0.0142857	0.0285714
This table shows statistical description of the 45 genes significantly expressed maize genes under drought condition that were supported by all statistical models used in the analysis for which 32 sorghum orthologs were identified based on ENSEMBL BIOMART.

## Sheet: final_enriched_Sorghum_ortholog
Additional file 9: Description of the 12 sorghum orthologs retained based GO-enrichment analysis sing the raw expression data
			T-Test		Fisher'e Exact-test		Rank Product
Maize genes	Corresponding sorghum genes	Raw p value	Adj p value	2-Tail p-value	p-Values (Down)	p-Values (Up)	RP-Values (Down)	RP-Values (Up)
GRMZM2G019183	Sb02g024140	0.00170734	0.00170734	0.0285714	0.999529	0.00410517	2159.32	149.11
GRMZM2G055802	Sb01g003000	0.00400816	0.00400816	0.0285714	0.998295	0.00513147	2086.87	159.635
GRMZM2G083894	Sb02g028240	0.00102452	0.00102452	0.0285714	0.999288	0.00582273	2140.31	166.791
GRMZM2G114681	Sb02g024270	0.00156012	0.00156012	0.0285714	0.999114	0.00435963	2128.55	152.144
GRMZM2G122231	Sb04g035560	0.00256283	0.00256283	0.0285714	0.999279	0.00436811	2139.97	152.24
GRMZM2G127453	Sb03g036220	0.00206663	0.00206663	0.0285714	0.999542	0.00573791	2160.56	165.959
GRMZM2G134334	Sb02g028240	0.000942	0.000942	0.0285714	0.999317	0.0052799	2141.83	161.254
GRMZM2G147791	Sb09g017140	0.00656137	0.00656137	0.0285714	0.00234521	0.997142	126.813	2045.38
GRMZM2G149422	Sb04g027370	0.00568469	0.00568469	0.0285714	0.999656	0.00441476	2172.95	152.899
GRMZM2G154036	Sb01g046370	0.000785	0.000785	0.0285714	0.999813	0.00394402	2199.84	147.51
GRMZM2G373522	Sb04g027370	0.000804	0.000804	0.0285714	0.999411	0.00177693	2150.3	118.181
GRMZM2G406603	Sb10g023190	0.000398	0.000398	0.0285714	0.999457	0.00582697	2154.37	166.907
GRMZM2G428216	Sb08g019960	0.00637387	0.00637387	0.0285714	0.998143	0.00746819	2080.91	179.534
GRMZM5G845782	Sb01g035250	0.00899413	0.00899413	0.0285714	0.998388	0.00865564	2091.11	187.955
