# Supplementary material for: An integrated and comparative approach towards identification, characterization and functional annotation of candidate genes for drought tolerance in sorghum (Sorghum bicolor (L.) Moench)
Source: BMC Genet. 2017 Dec 22;18:119. doi: 10.1186/s12863-017-0584-5 (PMC5741957; doi:10.1186/s12863-017-0584-5)
Supplement: Supplementary file 9 — Combined drought related GO terms for Sorghum genes based on sorghum expression data and sorghum orthologs in maize based on gene expression profiles. (XLSX 44 kb) [file 12863_2017_584_MOESM9_ESM.xlsx]

## Sheet: Combined drought related total 
Additional file 9: Combined drought related GO terms for Sorghum genes based on sorghum expression data and sorghum orthologs in maize based on the gene expression profiles
GO_acc	term_type	Term	queryitem	querytotal	bgitem	bgtotal	pvalue	FDR	Contributing species to the GO-terms	entries
GO:0009414	P	response to water deprivation	50	97	374	26245	7.1e-64	6.5e-61	Sorghum	Sb10g007610.1 Sb03g040060.1 Sb04g027950.1 Sb02g010830.1 Sb03g028420.1 Sb06g025150.1 Sb03g039630.1 Sb04g006970.1 Sb01g014720.1 Sb02g010810.1 Sb01g006960.1 Sb02g022090.1 Sb09g030600.1 Sb03g039000.1 Sb01g010070.1 Sb01g007120.1 Sb07g022990.1 Sb06g022280.1 Sb10g008960.1 Sb04g032430.1 Sb04g031950.1 Sb07g022730.1 Sb01g039740.1 Sb08g020580.1 Sb01g013590.1 Sb04g026650.1 Sb10g022780.1 Sb09g029860.1 Sb01g04…
GO:0009415	P	response to water	50	97	393	26245	7e-63	3.2e-60	Sorghum	Sb10g007610.1 Sb03g040060.1 Sb04g027950.1 Sb02g010830.1 Sb03g028420.1 Sb06g025150.1 Sb03g039630.1 Sb04g006970.1 Sb01g014720.1 Sb02g010810.1 Sb01g006960.1 Sb02g022090.1 Sb09g030600.1 Sb03g039000.1 Sb01g010070.1 Sb01g007120.1 Sb07g022990.1 Sb06g022280.1 Sb10g008960.1 Sb04g032430.1 Sb04g031950.1 Sb07g022730.1 Sb01g039740.1 Sb08g020580.1 Sb01g013590.1 Sb04g026650.1 Sb10g022780.1 Sb09g029860.1 Sb01g04…
GO:0009628	P	response to abiotic stimulus	63	97	2423	26245	8.2e-41	2.5e-38	Sorghum, Maize	Sb10g007610.1 Sb08g019690.1 Sb03g040060.1 Sb04g027950.1 Sb02g010830.1 Sb03g028420.1 Sb09g026650.1 Sb06g002080.1 Sb06g025150.1 Sb03g039630.1 Sb04g006970.1 Sb01g014720.1 Sb02g010810.1 Sb01g006960.1 Sb02g028020.1 Sb02g022090.1 Sb09g030600.1 Sb03g039000.1 Sb04g017830.1 Sb01g010070.1 Sb10g030240.1 Sb01g007120.1 Sb07g022990.1 Sb06g022280.1 Sb10g008960.1 Sb04g032430.1 Sb04g031950.1 Sb07g022730.1 Sb01g03…
GO:0042221	P	response to chemical stimulus	61	97	3244	26245	3e-31	6.9e-29	Sorghum	Sb10g007610.1 Sb03g040060.1 Sb04g027950.1 Sb02g010830.1 Sb03g028420.1 Sb09g026650.1 Sb06g025150.1 Sb03g039630.1 Sb04g006970.1 Sb01g014720.1 Sb02g010810.1 Sb01g006960.1 Sb02g028020.1 Sb02g022090.1 Sb09g030600.1 Sb03g039000.1 Sb04g017830.1 Sb01g010070.1 Sb10g030240.1 Sb01g007120.1 Sb07g022990.1 Sb06g022280.1 Sb10g008960.1 Sb04g032430.1 Sb04g031950.1 Sb07g022730.1 Sb01g039740.1 Sb08g020580.1 Sb08g00…
GO:0006950	P	response to stress	60	97	3705	26245	4.5e-27	8.3e-25	Sorghum	Sb10g007610.1 Sb08g019690.1 Sb03g040060.1 Sb04g027950.1 Sb02g010830.1 Sb03g028420.1 Sb09g026650.1 Sb06g025150.1 Sb03g039630.1 Sb04g006970.1 Sb01g014720.1 Sb02g010810.1 Sb01g006960.1 Sb02g028020.1 Sb02g022090.1 Sb09g030600.1 Sb03g039000.1 Sb04g017830.1 Sb01g010070.1 Sb10g030240.1 Sb01g007120.1 Sb07g022990.1 Sb06g022280.1 Sb10g008960.1 Sb04g032430.1 Sb04g031950.1 Sb07g022730.1 Sb01g039740.1 Sb08g02…
GO:0009737	P	response to abscisic acid stimulus	27	97	664	26245	1.6e-20	2.5e-18	Sorghum	Sb01g010070.1 Sb04g027950.1 Sb09g026650.1 Sb03g039630.1 Sb01g006960.1 Sb01g014720.1 Sb02g022090.1 Sb09g003050.1 Sb01g007120.1 Sb06g022280.1 Sb10g008960.1 Sb07g022730.1 Sb01g039740.1 Sb09g003060.1 Sb03g026070.1 Sb02g026270.1 Sb04g036040.1 Sb05g021820.1 Sb02g025790.1 Sb01g039890.1 Sb09g028710.1 Sb08g005200.1 Sb05g017940.1 Sb07g007610.1 Sb09g019200.1 Sb09g030600.1 Sb02g024780.1
GO:0050896	P	response to stimulus	66	97	6230	26245	4.1e-20	5.4e-18	Sorghum, Maize	Sb10g007610.1 Sb08g019690.1 Sb03g040060.1 Sb04g027950.1 Sb02g010830.1 Sb03g028420.1 Sb09g026650.1 Sb06g002080.1 Sb06g025150.1 Sb03g039630.1 Sb04g006970.1 Sb01g014720.1 Sb02g010810.1 Sb01g006960.1 Sb02g028020.1 Sb02g022090.1 Sb09g030600.1 Sb03g039000.1 Sb04g017830.1 Sb01g010070.1 Sb10g030240.1 Sb01g007120.1 Sb07g022990.1 Sb06g022280.1 Sb10g008960.1 Sb04g032430.1 Sb04g031950.1 Sb07g022730.1 Sb01g03…
GO:0006970	P	response to osmotic stress	25	97	631	26245	9.7e-19	1.1e-16	Sorghum	Sb01g010070.1 Sb04g027950.1 Sb09g026650.1 Sb03g039630.1 Sb01g014720.1 Sb02g010810.1 Sb02g022090.1 Sb09g003050.1 Sb01g007120.1 Sb06g022280.1 Sb10g008960.1 Sb07g022730.1 Sb06g002080.1 Sb08g005200.1 Sb09g003060.1 Sb03g026070.1 Sb02g026270.1 Sb01g039740.1 Sb05g021820.1 Sb02g025790.1 Sb10g030260.1 Sb01g039890.1 Sb04g017830.1 Sb05g017940.1 Sb09g030600.1
GO:0009266	P	response to temperature stimulus	27	97	902	26245	2.9e-17	3e-15	Sorghum	Sb01g010070.1 Sb04g027950.1 Sb09g026650.1 Sb03g039630.1 Sb01g006960.1 Sb02g028020.1 Sb02g022090.1 Sb09g003050.1 Sb03g040060.1 Sb10g030240.1 Sb06g022280.1 Sb10g008960.1 Sb01g003880.1 Sb07g022730.1 Sb09g003060.1 Sb01g047500.1 Sb03g026070.1 Sb02g026270.1 Sb02g043450.1 Sb10g030260.1 Sb01g039890.1 Sb09g028710.1 Sb04g031950.1 Sb08g005200.1 Sb05g017940.1 Sb02g028050.1 Sb09g030600.1
GO:0009644	P	response to high light intensity	14	97	121	26245	8.4e-17	7.7e-15	Sorghum, Maize	Sb02g022090.1 Sb09g030600.1 Sb03g028420.1 Sb09g029860.1 Sb01g039890.1 Sb03g026070.1 Sb03g001170.1 Sb01g035250.3 Sb03g039630.1 Sb02g043450.1 Sb01g035250.2 Sb01g035250.1 Sb02g008820.1 Sb10g030260.1
GO:0009409	P	response to cold	22	97	625	26245	1.7e-15	1.4e-13	Sorghum	Sb01g010070.1 Sb04g027950.1 Sb09g026650.1 Sb03g039630.1 Sb01g006960.1 Sb02g022090.1 Sb09g003050.1 Sb10g030240.1 Sb06g022280.1 Sb10g008960.1 Sb07g022730.1 Sb09g003060.1 Sb01g047500.1 Sb03g026070.1 Sb02g026270.1 Sb10g030260.1 Sb01g039890.1 Sb09g028710.1 Sb04g031950.1 Sb08g005200.1 Sb05g017940.1 Sb09g030600.1
GO:0009719	P	response to endogenous stimulus	33	97	1755	26245	2.6e-15	2e-13	Sorghum	Sb01g008480.1 Sb04g027950.1 Sb09g030600.1 Sb09g026650.1 Sb03g039630.1 Sb01g006960.1 Sb01g014720.1 Sb04g006970.1 Sb02g022090.1 Sb09g003050.1 Sb01g010070.1 Sb01g007120.1 Sb06g022280.1 Sb10g008960.1 Sb07g022730.1 Sb01g039740.1 Sb08g020580.1 Sb09g003060.1 Sb03g026070.1 Sb02g026270.1 Sb04g036040.1 Sb05g021820.1 Sb02g025790.1 Sb07g003690.1 Sb01g039890.1 Sb09g028710.1 Sb08g005200.1 Sb01g050410.1 Sb05g01…
GO:0009642	P	response to light intensity	14	97	164	26245	4.2e-15	3e-13	Sorghum, Maize	Sb02g022090.1 Sb09g030600.1 Sb03g028420.1 Sb09g029860.1 Sb01g039890.1 Sb03g026070.1 Sb03g001170.1 Sb01g035250.3 Sb03g039630.1 Sb02g043450.1 Sb01g035250.2 Sb01g035250.1 Sb02g008820.1 Sb10g030260.1
GO:0009725	P	response to hormone stimulus	31	97	1601	26245	1.1e-14	7e-13	Sorghum	Sb01g010070.1 Sb04g027950.1 Sb09g030600.1 Sb09g026650.1 Sb03g039630.1 Sb01g006960.1 Sb01g014720.1 Sb04g006970.1 Sb02g022090.1 Sb09g003050.1 Sb01g008480.1 Sb01g007120.1 Sb06g022280.1 Sb10g008960.1 Sb07g022730.1 Sb01g039740.1 Sb08g020580.1 Sb09g003060.1 Sb03g026070.1 Sb02g026270.1 Sb04g036040.1 Sb05g021820.1 Sb02g025790.1 Sb01g039890.1 Sb09g028710.1 Sb08g005200.1 Sb05g017940.1 Sb07g007610.1 Sb09g01…
GO:0010033	P	response to organic substance	35	97	2117	26245	1.2e-14	7.6e-13	Sorghum	Sb01g008480.1 Sb04g027950.1 Sb09g030600.1 Sb09g026650.1 Sb03g039630.1 Sb01g006960.1 Sb01g014720.1 Sb04g006970.1 Sb02g022090.1 Sb09g003050.1 Sb01g010070.1 Sb01g007120.1 Sb06g022280.1 Sb10g008960.1 Sb07g022730.1 Sb01g039740.1 Sb08g020580.1 Sb02g025080.1 Sb09g003060.1 Sb03g026070.1 Sb02g026270.1 Sb04g036040.1 Sb05g021820.1 Sb02g025790.1 Sb07g003690.1 Sb01g039890.1 Sb09g028710.1 Sb01g003880.1 Sb08g00…
GO:0009651	P	response to salt stress	19	97	536	26245	1.6e-13	9.1e-12	Sorghum	Sb05g017940.1 Sb09g003060.1 Sb09g003050.1 Sb01g010070.1 Sb04g027950.1 Sb07g022730.1 Sb01g007120.1 Sb10g008960.1 Sb06g022280.1 Sb06g002080.1 Sb09g026650.1 Sb05g021820.1 Sb02g026270.1 Sb02g025790.1 Sb01g039740.1 Sb04g017830.1 Sb10g030260.1 Sb01g014720.1 Sb08g005200.1
GO:0006833	P	water transport	6	97	13	26245	5.6e-11	3e-09	Sorghum	Sb10g007610.1 Sb04g026650.1 Sb02g010830.1 Sb04g032430.1 Sb06g025150.1 Sb02g010810.1
GO:0042044	P	fluid transport	6	97	14	26245	7.9e-11	4e-09	Sorghum	Sb10g007610.1 Sb04g026650.1 Sb02g010830.1 Sb04g032430.1 Sb06g025150.1 Sb02g010810.1
GO:0010118	P	stomatal movement	11	97	189	26245	2.1e-10	1e-08	Sorghum	Sb02g022090.1 Sb07g007610.1 Sb03g026070.1 Sb01g007120.1 Sb04g036040.1 Sb05g021820.1 Sb03g039630.1 Sb06g002080.1 Sb09g030600.1 Sb01g014720.1 Sb01g039890.1
GO:0070887	P	cellular response to chemical stimulus	20	97	941	26245	2.7e-10	1.3e-08	Sorghum	Sb02g022090.1 Sb01g014720.1 Sb08g005200.1 Sb10g022780.1 Sb01g010070.1 Sb01g006960.1 Sb01g008480.1 Sb03g026070.1 Sb01g007120.1 Sb09g028710.1 Sb09g030600.1 Sb09g026650.1 Sb01g013590.1 Sb03g039630.1 Sb01g039740.1 Sb04g006970.1 Sb08g020580.1 Sb01g039890.1 Sb01g014130.1 Sb01g003880.1
GO:0009269	P	response to desiccation	8	97	71	26245	5.3e-10	2.3e-08	Sorghum	Sb04g017830.1 Sb02g010810.1 Sb09g029860.1 Sb03g001170.1 Sb06g022280.1 Sb03g028420.1 Sb02g025790.1 Sb02g008820.1
GO:0009787	P	regulation of abscisic acid mediated signaling pathway	8	97	88	26245	2.6e-09	1.1e-07	Sorghum	Sb02g022090.1 Sb03g026070.1 Sb01g007120.1 Sb03g039630.1 Sb01g039740.1 Sb09g030600.1 Sb01g014720.1 Sb01g039890.1
GO:0010119	P	regulation of stomatal movement	9	97	133	26245	2.8e-09	1.1e-07	Sorghum	Sb02g022090.1 Sb07g007610.1 Sb03g026070.1 Sb01g007120.1 Sb04g036040.1 Sb03g039630.1 Sb09g030600.1 Sb01g014720.1 Sb01g039890.1
GO:0009738	P	abscisic acid mediated signaling pathway	10	97	192	26245	4e-09	1.5e-07	Sorghum	Sb02g022090.1 Sb08g005200.1 Sb03g026070.1 Sb01g007120.1 Sb09g026650.1 Sb03g039630.1 Sb01g039740.1 Sb09g030600.1 Sb01g014720.1 Sb01g039890.1
GO:0009755	P	hormone-mediated signaling pathway	15	97	608	26245	8.9e-09	3.3e-07	Sorghum	Sb02g022090.1 Sb01g014720.1 Sb08g005200.1 Sb01g010070.1 Sb01g008480.1 Sb03g026070.1 Sb01g007120.1 Sb09g030600.1 Sb09g026650.1 Sb03g039630.1 Sb01g039740.1 Sb04g006970.1 Sb08g020580.1 Sb01g039890.1 Sb01g014130.1
GO:0032870	P	cellular response to hormone stimulus	15	97	627	26245	1.3e-08	4.7e-07	Sorghum	Sb02g022090.1 Sb01g014720.1 Sb08g005200.1 Sb01g010070.1 Sb01g008480.1 Sb03g026070.1 Sb01g007120.1 Sb09g030600.1 Sb09g026650.1 Sb03g039630.1 Sb01g039740.1 Sb04g006970.1 Sb08g020580.1 Sb01g039890.1 Sb01g014130.1
GO:0043155	P	negative regulation of photosynthesis light reaction	5	97	18	26245	1.9e-08	6.4e-07	Sorghum	Sb03g026070.1 Sb09g030600.1 Sb01g039890.1 Sb03g039630.1 Sb02g022090.1
GO:0010205	P	photoinhibition	5	97	18	26245	1.9e-08	6.4e-07	Sorghum	Sb03g026070.1 Sb09g030600.1 Sb01g039890.1 Sb03g039630.1 Sb02g022090.1
GO:0051716	P	cellular response to stimulus	22	97	1595	26245	7.6e-08	2.4e-06	Sorghum	Sb01g010070.1 Sb09g026650.1 Sb03g039630.1 Sb01g006960.1 Sb01g014720.1 Sb04g006970.1 Sb02g022090.1 Sb08g005200.1 Sb01g008480.1 Sb01g007120.1 Sb01g013590.1 Sb01g039740.1 Sb08g020580.1 Sb10g022780.1 Sb03g026070.1 Sb04g036240.1 Sb05g021820.1 Sb01g039890.1 Sb09g028710.1 Sb01g003880.1 Sb01g014130.1 Sb09g030600.1
GO:0043467	P	regulation of generation of precursor metabolites and energy	6	97	54	26245	9.1e-08	2.8e-06	Sorghum	Sb02g022090.1 Sb03g026070.1 Sb03g039630.1 Sb09g030600.1 Sb01g039890.1 Sb02g025080.1
GO:0042548	P	regulation of photosynthesis light reaction	5	97	32	26245	2.4e-07	7.2e-06	Sorghum	Sb03g026070.1 Sb09g030600.1 Sb01g039890.1 Sb03g039630.1 Sb02g022090.1
GO:0010109	P	regulation of photosynthesis	5	97	33	26245	2.8e-07	8e-06	Sorghum	Sb03g026070.1 Sb09g030600.1 Sb01g039890.1 Sb03g039630.1 Sb02g022090.1
GO:0009416	P	response to light stimulus	16	97	965	26245	5.7e-07	1.6e-05	Sorghum, Maize	Sb02g022090.1 Sb09g030600.1 Sb03g028420.1 Sb09g029860.1 Sb01g039890.1 Sb03g026070.1 Sb03g001170.1 Sb07g022990.1 Sb01g035250.3 Sb05g021820.1 Sb03g039630.1 Sb02g043450.1 Sb01g035250.2 Sb01g035250.1 Sb02g008820.1 Sb10g030260.1
GO:0009314	P	response to radiation	16	97	988	26245	7.7e-07	2.1e-05	Sorghum, Maize	Sb02g022090.1 Sb09g030600.1 Sb03g028420.1 Sb09g029860.1 Sb01g039890.1 Sb03g026070.1 Sb03g001170.1 Sb07g022990.1 Sb01g035250.3 Sb05g021820.1 Sb03g039630.1 Sb02g043450.1 Sb01g035250.2 Sb01g035250.1 Sb02g008820.1 Sb10g030260.1
GO:0009605	P	response to external stimulus	15	97	881	26245	9.7e-07	2.5e-05	Sorghum	Sb01g050410.1 Sb10g022780.1 Sb01g008480.1 Sb09g029860.1 Sb03g001170.1 Sb09g028710.1 Sb03g028420.1 Sb04g036240.1 Sb08g020710.1 Sb07g003690.1 Sb01g014130.1 Sb08g020580.1 Sb02g008820.1 Sb01g006960.1 Sb01g013590.1
GO:0009788	P	negative regulation of abscisic acid mediated signaling pathway	5	97	49	26245	1.7e-06	4.3e-05	Sorghum	Sb03g026070.1 Sb09g030600.1 Sb01g039890.1 Sb03g039630.1 Sb02g022090.1
GO:0009966	P	regulation of signal transduction	9	97	311	26245	2.9e-06	7.1e-05	Sorghum	Sb02g022090.1 Sb08g005200.1 Sb03g026070.1 Sb01g007120.1 Sb03g039630.1 Sb01g039740.1 Sb09g030600.1 Sb01g014720.1 Sb01g039890.1
GO:0009611	P	response to wounding	9	97	312	26245	3e-06	7.1e-05	Sorghum	Sb01g050410.1 Sb01g008480.1 Sb09g029860.1 Sb03g001170.1 Sb03g028420.1 Sb07g003690.1 Sb01g014130.1 Sb08g020580.1 Sb02g008820.1
GO:0009408	P	response to heat	9	97	324	26245	4e-06	9.4e-05	Sorghum	Sb02g022090.1 Sb03g026070.1 Sb01g003880.1 Sb03g039630.1 Sb02g028050.1 Sb02g043450.1 Sb09g030600.1 Sb01g039890.1 Sb02g028020.1
GO:0010646	P	regulation of cell communication	9	97	326	26245	4.2e-06	9.6e-05	Sorghum	Sb02g022090.1 Sb08g005200.1 Sb03g026070.1 Sb01g007120.1 Sb03g039630.1 Sb01g039740.1 Sb09g030600.1 Sb01g014720.1 Sb01g039890.1
GO:0009767	P	photosynthetic electron transport chain	5	97	64	26245	5.7e-06	0.00013	Sorghum	Sb03g026070.1 Sb09g030600.1 Sb01g039890.1 Sb03g039630.1 Sb02g022090.1
GO:0048583	P	regulation of response to stimulus	9	97	351	26245	7.5e-06	0.00016	Sorghum	Sb02g022090.1 Sb03g026070.1 Sb01g007120.1 Sb03g039630.1 Sb01g039740.1 Sb04g006970.1 Sb01g014720.1 Sb01g039890.1 Sb09g030600.1
GO:0042538	P	hyperosmotic salinity response	6	97	125	26245	9.2e-06	0.0002	Sorghum	Sb05g017940.1 Sb09g003060.1 Sb09g003050.1 Sb04g027950.1 Sb02g026270.1 Sb07g022730.1
GO:0009968	P	negative regulation of signal transduction	6	97	132	26245	1.2e-05	0.00026	Sorghum	Sb02g022090.1 Sb08g005200.1 Sb03g026070.1 Sb03g039630.1 Sb09g030600.1 Sb01g039890.1
GO:0010648	P	negative regulation of cell communication	6	97	134	26245	1.3e-05	0.00027	Sorghum	Sb02g022090.1 Sb08g005200.1 Sb03g026070.1 Sb03g039630.1 Sb09g030600.1 Sb01g039890.1
GO:0007242	P	intracellular signaling cascade	17	97	1430	26245	2e-05	0.0004	Sorghum	Sb02g022090.1 Sb01g014720.1 Sb08g005200.1 Sb01g010070.1 Sb01g008480.1 Sb03g026070.1 Sb01g007120.1 Sb08g020710.1 Sb09g030600.1 Sb09g026650.1 Sb03g039630.1 Sb01g039740.1 Sb04g006970.1 Sb08g020580.1 Sb01g039890.1 Sb01g014130.1 Sb01g003880.1
GO:0009617	P	response to bacterium	9	97	405	26245	2.3e-05	0.00044	Sorghum, Maize	Sb01g007120.1 Sb05g021820.1 Sb02g028050.1 Sb01g035250.3 Sb01g035250.2 Sb04g006970.1 Sb01g014720.1 Sb01g035250.1 Sb02g028020.1
GO:0006972	P	hyperosmotic response	6	97	155	26245	3e-05	0.00057	Sorghum	Sb05g017940.1 Sb09g003060.1 Sb09g003050.1 Sb04g027950.1 Sb02g026270.1 Sb07g022730.1
GO:0010035	P	response to inorganic substance	8	97	338	26245	4.3e-05	0.0008	Sorghum	Sb01g050410.1 Sb08g020710.1 Sb09g026650.1 Sb05g021820.1 Sb02g028050.1 Sb02g043450.1 Sb07g003690.1 Sb02g028020.1
GO:0055114	P	oxidation reduction	8	97	352	26245	5.7e-05	0.001	Sorghum	Sb02g022090.1 Sb03g039520.1 Sb03g039570.1 Sb03g026070.1 Sb09g022460.1 Sb03g039630.1 Sb09g030600.1 Sb01g039890.1
GO:0009753	P	response to jasmonic acid stimulus	8	97	362	26245	6.8e-05	0.0012	Sorghum	Sb01g050410.1 Sb01g008480.1 Sb10g008960.1 Sb05g021820.1 Sb07g003690.1 Sb04g006970.1 Sb08g020580.1 Sb01g014130.1
GO:0022900	P	electron transport chain	5	97	126	26245	0.00013	0.0022	Sorghum	Sb03g026070.1 Sb09g030600.1 Sb01g039890.1 Sb03g039630.1 Sb02g022090.1
GO:0044248	P	cellular catabolic process	15	97	1352	26245	0.00014	0.0024	Sorghum	Sb01g010070.1 Sb03g039520.1 Sb01g047540.1 Sb08g005200.1 Sb10g022780.1 Sb03g040060.1 Sb03g039570.1 Sb09g019200.1 Sb07g022990.1 Sb09g022460.1 Sb01g013590.1 Sb01g005990.1 Sb01g047500.1 Sb02g038130.1 Sb02g025080.1
GO:0006470	P	protein amino acid dephosphorylation	5	97	132	26245	0.00016	0.0026	Sorghum	Sb03g026070.1 Sb09g030600.1 Sb01g039890.1 Sb03g039630.1 Sb02g022090.1
GO:0007165	P	signal transduction	20	97	2211	26245	0.00016	0.0026	Sorghum	Sb02g022090.1 Sb01g014720.1 Sb07g021660.1 Sb08g005200.1 Sb01g010070.1 Sb01g008480.1 Sb03g026070.1 Sb09g026650.1 Sb08g020710.1 Sb01g007120.1 Sb09g030600.1 Sb02g003030.1 Sb03g039630.1 Sb01g039740.1 Sb04g006970.1 Sb08g020580.1 Sb01g039890.1 Sb01g014130.1 Sb01g003880.1 Sb02g024780.1
GO:0019684	P	photosynthesis light reaction	5	97	144	26245	0.00023	0.0038	Sorghum	Sb03g026070.1 Sb09g030600.1 Sb01g039890.1 Sb03g039630.1 Sb02g022090.1
GO:0031668	P	cellular response to extracellular stimulus	5	97	147	26245	0.00025	0.0041	Sorghum	Sb01g006960.1 Sb04g036240.1 Sb01g013590.1 Sb10g022780.1 Sb09g028710.1
GO:0016311	P	dephosphorylation	5	97	151	26245	0.00028	0.0045	Sorghum	Sb03g026070.1 Sb09g030600.1 Sb01g039890.1 Sb03g039630.1 Sb02g022090.1
GO:0048585	P	negative regulation of response to stimulus	5	97	156	26245	0.00033	0.0051	Sorghum	Sb03g026070.1 Sb09g030600.1 Sb01g039890.1 Sb03g039630.1 Sb02g022090.1
GO:0019748	P	secondary metabolic process	10	97	826	26245	0.001	0.016	Sorghum	Sb03g039520.1 Sb10g022780.1 Sb03g039570.1 Sb01g047540.1 Sb07g022990.1 Sb09g022460.1 Sb01g013590.1 Sb01g005990.1 Sb02g038130.1 Sb01g003880.1
GO:0048523	P	negative regulation of cellular process	10	97	898	26245	0.0019	0.028	Sorghum, Maize	Sb02g022090.1 Sb08g005200.1 Sb10g030240.1 Sb03g026070.1 Sb03g039630.1 Sb04g002150.1 Sb09g030600.1 Sb01g046370.1 Sb01g039890.1 Sb02g025080.1
GO:0009056	P	catabolic process	18	97	2324	26245	0.0021	0.031	Sorghum	Sb01g010070.1 Sb03g039520.1 Sb01g047540.1 Sb08g005200.1 Sb10g022780.1 Sb03g040600.1 Sb03g039570.1 Sb09g019200.1 Sb08g020710.1 Sb07g022990.1 Sb03g040060.1 Sb09g022460.1 Sb01g013590.1 Sb01g005990.1 Sb01g047500.1 Sb02g038130.1 Sb03g030100.1 Sb02g025080.1
GO:0015979	P	photosynthesis	5	97	250	26245	0.0026	0.037	Sorghum	Sb03g026070.1 Sb09g030600.1 Sb01g039890.1 Sb03g039630.1 Sb02g022090.1
GO:0009991	P	response to extracellular stimulus	5	97	255	26245	0.0028	0.04	Sorghum	Sb01g006960.1 Sb04g036240.1 Sb01g013590.1 Sb10g022780.1 Sb09g028710.1
GO:0042742	P	defense response to bacterium	5	97	261	26245	0.0031	0.043	Sorghum	Sb04g006970.1 Sb01g014720.1 Sb01g007120.1 Sb02g028020.1 Sb02g028050.1
GO:0010608	P	posttranscriptional regulation of gene expression	5	97	271	26245	0.0036	0.05	Sorghum	Sb01g014130.1 Sb08g020580.1 Sb01g008480.1 Sb02g028020.1 Sb02g028050.1
GO:0010015	P	root morphogenesis	5	97	283	26245	0.0043	0.059	Sorghum	Sb01g014130.1 Sb08g020580.1 Sb01g008480.1 Sb10g008960.1 Sb01g010070.1
GO:0006091	P	generation of precursor metabolites and energy	7	97	592	26245	0.0067	0.09	Sorghum	Sb02g022090.1 Sb03g040060.1 Sb03g026070.1 Sb03g039630.1 Sb09g030600.1 Sb01g039890.1 Sb02g025080.1
GO:0051707	P	response to other organism	11	97	1255	26245	0.0069	0.091	Sorghum, Maize	Sb08g019690.1 Sb01g007120.1 Sb06g002080.1 Sb05g021820.1 Sb02g028050.1 Sb01g035250.3 Sb01g035250.2 Sb04g006970.1 Sb01g014720.1 Sb01g035250.1 Sb02g028020.1
GO:0009791	P	post-embryonic development	13	97	1644	26245	0.0077	0.1	Sorghum	Sb06g022280.1 Sb01g010070.1 Sb01g008480.1 Sb09g029860.1 Sb03g001170.1 Sb07g022990.1 Sb08g021180.1 Sb03g028420.1 Sb02g028050.1 Sb01g014130.1 Sb08g020580.1 Sb02g008820.1 Sb02g028020.1
GO:0031324	P	negative regulation of cellular metabolic process	6	97	497	26245	0.011	0.14	Sorghum	Sb02g022090.1 Sb08g005200.1 Sb03g026070.1 Sb03g039630.1 Sb09g030600.1 Sb01g039890.1
GO:0009607	P	response to biotic stimulus	11	97	1355	26245	0.012	0.15	Sorghum, Maize	Sb08g019690.1 Sb01g007120.1 Sb06g002080.1 Sb05g021820.1 Sb02g028050.1 Sb01g035250.3 Sb01g035250.2 Sb04g006970.1 Sb01g014720.1 Sb01g035250.1 Sb02g028020.1
GO:0048519	P	negative regulation of biological process	10	97	1175	26245	0.012	0.15	Sorghum, Maize	Sb02g022090.1 Sb08g005200.1 Sb10g030240.1 Sb03g026070.1 Sb03g039630.1 Sb04g002150.1 Sb09g030600.1 Sb01g046370.1 Sb01g039890.1 Sb02g025080.1
GO:0022622	P	root system development	6	97	516	26245	0.013	0.15	Sorghum	Sb01g010070.1 Sb01g008480.1 Sb10g008960.1 Sb01g014130.1 Sb08g020580.1 Sb02g025080.1
GO:0016052	P	carbohydrate catabolic process	5	97	371	26245	0.013	0.15	Sorghum	Sb03g030100.1 Sb02g025080.1 Sb03g040600.1 Sb01g047500.1 Sb03g040060.1
GO:0048364	P	root development	6	97	516	26245	0.013	0.15	Sorghum	Sb01g010070.1 Sb01g008480.1 Sb10g008960.1 Sb01g014130.1 Sb08g020580.1 Sb02g025080.1
GO:0051704	P	multi-organism process	12	97	1629	26245	0.017	0.21	Sorghum, Maize	Sb08g019690.1 Sb01g007120.1 Sb09g017140.1 Sb06g002080.1 Sb05g021820.1 Sb02g028050.1 Sb01g035250.3 Sb01g035250.2 Sb04g006970.1 Sb01g014720.1 Sb01g035250.1 Sb02g028020.1
GO:0009892	P	negative regulation of metabolic process	6	97	622	26245	0.029	0.34	Sorghum	Sb02g022090.1 Sb08g005200.1 Sb03g026070.1 Sb03g039630.1 Sb09g030600.1 Sb01g039890.1
GO:0048316	P	seed development	7	97	809	26245	0.031	0.36	Sorghum	Sb06g022280.1 Sb09g029860.1 Sb03g001170.1 Sb07g022990.1 Sb08g021180.1 Sb03g028420.1 Sb02g008820.1
GO:0016051	P	carbohydrate biosynthetic process	5	97	473	26245	0.032	0.36	Sorghum, Maize	Sb02g043450.1 Sb04g035560.1 Sb08g017750.1 Sb02g024140.1 Sb01g047500.1
GO:0005976	P	polysaccharide metabolic process	5	97	474	26245	0.032	0.36	Sorghum	Sb03g030100.1 Sb03g040600.1 Sb08g017750.1 Sb01g047500.1 Sb03g040060.1
GO:0050794	P	regulation of cellular process	29	97	5663	26245	0.035	0.39	Sorghum, Maize	Sb01g010070.1 Sb09g026650.1 Sb03g039630.1 Sb04g006970.1 Sb01g014720.1 Sb02g022090.1 Sb03g039000.1 Sb01g008480.1 Sb10g030240.1 Sb01g007120.1 Sb04g031950.1 Sb01g039740.1 Sb08g020580.1 Sb02g025080.1 Sb07g021660.1 Sb03g026070.1 Sb08g020710.1 Sb04g036040.1 Sb05g021820.1 Sb01g039890.1 Sb09g030600.1 Sb01g003880.1 Sb08g005200.1 Sb07g007610.1 Sb02g003030.1 Sb01g046370.1 Sb04g002150.1 Sb01g014130.1 Sb02g02…
GO:0010154	P	fruit development	7	97	840	26245	0.037	0.41	Sorghum	Sb06g022280.1 Sb09g029860.1 Sb03g001170.1 Sb07g022990.1 Sb08g021180.1 Sb03g028420.1 Sb02g008820.1
GO:0033554	P	cellular response to stress	6	97	686	26245	0.043	0.46	Sorghum	Sb10g022780.1 Sb04g036240.1 Sb05g021820.1 Sb01g013590.1 Sb01g006960.1 Sb09g028710.1
GO:0005975	P	carbohydrate metabolic process	10	97	1452	26245	0.043	0.46	Sorghum, Maize	Sb08g017750.1 Sb03g040600.1 Sb04g035560.1 Sb03g040060.1 Sb03g030100.1 Sb04g036240.1 Sb01g047500.1 Sb02g043450.1 Sb02g024140.1 Sb02g025080.1
GO:0050789	P	regulation of biological process	32	97	6509	26245	0.043	0.46	Sorghum, Maize	Sb01g010070.1 Sb09g026650.1 Sb03g039630.1 Sb04g006970.1 Sb01g014720.1 Sb02g028020.1 Sb02g022090.1 Sb03g039000.1 Sb01g008480.1 Sb10g030240.1 Sb01g007120.1 Sb07g022990.1 Sb04g031950.1 Sb01g039740.1 Sb08g020580.1 Sb02g025080.1 Sb07g021660.1 Sb03g026070.1 Sb08g020710.1 Sb04g036040.1 Sb05g021820.1 Sb01g039890.1 Sb09g030600.1 Sb01g003880.1 Sb08g005200.1 Sb07g007610.1 Sb02g003030.1 Sb01g046370.1 Sb02g02…
GO:0009793	P	embryonic development ending in seed dormancy	6	97	722	26245	0.052	0.55	Sorghum	Sb06g022280.1 Sb09g029860.1 Sb03g001170.1 Sb08g021180.1 Sb03g028420.1 Sb02g008820.1
GO:0048522	P	positive regulation of cellular process	5	97	590	26245	0.069	0.72	Sorghum, Maize	Sb01g039740.1 Sb04g006970.1 Sb01g014720.1 Sb01g007120.1 Sb01g046370.1
GO:0006952	P	defense response	7	97	977	26245	0.071	0.73	Sorghum	Sb02g028050.1 Sb01g007120.1 Sb05g021820.1 Sb08g019690.1 Sb04g006970.1 Sb01g014720.1 Sb02g028020.1
GO:0019222	P	regulation of metabolic process	19	97	3658	26245	0.077	0.79	Sorghum, Maize	Sb02g022090.1 Sb03g039000.1 Sb01g010070.1 Sb01g014130.1 Sb01g008480.1 Sb03g026070.1 Sb08g005200.1 Sb09g030600.1 Sb04g031950.1 Sb05g021820.1 Sb02g028020.1 Sb03g039630.1 Sb02g028050.1 Sb04g006970.1 Sb08g020580.1 Sb01g039890.1 Sb02g025080.1 Sb01g003880.1 Sb01g046370.1
GO:0044262	P	cellular carbohydrate metabolic process	6	97	809	26245	0.08	0.81	Sorghum, Maize	Sb08g017750.1 Sb03g040060.1 Sb04g035560.1 Sb01g047500.1 Sb02g024140.1 Sb02g025080.1
GO:0006811	P	ion transport	6	97	812	26245	0.082	0.81	Sorghum	Sb01g050410.1 Sb07g007610.1 Sb10g008960.1 Sb04g036040.1 Sb02g003030.1 Sb07g003690.1
GO:0065007	P	biological regulation	34	97	7386	26245	0.083	0.82	Sorghum, Maize	Sb01g010070.1 Sb09g026650.1 Sb03g039630.1 Sb04g006970.1 Sb01g014720.1 Sb02g028020.1 Sb02g022090.1 Sb03g039000.1 Sb01g008480.1 Sb10g030240.1 Sb01g007120.1 Sb07g022990.1 Sb10g008960.1 Sb04g031950.1 Sb01g039740.1 Sb08g020580.1 Sb02g025080.1 Sb07g021660.1 Sb03g026070.1 Sb08g020710.1 Sb06g002080.1 Sb05g021820.1 Sb01g039890.1 Sb09g030600.1 Sb01g003880.1 Sb08g005200.1 Sb07g007610.1 Sb04g036040.1 Sb02g00…
GO:0044255	P	cellular lipid metabolic process	7	97	1030	26245	0.088	0.86	Sorghum, Maize	Sb01g047540.1 Sb10g023190.1 Sb07g022990.1 Sb04g036240.1 Sb04g006970.1 Sb01g003880.1 Sb02g025080.1
GO:0007154	P	cell communication	14	97	2569	26245	0.091	0.88	Sorghum	Sb02g022090.1 Sb08g005200.1 Sb10g022780.1 Sb03g026070.1 Sb01g007120.1 Sb09g030600.1 Sb04g036240.1 Sb01g013590.1 Sb03g039630.1 Sb01g039740.1 Sb01g006960.1 Sb01g014720.1 Sb01g039890.1 Sb09g028710.1
GO:0009790	P	embryonic development	10	97	1689	26245	0.095	0.91	Sorghum, Maize	Sb06g022280.1 Sb01g010070.1 Sb09g019200.1 Sb09g029860.1 Sb03g001170.1 Sb08g021180.1 Sb03g028420.1 Sb04g036240.1 Sb02g008820.1 Sb01g046370.1
GO:0006412	P	translation	6	97	861	26245	0.1	0.95	Sorghum, Maize	Sb01g008480.1 Sb10g030240.1 Sb09g017140.1 Sb04g035560.1 Sb01g014130.1 Sb08g020580.1
GO:0080090	P	regulation of primary metabolic process	12	97	3278	26245	0.56	1	Sorghum, Maize	Sb03g039000.1 Sb01g010070.1 Sb01g014130.1 Sb01g008480.1 Sb01g046370.1 Sb05g021820.1 Sb04g031950.1 Sb04g006970.1 Sb08g020580.1 Sb08g005200.1 Sb01g003880.1 Sb02g025080.1
GO:0000003	P	reproduction	11	97	2747	26245	0.44	1	Sorghum, Maize	Sb06g022280.1 Sb09g029860.1 Sb09g017140.1 Sb07g022990.1 Sb08g021180.1 Sb03g028420.1 Sb03g001170.1 Sb02g028050.1 Sb04g002150.1 Sb02g008820.1 Sb02g028020.1
GO:0016310	P	phosphorylation	6	97	1872	26245	0.7	1	Sorghum	Sb07g021660.1 Sb01g010070.1 Sb01g007120.1 Sb02g003030.1 Sb01g014720.1 Sb02g024780.1
GO:0048518	P	positive regulation of biological process	6	97	1287	26245	0.34	1	Sorghum, Maize	Sb01g007120.1 Sb07g022990.1 Sb01g039740.1 Sb04g006970.1 Sb01g014720.1 Sb01g046370.1
GO:0044265	P	cellular macromolecule catabolic process	5	97	878	26245	0.23	1	Sorghum	Sb08g005200.1 Sb02g025080.1 Sb09g019200.1 Sb01g047500.1 Sb03g040060.1
GO:0060255	P	regulation of macromolecule metabolic process	13	97	3378	26245	0.48	1	Sorghum, Maize	Sb03g039000.1 Sb01g010070.1 Sb01g014130.1 Sb01g008480.1 Sb04g031950.1 Sb05g021820.1 Sb08g005200.1 Sb02g028050.1 Sb04g006970.1 Sb08g020580.1 Sb02g025080.1 Sb02g028020.1 Sb01g046370.1
GO:0034645	P	cellular macromolecule biosynthetic process	15	97	4668	26245	0.76	1	Sorghum, Maize	Sb08g017750.1 Sb03g039000.1 Sb01g010070.1 Sb01g014130.1 Sb01g008480.1 Sb10g030240.1 Sb09g017140.1 Sb04g035560.1 Sb05g021820.1 Sb08g005200.1 Sb04g006970.1 Sb08g020580.1 Sb02g025080.1 Sb04g031950.1 Sb01g046370.1
GO:0003006	P	reproductive developmental process	9	97	1695	26245	0.18	1	Sorghum	Sb06g022280.1 Sb09g029860.1 Sb03g001170.1 Sb07g022990.1 Sb08g021180.1 Sb03g028420.1 Sb02g028050.1 Sb02g008820.1 Sb02g028020.1
GO:0043436	P	oxoacid metabolic process	5	97	1301	26245	0.53	1	Sorghum, Maize	Sb04g006970.1 Sb04g035560.1 Sb10g023190.1 Sb01g003880.1 Sb07g022990.1
GO:0019538	P	protein metabolic process	22	97	5015	26245	0.22	1	Sorghum, Maize	Sb01g010070.1 Sb02g003030.1 Sb03g039630.1 Sb01g014720.1 Sb07g001060.1 Sb02g028020.1 Sb02g022090.1 Sb04g017830.1 Sb01g008480.1 Sb10g030240.1 Sb01g007120.1 Sb08g020580.1 Sb07g021660.1 Sb03g026070.1 Sb08g020710.1 Sb04g035560.1 Sb01g039890.1 Sb09g030600.1 Sb09g017140.1 Sb02g028050.1 Sb01g014130.1 Sb02g024780.1
GO:0006807	P	nitrogen compound metabolic process	20	97	6387	26245	0.83	1	Sorghum, Maize	Sb01g010070.1 Sb04g031950.1 Sb03g028100.1 Sb07g007610.1 Sb03g039000.1 Sb01g008480.1 Sb03g040600.1 Sb01g014130.1 Sb09g019200.1 Sb03g028090.1 Sb03g030100.1 Sb04g036040.1 Sb04g035560.1 Sb05g021820.1 Sb08g005200.1 Sb04g006970.1 Sb08g020580.1 Sb02g025080.1 Sb01g003880.1 Sb01g046370.1
GO:0044267	P	cellular protein metabolic process	19	97	4223	26245	0.21	1	Sorghum, Maize	Sb02g022090.1 Sb01g014720.1 Sb07g021660.1 Sb01g010070.1 Sb03g026070.1 Sb01g008480.1 Sb10g030240.1 Sb01g007120.1 Sb09g017140.1 Sb02g003030.1 Sb04g035560.1 Sb03g039630.1 Sb02g028050.1 Sb01g014130.1 Sb08g020580.1 Sb01g039890.1 Sb09g030600.1 Sb02g028020.1 Sb02g024780.1
GO:0009653	P	anatomical structure morphogenesis	9	97	1835	26245	0.24	1	Sorghum, Maize	Sb01g010070.1 Sb01g008480.1 Sb10g030240.1 Sb10g008960.1 Sb07g022990.1 Sb01g046370.1 Sb01g014130.1 Sb08g020580.1 Sb02g025080.1
GO:0044260	P	cellular macromolecule metabolic process	32	97	8922	26245	0.62	1	Sorghum, Maize	Sb03g040060.1 Sb03g028090.1 Sb02g003030.1 Sb03g039630.1 Sb04g006970.1 Sb01g014720.1 Sb02g028020.1 Sb02g022090.1 Sb08g017750.1 Sb03g039000.1 Sb01g010070.1 Sb10g030240.1 Sb01g007120.1 Sb01g047500.1 Sb08g020580.1 Sb02g025080.1 Sb07g021660.1 Sb03g026070.1 Sb04g035560.1 Sb05g021820.1 Sb01g039890.1 Sb09g030600.1 Sb04g031950.1 Sb08g005200.1 Sb03g028100.1 Sb09g019200.1 Sb01g008480.1 Sb09g017140.1 Sb01g04…
GO:0065008	P	regulation of biological quality	7	97	1637	26245	0.4	1	Sorghum	Sb10g030240.1 Sb10g008960.1 Sb07g022990.1 Sb09g026650.1 Sb02g028050.1 Sb06g002080.1 Sb02g028020.1
GO:0006629	P	lipid metabolic process	7	97	1351	26245	0.23	1	Sorghum, Maize	Sb01g047540.1 Sb10g023190.1 Sb07g022990.1 Sb04g036240.1 Sb04g006970.1 Sb01g003880.1 Sb02g025080.1
GO:0050793	P	regulation of developmental process	5	97	917	26245	0.25	1	Sorghum, Maize	Sb01g010070.1 Sb07g022990.1 Sb10g030240.1 Sb02g025080.1 Sb01g046370.1
GO:0006810	P	transport	15	97	3430	26245	0.28	1	Sorghum	Sb10g007610.1 Sb08g002660.1 Sb07g007610.1 Sb04g026650.1 Sb02g010830.1 Sb10g030240.1 Sb10g008960.1 Sb01g050410.1 Sb04g036040.1 Sb02g003030.1 Sb04g032430.1 Sb06g025150.1 Sb06g002080.1 Sb07g003690.1 Sb02g010810.1
GO:0009889	P	regulation of biosynthetic process	12	97	2954	26245	0.41	1	Sorghum, Maize	Sb03g039000.1 Sb01g010070.1 Sb01g014130.1 Sb01g008480.1 Sb01g046370.1 Sb05g021820.1 Sb04g031950.1 Sb04g006970.1 Sb08g020580.1 Sb08g005200.1 Sb01g003880.1 Sb02g025080.1
GO:0043412	P	macromolecule modification	11	97	2765	26245	0.45	1	Sorghum	Sb02g022090.1 Sb07g021660.1 Sb01g010070.1 Sb03g026070.1 Sb01g007120.1 Sb02g003030.1 Sb03g039630.1 Sb09g030600.1 Sb01g014720.1 Sb01g039890.1 Sb02g024780.1
GO:0008152	P	metabolic process	56	97	14876	26245	0.46	1	Sorghum, Maize	Sb01g010070.1 Sb03g040600.1 Sb10g023190.1 Sb03g028090.1 Sb02g003030.1 Sb03g039630.1 Sb04g006970.1 Sb01g014720.1 Sb07g001060.1 Sb02g028020.1 Sb02g022090.1 Sb08g017750.1 Sb03g039000.1 Sb03g039570.1 Sb03g040060.1 Sb10g030240.1 Sb01g007120.1 Sb07g022990.1 Sb09g022460.1 Sb04g031950.1 Sb01g005990.1 Sb01g047500.1 Sb01g021110.1 Sb08g020580.1 Sb08g005200.1 Sb02g025080.1 Sb03g039520.1 Sb07g021660.1 Sb10g02…
GO:0051234	P	establishment of localization	15	97	3488	26245	0.31	1	Sorghum	Sb10g007610.1 Sb08g002660.1 Sb07g007610.1 Sb04g026650.1 Sb02g010830.1 Sb10g030240.1 Sb10g008960.1 Sb01g050410.1 Sb04g036040.1 Sb02g003030.1 Sb04g032430.1 Sb06g025150.1 Sb06g002080.1 Sb07g003690.1 Sb02g010810.1
GO:0016070	P	RNA metabolic process	14	97	2983	26245	0.21	1	Sorghum, Maize	Sb03g028100.1 Sb03g039000.1 Sb01g010070.1 Sb01g008480.1 Sb09g019200.1 Sb03g028090.1 Sb01g046370.1 Sb04g035560.1 Sb05g021820.1 Sb04g006970.1 Sb08g020580.1 Sb08g005200.1 Sb04g031950.1 Sb02g025080.1
GO:0006355	P	regulation of transcription DNA-dependent	9	97	1682	26245	0.17	1	Sorghum, Maize	Sb03g039000.1 Sb01g010070.1 Sb01g008480.1 Sb01g046370.1 Sb05g021820.1 Sb04g006970.1 Sb08g020580.1 Sb04g031950.1 Sb02g025080.1
GO:0010556	P	regulation of macromolecule biosynthetic process	11	97	2879	26245	0.5	1	Sorghum, Maize	Sb08g005200.1 Sb01g010070.1 Sb01g008480.1 Sb03g039000.1 Sb01g046370.1 Sb05g021820.1 Sb04g006970.1 Sb08g020580.1 Sb01g014130.1 Sb04g031950.1 Sb02g025080.1
GO:0006350	P	transcription	11	97	3049	26245	0.58	1	Sorghum, Maize	Sb08g005200.1 Sb01g010070.1 Sb01g008480.1 Sb03g039000.1 Sb01g046370.1 Sb05g021820.1 Sb04g006970.1 Sb08g020580.1 Sb01g014130.1 Sb04g031950.1 Sb02g025080.1
GO:0006351	P	transcription DNA-dependent	9	97	1892	26245	0.27	1	Sorghum, Maize	Sb03g039000.1 Sb01g010070.1 Sb01g008480.1 Sb01g046370.1 Sb05g021820.1 Sb04g006970.1 Sb08g020580.1 Sb04g031950.1 Sb02g025080.1
GO:0006519	P	cellular amino acid and derivative metabolic process	5	97	1185	26245	0.45	1	Sorghum, Maize	Sb09g022460.1 Sb03g039520.1 Sb04g035560.1 Sb01g003880.1 Sb03g039570.1
GO:0051171	P	regulation of nitrogen compound metabolic process	11	97	2975	26245	0.55	1	Sorghum, Maize	Sb08g005200.1 Sb01g010070.1 Sb01g008480.1 Sb03g039000.1 Sb01g046370.1 Sb05g021820.1 Sb04g006970.1 Sb08g020580.1 Sb01g014130.1 Sb04g031950.1 Sb02g025080.1
GO:0032774	P	RNA biosynthetic process	9	97	1893	26245	0.27	1	Sorghum, Maize	Sb03g039000.1 Sb01g010070.1 Sb01g008480.1 Sb01g046370.1 Sb05g021820.1 Sb04g006970.1 Sb08g020580.1 Sb04g031950.1 Sb02g025080.1
GO:0044249	P	cellular biosynthetic process	22	97	6576	26245	0.74	1	Sorghum, Maize	Sb01g010070.1 Sb10g023190.1 Sb04g006970.1 Sb08g017750.1 Sb03g039000.1 Sb01g008480.1 Sb10g030240.1 Sb01g003880.1 Sb01g047500.1 Sb08g020580.1 Sb02g025080.1 Sb04g036040.1 Sb04g035560.1 Sb05g021820.1 Sb04g031950.1 Sb08g005200.1 Sb07g007610.1 Sb09g017140.1 Sb01g046370.1 Sb04g036240.1 Sb01g014130.1 Sb02g024140.1
GO:0006139	P	nucleobase nucleoside nucleotide and nucleic acid metabolic process	17	97	5556	26245	0.84	1	Sorghum, Maize	Sb03g028100.1 Sb07g007610.1 Sb03g039000.1 Sb01g008480.1 Sb01g010070.1 Sb01g014130.1 Sb09g019200.1 Sb03g028090.1 Sb04g036040.1 Sb01g046370.1 Sb04g035560.1 Sb05g021820.1 Sb04g006970.1 Sb08g020580.1 Sb08g005200.1 Sb04g031950.1 Sb02g025080.1
GO:0009057	P	macromolecule catabolic process	8	97	1782	26245	0.34	1	Sorghum	Sb08g005200.1 Sb03g040600.1 Sb09g019200.1 Sb08g020710.1 Sb03g030100.1 Sb03g040060.1 Sb01g047500.1 Sb02g025080.1
GO:0048513	P	organ development	11	97	2122	26245	0.16	1	Sorghum, Maize	Sb08g017750.1 Sb01g010070.1 Sb01g008480.1 Sb10g030240.1 Sb10g008960.1 Sb02g028050.1 Sb01g014130.1 Sb08g020580.1 Sb02g025080.1 Sb02g028020.1 Sb01g046370.1
GO:0032502	P	developmental process	21	97	5263	26245	0.39	1	Sorghum, Maize	Sb06g022280.1 Sb08g017750.1 Sb01g010070.1 Sb09g029860.1 Sb01g008480.1 Sb09g019200.1 Sb10g030240.1 Sb09g017140.1 Sb07g022990.1 Sb08g021180.1 Sb03g028420.1 Sb10g008960.1 Sb04g036240.1 Sb03g001170.1 Sb02g028050.1 Sb01g014130.1 Sb08g020580.1 Sb02g008820.1 Sb02g025080.1 Sb02g028020.1 Sb01g046370.1
GO:0032501	P	multicellular organismal process	23	97	4820	26245	0.11	1	Sorghum, Maize	Sb01g008480.1 Sb03g028420.1 Sb02g028020.1 Sb08g021180.1 Sb08g017750.1 Sb01g010070.1 Sb10g030240.1 Sb07g022990.1 Sb06g022280.1 Sb10g008960.1 Sb08g020580.1 Sb02g025080.1 Sb09g029860.1 Sb03g001170.1 Sb04g036240.1 Sb02g025790.1 Sb01g046370.1 Sb09g019200.1 Sb09g017140.1 Sb02g028050.1 Sb04g002150.1 Sb01g014130.1 Sb02g008820.1
GO:0048608	P	reproductive structure development	9	97	1520	26245	0.11	1	Sorghum	Sb06g022280.1 Sb09g029860.1 Sb03g001170.1 Sb07g022990.1 Sb08g021180.1 Sb03g028420.1 Sb02g028050.1 Sb02g008820.1 Sb02g028020.1
GO:0044238	P	primary metabolic process	49	97	12901	26245	0.43	1	Sorghum, Maize	Sb01g010070.1 Sb03g040600.1 Sb10g023190.1 Sb03g028090.1 Sb02g003030.1 Sb03g039630.1 Sb04g006970.1 Sb01g014720.1 Sb07g001060.1 Sb02g028020.1 Sb02g022090.1 Sb08g017750.1 Sb03g039000.1 Sb03g039570.1 Sb03g040060.1 Sb10g030240.1 Sb01g007120.1 Sb07g022990.1 Sb09g022460.1 Sb04g031950.1 Sb01g047500.1 Sb08g020580.1 Sb08g005200.1 Sb02g025080.1 Sb03g039520.1 Sb07g021660.1 Sb01g047540.1 Sb03g026070.1 Sb08g02…
GO:0043687	P	post-translational protein modification	11	97	2301	26245	0.23	1	Sorghum	Sb02g022090.1 Sb07g021660.1 Sb01g010070.1 Sb03g026070.1 Sb01g007120.1 Sb02g003030.1 Sb03g039630.1 Sb09g030600.1 Sb01g014720.1 Sb01g039890.1 Sb02g024780.1
GO:0009987	P	cellular process	59	97	16277	26245	0.64	1	Sorghum, Maize	Sb03g040060.1 Sb10g023190.1 Sb03g028090.1 Sb09g030600.1 Sb09g026650.1 Sb03g039630.1 Sb04g006970.1 Sb01g014720.1 Sb07g001060.1 Sb01g006960.1 Sb02g028020.1 Sb02g022090.1 Sb08g017750.1 Sb03g039000.1 Sb03g039570.1 Sb01g010070.1 Sb10g030240.1 Sb01g007120.1 Sb07g022990.1 Sb09g022460.1 Sb10g008960.1 Sb04g031950.1 Sb01g005990.1 Sb01g047500.1 Sb01g039740.1 Sb08g020580.1 Sb08g005200.1 Sb02g024270.1 Sb03g03…
GO:0006082	P	organic acid metabolic process	5	97	1302	26245	0.53	1	Sorghum, Maize	Sb04g006970.1 Sb04g035560.1 Sb10g023190.1 Sb01g003880.1 Sb07g022990.1
GO:0051252	P	regulation of RNA metabolic process	9	97	1782	26245	0.21	1	Sorghum, Maize	Sb03g039000.1 Sb01g010070.1 Sb01g008480.1 Sb01g046370.1 Sb05g021820.1 Sb04g006970.1 Sb08g020580.1 Sb04g031950.1 Sb02g025080.1
GO:0043170	P	macromolecule metabolic process	37	97	10245	26245	0.61	1	Sorghum, Maize	Sb01g010070.1 Sb03g040600.1 Sb03g028090.1 Sb02g003030.1 Sb03g039630.1 Sb04g006970.1 Sb01g014720.1 Sb07g001060.1 Sb02g028020.1 Sb02g022090.1 Sb08g017750.1 Sb03g039000.1 Sb03g040060.1 Sb10g030240.1 Sb01g007120.1 Sb01g047500.1 Sb08g020580.1 Sb02g025080.1 Sb07g021660.1 Sb03g026070.1 Sb08g020710.1 Sb03g030100.1 Sb04g035560.1 Sb05g021820.1 Sb04g017830.1 Sb01g039890.1 Sb09g030600.1 Sb04g031950.1 Sb08g00…
GO:0048731	P	system development	11	97	2289	26245	0.23	1	Sorghum, Maize	Sb08g017750.1 Sb01g010070.1 Sb01g008480.1 Sb10g030240.1 Sb10g008960.1 Sb02g028050.1 Sb01g014130.1 Sb08g020580.1 Sb02g025080.1 Sb02g028020.1 Sb01g046370.1
GO:0031326	P	regulation of cellular biosynthetic process	12	97	2954	26245	0.41	1	Sorghum, Maize	Sb03g039000.1 Sb01g010070.1 Sb01g014130.1 Sb01g008480.1 Sb01g046370.1 Sb05g021820.1 Sb04g031950.1 Sb04g006970.1 Sb08g020580.1 Sb08g005200.1 Sb01g003880.1 Sb02g025080.1
GO:0031323	P	regulation of cellular metabolic process	17	97	3387	26245	0.12	1	Sorghum, Maize	Sb02g022090.1 Sb03g039000.1 Sb01g010070.1 Sb01g014130.1 Sb01g008480.1 Sb03g026070.1 Sb09g030600.1 Sb04g031950.1 Sb05g021820.1 Sb08g005200.1 Sb03g039630.1 Sb04g006970.1 Sb08g020580.1 Sb01g039890.1 Sb02g025080.1 Sb01g003880.1 Sb01g046370.1
GO:0019752	P	carboxylic acid metabolic process	5	97	1301	26245	0.53	1	Sorghum, Maize	Sb04g006970.1 Sb04g035560.1 Sb10g023190.1 Sb01g003880.1 Sb07g022990.1
GO:0045449	P	regulation of transcription	11	97	2738	26245	0.43	1	Sorghum, Maize	Sb08g005200.1 Sb01g010070.1 Sb01g008480.1 Sb03g039000.1 Sb01g046370.1 Sb05g021820.1 Sb04g006970.1 Sb08g020580.1 Sb01g014130.1 Sb04g031950.1 Sb02g025080.1
GO:0007275	P	multicellular organismal development	21	97	4512	26245	0.15	1	Sorghum, Maize	Sb06g022280.1 Sb08g017750.1 Sb01g010070.1 Sb09g029860.1 Sb01g008480.1 Sb09g019200.1 Sb10g030240.1 Sb09g017140.1 Sb07g022990.1 Sb08g021180.1 Sb03g028420.1 Sb10g008960.1 Sb04g036240.1 Sb03g001170.1 Sb02g028050.1 Sb01g014130.1 Sb08g020580.1 Sb02g008820.1 Sb02g025080.1 Sb02g028020.1 Sb01g046370.1
GO:0010467	P	gene expression	19	97	4800	26245	0.41	1	Sorghum, Maize	Sb04g031950.1 Sb03g028100.1 Sb03g039000.1 Sb03g028090.1 Sb01g010070.1 Sb01g014130.1 Sb09g019200.1 Sb10g030240.1 Sb09g017140.1 Sb04g035560.1 Sb05g021820.1 Sb08g005200.1 Sb02g028050.1 Sb01g008480.1 Sb04g006970.1 Sb08g020580.1 Sb02g025080.1 Sb02g028020.1 Sb01g046370.1
GO:0010468	P	regulation of gene expression	13	97	3115	26245	0.37	1	Sorghum, Maize	Sb03g039000.1 Sb01g010070.1 Sb01g014130.1 Sb01g008480.1 Sb04g031950.1 Sb05g021820.1 Sb08g005200.1 Sb02g028050.1 Sb04g006970.1 Sb08g020580.1 Sb02g025080.1 Sb02g028020.1 Sb01g046370.1
GO:0006468	P	protein amino acid phosphorylation	6	97	1623	26245	0.56	1	Sorghum	Sb07g021660.1 Sb01g010070.1 Sb01g007120.1 Sb02g003030.1 Sb01g014720.1 Sb02g024780.1
GO:0019219	P	regulation of nucleobase nucleoside nucleotide and nucleic acid metabolic process	11	97	2930	26245	0.53	1	Sorghum, Maize	Sb08g005200.1 Sb01g010070.1 Sb01g008480.1 Sb03g039000.1 Sb01g046370.1 Sb05g021820.1 Sb04g006970.1 Sb08g020580.1 Sb01g014130.1 Sb04g031950.1 Sb02g025080.1
GO:0006464	P	protein modification process	11	97	2593	26245	0.36	1	Sorghum	Sb02g022090.1 Sb07g021660.1 Sb01g010070.1 Sb03g026070.1 Sb01g007120.1 Sb02g003030.1 Sb03g039630.1 Sb09g030600.1 Sb01g014720.1 Sb01g039890.1 Sb02g024780.1
GO:0022414	P	reproductive process	11	97	2350	26245	0.25	1	Sorghum, Maize	Sb06g022280.1 Sb09g029860.1 Sb09g017140.1 Sb07g022990.1 Sb08g021180.1 Sb03g028420.1 Sb03g001170.1 Sb02g028050.1 Sb04g002150.1 Sb02g008820.1 Sb02g028020.1
GO:0009058	P	biosynthetic process	24	97	6890	26245	0.67	1	Sorghum, Maize	Sb01g010070.1 Sb10g023190.1 Sb04g006970.1 Sb08g017750.1 Sb03g039000.1 Sb01g008480.1 Sb10g030240.1 Sb07g022990.1 Sb01g003880.1 Sb01g047500.1 Sb08g020580.1 Sb02g025080.1 Sb04g036040.1 Sb04g035560.1 Sb05g021820.1 Sb02g043450.1 Sb04g031950.1 Sb08g005200.1 Sb07g007610.1 Sb09g017140.1 Sb01g046370.1 Sb04g036240.1 Sb01g014130.1 Sb02g024140.1
GO:0009059	P	macromolecule biosynthetic process	15	97	4721	26245	0.78	1	Sorghum, Maize	Sb08g017750.1 Sb03g039000.1 Sb01g010070.1 Sb01g014130.1 Sb01g008480.1 Sb10g030240.1 Sb09g017140.1 Sb04g035560.1 Sb05g021820.1 Sb08g005200.1 Sb04g006970.1 Sb08g020580.1 Sb02g025080.1 Sb04g031950.1 Sb01g046370.1
GO:0051179	P	localization	15	97	3700	26245	0.39	1	Sorghum	Sb10g007610.1 Sb08g002660.1 Sb07g007610.1 Sb04g026650.1 Sb02g010830.1 Sb10g030240.1 Sb10g008960.1 Sb01g050410.1 Sb04g036040.1 Sb02g003030.1 Sb04g032430.1 Sb06g025150.1 Sb06g002080.1 Sb07g003690.1 Sb02g010810.1
GO:0008610	P	lipid biosynthetic process	5	97	694	26245	0.12	1	Sorghum, Maize	Sb04g036240.1 Sb10g023190.1 Sb02g025080.1 Sb01g003880.1 Sb07g022990.1
GO:0042180	P	cellular ketone metabolic process	5	97	1318	26245	0.54	1	Sorghum, Maize	Sb04g006970.1 Sb04g035560.1 Sb10g023190.1 Sb01g003880.1 Sb07g022990.1
GO:0048856	P	anatomical structure development	18	97	3841	26245	0.17	1	Sorghum, Maize	Sb06g022280.1 Sb08g017750.1 Sb01g010070.1 Sb09g029860.1 Sb01g008480.1 Sb10g030240.1 Sb03g001170.1 Sb07g022990.1 Sb08g021180.1 Sb03g028420.1 Sb10g008960.1 Sb02g028050.1 Sb01g014130.1 Sb08g020580.1 Sb02g008820.1 Sb02g025080.1 Sb02g028020.1 Sb01g046370.1
GO:0044237	P	cellular metabolic process	48	97	12323	26245	0.35	1	Sorghum, Maize	Sb03g040060.1 Sb10g023190.1 Sb03g028090.1 Sb02g003030.1 Sb03g039630.1 Sb04g006970.1 Sb01g014720.1 Sb02g028020.1 Sb02g022090.1 Sb08g017750.1 Sb03g039000.1 Sb03g039570.1 Sb01g010070.1 Sb10g030240.1 Sb01g007120.1 Sb07g022990.1 Sb09g022460.1 Sb04g031950.1 Sb01g005990.1 Sb01g047500.1 Sb08g020580.1 Sb08g005200.1 Sb02g025080.1 Sb03g039520.1 Sb07g021660.1 Sb10g022780.1 Sb01g047540.1 Sb03g026070.1 Sb04g03…
GO:0006796	P	phosphate metabolic process	11	97	2044	26245	0.13	1	Sorghum	Sb02g022090.1 Sb07g021660.1 Sb01g010070.1 Sb03g026070.1 Sb01g007120.1 Sb02g003030.1 Sb03g039630.1 Sb09g030600.1 Sb01g014720.1 Sb01g039890.1 Sb02g024780.1
GO:0044085	P	cellular component biogenesis	8	97	1307	26245	0.11	1	Sorghum, Maize	Sb03g039520.1 Sb08g017750.1 Sb03g039570.1 Sb09g019200.1 Sb03g028090.1 Sb03g028100.1 Sb09g017140.1 Sb09g022460.1
GO:0006793	P	phosphorus metabolic process	11	97	2050	26245	0.14	1	Sorghum	Sb02g022090.1 Sb07g021660.1 Sb01g010070.1 Sb03g026070.1 Sb01g007120.1 Sb02g003030.1 Sb03g039630.1 Sb09g030600.1 Sb01g014720.1 Sb01g039890.1 Sb02g024780.1
GO:0005372	F	water transmembrane transporter activity	6	97	43	26245	2.6e-08	3.4e-06	Sorghum	Sb10g007610.1 Sb04g026650.1 Sb02g010830.1 Sb04g032430.1 Sb06g025150.1 Sb02g010810.1
GO:0015250	F	water channel activity	6	97	43	26245	2.6e-08	3.4e-06	Sorghum	Sb10g007610.1 Sb04g026650.1 Sb02g010830.1 Sb04g032430.1 Sb06g025150.1 Sb02g010810.1
GO:0016791	F	phosphatase activity	11	97	427	26245	6.5e-07	5.6e-05	Sorghum, Maize	Sb02g022090.1 Sb08g005200.1 Sb01g010070.1 Sb03g026070.1 Sb09g017821.1 Sb09g026650.1 Sb04g035560.1 Sb03g039630.1 Sb09g030600.1 Sb01g039890.1 Sb02g024140.1
GO:0042578	F	phosphoric ester hydrolase activity	11	97	507	26245	3.3e-06	0.00016	Sorghum, Maize	Sb02g022090.1 Sb08g005200.1 Sb01g010070.1 Sb03g026070.1 Sb09g017821.1 Sb09g026650.1 Sb04g035560.1 Sb03g039630.1 Sb09g030600.1 Sb01g039890.1 Sb02g024140.1
GO:0022803	F	passive transmembrane transporter activity	7	97	170	26245	4.2e-06	0.00016	Sorghum	Sb10g007610.1 Sb04g026650.1 Sb02g010830.1 Sb10g008960.1 Sb04g032430.1 Sb06g025150.1 Sb02g010810.1
GO:0015267	F	channel activity	7	97	170	26245	4.2e-06	0.00016	Sorghum	Sb10g007610.1 Sb04g026650.1 Sb02g010830.1 Sb10g008960.1 Sb04g032430.1 Sb06g025150.1 Sb02g010810.1
GO:0022838	F	substrate-specific channel activity	7	97	169	26245	4.1e-06	0.00016	Sorghum	Sb10g007610.1 Sb04g026650.1 Sb02g010830.1 Sb10g008960.1 Sb04g032430.1 Sb06g025150.1 Sb02g010810.1
GO:0004721	F	phosphoprotein phosphatase activity	8	97	256	26245	6.1e-06	0.0002	Sorghum	Sb02g022090.1 Sb01g010070.1 Sb03g026070.1 Sb09g017821.1 Sb09g026650.1 Sb03g039630.1 Sb09g030600.1 Sb01g039890.1
GO:0004722	F	protein serinethreonine phosphatase activity	7	97	205	26245	1.4e-05	0.0004	Sorghum	Sb02g022090.1 Sb03g026070.1 Sb09g017821.1 Sb09g026650.1 Sb03g039630.1 Sb09g030600.1 Sb01g039890.1
GO:0016765	F	transferase activity transferring alkyl or aryl (other than methyl) groups	5	97	208	26245	0.0012	0.028	Sorghum	Sb01g013590.1 Sb02g038130.1 Sb01g005990.1 Sb10g022780.1 Sb05g001340.1
GO:0022891	F	substrate-specific transmembrane transporter activity	12	97	1153	26245	0.0012	0.028	Sorghum	Sb10g007610.1 Sb07g007610.1 Sb04g026650.1 Sb02g010830.1 Sb01g050410.1 Sb04g036040.1 Sb10g008960.1 Sb04g032430.1 Sb06g025150.1 Sb06g002080.1 Sb07g003690.1 Sb02g010810.1
GO:0022892	F	substrate-specific transporter activity	13	97	1407	26245	0.0021	0.045	Sorghum, Maize	Sb10g007610.1 Sb07g007610.1 Sb04g026650.1 Sb02g010830.1 Sb10g023190.1 Sb01g050410.1 Sb04g036040.1 Sb10g008960.1 Sb04g032430.1 Sb06g025150.1 Sb06g002080.1 Sb07g003690.1 Sb02g010810.1
GO:0016788	F	hydrolase activity acting on ester bonds	12	97	1360	26245	0.0045	0.09	Sorghum, Maize	Sb02g022090.1 Sb08g005200.1 Sb01g010070.1 Sb03g026070.1 Sb09g017821.1 Sb09g026650.1 Sb04g035560.1 Sb03g039630.1 Sb09g030600.1 Sb06g022280.1 Sb01g039890.1 Sb02g024140.1
GO:0022857	F	transmembrane transporter activity	12	97	1417	26245	0.0062	0.11	Sorghum	Sb10g007610.1 Sb07g007610.1 Sb04g026650.1 Sb02g010830.1 Sb01g050410.1 Sb04g036040.1 Sb10g008960.1 Sb04g032430.1 Sb06g025150.1 Sb06g002080.1 Sb07g003690.1 Sb02g010810.1
GO:0016757	F	transferase activity transferring glycosyl groups	8	97	768	26245	0.0079	0.14	Sorghum, Maize	Sb08g017750.1 Sb03g040060.1 Sb04g035560.1 Sb02g030050.1 Sb02g043450.1 Sb04g036240.1 Sb01g021110.1 Sb02g024140.1
GO:0008194	F	UDP-glycosyltransferase activity	5	97	341	26245	0.0092	0.15	Sorghum	Sb01g021110.1 Sb02g043450.1 Sb04g036240.1 Sb08g017750.1 Sb02g030050.1
GO:0005509	F	calcium ion binding	6	97	499	26245	0.011	0.17	Sorghum	Sb10g030240.1 Sb03g026070.1 Sb08g020710.1 Sb06g022280.1 Sb09g026650.1 Sb09g030600.1
GO:0042623	F	ATPase activity coupled	6	97	575	26245	0.021	0.29	Sorghum	Sb03g028100.1 Sb07g007610.1 Sb03g028090.1 Sb08g021180.1 Sb04g036040.1 Sb06g002080.1
GO:0016758	F	transferase activity transferring hexosyl groups	6	97	595	26245	0.024	0.32	Sorghum	Sb08g017750.1 Sb03g040060.1 Sb02g030050.1 Sb02g043450.1 Sb04g036240.1 Sb01g021110.1
GO:0005215	F	transporter activity	13	97	1944	26245	0.027	0.35	Sorghum, Maize	Sb10g007610.1 Sb07g007610.1 Sb04g026650.1 Sb02g010830.1 Sb10g023190.1 Sb01g050410.1 Sb04g036040.1 Sb10g008960.1 Sb04g032430.1 Sb06g025150.1 Sb06g002080.1 Sb07g003690.1 Sb02g010810.1
GO:0016887	F	ATPase activity	6	97	783	26245	0.071	0.88	Sorghum	Sb03g028100.1 Sb07g007610.1 Sb03g028090.1 Sb08g021180.1 Sb04g036040.1 Sb06g002080.1
GO:0005524	F	ATP binding	17	97	3197	26245	0.078	0.92	Sorghum, Maize	Sb03g028100.1 Sb07g021660.1 Sb07g007610.1 Sb01g010070.1 Sb03g028090.1 Sb08g019690.1 Sb10g030240.1 Sb01g007120.1 Sb08g021180.1 Sb04g036040.1 Sb02g003030.1 Sb04g035560.1 Sb02g028050.1 Sb06g002080.1 Sb01g014720.1 Sb02g028020.1 Sb02g024780.1
GO:0032559	F	adenyl ribonucleotide binding	17	97	3226	26245	0.084	0.94	Sorghum, Maize	Sb03g028100.1 Sb07g021660.1 Sb07g007610.1 Sb01g010070.1 Sb03g028090.1 Sb08g019690.1 Sb10g030240.1 Sb01g007120.1 Sb08g021180.1 Sb04g036040.1 Sb02g003030.1 Sb04g035560.1 Sb02g028050.1 Sb06g002080.1 Sb01g014720.1 Sb02g028020.1 Sb02g024780.1
GO:0000166	F	nucleotide binding	18	97	4630	26245	0.45	1	Sorghum, Maize	Sb03g028100.1 Sb07g021660.1 Sb07g007610.1 Sb01g010070.1 Sb03g028090.1 Sb08g019690.1 Sb10g030240.1 Sb01g007120.1 Sb10g008960.1 Sb08g021180.1 Sb04g036040.1 Sb02g003030.1 Sb04g035560.1 Sb02g028050.1 Sb06g002080.1 Sb01g014720.1 Sb02g028020.1 Sb02g024780.1
GO:0016740	F	transferase activity	20	97	5115	26245	0.43	1	Sorghum, Maize	Sb01g014720.1 Sb08g017750.1 Sb10g022780.1 Sb03g040060.1 Sb04g035560.1 Sb01g010070.1 Sb01g007120.1 Sb02g030050.1 Sb02g043450.1 Sb02g003030.1 Sb04g036240.1 Sb01g013590.1 Sb01g005990.1 Sb08g019690.1 Sb01g021110.1 Sb07g021660.1 Sb05g001340.1 Sb02g038130.1 Sb02g024140.1 Sb02g024780.1
GO:0004713	F	protein tyrosine kinase activity	5	97	1304	26245	0.53	1	Sorghum	Sb02g003030.1 Sb01g014720.1 Sb07g021660.1 Sb01g007120.1 Sb02g024780.1
GO:0016818	F	hydrolase activity acting on acid anhydrides in phosphorus-containing anhydrides	6	97	1307	26245	0.35	1	Sorghum	Sb03g028100.1 Sb07g007610.1 Sb03g028090.1 Sb08g021180.1 Sb04g036040.1 Sb06g002080.1
GO:0046914	F	transition metal ion binding	8	97	3395	26245	0.94	1	Sorghum, Maize	Sb03g039520.1 Sb02g028240.1 Sb03g039570.1 Sb07g022990.1 Sb08g021180.1 Sb09g022460.1 Sb01g039740.1 Sb07g001060.1
GO:0030554	F	adenyl nucleotide binding	17	97	3444	26245	0.13	1	Sorghum, Maize	Sb03g028100.1 Sb07g021660.1 Sb07g007610.1 Sb01g010070.1 Sb03g028090.1 Sb08g019690.1 Sb10g030240.1 Sb01g007120.1 Sb08g021180.1 Sb04g036040.1 Sb02g003030.1 Sb04g035560.1 Sb02g028050.1 Sb06g002080.1 Sb01g014720.1 Sb02g028020.1 Sb02g024780.1
GO:0016817	F	hydrolase activity acting on acid anhydrides	6	97	1345	26245	0.38	1	Sorghum	Sb03g028100.1 Sb07g007610.1 Sb03g028090.1 Sb08g021180.1 Sb04g036040.1 Sb06g002080.1
GO:0003677	F	DNA binding	7	97	3177	26245	0.96	1	Sorghum, Maize	Sb03g039000.1 Sb02g028240.1 Sb01g008480.1 Sb05g021820.1 Sb04g006970.1 Sb04g031950.1 Sb02g025080.1
GO:0043167	F	ion binding	22	97	4862	26245	0.18	1	Sorghum, Maize	Sb03g040600.1 Sb09g026650.1 Sb03g039630.1 Sb07g001060.1 Sb02g022090.1 Sb03g039570.1 Sb10g030240.1 Sb07g022990.1 Sb08g021180.1 Sb09g022460.1 Sb01g047500.1 Sb01g039740.1 Sb03g039520.1 Sb03g026070.1 Sb08g020710.1 Sb03g030100.1 Sb04g036040.1 Sb01g039890.1 Sb07g007610.1 Sb02g028240.1 Sb06g022280.1 Sb09g030600.1
GO:0017076	F	purine nucleotide binding	17	97	3720	26245	0.21	1	Sorghum, Maize	Sb03g028100.1 Sb07g021660.1 Sb07g007610.1 Sb01g010070.1 Sb03g028090.1 Sb08g019690.1 Sb10g030240.1 Sb01g007120.1 Sb08g021180.1 Sb04g036040.1 Sb02g003030.1 Sb04g035560.1 Sb02g028050.1 Sb06g002080.1 Sb01g014720.1 Sb02g028020.1 Sb02g024780.1
GO:0016787	F	hydrolase activity	23	97	4724	26245	0.095	1	Sorghum, Maize	Sb03g040600.1 Sb03g028090.1 Sb09g017821.1 Sb09g026650.1 Sb03g039630.1 Sb02g022090.1 Sb08g005200.1 Sb01g010070.1 Sb10g023190.1 Sb08g021180.1 Sb01g047500.1 Sb06g002080.1 Sb03g026070.1 Sb03g030100.1 Sb04g036040.1 Sb04g035560.1 Sb01g039890.1 Sb04g017830.1 Sb03g028100.1 Sb07g007610.1 Sb06g022280.1 Sb09g030600.1 Sb02g024140.1
GO:0016301	F	kinase activity	7	97	2152	26245	0.69	1	Sorghum	Sb07g021660.1 Sb01g010070.1 Sb01g007120.1 Sb02g003030.1 Sb08g019690.1 Sb01g014720.1 Sb02g024780.1
GO:0043169	F	cation binding	22	97	4835	26245	0.17	1	Sorghum, Maize	Sb03g040600.1 Sb09g026650.1 Sb03g039630.1 Sb07g001060.1 Sb02g022090.1 Sb03g039570.1 Sb10g030240.1 Sb07g022990.1 Sb08g021180.1 Sb09g022460.1 Sb01g047500.1 Sb01g039740.1 Sb03g039520.1 Sb03g026070.1 Sb08g020710.1 Sb03g030100.1 Sb04g036040.1 Sb01g039890.1 Sb07g007610.1 Sb02g028240.1 Sb06g022280.1 Sb09g030600.1
GO:0003824	F	catalytic activity	49	97	13636	26245	0.65	1	Sorghum, Maize	Sb01g010070.1 Sb03g040060.1 Sb03g028090.1 Sb09g017821.1 Sb09g026650.1 Sb06g002080.1 Sb03g039630.1 Sb01g014720.1 Sb07g001060.1 Sb02g022090.1 Sb08g017750.1 Sb08g005200.1 Sb03g039570.1 Sb03g040600.1 Sb10g023190.1 Sb01g007120.1 Sb07g022990.1 Sb08g021180.1 Sb09g022460.1 Sb01g013590.1 Sb01g005990.1 Sb01g047500.1 Sb01g039740.1 Sb03g039520.1 Sb07g021660.1 Sb10g022780.1 Sb01g047540.1 Sb03g026070.1 Sb02g03…
GO:0016773	F	phosphotransferase activity alcohol group as acceptor	6	97	1936	26245	0.73	1	Sorghum	Sb07g021660.1 Sb01g010070.1 Sb01g007120.1 Sb02g003030.1 Sb01g014720.1 Sb02g024780.1
GO:0016772	F	transferase activity transferring phosphorus-containing groups	7	97	2705	26245	0.88	1	Sorghum	Sb07g021660.1 Sb01g010070.1 Sb01g007120.1 Sb02g003030.1 Sb08g019690.1 Sb01g014720.1 Sb02g024780.1
GO:0032555	F	purine ribonucleotide binding	17	97	3495	26245	0.14	1	Sorghum, Maize	Sb03g028100.1 Sb07g021660.1 Sb07g007610.1 Sb01g010070.1 Sb03g028090.1 Sb08g019690.1 Sb10g030240.1 Sb01g007120.1 Sb08g021180.1 Sb04g036040.1 Sb02g003030.1 Sb04g035560.1 Sb02g028050.1 Sb06g002080.1 Sb01g014720.1 Sb02g028020.1 Sb02g024780.1
GO:0032553	F	ribonucleotide binding	17	97	3495	26245	0.14	1	Sorghum, Maize	Sb03g028100.1 Sb07g021660.1 Sb07g007610.1 Sb01g010070.1 Sb03g028090.1 Sb08g019690.1 Sb10g030240.1 Sb01g007120.1 Sb08g021180.1 Sb04g036040.1 Sb02g003030.1 Sb04g035560.1 Sb02g028050.1 Sb06g002080.1 Sb01g014720.1 Sb02g028020.1 Sb02g024780.1
GO:0016491	F	oxidoreductase activity	7	97	2349	26245	0.78	1	Sorghum	Sb03g039520.1 Sb03g039570.1 Sb01g047540.1 Sb07g022990.1 Sb09g022460.1 Sb02g025790.1 Sb01g003880.1
GO:0046872	F	metal ion binding	19	97	4609	26245	0.34	1	Sorghum, Maize	Sb02g022090.1 Sb03g039520.1 Sb07g007610.1 Sb02g028240.1 Sb04g036040.1 Sb03g026070.1 Sb07g001060.1 Sb10g030240.1 Sb08g020710.1 Sb07g022990.1 Sb08g021180.1 Sb09g022460.1 Sb09g026650.1 Sb06g022280.1 Sb03g039630.1 Sb03g039570.1 Sb01g039740.1 Sb09g030600.1 Sb01g039890.1
GO:0003723	F	RNA binding	6	97	1236	26245	0.31	1	Sorghum, Maize	Sb03g028100.1 Sb10g030240.1 Sb09g019200.1 Sb03g028090.1 Sb09g017140.1 Sb08g021180.1
GO:0005515	F	protein binding	28	97	6698	26245	0.26	1	Sorghum, Maize	Sb01g005590.1 Sb03g040060.1 Sb02g003030.1 Sb03g039630.1 Sb07g001060.1 Sb02g028020.1 Sb02g022090.1 Sb01g008480.1 Sb10g030240.1 Sb01g035250.3 Sb01g035250.2 Sb01g035250.1 Sb08g020580.1 Sb02g028050.1 Sb08g020710.1 Sb01g039740.1 Sb04g035560.1 Sb01g039890.1 Sb01g046370.1 Sb05g017940.1 Sb07g007610.1 Sb04g036040.1 Sb09g019200.1 Sb09g017140.1 Sb04g036240.1 Sb08g019690.1 Sb01g014130.1 Sb02g024140.1
GO:0005488	F	binding	58	97	17935	26245	0.97	1	Sorghum, Maize	Sb01g010070.1 Sb01g005590.1 Sb03g040600.1 Sb03g028090.1 Sb08g002660.1 Sb09g026650.1 Sb06g002080.1 Sb03g039630.1 Sb04g006970.1 Sb01g014720.1 Sb07g001060.1 Sb02g028020.1 Sb02g022090.1 Sb03g039000.1 Sb03g039570.1 Sb03g040060.1 Sb10g030240.1 Sb01g007120.1 Sb07g022990.1 Sb08g021180.1 Sb09g022460.1 Sb10g008960.1 Sb04g031950.1 Sb01g047500.1 Sb01g039740.1 Sb01g035250.2 Sb01g035250.1 Sb08g020580.1 Sb02g02…
GO:0003676	F	nucleic acid binding	13	97	5538	26245	0.98	1	Sorghum, Maize	Sb03g028100.1 Sb03g039000.1 Sb02g028240.1 Sb01g008480.1 Sb03g028090.1 Sb09g019200.1 Sb10g030240.1 Sb09g017140.1 Sb08g021180.1 Sb05g021820.1 Sb04g006970.1 Sb04g031950.1 Sb02g025080.1
GO:0001883	F	purine nucleoside binding	17	97	3449	26245	0.13	1	Sorghum, Maize	Sb03g028100.1 Sb07g021660.1 Sb07g007610.1 Sb01g010070.1 Sb03g028090.1 Sb08g019690.1 Sb10g030240.1 Sb01g007120.1 Sb08g021180.1 Sb04g036040.1 Sb02g003030.1 Sb04g035560.1 Sb02g028050.1 Sb06g002080.1 Sb01g014720.1 Sb02g028020.1 Sb02g024780.1
GO:0001882	F	nucleoside binding	17	97	3471	26245	0.14	1	Sorghum, Maize	Sb03g028100.1 Sb07g021660.1 Sb07g007610.1 Sb01g010070.1 Sb03g028090.1 Sb08g019690.1 Sb10g030240.1 Sb01g007120.1 Sb08g021180.1 Sb04g036040.1 Sb02g003030.1 Sb04g035560.1 Sb02g028050.1 Sb06g002080.1 Sb01g014720.1 Sb02g028020.1 Sb02g024780.1
GO:0015075	F	ion transmembrane transporter activity	5	97	844	26245	0.2	1	Sorghum	Sb07g003690.1 Sb10g008960.1 Sb07g007610.1 Sb04g036040.1 Sb01g050410.1
GO:0016462	F	pyrophosphatase activity	6	97	1284	26245	0.34	1	Sorghum	Sb03g028100.1 Sb07g007610.1 Sb03g028090.1 Sb08g021180.1 Sb04g036040.1 Sb06g002080.1
GO:0030528	F	transcription regulator activity	9	97	2211	26245	0.43	1	Sorghum	Sb03g039000.1 Sb01g010070.1 Sb01g008480.1 Sb05g021820.1 Sb01g014130.1 Sb08g020580.1 Sb04g006970.1 Sb04g031950.1 Sb02g025080.1
GO:0004674	F	protein serinethreonine kinase activity	5	97	1460	26245	0.63	1	Sorghum	Sb02g003030.1 Sb01g014720.1 Sb07g021660.1 Sb01g007120.1 Sb02g024780.1
GO:0004672	F	protein kinase activity	6	97	1731	26245	0.62	1	Sorghum	Sb07g021660.1 Sb01g010070.1 Sb01g007120.1 Sb02g003030.1 Sb01g014720.1 Sb02g024780.1
GO:0017111	F	nucleoside-triphosphatase activity	6	97	1244	26245	0.31	1	Sorghum	Sb03g028100.1 Sb07g007610.1 Sb03g028090.1 Sb08g021180.1 Sb04g036040.1 Sb06g002080.1
GO:0003700	F	transcription factor activity	6	97	1522	26245	0.5	1	Sorghum	Sb03g039000.1 Sb01g008480.1 Sb05g021820.1 Sb04g006970.1 Sb04g031950.1 Sb02g025080.1
GO:0008287	C	protein serinethreonine phosphatase complex	6	97	111	26245	4.8e-06	0.00053	Sorghum	Sb02g022090.1 Sb03g026070.1 Sb09g026650.1 Sb03g039630.1 Sb09g030600.1 Sb01g039890.1
GO:0012505	C	endomembrane system	15	97	1489	26245	0.00039	0.021	Sorghum	Sb03g039520.1 Sb03g039570.1 Sb09g003050.1 Sb03g028090.1 Sb03g040600.1 Sb04g027950.1 Sb10g030240.1 Sb03g028100.1 Sb07g022990.1 Sb05g017940.1 Sb02g028050.1 Sb04g002150.1 Sb09g003060.1 Sb02g028020.1 Sb04g017830.1
GO:0016021	C	integral to membrane	15	97	1924	26245	0.0048	0.14	Sorghum	Sb10g007610.1 Sb05g017940.1 Sb09g003060.1 Sb09g003050.1 Sb04g036040.1 Sb04g026650.1 Sb02g010830.1 Sb06g002080.1 Sb10g008960.1 Sb04g032430.1 Sb06g025150.1 Sb07g022730.1 Sb04g002150.1 Sb02g010810.1 Sb07g007610.1
GO:0005886	C	plasma membrane	13	97	1557	26245	0.005	0.14	Sorghum	Sb10g007610.1 Sb07g007610.1 Sb04g036040.1 Sb04g026650.1 Sb02g010830.1 Sb01g010070.1 Sb06g002080.1 Sb09g026650.1 Sb04g032430.1 Sb06g025150.1 Sb04g002150.1 Sb01g006960.1 Sb02g010810.1
GO:0031224	C	intrinsic to membrane	16	97	2233	26245	0.0079	0.17	Sorghum, Maize	Sb10g007610.1 Sb05g017940.1 Sb07g007610.1 Sb09g003060.1 Sb09g003050.1 Sb04g036040.1 Sb04g026650.1 Sb02g010830.1 Sb06g002080.1 Sb10g008960.1 Sb04g032430.1 Sb06g025150.1 Sb07g022730.1 Sb04g002150.1 Sb02g010810.1 Sb01g046370.1
GO:0005576	C	extracellular region	7	97	763	26245	0.024	0.43	Sorghum, Maize	Sb03g039520.1 Sb03g040600.1 Sb03g039570.1 Sb10g030240.1 Sb01g003000.1 Sb06g022280.1 Sb09g022460.1
GO:0044464	C	cell part	71	97	16988	26245	0.049	0.67	Sorghum, Maize	Sb01g010070.1 Sb10g007610.1 Sb07g007610.1 Sb10g023190.1 Sb03g040060.1 Sb04g027950.1 Sb02g010830.1 Sb03g028090.1 Sb09g017821.1 Sb05g017940.1 Sb02g003030.1 Sb06g025150.1 Sb03g039630.1 Sb04g006970.1 Sb02g010810.1 Sb01g006960.1 Sb02g028020.1 Sb02g022090.1 Sb09g030600.1 Sb08g017750.1 Sb03g039000.1 Sb04g017830.1 Sb03g039570.1 Sb03g040600.1 Sb10g030240.1 Sb07g022990.1 Sb08g021180.1 Sb10g008960.1 Sb04g03…
GO:0005623	C	cell	71	97	16988	26245	0.049	0.67	Sorghum, Maize	Sb01g010070.1 Sb10g007610.1 Sb07g007610.1 Sb10g023190.1 Sb03g040060.1 Sb04g027950.1 Sb02g010830.1 Sb03g028090.1 Sb09g017821.1 Sb05g017940.1 Sb02g003030.1 Sb06g025150.1 Sb03g039630.1 Sb04g006970.1 Sb02g010810.1 Sb01g006960.1 Sb02g028020.1 Sb02g022090.1 Sb09g030600.1 Sb08g017750.1 Sb03g039000.1 Sb04g017830.1 Sb03g039570.1 Sb03g040600.1 Sb10g030240.1 Sb07g022990.1 Sb08g021180.1 Sb10g008960.1 Sb04g03…
GO:0044425	C	membrane part	17	97	3110	26245	0.064	0.78	Sorghum, Maize	Sb10g007610.1 Sb05g017940.1 Sb07g007610.1 Sb09g003060.1 Sb09g003050.1 Sb04g036040.1 Sb04g026650.1 Sb02g010830.1 Sb10g030240.1 Sb06g002080.1 Sb10g008960.1 Sb04g032430.1 Sb06g025150.1 Sb07g022730.1 Sb04g002150.1 Sb02g010810.1 Sb01g046370.1
GO:0030529	C	ribonucleoprotein complex	5	97	901	26245	0.24	1	Sorghum, Maize	Sb03g028090.1 Sb03g028100.1 Sb09g019200.1 Sb10g030240.1 Sb09g017140.1
GO:0043234	C	protein complex	7	97	2389	26245	0.79	1	Sorghum	Sb02g022090.1 Sb03g039000.1 Sb03g026070.1 Sb09g026650.1 Sb03g039630.1 Sb09g030600.1 Sb01g039890.1
GO:0043231	C	intracellular membrane-bounded organelle	29	97	10385	26245	0.98	1	Sorghum, Maize	Sb01g008480.1 Sb10g023190.1 Sb03g028090.1 Sb09g017821.1 Sb02g003030.1 Sb04g006970.1 Sb08g017750.1 Sb03g039000.1 Sb03g040060.1 Sb10g030240.1 Sb07g022990.1 Sb08g021180.1 Sb01g047500.1 Sb01g039740.1 Sb08g020580.1 Sb02g025080.1 Sb06g002080.1 Sb04g036240.1 Sb05g021820.1 Sb02g025790.1 Sb09g028710.1 Sb04g031950.1 Sb03g028100.1 Sb09g019200.1 Sb04g035560.1 Sb04g002150.1 Sb01g014130.1 Sb03g040600.1 Sb02g02…
GO:0044428	C	nuclear part	5	97	1650	26245	0.74	1	Sorghum	Sb04g002150.1 Sb03g028100.1 Sb09g019200.1 Sb03g028090.1 Sb03g039000.1
GO:0044424	C	intracellular part	41	97	12750	26245	0.91	1	Sorghum, Maize	Sb03g040060.1 Sb10g023190.1 Sb03g028090.1 Sb09g017821.1 Sb09g026650.1 Sb04g006970.1 Sb02g028020.1 Sb08g017750.1 Sb03g039000.1 Sb03g040600.1 Sb10g030240.1 Sb07g022990.1 Sb08g021180.1 Sb04g031950.1 Sb01g005990.1 Sb01g047500.1 Sb01g039740.1 Sb08g020580.1 Sb02g025080.1 Sb10g022780.1 Sb01g047540.1 Sb06g002080.1 Sb04g036240.1 Sb05g021820.1 Sb02g025790.1 Sb01g013590.1 Sb09g028710.1 Sb01g003880.1 Sb08g00…
GO:0005829	C	cytosol	5	97	1740	26245	0.78	1	Sorghum, Maize	Sb02g024780.1 Sb10g030240.1 Sb09g017140.1 Sb01g003880.1 Sb03g040060.1
GO:0044422	C	organelle part	11	97	4830	26245	0.98	1	Sorghum, Maize	Sb03g028100.1 Sb03g039000.1 Sb03g028090.1 Sb09g019200.1 Sb10g030240.1 Sb09g017140.1 Sb06g002080.1 Sb04g036240.1 Sb01g047500.1 Sb04g002150.1 Sb09g028710.1
GO:0043229	C	intracellular organelle	31	97	11218	26245	0.99	1	Sorghum, Maize	Sb03g040060.1 Sb10g023190.1 Sb03g028090.1 Sb09g017821.1 Sb02g003030.1 Sb04g006970.1 Sb08g017750.1 Sb03g039000.1 Sb03g040600.1 Sb10g030240.1 Sb07g022990.1 Sb08g021180.1 Sb01g047500.1 Sb01g039740.1 Sb08g020580.1 Sb02g025080.1 Sb06g002080.1 Sb04g036240.1 Sb05g021820.1 Sb02g025790.1 Sb09g028710.1 Sb04g031950.1 Sb08g005200.1 Sb03g028100.1 Sb09g019200.1 Sb01g008480.1 Sb09g017140.1 Sb04g035560.1 Sb04g00…
GO:0005622	C	intracellular	41	97	13212	26245	0.95	1	Sorghum, Maize	Sb03g040060.1 Sb10g023190.1 Sb03g028090.1 Sb09g017821.1 Sb09g026650.1 Sb04g006970.1 Sb02g028020.1 Sb08g017750.1 Sb03g039000.1 Sb03g040600.1 Sb10g030240.1 Sb07g022990.1 Sb08g021180.1 Sb04g031950.1 Sb01g005990.1 Sb01g047500.1 Sb01g039740.1 Sb08g020580.1 Sb02g025080.1 Sb10g022780.1 Sb01g047540.1 Sb06g002080.1 Sb04g036240.1 Sb05g021820.1 Sb02g025790.1 Sb01g013590.1 Sb09g028710.1 Sb01g003880.1 Sb08g00…
GO:0043227	C	membrane-bounded organelle	29	97	10406	26245	0.98	1	Sorghum, Maize	Sb01g008480.1 Sb10g023190.1 Sb03g028090.1 Sb09g017821.1 Sb02g003030.1 Sb04g006970.1 Sb08g017750.1 Sb03g039000.1 Sb03g040060.1 Sb10g030240.1 Sb07g022990.1 Sb08g021180.1 Sb01g047500.1 Sb01g039740.1 Sb08g020580.1 Sb02g025080.1 Sb06g002080.1 Sb04g036240.1 Sb05g021820.1 Sb02g025790.1 Sb09g028710.1 Sb04g031950.1 Sb03g028100.1 Sb09g019200.1 Sb04g035560.1 Sb04g002150.1 Sb01g014130.1 Sb03g040600.1 Sb02g02…
GO:0044444	C	cytoplasmic part	19	97	7660	26245	0.99	1	Sorghum, Maize	Sb08g017750.1 Sb08g005200.1 Sb10g023190.1 Sb03g040060.1 Sb02g025790.1 Sb04g035560.1 Sb03g040600.1 Sb10g030240.1 Sb09g017140.1 Sb07g022990.1 Sb08g021180.1 Sb06g002080.1 Sb04g036240.1 Sb01g047500.1 Sb04g002150.1 Sb09g028710.1 Sb02g024140.1 Sb01g003880.1 Sb02g024780.1
GO:0016020	C	membrane	27	97	5733	26245	0.099	1	Sorghum, Maize	Sb10g007610.1 Sb01g010070.1 Sb04g027950.1 Sb02g010830.1 Sb09g026650.1 Sb06g025150.1 Sb01g006960.1 Sb02g010810.1 Sb08g017750.1 Sb09g003050.1 Sb10g030240.1 Sb10g008960.1 Sb04g032430.1 Sb07g022730.1 Sb06g002080.1 Sb04g026650.1 Sb09g003060.1 Sb02g026270.1 Sb04g036040.1 Sb04g036240.1 Sb07g003690.1 Sb09g028710.1 Sb01g046370.1 Sb01g050410.1 Sb05g017940.1 Sb07g007610.1 Sb04g002150.1
GO:0005634	C	nucleus	15	97	5080	26245	0.87	1	Sorghum	Sb09g017821.1 Sb03g028100.1 Sb03g039000.1 Sb01g008480.1 Sb09g019200.1 Sb03g028090.1 Sb08g021180.1 Sb02g003030.1 Sb05g021820.1 Sb04g002150.1 Sb04g006970.1 Sb08g020580.1 Sb01g014130.1 Sb04g031950.1 Sb02g025080.1
GO:0005739	C	mitochondrion	5	97	1853	26245	0.82	1		Sb08g021180.1 Sb04g035560.1 Sb10g030240.1 Sb02g024140.1 Sb02g025790.1
GO:0032991	C	macromolecular complex	12	97	3322	26245	0.58	1		Sb02g022090.1 Sb03g028100.1 Sb03g039000.1 Sb03g028090.1 Sb03g026070.1 Sb09g019200.1 Sb10g030240.1 Sb09g017140.1 Sb09g026650.1 Sb03g039630.1 Sb09g030600.1 Sb01g039890.1
GO:0009536	C	plastid	5	97	2109	26245	0.9	1		Sb09g028710.1 Sb04g036240.1 Sb10g023190.1 Sb01g047500.1 Sb03g040060.1
GO:0043226	C	organelle	31	97	11232	26245	0.99	1		Sb03g040060.1 Sb10g023190.1 Sb03g028090.1 Sb09g017821.1 Sb02g003030.1 Sb04g006970.1 Sb08g017750.1 Sb03g039000.1 Sb03g040600.1 Sb10g030240.1 Sb07g022990.1 Sb08g021180.1 Sb01g047500.1 Sb01g039740.1 Sb08g020580.1 Sb02g025080.1 Sb06g002080.1 Sb04g036240.1 Sb05g021820.1 Sb02g025790.1 Sb09g028710.1 Sb04g031950.1 Sb08g005200.1 Sb03g028100.1 Sb09g019200.1 Sb01g008480.1 Sb09g017140.1 Sb04g035560.1 Sb04g00…
GO:0044446	C	intracellular organelle part	11	97	4811	26245	0.98	1		Sb03g028100.1 Sb03g039000.1 Sb03g028090.1 Sb09g019200.1 Sb10g030240.1 Sb09g017140.1 Sb06g002080.1 Sb04g036240.1 Sb01g047500.1 Sb04g002150.1 Sb09g028710.1
GO:0005737	C	cytoplasm	30	97	9051	26245	0.8	1		Sb03g040060.1 Sb10g023190.1 Sb09g017821.1 Sb02g003030.1 Sb04g006970.1 Sb02g028020.1 Sb08g017750.1 Sb08g005200.1 Sb03g040600.1 Sb10g030240.1 Sb07g022990.1 Sb08g021180.1 Sb01g013590.1 Sb01g005990.1 Sb01g047500.1 Sb06g002080.1 Sb10g022780.1 Sb01g047540.1 Sb04g036240.1 Sb02g025790.1 Sb09g028710.1 Sb01g003880.1 Sb09g019200.1 Sb09g017140.1 Sb04g035560.1 Sb02g028050.1 Sb04g002150.1 Sb02g038130.1 Sb02g02…

## Sheet: Combined enriched GO terms only
Additional file 10: Combined drought related GO terms for Sorghum genes based on sorghum expression data and sorghum orthologs in maize based on the gene expression profiles
GO term	Ontology	Description	Number in input list	Number in BG/Ref	p-value	FDR
GO:0009414	P	response to water deprivation	50	374	7.1e-64	6.5e-61
GO:0009415	P	response to water	50	393	7e-63	3.2e-60
GO:0009628	P	response to abiotic stimulus	63	2423	8.2e-41	2.5e-38
GO:0042221	P	response to chemical stimulus	61	3244	3e-31	6.9e-29
GO:0006950	P	response to stress	60	3705	4.5e-27	8.3e-25
GO:0009737	P	response to abscisic acid stimulus	27	664	1.6e-20	2.5e-18
GO:0050896	P	response to stimulus	66	6230	4.1e-20	5.4e-18
GO:0006970	P	response to osmotic stress	25	631	9.7e-19	1.1e-16
GO:0009266	P	response to temperature stimulus	27	902	2.9e-17	3e-15
GO:0009644	P	response to high light intensity	14	121	8.4e-17	7.7e-15
GO:0009409	P	response to cold	22	625	1.7e-15	1.4e-13
GO:0009719	P	response to endogenous stimulus	33	1755	2.6e-15	2e-13
GO:0009642	P	response to light intensity	14	164	4.2e-15	3e-13
GO:0009725	P	response to hormone stimulus	31	1601	1.1e-14	7e-13
GO:0010033	P	response to organic substance	35	2117	1.2e-14	7.6e-13
GO:0009651	P	response to salt stress	19	536	1.6e-13	9.1e-12
GO:0006833	P	water transport	6	13	5.6e-11	3e-09
GO:0042044	P	fluid transport	6	14	7.9e-11	4e-09
GO:0010118	P	stomatal movement	11	189	2.1e-10	1e-08
GO:0070887	P	cellular response to chemical stimulus	20	941	2.7e-10	1.3e-08
GO:0009269	P	response to desiccation	8	71	5.3e-10	2.3e-08
GO:0009787	P	regulation of abscisic acid mediated signaling pathway	8	88	2.6e-09	1.1e-07
GO:0010119	P	regulation of stomatal movement	9	133	2.8e-09	1.1e-07
GO:0009738	P	abscisic acid mediated signaling pathway	10	192	4e-09	1.5e-07
GO:0009755	P	hormone-mediated signaling pathway	15	608	8.9e-09	3.3e-07
GO:0032870	P	cellular response to hormone stimulus	15	627	1.3e-08	4.7e-07
GO:0043155	P	negative regulation of photosynthesis light reaction	5	18	1.9e-08	6.4e-07
GO:0010205	P	photoinhibition	5	18	1.9e-08	6.4e-07
GO:0051716	P	cellular response to stimulus	22	1595	7.6e-08	2.4e-06
GO:0043467	P	regulation of generation of precursor metabolites and energy	6	54	9.1e-08	2.8e-06
GO:0042548	P	regulation of photosynthesis light reaction	5	32	2.4e-07	7.2e-06
GO:0010109	P	regulation of photosynthesis	5	33	2.8e-07	8e-06
GO:0009416	P	response to light stimulus	16	965	5.7e-07	1.6e-05
GO:0009314	P	response to radiation	16	988	7.7e-07	2.1e-05
GO:0009605	P	response to external stimulus	15	881	9.7e-07	2.5e-05
GO:0009788	P	negative regulation of abscisic acid mediated signaling pathway	5	49	1.7e-06	4.3e-05
GO:0009966	P	regulation of signal transduction	9	311	2.9e-06	7.1e-05
GO:0009611	P	response to wounding	9	312	3e-06	7.1e-05
GO:0009408	P	response to heat	9	324	4e-06	9.4e-05
GO:0010646	P	regulation of cell communication	9	326	4.2e-06	9.6e-05
GO:0009767	P	photosynthetic electron transport chain	5	64	5.7e-06	0.00013
GO:0048583	P	regulation of response to stimulus	9	351	7.5e-06	0.00016
GO:0042538	P	hyperosmotic salinity response	6	125	9.2e-06	0.0002
GO:0009968	P	negative regulation of signal transduction	6	132	1.2e-05	0.00026
GO:0010648	P	negative regulation of cell communication	6	134	1.3e-05	0.00027
GO:0007242	P	intracellular signaling cascade	17	1430	2e-05	0.0004
GO:0009617	P	response to bacterium	9	405	2.3e-05	0.00044
GO:0006972	P	hyperosmotic response	6	155	3e-05	0.00057
GO:0010035	P	response to inorganic substance	8	338	4.3e-05	0.0008
GO:0055114	P	oxidation reduction	8	352	5.7e-05	0.001
GO:0009753	P	response to jasmonic acid stimulus	8	362	6.8e-05	0.0012
GO:0022900	P	electron transport chain	5	126	0.00013	0.0022
GO:0044248	P	cellular catabolic process	15	1352	0.00014	0.0024
GO:0006470	P	protein amino acid dephosphorylation	5	132	0.00016	0.0026
GO:0007165	P	signal transduction	20	2211	0.00016	0.0026
GO:0019684	P	photosynthesis light reaction	5	144	0.00023	0.0038
GO:0031668	P	cellular response to extracellular stimulus	5	147	0.00025	0.0041
GO:0016311	P	dephosphorylation	5	151	0.00028	0.0045
GO:0048585	P	negative regulation of response to stimulus	5	156	0.00033	0.0051
GO:0019748	P	secondary metabolic process	10	826	0.001	0.016
GO:0048523	P	negative regulation of cellular process	10	898	0.0019	0.028
GO:0009056	P	catabolic process	18	2324	0.0021	0.031
GO:0015979	P	photosynthesis	5	250	0.0026	0.037
GO:0009991	P	response to extracellular stimulus	5	255	0.0028	0.04
GO:0042742	P	defense response to bacterium	5	261	0.0031	0.043
GO:0010608	P	posttranscriptional regulation of gene expression	5	271	0.0036	0.05
GO:0005372	F	water transmembrane transporter activity	6	43	2.6e-08	3.4e-06
GO:0015250	F	water channel activity	6	43	2.6e-08	3.4e-06
GO:0016791	F	phosphatase activity	11	427	6.5e-07	5.6e-05
GO:0042578	F	phosphoric ester hydrolase activity	11	507	3.3e-06	0.00016
GO:0022803	F	passive transmembrane transporter activity	7	170	4.2e-06	0.00016
GO:0015267	F	channel activity	7	170	4.2e-06	0.00016
GO:0022838	F	substrate-specific channel activity	7	169	4.1e-06	0.00016
GO:0004721	F	phosphoprotein phosphatase activity	8	256	6.1e-06	0.0002
GO:0004722	F	protein serine/threonine phosphatase activity	7	205	1.4e-05	0.0004
GO:0016765	F	transferase activity transferring alkyl or aryl (other than methyl) groups	5	208	0.0012	0.028
GO:0022891	F	substrate-specific transmembrane transporter activity	12	1153	0.0012	0.028
GO:0022892	F	substrate-specific transporter activity	13	1407	0.0021	0.045
GO:0008287	C	protein serine/threonine phosphatase complex	6	111	4.8e-06	0.00053
GO:0012505	C	endomembrane system	15	1489	0.00039	0.021

## Sheet: Combined enriched GO terms incl
Additional file 10: Combined drought related GO terms for Sorghum genes based on sorghum expression data and sorghum orthologs in maize based on the gene expression profiles
GO_acc	term_type	Term	queryitem	querytotal	bgitem	bgtotal	pvalue	FDR	entries
GO:0009414	P	response to water deprivation	50	97	374	26245	7.1e-64	6.5e-61	Sb10g007610.1 Sb03g040060.1 Sb04g027950.1 Sb02g010830.1 Sb03g028420.1 Sb06g025150.1 Sb03g039630.1 Sb04g006970.1 Sb01g014720.1 Sb02g010810.1 Sb01g006960.1 Sb02g022090.1 Sb09g030600.1 Sb03g039000.1 Sb01g010070.1 Sb01g007120.1 Sb07g022990.1 Sb06g022280.1 Sb10g008960.1 Sb04g032430.1 Sb04g031950.1 Sb07g022730.1 Sb01g039740.1 Sb08g020580.1 Sb01g013590.1 Sb04g026650.1 Sb10g022780.1 Sb09g029860.1 Sb01g04…
GO:0009415	P	response to water	50	97	393	26245	7e-63	3.2e-60	Sb10g007610.1 Sb03g040060.1 Sb04g027950.1 Sb02g010830.1 Sb03g028420.1 Sb06g025150.1 Sb03g039630.1 Sb04g006970.1 Sb01g014720.1 Sb02g010810.1 Sb01g006960.1 Sb02g022090.1 Sb09g030600.1 Sb03g039000.1 Sb01g010070.1 Sb01g007120.1 Sb07g022990.1 Sb06g022280.1 Sb10g008960.1 Sb04g032430.1 Sb04g031950.1 Sb07g022730.1 Sb01g039740.1 Sb08g020580.1 Sb01g013590.1 Sb04g026650.1 Sb10g022780.1 Sb09g029860.1 Sb01g04…
GO:0009628	P	response to abiotic stimulus	63	97	2423	26245	8.2e-41	2.5e-38	Sb10g007610.1 Sb08g019690.1 Sb03g040060.1 Sb04g027950.1 Sb02g010830.1 Sb03g028420.1 Sb09g026650.1 Sb06g002080.1 Sb06g025150.1 Sb03g039630.1 Sb04g006970.1 Sb01g014720.1 Sb02g010810.1 Sb01g006960.1 Sb02g028020.1 Sb02g022090.1 Sb09g030600.1 Sb03g039000.1 Sb04g017830.1 Sb01g010070.1 Sb10g030240.1 Sb01g007120.1 Sb07g022990.1 Sb06g022280.1 Sb10g008960.1 Sb04g032430.1 Sb04g031950.1 Sb07g022730.1 Sb01g03…
GO:0042221	P	response to chemical stimulus	61	97	3244	26245	3e-31	6.9e-29	Sb10g007610.1 Sb03g040060.1 Sb04g027950.1 Sb02g010830.1 Sb03g028420.1 Sb09g026650.1 Sb06g025150.1 Sb03g039630.1 Sb04g006970.1 Sb01g014720.1 Sb02g010810.1 Sb01g006960.1 Sb02g028020.1 Sb02g022090.1 Sb09g030600.1 Sb03g039000.1 Sb04g017830.1 Sb01g010070.1 Sb10g030240.1 Sb01g007120.1 Sb07g022990.1 Sb06g022280.1 Sb10g008960.1 Sb04g032430.1 Sb04g031950.1 Sb07g022730.1 Sb01g039740.1 Sb08g020580.1 Sb08g00…
GO:0006950	P	response to stress	60	97	3705	26245	4.5e-27	8.3e-25	Sb10g007610.1 Sb08g019690.1 Sb03g040060.1 Sb04g027950.1 Sb02g010830.1 Sb03g028420.1 Sb09g026650.1 Sb06g025150.1 Sb03g039630.1 Sb04g006970.1 Sb01g014720.1 Sb02g010810.1 Sb01g006960.1 Sb02g028020.1 Sb02g022090.1 Sb09g030600.1 Sb03g039000.1 Sb04g017830.1 Sb01g010070.1 Sb10g030240.1 Sb01g007120.1 Sb07g022990.1 Sb06g022280.1 Sb10g008960.1 Sb04g032430.1 Sb04g031950.1 Sb07g022730.1 Sb01g039740.1 Sb08g02…
GO:0009737	P	response to abscisic acid stimulus	27	97	664	26245	1.6e-20	2.5e-18	Sb01g010070.1 Sb04g027950.1 Sb09g026650.1 Sb03g039630.1 Sb01g006960.1 Sb01g014720.1 Sb02g022090.1 Sb09g003050.1 Sb01g007120.1 Sb06g022280.1 Sb10g008960.1 Sb07g022730.1 Sb01g039740.1 Sb09g003060.1 Sb03g026070.1 Sb02g026270.1 Sb04g036040.1 Sb05g021820.1 Sb02g025790.1 Sb01g039890.1 Sb09g028710.1 Sb08g005200.1 Sb05g017940.1 Sb07g007610.1 Sb09g019200.1 Sb09g030600.1 Sb02g024780.1
GO:0050896	P	response to stimulus	66	97	6230	26245	4.1e-20	5.4e-18	Sb10g007610.1 Sb08g019690.1 Sb03g040060.1 Sb04g027950.1 Sb02g010830.1 Sb03g028420.1 Sb09g026650.1 Sb06g002080.1 Sb06g025150.1 Sb03g039630.1 Sb04g006970.1 Sb01g014720.1 Sb02g010810.1 Sb01g006960.1 Sb02g028020.1 Sb02g022090.1 Sb09g030600.1 Sb03g039000.1 Sb04g017830.1 Sb01g010070.1 Sb10g030240.1 Sb01g007120.1 Sb07g022990.1 Sb06g022280.1 Sb10g008960.1 Sb04g032430.1 Sb04g031950.1 Sb07g022730.1 Sb01g03…
GO:0006970	P	response to osmotic stress	25	97	631	26245	9.7e-19	1.1e-16	Sb01g010070.1 Sb04g027950.1 Sb09g026650.1 Sb03g039630.1 Sb01g014720.1 Sb02g010810.1 Sb02g022090.1 Sb09g003050.1 Sb01g007120.1 Sb06g022280.1 Sb10g008960.1 Sb07g022730.1 Sb06g002080.1 Sb08g005200.1 Sb09g003060.1 Sb03g026070.1 Sb02g026270.1 Sb01g039740.1 Sb05g021820.1 Sb02g025790.1 Sb10g030260.1 Sb01g039890.1 Sb04g017830.1 Sb05g017940.1 Sb09g030600.1
GO:0009266	P	response to temperature stimulus	27	97	902	26245	2.9e-17	3e-15	Sb01g010070.1 Sb04g027950.1 Sb09g026650.1 Sb03g039630.1 Sb01g006960.1 Sb02g028020.1 Sb02g022090.1 Sb09g003050.1 Sb03g040060.1 Sb10g030240.1 Sb06g022280.1 Sb10g008960.1 Sb01g003880.1 Sb07g022730.1 Sb09g003060.1 Sb01g047500.1 Sb03g026070.1 Sb02g026270.1 Sb02g043450.1 Sb10g030260.1 Sb01g039890.1 Sb09g028710.1 Sb04g031950.1 Sb08g005200.1 Sb05g017940.1 Sb02g028050.1 Sb09g030600.1
GO:0009644	P	response to high light intensity	14	97	121	26245	8.4e-17	7.7e-15	Sb02g022090.1 Sb09g030600.1 Sb03g028420.1 Sb09g029860.1 Sb01g039890.1 Sb03g026070.1 Sb03g001170.1 Sb01g035250.3 Sb03g039630.1 Sb02g043450.1 Sb01g035250.2 Sb01g035250.1 Sb02g008820.1 Sb10g030260.1
GO:0009409	P	response to cold	22	97	625	26245	1.7e-15	1.4e-13	Sb01g010070.1 Sb04g027950.1 Sb09g026650.1 Sb03g039630.1 Sb01g006960.1 Sb02g022090.1 Sb09g003050.1 Sb10g030240.1 Sb06g022280.1 Sb10g008960.1 Sb07g022730.1 Sb09g003060.1 Sb01g047500.1 Sb03g026070.1 Sb02g026270.1 Sb10g030260.1 Sb01g039890.1 Sb09g028710.1 Sb04g031950.1 Sb08g005200.1 Sb05g017940.1 Sb09g030600.1
GO:0009719	P	response to endogenous stimulus	33	97	1755	26245	2.6e-15	2e-13	Sb01g008480.1 Sb04g027950.1 Sb09g030600.1 Sb09g026650.1 Sb03g039630.1 Sb01g006960.1 Sb01g014720.1 Sb04g006970.1 Sb02g022090.1 Sb09g003050.1 Sb01g010070.1 Sb01g007120.1 Sb06g022280.1 Sb10g008960.1 Sb07g022730.1 Sb01g039740.1 Sb08g020580.1 Sb09g003060.1 Sb03g026070.1 Sb02g026270.1 Sb04g036040.1 Sb05g021820.1 Sb02g025790.1 Sb07g003690.1 Sb01g039890.1 Sb09g028710.1 Sb08g005200.1 Sb01g050410.1 Sb05g01…
GO:0009642	P	response to light intensity	14	97	164	26245	4.2e-15	3e-13	Sb02g022090.1 Sb09g030600.1 Sb03g028420.1 Sb09g029860.1 Sb01g039890.1 Sb03g026070.1 Sb03g001170.1 Sb01g035250.3 Sb03g039630.1 Sb02g043450.1 Sb01g035250.2 Sb01g035250.1 Sb02g008820.1 Sb10g030260.1
GO:0009725	P	response to hormone stimulus	31	97	1601	26245	1.1e-14	7e-13	Sb01g010070.1 Sb04g027950.1 Sb09g030600.1 Sb09g026650.1 Sb03g039630.1 Sb01g006960.1 Sb01g014720.1 Sb04g006970.1 Sb02g022090.1 Sb09g003050.1 Sb01g008480.1 Sb01g007120.1 Sb06g022280.1 Sb10g008960.1 Sb07g022730.1 Sb01g039740.1 Sb08g020580.1 Sb09g003060.1 Sb03g026070.1 Sb02g026270.1 Sb04g036040.1 Sb05g021820.1 Sb02g025790.1 Sb01g039890.1 Sb09g028710.1 Sb08g005200.1 Sb05g017940.1 Sb07g007610.1 Sb09g01…
GO:0010033	P	response to organic substance	35	97	2117	26245	1.2e-14	7.6e-13	Sb01g008480.1 Sb04g027950.1 Sb09g030600.1 Sb09g026650.1 Sb03g039630.1 Sb01g006960.1 Sb01g014720.1 Sb04g006970.1 Sb02g022090.1 Sb09g003050.1 Sb01g010070.1 Sb01g007120.1 Sb06g022280.1 Sb10g008960.1 Sb07g022730.1 Sb01g039740.1 Sb08g020580.1 Sb02g025080.1 Sb09g003060.1 Sb03g026070.1 Sb02g026270.1 Sb04g036040.1 Sb05g021820.1 Sb02g025790.1 Sb07g003690.1 Sb01g039890.1 Sb09g028710.1 Sb01g003880.1 Sb08g00…
GO:0009651	P	response to salt stress	19	97	536	26245	1.6e-13	9.1e-12	Sb05g017940.1 Sb09g003060.1 Sb09g003050.1 Sb01g010070.1 Sb04g027950.1 Sb07g022730.1 Sb01g007120.1 Sb10g008960.1 Sb06g022280.1 Sb06g002080.1 Sb09g026650.1 Sb05g021820.1 Sb02g026270.1 Sb02g025790.1 Sb01g039740.1 Sb04g017830.1 Sb10g030260.1 Sb01g014720.1 Sb08g005200.1
GO:0006833	P	water transport	6	97	13	26245	5.6e-11	3e-09	Sb10g007610.1 Sb04g026650.1 Sb02g010830.1 Sb04g032430.1 Sb06g025150.1 Sb02g010810.1
GO:0042044	P	fluid transport	6	97	14	26245	7.9e-11	4e-09	Sb10g007610.1 Sb04g026650.1 Sb02g010830.1 Sb04g032430.1 Sb06g025150.1 Sb02g010810.1
GO:0010118	P	stomatal movement	11	97	189	26245	2.1e-10	1e-08	Sb02g022090.1 Sb07g007610.1 Sb03g026070.1 Sb01g007120.1 Sb04g036040.1 Sb05g021820.1 Sb03g039630.1 Sb06g002080.1 Sb09g030600.1 Sb01g014720.1 Sb01g039890.1
GO:0070887	P	cellular response to chemical stimulus	20	97	941	26245	2.7e-10	1.3e-08	Sb02g022090.1 Sb01g014720.1 Sb08g005200.1 Sb10g022780.1 Sb01g010070.1 Sb01g006960.1 Sb01g008480.1 Sb03g026070.1 Sb01g007120.1 Sb09g028710.1 Sb09g030600.1 Sb09g026650.1 Sb01g013590.1 Sb03g039630.1 Sb01g039740.1 Sb04g006970.1 Sb08g020580.1 Sb01g039890.1 Sb01g014130.1 Sb01g003880.1
GO:0009269	P	response to desiccation	8	97	71	26245	5.3e-10	2.3e-08	Sb04g017830.1 Sb02g010810.1 Sb09g029860.1 Sb03g001170.1 Sb06g022280.1 Sb03g028420.1 Sb02g025790.1 Sb02g008820.1
GO:0009787	P	regulation of abscisic acid mediated signaling pathway	8	97	88	26245	2.6e-09	1.1e-07	Sb02g022090.1 Sb03g026070.1 Sb01g007120.1 Sb03g039630.1 Sb01g039740.1 Sb09g030600.1 Sb01g014720.1 Sb01g039890.1
GO:0010119	P	regulation of stomatal movement	9	97	133	26245	2.8e-09	1.1e-07	Sb02g022090.1 Sb07g007610.1 Sb03g026070.1 Sb01g007120.1 Sb04g036040.1 Sb03g039630.1 Sb09g030600.1 Sb01g014720.1 Sb01g039890.1
GO:0009738	P	abscisic acid mediated signaling pathway	10	97	192	26245	4e-09	1.5e-07	Sb02g022090.1 Sb08g005200.1 Sb03g026070.1 Sb01g007120.1 Sb09g026650.1 Sb03g039630.1 Sb01g039740.1 Sb09g030600.1 Sb01g014720.1 Sb01g039890.1
GO:0009755	P	hormone-mediated signaling pathway	15	97	608	26245	8.9e-09	3.3e-07	Sb02g022090.1 Sb01g014720.1 Sb08g005200.1 Sb01g010070.1 Sb01g008480.1 Sb03g026070.1 Sb01g007120.1 Sb09g030600.1 Sb09g026650.1 Sb03g039630.1 Sb01g039740.1 Sb04g006970.1 Sb08g020580.1 Sb01g039890.1 Sb01g014130.1
GO:0032870	P	cellular response to hormone stimulus	15	97	627	26245	1.3e-08	4.7e-07	Sb02g022090.1 Sb01g014720.1 Sb08g005200.1 Sb01g010070.1 Sb01g008480.1 Sb03g026070.1 Sb01g007120.1 Sb09g030600.1 Sb09g026650.1 Sb03g039630.1 Sb01g039740.1 Sb04g006970.1 Sb08g020580.1 Sb01g039890.1 Sb01g014130.1
GO:0043155	P	negative regulation of photosynthesis light reaction	5	97	18	26245	1.9e-08	6.4e-07	Sb03g026070.1 Sb09g030600.1 Sb01g039890.1 Sb03g039630.1 Sb02g022090.1
GO:0010205	P	photoinhibition	5	97	18	26245	1.9e-08	6.4e-07	Sb03g026070.1 Sb09g030600.1 Sb01g039890.1 Sb03g039630.1 Sb02g022090.1
GO:0051716	P	cellular response to stimulus	22	97	1595	26245	7.6e-08	2.4e-06	Sb01g010070.1 Sb09g026650.1 Sb03g039630.1 Sb01g006960.1 Sb01g014720.1 Sb04g006970.1 Sb02g022090.1 Sb08g005200.1 Sb01g008480.1 Sb01g007120.1 Sb01g013590.1 Sb01g039740.1 Sb08g020580.1 Sb10g022780.1 Sb03g026070.1 Sb04g036240.1 Sb05g021820.1 Sb01g039890.1 Sb09g028710.1 Sb01g003880.1 Sb01g014130.1 Sb09g030600.1
GO:0043467	P	regulation of generation of precursor metabolites and energy	6	97	54	26245	9.1e-08	2.8e-06	Sb02g022090.1 Sb03g026070.1 Sb03g039630.1 Sb09g030600.1 Sb01g039890.1 Sb02g025080.1
GO:0042548	P	regulation of photosynthesis light reaction	5	97	32	26245	2.4e-07	7.2e-06	Sb03g026070.1 Sb09g030600.1 Sb01g039890.1 Sb03g039630.1 Sb02g022090.1
GO:0010109	P	regulation of photosynthesis	5	97	33	26245	2.8e-07	8e-06	Sb03g026070.1 Sb09g030600.1 Sb01g039890.1 Sb03g039630.1 Sb02g022090.1
GO:0009416	P	response to light stimulus	16	97	965	26245	5.7e-07	1.6e-05	Sb02g022090.1 Sb09g030600.1 Sb03g028420.1 Sb09g029860.1 Sb01g039890.1 Sb03g026070.1 Sb03g001170.1 Sb07g022990.1 Sb01g035250.3 Sb05g021820.1 Sb03g039630.1 Sb02g043450.1 Sb01g035250.2 Sb01g035250.1 Sb02g008820.1 Sb10g030260.1
GO:0009314	P	response to radiation	16	97	988	26245	7.7e-07	2.1e-05	Sb02g022090.1 Sb09g030600.1 Sb03g028420.1 Sb09g029860.1 Sb01g039890.1 Sb03g026070.1 Sb03g001170.1 Sb07g022990.1 Sb01g035250.3 Sb05g021820.1 Sb03g039630.1 Sb02g043450.1 Sb01g035250.2 Sb01g035250.1 Sb02g008820.1 Sb10g030260.1
GO:0009605	P	response to external stimulus	15	97	881	26245	9.7e-07	2.5e-05	Sb01g050410.1 Sb10g022780.1 Sb01g008480.1 Sb09g029860.1 Sb03g001170.1 Sb09g028710.1 Sb03g028420.1 Sb04g036240.1 Sb08g020710.1 Sb07g003690.1 Sb01g014130.1 Sb08g020580.1 Sb02g008820.1 Sb01g006960.1 Sb01g013590.1
GO:0009788	P	negative regulation of abscisic acid mediated signaling pathway	5	97	49	26245	1.7e-06	4.3e-05	Sb03g026070.1 Sb09g030600.1 Sb01g039890.1 Sb03g039630.1 Sb02g022090.1
GO:0009966	P	regulation of signal transduction	9	97	311	26245	2.9e-06	7.1e-05	Sb02g022090.1 Sb08g005200.1 Sb03g026070.1 Sb01g007120.1 Sb03g039630.1 Sb01g039740.1 Sb09g030600.1 Sb01g014720.1 Sb01g039890.1
GO:0009611	P	response to wounding	9	97	312	26245	3e-06	7.1e-05	Sb01g050410.1 Sb01g008480.1 Sb09g029860.1 Sb03g001170.1 Sb03g028420.1 Sb07g003690.1 Sb01g014130.1 Sb08g020580.1 Sb02g008820.1
GO:0009408	P	response to heat	9	97	324	26245	4e-06	9.4e-05	Sb02g022090.1 Sb03g026070.1 Sb01g003880.1 Sb03g039630.1 Sb02g028050.1 Sb02g043450.1 Sb09g030600.1 Sb01g039890.1 Sb02g028020.1
GO:0010646	P	regulation of cell communication	9	97	326	26245	4.2e-06	9.6e-05	Sb02g022090.1 Sb08g005200.1 Sb03g026070.1 Sb01g007120.1 Sb03g039630.1 Sb01g039740.1 Sb09g030600.1 Sb01g014720.1 Sb01g039890.1
GO:0009767	P	photosynthetic electron transport chain	5	97	64	26245	5.7e-06	0.00013	Sb03g026070.1 Sb09g030600.1 Sb01g039890.1 Sb03g039630.1 Sb02g022090.1
GO:0048583	P	regulation of response to stimulus	9	97	351	26245	7.5e-06	0.00016	Sb02g022090.1 Sb03g026070.1 Sb01g007120.1 Sb03g039630.1 Sb01g039740.1 Sb04g006970.1 Sb01g014720.1 Sb01g039890.1 Sb09g030600.1
GO:0042538	P	hyperosmotic salinity response	6	97	125	26245	9.2e-06	0.0002	Sb05g017940.1 Sb09g003060.1 Sb09g003050.1 Sb04g027950.1 Sb02g026270.1 Sb07g022730.1
GO:0009968	P	negative regulation of signal transduction	6	97	132	26245	1.2e-05	0.00026	Sb02g022090.1 Sb08g005200.1 Sb03g026070.1 Sb03g039630.1 Sb09g030600.1 Sb01g039890.1
GO:0010648	P	negative regulation of cell communication	6	97	134	26245	1.3e-05	0.00027	Sb02g022090.1 Sb08g005200.1 Sb03g026070.1 Sb03g039630.1 Sb09g030600.1 Sb01g039890.1
GO:0007242	P	intracellular signaling cascade	17	97	1430	26245	2e-05	0.0004	Sb02g022090.1 Sb01g014720.1 Sb08g005200.1 Sb01g010070.1 Sb01g008480.1 Sb03g026070.1 Sb01g007120.1 Sb08g020710.1 Sb09g030600.1 Sb09g026650.1 Sb03g039630.1 Sb01g039740.1 Sb04g006970.1 Sb08g020580.1 Sb01g039890.1 Sb01g014130.1 Sb01g003880.1
GO:0009617	P	response to bacterium	9	97	405	26245	2.3e-05	0.00044	Sb01g007120.1 Sb05g021820.1 Sb02g028050.1 Sb01g035250.3 Sb01g035250.2 Sb04g006970.1 Sb01g014720.1 Sb01g035250.1 Sb02g028020.1
GO:0006972	P	hyperosmotic response	6	97	155	26245	3e-05	0.00057	Sb05g017940.1 Sb09g003060.1 Sb09g003050.1 Sb04g027950.1 Sb02g026270.1 Sb07g022730.1
GO:0010035	P	response to inorganic substance	8	97	338	26245	4.3e-05	0.0008	Sb01g050410.1 Sb08g020710.1 Sb09g026650.1 Sb05g021820.1 Sb02g028050.1 Sb02g043450.1 Sb07g003690.1 Sb02g028020.1
GO:0055114	P	oxidation reduction	8	97	352	26245	5.7e-05	0.001	Sb02g022090.1 Sb03g039520.1 Sb03g039570.1 Sb03g026070.1 Sb09g022460.1 Sb03g039630.1 Sb09g030600.1 Sb01g039890.1
GO:0009753	P	response to jasmonic acid stimulus	8	97	362	26245	6.8e-05	0.0012	Sb01g050410.1 Sb01g008480.1 Sb10g008960.1 Sb05g021820.1 Sb07g003690.1 Sb04g006970.1 Sb08g020580.1 Sb01g014130.1
GO:0022900	P	electron transport chain	5	97	126	26245	0.00013	0.0022	Sb03g026070.1 Sb09g030600.1 Sb01g039890.1 Sb03g039630.1 Sb02g022090.1
GO:0044248	P	cellular catabolic process	15	97	1352	26245	0.00014	0.0024	Sb01g010070.1 Sb03g039520.1 Sb01g047540.1 Sb08g005200.1 Sb10g022780.1 Sb03g040060.1 Sb03g039570.1 Sb09g019200.1 Sb07g022990.1 Sb09g022460.1 Sb01g013590.1 Sb01g005990.1 Sb01g047500.1 Sb02g038130.1 Sb02g025080.1
GO:0006470	P	protein amino acid dephosphorylation	5	97	132	26245	0.00016	0.0026	Sb03g026070.1 Sb09g030600.1 Sb01g039890.1 Sb03g039630.1 Sb02g022090.1
GO:0007165	P	signal transduction	20	97	2211	26245	0.00016	0.0026	Sb02g022090.1 Sb01g014720.1 Sb07g021660.1 Sb08g005200.1 Sb01g010070.1 Sb01g008480.1 Sb03g026070.1 Sb09g026650.1 Sb08g020710.1 Sb01g007120.1 Sb09g030600.1 Sb02g003030.1 Sb03g039630.1 Sb01g039740.1 Sb04g006970.1 Sb08g020580.1 Sb01g039890.1 Sb01g014130.1 Sb01g003880.1 Sb02g024780.1
GO:0019684	P	photosynthesis light reaction	5	97	144	26245	0.00023	0.0038	Sb03g026070.1 Sb09g030600.1 Sb01g039890.1 Sb03g039630.1 Sb02g022090.1
GO:0031668	P	cellular response to extracellular stimulus	5	97	147	26245	0.00025	0.0041	Sb01g006960.1 Sb04g036240.1 Sb01g013590.1 Sb10g022780.1 Sb09g028710.1
GO:0016311	P	dephosphorylation	5	97	151	26245	0.00028	0.0045	Sb03g026070.1 Sb09g030600.1 Sb01g039890.1 Sb03g039630.1 Sb02g022090.1
GO:0048585	P	negative regulation of response to stimulus	5	97	156	26245	0.00033	0.0051	Sb03g026070.1 Sb09g030600.1 Sb01g039890.1 Sb03g039630.1 Sb02g022090.1
GO:0019748	P	secondary metabolic process	10	97	826	26245	0.001	0.016	Sb03g039520.1 Sb10g022780.1 Sb03g039570.1 Sb01g047540.1 Sb07g022990.1 Sb09g022460.1 Sb01g013590.1 Sb01g005990.1 Sb02g038130.1 Sb01g003880.1
GO:0048523	P	negative regulation of cellular process	10	97	898	26245	0.0019	0.028	Sb02g022090.1 Sb08g005200.1 Sb10g030240.1 Sb03g026070.1 Sb03g039630.1 Sb04g002150.1 Sb09g030600.1 Sb01g046370.1 Sb01g039890.1 Sb02g025080.1
GO:0009056	P	catabolic process	18	97	2324	26245	0.0021	0.031	Sb01g010070.1 Sb03g039520.1 Sb01g047540.1 Sb08g005200.1 Sb10g022780.1 Sb03g040600.1 Sb03g039570.1 Sb09g019200.1 Sb08g020710.1 Sb07g022990.1 Sb03g040060.1 Sb09g022460.1 Sb01g013590.1 Sb01g005990.1 Sb01g047500.1 Sb02g038130.1 Sb03g030100.1 Sb02g025080.1
GO:0015979	P	photosynthesis	5	97	250	26245	0.0026	0.037	Sb03g026070.1 Sb09g030600.1 Sb01g039890.1 Sb03g039630.1 Sb02g022090.1
GO:0009991	P	response to extracellular stimulus	5	97	255	26245	0.0028	0.04	Sb01g006960.1 Sb04g036240.1 Sb01g013590.1 Sb10g022780.1 Sb09g028710.1
GO:0042742	P	defense response to bacterium	5	97	261	26245	0.0031	0.043	Sb04g006970.1 Sb01g014720.1 Sb01g007120.1 Sb02g028020.1 Sb02g028050.1
GO:0010608	P	posttranscriptional regulation of gene expression	5	97	271	26245	0.0036	0.05	Sb01g014130.1 Sb08g020580.1 Sb01g008480.1 Sb02g028020.1 Sb02g028050.1
GO:0005372	F	water transmembrane transporter activity	6	97	43	26245	2.6e-08	3.4e-06	Sb10g007610.1 Sb04g026650.1 Sb02g010830.1 Sb04g032430.1 Sb06g025150.1 Sb02g010810.1
GO:0015250	F	water channel activity	6	97	43	26245	2.6e-08	3.4e-06	Sb10g007610.1 Sb04g026650.1 Sb02g010830.1 Sb04g032430.1 Sb06g025150.1 Sb02g010810.1
GO:0016791	F	phosphatase activity	11	97	427	26245	6.5e-07	5.6e-05	Sb02g022090.1 Sb08g005200.1 Sb01g010070.1 Sb03g026070.1 Sb09g017821.1 Sb09g026650.1 Sb04g035560.1 Sb03g039630.1 Sb09g030600.1 Sb01g039890.1 Sb02g024140.1
GO:0042578	F	phosphoric ester hydrolase activity	11	97	507	26245	3.3e-06	0.00016	Sb02g022090.1 Sb08g005200.1 Sb01g010070.1 Sb03g026070.1 Sb09g017821.1 Sb09g026650.1 Sb04g035560.1 Sb03g039630.1 Sb09g030600.1 Sb01g039890.1 Sb02g024140.1
GO:0022803	F	passive transmembrane transporter activity	7	97	170	26245	4.2e-06	0.00016	Sb10g007610.1 Sb04g026650.1 Sb02g010830.1 Sb10g008960.1 Sb04g032430.1 Sb06g025150.1 Sb02g010810.1
GO:0015267	F	channel activity	7	97	170	26245	4.2e-06	0.00016	Sb10g007610.1 Sb04g026650.1 Sb02g010830.1 Sb10g008960.1 Sb04g032430.1 Sb06g025150.1 Sb02g010810.1
GO:0022838	F	substrate-specific channel activity	7	97	169	26245	4.1e-06	0.00016	Sb10g007610.1 Sb04g026650.1 Sb02g010830.1 Sb10g008960.1 Sb04g032430.1 Sb06g025150.1 Sb02g010810.1
GO:0004721	F	phosphoprotein phosphatase activity	8	97	256	26245	6.1e-06	0.0002	Sb02g022090.1 Sb01g010070.1 Sb03g026070.1 Sb09g017821.1 Sb09g026650.1 Sb03g039630.1 Sb09g030600.1 Sb01g039890.1
GO:0004722	F	protein serinethreonine phosphatase activity	7	97	205	26245	1.4e-05	0.0004	Sb02g022090.1 Sb03g026070.1 Sb09g017821.1 Sb09g026650.1 Sb03g039630.1 Sb09g030600.1 Sb01g039890.1
GO:0016765	F	transferase activity transferring alkyl or aryl (other than methyl) groups	5	97	208	26245	0.0012	0.028	Sb01g013590.1 Sb02g038130.1 Sb01g005990.1 Sb10g022780.1 Sb05g001340.1
GO:0022891	F	substrate-specific transmembrane transporter activity	12	97	1153	26245	0.0012	0.028	Sb10g007610.1 Sb07g007610.1 Sb04g026650.1 Sb02g010830.1 Sb01g050410.1 Sb04g036040.1 Sb10g008960.1 Sb04g032430.1 Sb06g025150.1 Sb06g002080.1 Sb07g003690.1 Sb02g010810.1
GO:0022892	F	substrate-specific transporter activity	13	97	1407	26245	0.0021	0.045	Sb10g007610.1 Sb07g007610.1 Sb04g026650.1 Sb02g010830.1 Sb10g023190.1 Sb01g050410.1 Sb04g036040.1 Sb10g008960.1 Sb04g032430.1 Sb06g025150.1 Sb06g002080.1 Sb07g003690.1 Sb02g010810.1
GO:0008287	C	protein serinethreonine phosphatase complex	6	97	111	26245	4.8e-06	0.00053	Sb02g022090.1 Sb03g026070.1 Sb09g026650.1 Sb03g039630.1 Sb09g030600.1 Sb01g039890.1
GO:0012505	C	endomembrane system	15	97	1489	26245	0.00039	0.021	Sb03g039520.1 Sb03g039570.1 Sb09g003050.1 Sb03g028090.1 Sb03g040600.1 Sb04g027950.1 Sb10g030240.1 Sb03g028100.1 Sb07g022990.1 Sb05g017940.1 Sb02g028050.1 Sb04g002150.1 Sb09g003060.1 Sb02g028020.1 Sb04g017830.1
