# Supplementary material for: An integrated and comparative approach towards identification, characterization and functional annotation of candidate genes for drought tolerance in sorghum (Sorghum bicolor (L.) Moench)
Source: BMC Genet. 2017 Dec 22;18:119. doi: 10.1186/s12863-017-0584-5 (PMC5741957; doi:10.1186/s12863-017-0584-5)
Supplement: Supplementary file 10 — Analysis of orthology relationship between sorghum, maize, rice and Arabidopsis based on ensemble BioMart. (XLSX 226 kb) [file 12863_2017_584_MOESM10_ESM.xlsx]

## Sheet: >=95%_identitiy_and_high_level_
Additional file 10:Sorghum Orthologs in Maize, Rice and Arabidobsis based on Ensemble (Biomart) with % identitiy >= 95 and high confidence level
Sorghum Gene stable ID	Sorghum Protein stable ID	Sorghum Representative protein or transcript ID	Maize Ortholg stable ID	Maize protein stable ID	Maize chromosome/scaffold	Maize start bp	Maize end bp	% identity	Orthology confidence [0 low, 1 high]	Homology type	Ancestor	Rice ortholog stable ID	Rice protein stable ID	Rice chromosome/scaffold	Rice start bp	Rice end bp	% identity	Orthology confidence [0 low, 1 high]	Homology type	Ancestor	Arabidopsis orthologs stable ID	Arabidopsis protein stable ID	Arabidopsis chromosome/scaffold	Arabidopsis chromosome start bp	Arabidopsis chromosome end bp	% identity	Confidence	Homology type	Ancester
Sb10g008850	Sb10g008850.1	Sb10g008850.1	GRMZM2G059151	GRMZM2G059151_P01	6	115372536	115378936	97	1	ortholog_one2one	Andropogoneae
Sb07g004180	Sb07g004180.1	Sb07g004180.1	GRMZM2G042992	GRMZM2G042992_P01	10	76650034	76659099	97	1	ortholog_one2one	Andropogoneae
Sb04g002310	Sb04g002310.1	Sb04g002310.1	GRMZM2G019597	GRMZM2G019597_P03	4	239497585	239502116	97	1	ortholog_one2one	Andropogoneae
Sb03g008650	Sb03g008650.1	Sb03g008650.1	GRMZM2G056975	GRMZM2G056975_P01	3	30227477	30234031	98	1	ortholog_one2one	Andropogoneae
Sb03g020220	Sb03g020220.1	Sb03g020220.1	GRMZM2G394732	GRMZM2G394732_P01	5	210040709	210042720	98	1	ortholog_one2many	Andropogoneae
Sb03g020220	Sb03g020220.1	Sb03g020220.1	GRMZM2G414660	GRMZM2G414660_P01	5	210341357	210343220	98	1	ortholog_one2many	Andropogoneae
Sb09g006270	Sb09g006270.1	Sb09g006270.1	GRMZM2G116151	GRMZM2G116151_P03	6	132208362	132224111	98	1	ortholog_one2one	Andropogoneae	OS05G0200500	OS05T0200500-02	5	6273311	6282541	95	1	ortholog_one2one	Poaceae
Sb10g008170	Sb10g008170.1	Sb10g008170.1	GRMZM2G042607	GRMZM2G042607_P01	6	113334776	113339770	95	1	ortholog_one2one	Andropogoneae
Sb04g002400	Sb04g002400.1	Sb04g002400.1	GRMZM2G152929	GRMZM2G152929_P03	5	74316078	74319481	99	1	ortholog_one2one	Andropogoneae	OS02G0128600	OS02T0128600-01	2	1476346	1480233	97	1	ortholog_one2one	Poaceae
Sb04g007260	Sb04g007260.1	Sb04g007260.1	GRMZM2G003411	GRMZM2G003411_P01	4	231940939	231947595	96	1	ortholog_one2many	Andropogoneae
Sb06g032450	Sb06g032450.1	Sb06g032450.1	GRMZM2G078033	GRMZM2G078033_P04	2	2366062	2369774	97	1	ortholog_one2one	Andropogoneae
Sb04g035950	Sb04g035950.1	Sb04g035950.1	GRMZM2G070351	GRMZM2G070351_P01	5	213683158	213687489	96	1	ortholog_one2many	Andropogoneae
Sb10g028780	Sb10g028780.1	Sb10g028780.1	GRMZM2G048455	GRMZM2G048455_P01	5	56042843	56048168	98	1	ortholog_one2one	Andropogoneae	OS06G0699400	OS06T0699400-01	6	29398386	29402535	96	1	ortholog_one2one	Poaceae
Sb09g022040	Sb09g022040.1	Sb09g022040.1	GRMZM2G151536	GRMZM2G151536_P01	8	96440916	96444449	95	1	ortholog_one2many	Andropogoneae
Sb06g014330	Sb06g014330.1	Sb06g014330.1	GRMZM2G468747	GRMZM2G468747_P01	2	4427658	4428439	95	1	ortholog_one2many	Andropogoneae
Sb06g014330	Sb06g014330.1	Sb06g014330.1	GRMZM2G334734	GRMZM2G334734_P01	2	4420561	4421211	95	1	ortholog_one2many	Andropogoneae
Sb10g023930	Sb10g023930.2	Sb10g023930.1	GRMZM2G010884	GRMZM2G010884_P01	9	103446560	103448428	97	1	ortholog_one2one	Andropogoneae
Sb06g017570	Sb06g017570.1	Sb06g017570.1	GRMZM2G096365	GRMZM2G096365_P01	10	118937217	118950971	96	1	ortholog_one2one	Andropogoneae
Sb10g002880	Sb10g002880.1	Sb10g002880.1	GRMZM2G131421	GRMZM2G131421_P01	9	20705211	20706472	97	1	ortholog_many2many	Andropogoneae
Sb10g002880	Sb10g002880.1	Sb10g002880.1	GRMZM2G147399	GRMZM2G147399_P01	9	20677133	20678372	97	1	ortholog_many2many	Andropogoneae
Sb06g032700	Sb06g032700.1	Sb06g032700.1	GRMZM2G407347	GRMZM2G407347_P04	2	1930913	1935284	98	1	ortholog_one2many	Andropogoneae
Sb06g032700	Sb06g032700.1	Sb06g032700.1	GRMZM2G068059	GRMZM2G068059_P03	2	1978293	1982483	98	1	ortholog_one2many	Andropogoneae
Sb06g032700	Sb06g032700.2	Sb06g032700.1	GRMZM2G407347	GRMZM2G407347_P04	2	1930913	1935284	98	1	ortholog_one2many	Andropogoneae
Sb06g032700	Sb06g032700.2	Sb06g032700.1	GRMZM2G068059	GRMZM2G068059_P03	2	1978293	1982483	98	1	ortholog_one2many	Andropogoneae
Sb03g031270	Sb03g031270.1	Sb03g031270.1	GRMZM2G152127	GRMZM2G152127_P01	3	208546055	208552820	95	1	ortholog_one2many	Andropogoneae
Sb03g031270	Sb03g031270.2	Sb03g031270.1	GRMZM2G152127	GRMZM2G152127_P01	3	208546055	208552820	95	1	ortholog_one2many	Andropogoneae
Sb03g040820	Sb03g040820.1	Sb03g040820.1	GRMZM2G439457	GRMZM2G439457_P02	6	76972361	76980704	99	1	ortholog_one2many	Andropogoneae
Sb10g028120	Sb10g028120.1	Sb10g028120.1	GRMZM2G175562	GRMZM2G175562_P02	6	88908079	88909780	95	1	ortholog_one2many	Andropogoneae
Sb10g023890	Sb10g023890.1	Sb10g023890.1	GRMZM2G006790	GRMZM2G006790_P02	9	103791665	103794882	96	1	ortholog_one2many	Andropogoneae
Sb06g032160	Sb06g032160.1	Sb06g032160.1	GRMZM2G179523	GRMZM2G179523_P01	10	146755241	146758029	95	1	ortholog_one2one	Andropogoneae
Sb04g028090	Sb04g028090.1	Sb04g028090.1	GRMZM2G105844	GRMZM2G105844_P01	5	206888609	206890560	95	1	ortholog_one2one	Andropogoneae
Sb09g008010	Sb09g008010.1	Sb09g008010.1	GRMZM2G021069	GRMZM2G021069_P01	8	110042600	110048912	98	1	ortholog_one2many	Andropogoneae	OS05G0235800	OS05T0235800-01	5	8312907	8319399	95	1	ortholog_one2one	Poaceae
Sb04g008330	Sb04g008330.1	Sb04g008330.1	GRMZM2G135588	GRMZM2G135588_P01	5	149497879	149502610	95	1	ortholog_one2one	Andropogoneae
Sb04g026840	Sb04g026840.1	Sb04g026840.1	GRMZM2G368398	GRMZM2G368398_P01	4	144754197	144760416	95	1	ortholog_one2many	Andropogoneae
Sb10g001250	Sb10g001250.1	Sb10g001250.1	GRMZM2G095211	GRMZM2G095211_P01	6	59568286	59570403	95	1	ortholog_one2one	Andropogoneae
Sb10g023680	Sb10g023680.1	Sb10g023680.1	GRMZM2G137569	GRMZM2G137569_P01	6	102384548	102391667	95	1	ortholog_one2many	Andropogoneae
Sb06g020640	Sb06g020640.1	Sb06g020640.1	GRMZM2G130230	GRMZM2G130230_P01	2	37085168	37093582	96	1	ortholog_one2one	Andropogoneae
Sb03g045910	Sb03g045910.1	Sb03g045910.1	GRMZM5G881296	GRMZM5G881296_P03	3	149268271	149281719	97	1	ortholog_one2one	Andropogoneae
Sb08g020610	Sb08g020610.1	Sb08g020610.1	GRMZM2G075900	GRMZM2G075900_P01	3	118181859	118192369	97	1	ortholog_one2many	Andropogoneae
Sb07g019760	Sb07g019760.2	Sb07g019760.1	GRMZM2G117755	GRMZM2G117755_P01	4	74484144	74488082	98	1	ortholog_one2one	Andropogoneae	OS08G0398400	OS08T0398400-01	8	19011905	19015935	98	1	ortholog_one2one	Poaceae
Sb07g019760	Sb07g019760.3	Sb07g019760.1	GRMZM2G117755	GRMZM2G117755_P01	4	74484144	74488082	98	1	ortholog_one2one	Andropogoneae	OS08G0398400	OS08T0398400-01	8	19011905	19015935	98	1	ortholog_one2one	Poaceae
Sb07g019760	Sb07g019760.4	Sb07g019760.1	GRMZM2G117755	GRMZM2G117755_P01	4	74484144	74488082	98	1	ortholog_one2one	Andropogoneae	OS08G0398400	OS08T0398400-01	8	19011905	19015935	98	1	ortholog_one2one	Poaceae
Sb01g033360	Sb01g033360.1	Sb01g033360.2	GRMZM5G866758	GRMZM5G866758_P02	1	68438377	68443920	97	1	ortholog_one2one	Andropogoneae
Sb01g033360	Sb01g033360.2	Sb01g033360.2	GRMZM5G866758	GRMZM5G866758_P02	1	68438377	68443920	97	1	ortholog_one2one	Andropogoneae
Sb09g028570	Sb09g028570.1	Sb09g028570.1	GRMZM2G055331	GRMZM2G055331_P01	4	65287653	65306249	95	1	ortholog_one2one	Andropogoneae
Sb04g021790	Sb04g021790.1	Sb04g021790.1	GRMZM2G073950	GRMZM2G073950_P01	5	169275490	169280425	98	1	ortholog_one2one	Andropogoneae
Sb09g026080	Sb09g026080.1	Sb09g026080.1	GRMZM2G432801	GRMZM2G432801_P01	6	160433339	160440597	96	1	ortholog_one2many	Andropogoneae
Sb09g030810	Sb09g030810.1	Sb09g030810.1	GRMZM5G872417	GRMZM5G872417_P01	6	162862269	162867072	99	1	ortholog_one2one	Andropogoneae
Sb09g016610	Sb09g016610.1	Sb09g016610.1	AC233895.1_FG001	AC233895.1_FGP001	6	140596596	140599178	98	1	ortholog_one2one	Andropogoneae
Sb04g006900	Sb04g006900.1	Sb04g006900.1	GRMZM2G497531	GRMZM2G497531_P03	5	115622350	115626295	95	1	ortholog_one2many	Andropogoneae
Sb07g026860	Sb07g026860.1	Sb07g026860.1	GRMZM2G074270	GRMZM2G074270_P01	1	191475413	191478860	95	1	ortholog_one2one	Andropogoneae
Sb03g011700	Sb03g011700.2	Sb03g011700.1	GRMZM2G099984	GRMZM2G099984_P01	8	853213	853915	96	1	ortholog_one2many	Andropogoneae
Sb03g011700	Sb03g011700.2	Sb03g011700.1	GRMZM2G066870	GRMZM2G066870_P01	3	49118179	49119770	100	1	ortholog_one2many	Andropogoneae
Sb05g016740	Sb05g016740.1	Sb05g016740.1	GRMZM2G440208	GRMZM2G440208_P01	4	18596164	18598086	96	1	ortholog_one2one	Andropogoneae
Sb02g012310	Sb02g012310.1	Sb02g012310.2	GRMZM2G027166	GRMZM2G027166_P03	2	165620649	165623133	96	1	ortholog_one2one	Andropogoneae
Sb02g012310	Sb02g012310.2	Sb02g012310.2	GRMZM2G027166	GRMZM2G027166_P03	2	165620649	165623133	96	1	ortholog_one2one	Andropogoneae
Sb05g001470	Sb05g001470.1	Sb05g001470.1	GRMZM2G045970	GRMZM2G045970_P01	2	151248605	151263828	96	1	ortholog_one2many	Andropogoneae
Sb05g001470	Sb05g001470.1	Sb05g001470.1	GRMZM2G103281	GRMZM2G103281_P01	4	185354844	185359629	96	1	ortholog_one2many	Andropogoneae
Sb03g044520	Sb03g044520.1	Sb03g044520.1	GRMZM2G056702	GRMZM2G056702_P01	3	157093177	157096534	98	1	ortholog_one2one	Andropogoneae
Sb05g004590	Sb05g004590.1	Sb05g004590.1	GRMZM2G155253	GRMZM2G155253_P02	4	204774264	204776415	96	1	ortholog_one2one	Andropogoneae
Sb06g031950	Sb06g031950.1	Sb06g031950.1	GRMZM2G119773	GRMZM2G119773_P01	2	3181159	3184876	98	1	ortholog_one2many	Andropogoneae
Sb09g025430	Sb09g025430.1	Sb09g025430.1	GRMZM2G435445	GRMZM2G435445_P01	6	158666528	158671070	95	1	ortholog_one2one	Andropogoneae
Sb02g009550	Sb02g009550.1	Sb02g009550.2	GRMZM2G076542	GRMZM2G076542_P02	7	33064787	33066647	96	1	ortholog_one2one	Andropogoneae
Sb02g009550	Sb02g009550.2	Sb02g009550.2	GRMZM2G076542	GRMZM2G076542_P02	7	33064787	33066647	96	1	ortholog_one2one	Andropogoneae
Sb10g024200	Sb10g024200.1	Sb10g024200.1	GRMZM2G100864	GRMZM2G100864_P02	6	98577828	98581933	96	1	ortholog_one2many	Andropogoneae	OS05G0370600	OS05T0370600-01	5	17812706	17816392	95	1	ortholog_one2one	Poaceae
Sb10g024200	Sb10g024200.1	Sb10g024200.1	GRMZM2G108149	GRMZM2G108149_P01	9	101890355	101894621	97	1	ortholog_one2many	Andropogoneae
Sb10g002070	Sb10g002070.1	Sb10g002070.1	GRMZM2G396553	GRMZM2G396553_P01	9	23537710	23541078	96	1	ortholog_one2one	Andropogoneae
Sb05g022850	Sb05g022850.1	Sb05g022850.1	GRMZM2G049055	GRMZM2G049055_P01	4	202878172	202881624	99	1	ortholog_one2one	Andropogoneae	OS11G0586900	OS11T0586900-01	11	22215791	22219119	97	1	ortholog_one2one	Poaceae
Sb04g007030	Sb04g007030.1	Sb04g007030.1	GRMZM2G171520	GRMZM2G171520_P01	4	232503869	232513391	95	1	ortholog_one2one	Andropogoneae
Sb09g004620	Sb09g004620.1	Sb09g004620.1	GRMZM2G177026	GRMZM2G177026_P01	6	125451856	125455545	96	1	ortholog_one2one	Andropogoneae
Sb10g028340	Sb10g028340.1	Sb10g028340.1	GRMZM2G113244	GRMZM2G113244_P01	6	88750844	88757046	95	1	ortholog_one2many	Andropogoneae
Sb06g031980	Sb06g031980.1	Sb06g031980.1	GRMZM2G071333	GRMZM2G071333_P01	2	3103621	3109679	95	1	ortholog_many2many	Andropogoneae
Sb09g004840	Sb09g004840.1	Sb09g004840.1	GRMZM2G002959	GRMZM2G002959_P02	6	124328526	124334707	96	1	ortholog_one2one	Andropogoneae
Sb03g030010	Sb03g030010.1	Sb03g030010.1	GRMZM2G086088	GRMZM2G086088_P01	8	147738064	147741180	99	1	ortholog_one2many	Andropogoneae	OS01G0658400	OS01T0658400-01	1	26781113	26784353	99	1	ortholog_one2one	Poaceae
Sb03g030010	Sb03g030010.1	Sb03g030010.1	GRMZM5G814314	GRMZM5G814314_P04	3	212517693	212521582	100	1	ortholog_one2many	Andropogoneae
Sb06g017780	Sb06g017780.1	Sb06g017780.1	AC206968.3_FG003	AC206968.3_FGP003	2	46974105	46975385	98	1	ortholog_one2many	Andropogoneae	OS04G0444600	OS04T0444600-01	4	22168354	22170852	97	1	ortholog_one2many	Poaceae
Sb06g017150	Sb06g017150.1	Sb06g017150.1	GRMZM2G003720	GRMZM2G003720_P01	2	49627184	49630358	97	1	ortholog_one2many	Andropogoneae
Sb09g008090	Sb09g008090.1	Sb09g008090.1	GRMZM2G124915	GRMZM2G124915_P01	6	134014022	134023125	95	1	ortholog_one2many	Andropogoneae
Sb09g008090	Sb09g008090.1	Sb09g008090.1	GRMZM2G101852	GRMZM2G101852_P01	8	109900131	109904668	97	1	ortholog_one2many	Andropogoneae
Sb04g034260	Sb04g034260.1	Sb04g034260.1	GRMZM2G060630	GRMZM2G060630_P01	4	178520983	178525630	96	1	ortholog_one2many	Andropogoneae
Sb04g034260	Sb04g034260.1	Sb04g034260.1	GRMZM2G152827	GRMZM2G152827_P01	5	210195424	210200092	96	1	ortholog_one2many	Andropogoneae
Sb04g034260	Sb04g034260.1	Sb04g034260.1	GRMZM2G015401	GRMZM2G015401_P01	5	210219241	210223953	96	1	ortholog_one2many	Andropogoneae
Sb09g022490	Sb09g022490.1	Sb09g022490.1	GRMZM2G038401	GRMZM2G038401_P01	8	115783521	115792131	95	1	ortholog_one2one	Andropogoneae
Sb06g017130	Sb06g017130.1	Sb06g017130.1	GRMZM2G003565	GRMZM2G003565_P03	2	49685916	49690865	97	1	ortholog_one2one	Andropogoneae
Sb08g021850	Sb08g021850.1	Sb08g021850.1	GRMZM2G028700	GRMZM2G028700_P01	1	174660753	174671403	97	1	ortholog_one2many	Andropogoneae
Sb08g021850	Sb08g021850.1	Sb08g021850.1	GRMZM2G009593	GRMZM2G009593_P01	3	87809965	87820099	97	1	ortholog_one2many	Andropogoneae
Sb10g003920	Sb10g003920.1	Sb10g003920.1	GRMZM5G838414	GRMZM5G838414_P03	9	18328758	18335627	98	1	ortholog_one2many	Andropogoneae
Sb10g003920	Sb10g003920.1	Sb10g003920.1	GRMZM2G130449	GRMZM2G130449_P01	6	75903031	75909575	98	1	ortholog_one2many	Andropogoneae
Sb04g028290	Sb04g028290.1	Sb04g028290.1	GRMZM2G503738	GRMZM2G503738_P02	4	182452172	182461267	97	1	ortholog_one2one	Andropogoneae
Sb07g007650	Sb07g007650.2	Sb07g007650.1	GRMZM2G103721	GRMZM2G103721_P01	4	71658540	71668712	98	1	ortholog_one2one	Andropogoneae
Sb03g038280	Sb03g038280.1	Sb03g038280.1	GRMZM2G126397	GRMZM2G126397_P01	3	184490364	184491451	96	1	ortholog_one2one	Andropogoneae
Sb03g041110	Sb03g041110.2	Sb03g041110.1	GRMZM2G110922	GRMZM2G110922_P01	3	174813369	174818806	98	1	ortholog_one2many	Andropogoneae
Sb07g023080	Sb07g023080.1	Sb07g023080.1	GRMZM2G031169	GRMZM2G031169_P01	1	199769445	199772454	98	1	ortholog_one2one	Andropogoneae
Sb10g020060	Sb10g020060.1	Sb10g020060.1	GRMZM2G038691	GRMZM2G038691_P01	6	110462651	110467645	96	1	ortholog_one2one	Andropogoneae	OS06G0507400	OS06T0507400-01	6	18081028	18086698	95	1	ortholog_one2one	Poaceae
Sb04g031170	Sb04g031170.1	Sb04g031170.1	GRMZM2G004748	GRMZM2G004748_P01	4	157636951	157644647	97	1	ortholog_one2one	Andropogoneae
Sb06g032240	Sb06g032240.1	Sb06g032240.1	GRMZM2G064967	GRMZM2G064967_P01	2	2628252	2630989	97	1	ortholog_one2one	Andropogoneae
Sb02g027630	Sb02g027630.1	Sb02g027630.1	GRMZM2G464985	GRMZM2G464985_P01	7	130911433	130915354	96	1	ortholog_one2many	Andropogoneae
Sb02g027630	Sb02g027630.1	Sb02g027630.1	GRMZM2G026065	GRMZM2G026065_P01	2	189521916	189525723	97	1	ortholog_one2many	Andropogoneae
Sb09g023210	Sb09g023210.1	Sb09g023210.1	GRMZM2G065566	GRMZM2G065566_P01	8	118205924	118208539	95	1	ortholog_one2many	Andropogoneae
Sb04g028020	Sb04g028020.1	Sb04g028020.1	GRMZM2G028325	GRMZM2G028325_P01	5	206972501	206976357	97	1	ortholog_one2one	Andropogoneae
Sb10g005820	Sb10g005820.1	Sb10g005820.1	GRMZM2G012479	GRMZM2G012479_P01	6	107130613	107135639	96	1	ortholog_one2one	Andropogoneae
Sb06g021780	Sb06g021780.1	Sb06g021780.1	GRMZM2G366150	GRMZM2G366150_P01	2	31774118	31782507	95	1	ortholog_one2one	Andropogoneae
Sb03g031560	Sb03g031560.2	Sb03g031560.1	GRMZM2G085438	GRMZM2G085438_P01	8	151197944	151202083	97	1	ortholog_one2many	Andropogoneae
Sb01g033050	Sb01g033050.1	Sb01g033050.1	GRMZM2G152105	GRMZM2G152105_P01	9	122773640	122779565	97	1	ortholog_one2one	Andropogoneae
Sb01g033050	Sb01g033050.2	Sb01g033050.1	GRMZM2G152105	GRMZM2G152105_P01	9	122773640	122779565	97	1	ortholog_one2one	Andropogoneae
Sb04g025760	Sb04g025760.1	Sb04g025760.1	GRMZM2G035584	GRMZM2G035584_P03	5	183658122	183663110	96	1	ortholog_one2one	Andropogoneae
Sb10g026090	Sb10g026090.1	Sb10g026090.1	GRMZM2G057616	GRMZM2G057616_P01	9	108119233	108123329	97	1	ortholog_one2one	Andropogoneae
Sb10g025190	Sb10g025190.1	Sb10g025190.1	GRMZM2G092975	GRMZM2G092975_P01	9	95795136	95799838	98	1	ortholog_one2many	Andropogoneae
Sb10g025190	Sb10g025190.1	Sb10g025190.1	GRMZM2G045371	GRMZM2G045371_P02	6	97252852	97261926	98	1	ortholog_one2many	Andropogoneae
Sb01g011920	Sb01g011920.2	Sb01g011920.2	GRMZM2G003607	GRMZM2G003607_P01	1	256345800	256352626	96	1	ortholog_one2many	Andropogoneae
Sb01g011920	Sb01g011920.2	Sb01g011920.2	GRMZM2G161222	GRMZM2G161222_P03	5	13626867	13633420	95	1	ortholog_one2many	Andropogoneae
Sb07g002530	Sb07g002530.1	Sb07g002530.1	GRMZM2G066293	GRMZM2G066293_P01	6	9187380	9192938	95	1	ortholog_one2one	Andropogoneae
Sb05g007010	Sb05g007010.1	Sb05g007010.1	GRMZM2G008259	GRMZM2G008259_P02	4	11403566	11428284	98	1	ortholog_one2one	Andropogoneae	OS11G0244800	OS11T0244800-01	11	7776681	7784137	96	1	ortholog_one2one	Poaceae
Sb01g033050	Sb01g033050.1	Sb01g033050.1	GRMZM2G152105	GRMZM2G152105_P01	9	122773640	122779565	97	1	ortholog_one2one	Andropogoneae
Sb10g026850	Sb10g026850.1	Sb10g026850.1	GRMZM2G110822	GRMZM2G110822_P01	9	110733578	110739447	97	1	ortholog_one2one	Andropogoneae
Sb06g018930	Sb06g018930.1	Sb06g018930.1	GRMZM2G130085	GRMZM2G130085_P01	2	42735105	42742492	95	1	ortholog_one2one	Andropogoneae
Sb06g027060	Sb06g027060.1	Sb06g027060.1	GRMZM5G886913	GRMZM5G886913_P02	2	13388227	13391129	98	1	ortholog_one2many	Andropogoneae
Sb06g027060	Sb06g027060.1	Sb06g027060.1	GRMZM2G128078	GRMZM2G128078_P01	10	139408195	139410816	98	1	ortholog_one2many	Andropogoneae
Sb09g030040	Sb09g030040.1	Sb09g030040.1	GRMZM2G161285	GRMZM2G161285_P01	6	32961090	32970227	96	1	ortholog_one2one	Andropogoneae
Sb04g007170	Sb04g007170.1	Sb04g007170.1	GRMZM2G137528	GRMZM2G137528_P02	5	158644303	158649135	99	1	ortholog_one2many	Andropogoneae	OS02G0205300	OS02T0205300-01	2	5918931	5923654	98	1	ortholog_one2one	Poaceae
Sb01g048800	Sb01g048800.1	Sb01g048800.1	GRMZM2G092281	GRMZM2G092281_P01	9	153880422	153886707	95	1	ortholog_one2many	Andropogoneae
Sb01g048800	Sb01g048800.2	Sb01g048800.1	GRMZM2G092281	GRMZM2G092281_P01	9	153880422	153886707	95	1	ortholog_one2many	Andropogoneae
Sb10g003890	Sb10g003890.1	Sb10g003890.1	GRMZM2G052562	GRMZM2G052562_P01	9	18630211	18632350	96	1	ortholog_one2many	Andropogoneae
Sb10g003890	Sb10g003890.2	Sb10g003890.1	GRMZM2G052562	GRMZM2G052562_P01	9	18630211	18632350	96	1	ortholog_one2many	Andropogoneae
Sb10g031230	Sb10g031230.1	Sb10g031230.1	GRMZM2G132060	GRMZM2G132060_P01	5	65249498	65254103	97	1	ortholog_one2many	Andropogoneae
Sb01g040980	Sb01g040980.1	Sb01g040980.2	GRMZM2G089812	GRMZM2G089812_P02	1	34599368	34601378	95	1	ortholog_one2one	Andropogoneae
Sb01g040980	Sb01g040980.2	Sb01g040980.2	GRMZM2G089812	GRMZM2G089812_P02	1	34599368	34601378	95	1	ortholog_one2one	Andropogoneae
Sb09g021410	Sb09g021410.1	Sb09g021410.1	GRMZM2G063961	GRMZM2G063961_P01	6	150654910	150660102	96	1	ortholog_one2one	Andropogoneae
Sb09g025640	Sb09g025640.1	Sb09g025640.1	GRMZM2G127648	GRMZM2G127648_P01	6	159201780	159205796	97	1	ortholog_one2one	Andropogoneae
Sb07g006400	Sb07g006400.1	Sb07g006400.1	GRMZM2G149894	GRMZM2G149894_P02	10	66732637	66736640	96	1	ortholog_one2one	Andropogoneae
Sb04g028050	Sb04g028050.1	Sb04g028050.1	GRMZM2G105644	GRMZM2G105644_P01	5	206940311	206942851	99	1	ortholog_one2one	Andropogoneae
Sb03g039450	Sb03g039450.1	Sb03g039450.1	GRMZM2G094771	GRMZM2G094771_P01	3	181018371	181028088	95	1	ortholog_one2one	Andropogoneae
Sb07g024080	Sb07g024080.1	Sb07g024080.1	GRMZM2G103258	GRMZM2G103258_P02	1	204475038	204480056	96	1	ortholog_one2many	Andropogoneae
Sb07g024080	Sb07g024080.1	Sb07g024080.1	GRMZM2G041885	GRMZM2G041885_P01	4	51592543	51596257	97	1	ortholog_one2many	Andropogoneae
Sb10g004260	Sb10g004260.1	Sb10g004260.1	GRMZM5G864319	GRMZM5G864319_P01	9	17322355	17328641	98	1	ortholog_one2one	Andropogoneae
Sb08g018480	Sb08g018480.1	Sb08g018480.1	GRMZM2G034083	GRMZM2G034083_P01	3	128543602	128547650	98	1	ortholog_one2one	Andropogoneae	OS12G0566300	OS12T0566300-01	12	23275214	23279087	95	1	ortholog_one2one	Poaceae
Sb03g013170	Sb03g013170.1	Sb03g013170.1	AC199526.5_FG002	AC199526.5_FGP002	3	58905868	58907052	99	1	ortholog_one2many	Andropogoneae
Sb03g013170	Sb03g013170.1	Sb03g013170.1	GRMZM2G054123	GRMZM2G054123_P02	8	38416629	38418954	98	1	ortholog_one2many	Andropogoneae
Sb03g013170	Sb03g013170.2	Sb03g013170.1	AC199526.5_FG002	AC199526.5_FGP002	3	58905868	58907052	99	1	ortholog_one2many	Andropogoneae
Sb03g013170	Sb03g013170.2	Sb03g013170.1	GRMZM2G054123	GRMZM2G054123_P02	8	38416629	38418954	98	1	ortholog_one2many	Andropogoneae
Sb07g001680	Sb07g001680.1	Sb07g001680.1	GRMZM2G391364	GRMZM2G391364_P01	6	4899727	4900501	97	1	ortholog_one2many	Andropogoneae
Sb07g000840	Sb07g000840.1	Sb07g000840.1	GRMZM2G542994	GRMZM2G542994_P01	6	1990756	1994688	100	1	ortholog_one2many	Andropogoneae
Sb07g000840	Sb07g000840.1	Sb07g000840.1	GRMZM5G878754	GRMZM5G878754_P01	4	39809606	39812283	99	1	ortholog_one2many	Andropogoneae
Sb04g023810	Sb04g023810.1	Sb04g023810.1	GRMZM2G150024	GRMZM2G150024_P01	4	124660672	124667062	95	1	ortholog_one2many	Andropogoneae
Sb04g023810	Sb04g023810.1	Sb04g023810.1	GRMZM2G115420	GRMZM2G115420_P01	5	176261637	176267226	98	1	ortholog_one2many	Andropogoneae
Sb07g024320	Sb07g024320.1	Sb07g024320.1	GRMZM2G134708	GRMZM2G134708_P01	4	53106013	53110676	95	1	ortholog_one2one	Andropogoneae
Sb09g003130	Sb09g003130.1	Sb09g003130.1	GRMZM5G803275	GRMZM5G803275_P01	10	88205487	88210986	96	1	ortholog_one2many	Andropogoneae
Sb09g003130	Sb09g003130.1	Sb09g003130.1	GRMZM5G817255	GRMZM5G817255_P03	8	128231397	128234395	96	1	ortholog_one2many	Andropogoneae
Sb08g023280	Sb08g023280.1	Sb08g023280.1	GRMZM2G017835	GRMZM2G017835_P01	3	95281802	95287312	97	1	ortholog_one2one	Andropogoneae
Sb08g023280	Sb08g023280.2	Sb08g023280.1	GRMZM2G017835	GRMZM2G017835_P01	3	95281802	95287312	97	1	ortholog_one2one	Andropogoneae
Sb07g021070	Sb07g021070.1	Sb07g021070.1	GRMZM2G117786	GRMZM2G117786_P01	4	82035094	82039089	95	1	ortholog_one2many	Andropogoneae
Sb07g005700	Sb07g005700.1	Sb07g005700.1	GRMZM2G146115	GRMZM2G146115_P01	10	61805736	61813778	99	1	ortholog_one2many	Andropogoneae
Sb08g014050	Sb08g014050.1	Sb08g014050.1	GRMZM2G149330	GRMZM2G149330_P01	3	108441573	108466548	95	1	ortholog_one2many	Andropogoneae
Sb04g024640	Sb04g024640.1	Sb04g024640.1	GRMZM2G092743	GRMZM2G092743_P01	5	179976462	179977264	98	1	ortholog_one2many	Andropogoneae	OS02G0593400	OS02T0593400-01	2	22969552	22976636	96	1	ortholog_one2one	Poaceae
Sb04g024640	Sb04g024640.1	Sb04g024640.1	GRMZM2G020201	GRMZM2G020201_P01	4	129870298	129871533	98	1	ortholog_one2many	Andropogoneae
Sb04g029160	Sb04g029160.1	Sb04g029160.1	GRMZM2G122811	GRMZM2G122811_P01	4	165695526	165700064	95	1	ortholog_one2one	Andropogoneae
Sb04g026560	Sb04g026560.1	Sb04g026560.1	GRMZM2G063917	GRMZM2G063917_P01	4	143539451	143542437	97	1	ortholog_one2many	Andropogoneae
Sb01g047820	Sb01g047820.1	Sb01g047820.1	AC155624.2_FG011	AC155624.2_FGP011	1	8285569	8288645	99	1	ortholog_one2one	Andropogoneae
Sb01g047820	Sb01g047820.2	Sb01g047820.1	AC155624.2_FG011	AC155624.2_FGP011	1	8285569	8288645	99	1	ortholog_one2one	Andropogoneae
Sb06g014280	Sb06g014280.1	Sb06g014280.1	GRMZM2G086267	GRMZM2G086267_P01	2	68168982	68174718	98	1	ortholog_one2one	Andropogoneae
Sb04g005200	Sb04g005200.1	Sb04g005200.1	GRMZM2G168252	GRMZM2G168252_P01	4	235832620	235835466	97	1	ortholog_one2many	Andropogoneae	OS02G0177500	OS02T0177500-01	2	4270620	4274199	95	1	ortholog_one2many	Poaceae
Sb04g005200	Sb04g005200.1	Sb04g005200.1										OS11G0657300	OS11T0657300-01	11	26313077	26315150	97	1	ortholog_one2many	Poaceae
Sb08g016670	Sb08g016670.1	Sb08g016670.1	GRMZM2G049902	GRMZM2G049902_P01	3	133480133	133483652	97	1	ortholog_one2one	Andropogoneae
Sb04g020490	Sb04g020490.1	Sb04g020490.1	GRMZM2G012690	GRMZM2G012690_P01	5	163247794	163267252	96	1	ortholog_one2many	Andropogoneae
Sb04g020490	Sb04g020490.1	Sb04g020490.1	GRMZM2G028766	GRMZM2G028766_P02	4	102090436	102116694	97	1	ortholog_one2many	Andropogoneae
Sb01g003100	Sb01g003100.1	Sb01g003100.1	GRMZM2G068244	GRMZM2G068244_P01	1	293721545	293724059	96	1	ortholog_one2one	Andropogoneae
Sb01g003100	Sb01g003100.2	Sb01g003100.1	GRMZM2G068244	GRMZM2G068244_P01	1	293721545	293724059	96	1	ortholog_one2one	Andropogoneae
Sb01g037050	Sb01g037050.1	Sb01g037050.1	GRMZM2G174284	GRMZM2G174284_P01	1	51753616	51759590	98	1	ortholog_one2many	Andropogoneae
Sb01g037050	Sb01g037050.1	Sb01g037050.1	GRMZM2G056099	GRMZM2G056099_P02	9	134188555	134195791	98	1	ortholog_one2many	Andropogoneae
Sb09g023400	Sb09g023400.1	Sb09g023400.1	GRMZM5G827266	GRMZM5G827266_P03	8	118416386	118418988	96	1	ortholog_one2one	Andropogoneae
Sb09g029720	Sb09g029720.1	Sb09g029720.1	GRMZM2G163861	GRMZM2G163861_P01	6	167018695	167023853	96	1	ortholog_one2many	Andropogoneae
Sb10g024820	Sb10g024820.1	Sb10g024820.1	GRMZM2G101693	GRMZM2G101693_P02	9	98286748	98290766	95	1	ortholog_one2many	Andropogoneae
Sb04g012700	Sb04g012700.1	Sb04g012700.1	GRMZM2G349996	GRMZM2G349996_P01	5	127846385	127847427	99	1	ortholog_one2one	Andropogoneae	OS02G0300700	OS02T0300700-01	2	11568279	11569112	96	1	ortholog_one2one	Poaceae
Sb10g004840	Sb10g004840.1	Sb10g004840.1	GRMZM5G831993	GRMZM5G831993_P01	9	15616261	15621246	96	1	ortholog_one2many	Andropogoneae
Sb06g027970	Sb06g027970.1	Sb06g027970.1	GRMZM2G102088	GRMZM2G102088_P02	2	11204909	11210740	98	1	ortholog_one2one	Andropogoneae
Sb10g009020	Sb10g009020.1	Sb10g009020.1	GRMZM2G039325	GRMZM2G039325_P01	9	567358	580418	96	1	ortholog_one2many	Andropogoneae
Sb10g009020	Sb10g009020.1	Sb10g009020.1	GRMZM2G008556	GRMZM2G008556_P01	6	115820303	115827911	97	1	ortholog_one2many	Andropogoneae
Sb03g041290	Sb03g041290.1	Sb03g041290.1	GRMZM2G097821	GRMZM2G097821_P01	3	174102966	174108133	98	1	ortholog_one2one	Andropogoneae
Sb04g009720	Sb04g009720.1	Sb04g009720.1	GRMZM2G172376	GRMZM2G172376_P01	5	139119038	139125016	98	1	ortholog_one2many	Andropogoneae
Sb06g025560	Sb06g025560.1	Sb06g025560.1	GRMZM2G039455	GRMZM2G039455_P01	2	17563301	17573156	97	1	ortholog_one2many	Andropogoneae
Sb10g028300	Sb10g028300.1	Sb10g028300.1	GRMZM2G168920	GRMZM2G168920_P01	5	52786854	52789962	95	1	ortholog_one2one	Andropogoneae
Sb06g031690	Sb06g031690.1	Sb06g031690.1	GRMZM2G066981	GRMZM2G066981_P06	10	146110506	146116814	96	1	ortholog_one2many	Andropogoneae
Sb06g031690	Sb06g031690.1	Sb06g031690.1	GRMZM2G061672	GRMZM2G061672_P02	2	3614302	3619484	96	1	ortholog_one2many	Andropogoneae
Sb10g025320	Sb10g025320.1	Sb10g025320.1	GRMZM2G087712	GRMZM2G087712_P01	9	95009735	95019179	96	1	ortholog_one2one	Andropogoneae
Sb04g029030	Sb04g029030.1	Sb04g029030.1	GRMZM2G375116	GRMZM2G375116_P01	5	204878590	204883643	96	1	ortholog_one2many	Andropogoneae
Sb01g019610	Sb01g019610.1	Sb01g019610.1	GRMZM2G167505	GRMZM2G167505_P03	5	30010408	30016528	95	1	ortholog_one2many	Andropogoneae
Sb01g019610	Sb01g019610.2	Sb01g019610.1	GRMZM2G167505	GRMZM2G167505_P03	5	30010408	30016528	95	1	ortholog_one2many	Andropogoneae
Sb03g040410	Sb03g040410.1	Sb03g040410.1	GRMZM2G095670	GRMZM2G095670_P02	8	166464158	166467393	99	1	ortholog_one2many	Andropogoneae
Sb03g040410	Sb03g040410.1	Sb03g040410.1	GRMZM2G020728	GRMZM2G020728_P02	8	166381225	166384419	99	1	ortholog_one2many	Andropogoneae
Sb03g040410	Sb03g040410.1	Sb03g040410.1	GRMZM2G099007	GRMZM2G099007_P01	3	177421800	177423911	97	1	ortholog_one2many	Andropogoneae
Sb03g040410	Sb03g040410.1	Sb03g040410.1	GRMZM2G053801	GRMZM2G053801_P01	3	177490009	177494511	97	1	ortholog_one2many	Andropogoneae
Sb04g026920	Sb04g026920.1	Sb04g026920.1	GRMZM5G824831	GRMZM5G824831_P01	5	188294106	188340850	100	1	ortholog_one2many	Andropogoneae
Sb04g027500	Sb04g027500.1	Sb04g027500.1	GRMZM2G140893	GRMZM2G140893_P01	5	208440744	208445825	97	1	ortholog_one2many	Andropogoneae
Sb02g038400	Sb02g038400.1	Sb02g038400.1	GRMZM5G862931	GRMZM5G862931_P03	7	163387138	163397911	96	1	ortholog_one2one	Andropogoneae
Sb02g038400	Sb02g038400.2	Sb02g038400.1	GRMZM5G862931	GRMZM5G862931_P03	7	163387138	163397911	96	1	ortholog_one2one	Andropogoneae
Sb01g007730	Sb01g007730.2	Sb01g007730.1	GRMZM2G024051	GRMZM2G024051_P01	1	277651280	277658714	96	1	ortholog_one2one	Andropogoneae
Sb04g022350	Sb04g022350.1	Sb04g022350.1	GRMZM2G170842	GRMZM2G170842_P01	4	114717582	114722711	98	1	ortholog_one2one	Andropogoneae	OS02G0550600	OS02T0550600-01	2	20717898	20721731	95	1	ortholog_one2one	Poaceae
Sb01g041460	Sb01g041460.1	Sb01g041460.1	GRMZM2G159777	GRMZM2G159777_P01	9	144054835	144061089	95	1	ortholog_one2many	Andropogoneae
Sb01g041460	Sb01g041460.1	Sb01g041460.1	GRMZM2G157157	GRMZM2G157157_P01	1	32202204	32208281	96	1	ortholog_one2many	Andropogoneae
Sb01g041460	Sb01g041460.3	Sb01g041460.1	GRMZM2G159777	GRMZM2G159777_P01	9	144054835	144061089	95	1	ortholog_one2many	Andropogoneae
Sb01g041460	Sb01g041460.3	Sb01g041460.1	GRMZM2G157157	GRMZM2G157157_P01	1	32202204	32208281	96	1	ortholog_one2many	Andropogoneae
Sb09g002170	Sb09g002170.1	Sb09g002170.1	GRMZM2G053397	GRMZM2G053397_P01	6	28224104	28231439	95	1	ortholog_one2many	Andropogoneae
Sb09g004730	Sb09g004730.1	Sb09g004730.1	GRMZM2G148709	GRMZM2G148709_P01	6	124919145	124927554	95	1	ortholog_one2many	Andropogoneae
Sb01g035760	Sb01g035760.1	Sb01g035760.1	GRMZM2G043724	GRMZM2G043724_P01	9	130775418	130778550	97	1	ortholog_one2one	Andropogoneae
Sb04g024320	Sb04g024320.1	Sb04g024320.1	GRMZM2G416142	GRMZM2G416142_P02	4	127723181	127727534	100	1	ortholog_one2many	Andropogoneae
Sb04g024320	Sb04g024320.1	Sb04g024320.1	GRMZM2G024693	GRMZM2G024693_P01	5	178845637	178855018	99	1	ortholog_one2many	Andropogoneae
Sb03g046820	Sb03g046820.1	Sb03g046820.1	GRMZM2G061446	GRMZM2G061446_P01	3	146407583	146470886	97	1	ortholog_one2many	Andropogoneae
Sb03g046820	Sb03g046820.1	Sb03g046820.1	GRMZM2G008638	GRMZM2G008638_P01	9	148099092	148113954	96	1	ortholog_one2many	Andropogoneae
Sb01g017940	Sb01g017940.1	Sb01g017940.1	GRMZM2G050309	GRMZM2G050309_P01	5	24351589	24357543	96	1	ortholog_one2many	Andropogoneae
Sb01g017940	Sb01g017940.2	Sb01g017940.1	GRMZM2G050309	GRMZM2G050309_P01	5	24351589	24357543	96	1	ortholog_one2many	Andropogoneae
Sb06g028170	Sb06g028170.1	Sb06g028170.1	GRMZM2G049487	GRMZM2G049487_P01	2	10613498	10615092	97	1	ortholog_one2many	Andropogoneae
Sb03g000640	Sb03g000640.1	Sb03g000640.1	GRMZM2G011636	GRMZM2G011636_P02	3	1672406	1677301	97	1	ortholog_one2one	Andropogoneae
Sb01g010610	Sb01g010610.1	Sb01g010610.1	GRMZM2G068984	GRMZM2G068984_P01	5	11702281	11707005	95	1	ortholog_one2one	Andropogoneae
Sb01g010610	Sb01g010610.2	Sb01g010610.1	GRMZM2G068984	GRMZM2G068984_P01	5	11702281	11707005	95	1	ortholog_one2one	Andropogoneae
Sb09g000570	Sb09g000570.1	Sb09g000570.1	GRMZM2G028758	GRMZM2G028758_P01	6	42756274	42760255	95	1	ortholog_one2one	Andropogoneae
Sb04g027990	Sb04g027990.1	Sb04g027990.1	GRMZM5G836378	GRMZM5G836378_P01	5	207085994	207090618	97	1	ortholog_one2one	Andropogoneae
Sb07g004370	Sb07g004370.1	Sb07g004370.1	GRMZM2G113682	GRMZM2G113682_P01	10	75157806	75159614	95	1	ortholog_one2one	Andropogoneae
Sb04g022660	Sb04g022660.1	Sb04g022660.1	GRMZM2G093716	GRMZM2G093716_P02	5	172973456	172980736	97	1	ortholog_one2many	Andropogoneae
Sb03g013120	Sb03g013120.1	Sb03g013120.1	GRMZM2G037683	GRMZM2G037683_P01	3	58295849	58307713	99	1	ortholog_one2one	Andropogoneae
Sb10g008020	Sb10g008020.1	Sb10g008020.1	GRMZM2G047860	GRMZM2G047860_P01	6	112690850	112696071	96	1	ortholog_one2many	Andropogoneae
Sb09g018810	Sb09g018810.1	Sb09g018810.1	GRMZM2G067080	GRMZM2G067080_P02	8	83586988	83591490	98	1	ortholog_one2many	Andropogoneae
Sb09g018810	Sb09g018810.1	Sb09g018810.1	GRMZM2G035526	GRMZM2G035526_P01	6	138049053	138052221	99	1	ortholog_one2many	Andropogoneae
Sb07g001220	Sb07g001220.1	Sb07g001220.2	GRMZM2G173962	GRMZM2G173962_P01	6	3181850	3187622	95	1	ortholog_one2one	Andropogoneae
Sb07g001220	Sb07g001220.2	Sb07g001220.2	GRMZM2G173962	GRMZM2G173962_P01	6	3181850	3187622	95	1	ortholog_one2one	Andropogoneae
Sb06g021130	Sb06g021130.1	Sb06g021130.1	GRMZM2G057113	GRMZM2G057113_P01	2	34463359	34469029	96	1	ortholog_one2many	Andropogoneae
Sb04g004630	Sb04g004630.1	Sb04g004630.1	GRMZM2G041159	GRMZM2G041159_P01	4	236714717	236718993	97	1	ortholog_one2many	Andropogoneae
Sb08g020960	Sb08g020960.1	Sb08g020960.2	GRMZM2G049088	GRMZM2G049088_P01	1	172826056	172834151	96	1	ortholog_one2one	Andropogoneae
Sb04g034900	Sb04g034900.1	Sb04g034900.1	GRMZM5G801436	GRMZM5G801436_P01	5	212023947	212027983	96	1	ortholog_one2many	Andropogoneae
Sb04g034900	Sb04g034900.1	Sb04g034900.1	GRMZM2G149281	GRMZM2G149281_P01	4	176887571	176898143	96	1	ortholog_one2many	Andropogoneae
Sb09g027210	Sb09g027210.1	Sb09g027210.1	GRMZM2G119722	GRMZM2G119722_P02	8	63072438	63075802	96	1	ortholog_one2many	Andropogoneae
Sb09g027210	Sb09g027210.2	Sb09g027210.1	GRMZM2G119722	GRMZM2G119722_P02	8	63072438	63075802	96	1	ortholog_one2many	Andropogoneae
Sb08g019690	Sb08g019690.1	Sb08g019690.1	GRMZM2G443525	GRMZM2G443525_P01	1	164103203	164108542	95	1	ortholog_one2many	Andropogoneae
Sb09g005180	Sb09g005180.1	Sb09g005180.1	GRMZM2G008464	GRMZM2G008464_P02	8	80199540	80203096	97	1	ortholog_one2many	Andropogoneae
Sb09g005180	Sb09g005180.1	Sb09g005180.1	GRMZM5G886688	GRMZM5G886688_P01	6	129544167	129548401	98	1	ortholog_one2many	Andropogoneae
Sb06g034090	Sb06g034090.1	Sb06g034090.1	GRMZM2G127591	GRMZM2G127591_P01	2	26915451	26918038	95	1	ortholog_one2one	Andropogoneae
Sb09g025920	Sb09g025920.1	Sb09g025920.1	GRMZM2G060611	GRMZM2G060611_P01	6	160800294	160807397	98	1	ortholog_one2one	Andropogoneae
Sb03g040880	Sb03g040880.1	Sb03g040880.1	GRMZM2G053284	GRMZM2G053284_P01	3	175942135	175945164	99	1	ortholog_one2many	Andropogoneae
Sb09g030770	Sb09g030770.1	Sb09g030770.1	GRMZM2G456000	GRMZM2G456000_P01	8	78524061	78529012	96	1	ortholog_one2one	Andropogoneae
Sb04g023270	Sb04g023270.1	Sb04g023270.1	GRMZM2G135816	GRMZM2G135816_P01	5	174668408	174673257	98	1	ortholog_one2one	Andropogoneae
Sb03g037130	Sb03g037130.1	Sb03g037130.1	GRMZM2G103135	GRMZM2G103135_P01	3	188513398	188515764	95	1	ortholog_one2one	Andropogoneae
Sb10g029490	Sb10g029490.1	Sb10g029490.1	GRMZM2G385945	GRMZM2G385945_P01	5	59299673	59300514	100	1	ortholog_one2many	Andropogoneae
Sb01g010840	Sb01g010840.1	Sb01g010840.1	GRMZM2G118003	GRMZM2G118003_P03	1	264863885	264867974	97	1	ortholog_one2one	Andropogoneae
Sb01g010840	Sb01g010840.2	Sb01g010840.1	GRMZM2G118003	GRMZM2G118003_P03	1	264863885	264867974	97	1	ortholog_one2one	Andropogoneae
Sb06g025840	Sb06g025840.1	Sb06g025840.1	GRMZM2G077036	GRMZM2G077036_P01	10	136734122	136737847	96	1	ortholog_one2many	Andropogoneae
Sb06g025840	Sb06g025840.1	Sb06g025840.1	GRMZM2G128179	GRMZM2G128179_P01	2	16692075	16696326	96	1	ortholog_one2many	Andropogoneae
Sb04g032980	Sb04g032980.1	Sb04g032980.1	GRMZM2G170591	GRMZM2G170591_P04	5	191715737	191736428	95	1	ortholog_one2one	Andropogoneae
Sb08g016820	Sb08g016820.1	Sb08g016820.1	GRMZM2G377341	GRMZM2G377341_P01	5	38590536	38601853	97	1	ortholog_one2one	Andropogoneae
Sb08g018670	Sb08g018670.1	Sb08g018670.1	GRMZM2G066650	GRMZM2G066650_P01	3	126647886	126655782	98	1	ortholog_one2many	Andropogoneae
Sb08g018670	Sb08g018670.1	Sb08g018670.1	GRMZM2G138419	GRMZM2G138419_P01	1	151744495	151751055	98	1	ortholog_one2many	Andropogoneae
Sb01g038350	Sb01g038350.1	Sb01g038350.1	AC206223.3_FG001	AC206223.3_FGP001	9	137665059	137667456	96	1	ortholog_one2many	Andropogoneae
Sb01g038350	Sb01g038350.2	Sb01g038350.1	AC206223.3_FG001	AC206223.3_FGP001	9	137665059	137667456	96	1	ortholog_one2many	Andropogoneae
Sb05g022470	Sb05g022470.1	Sb05g022470.1	GRMZM2G083095	GRMZM2G083095_P01	2	227116528	227121373	98	1	ortholog_one2many	Andropogoneae	OS03G0804800	OS03T0804800-01	3	33592786	33598072	96	1	ortholog_one2one	Poaceae
Sb05g022470	Sb05g022470.1	Sb05g022470.1	GRMZM2G381744	GRMZM2G381744_P01	4	201720787	201725575	98	1	ortholog_one2many	Andropogoneae
Sb03g036910	Sb03g036910.1	Sb03g036910.1	GRMZM2G139349	GRMZM2G139349_P01	8	171314303	171316432	95	1	ortholog_many2many	Andropogoneae
Sb03g036910	Sb03g036910.1	Sb03g036910.1	GRMZM5G867518	GRMZM5G867518_P02	3	189525336	189527303	95	1	ortholog_many2many	Andropogoneae
Sb07g025840	Sb07g025840.1	Sb07g025840.1	GRMZM5G821551	GRMZM5G821551_P03	4	193324898	193329134	98	1	ortholog_one2many	Andropogoneae
Sb07g025840	Sb07g025840.1	Sb07g025840.1	GRMZM2G041797	GRMZM2G041797_P01	1	195919102	195923409	98	1	ortholog_one2many	Andropogoneae
Sb09g025900	Sb09g025900.1	Sb09g025900.1	GRMZM2G360681	GRMZM2G360681_P01	6	160816570	160820239	97	1	ortholog_one2one	Andropogoneae	OS05G0519700	OS05T0519700-02	5	25803609	25807160	97	1	ortholog_one2one	Poaceae
Sb01g010840	Sb01g010840.1	Sb01g010840.1	GRMZM2G118003	GRMZM2G118003_P03	1	264863885	264867974	97	1	ortholog_one2one	Andropogoneae
Sb01g010840	Sb01g010840.2	Sb01g010840.1	GRMZM2G118003	GRMZM2G118003_P03	1	264863885	264867974	97	1	ortholog_one2one	Andropogoneae
Sb07g016310	Sb07g016310.1	Sb07g016310.1	GRMZM2G146951	GRMZM2G146951_P01	10	47756414	47760396	99	1	ortholog_one2one	Andropogoneae
Sb07g019370	Sb07g019370.1	Sb07g019370.1	GRMZM2G146278	GRMZM2G146278_P01	1	219427492	219430454	97	1	ortholog_one2one	Andropogoneae
Sb10g031040	Sb10g031040.1	Sb10g031040.1	GRMZM2G060659	GRMZM2G060659_P02	5	64797549	64801915	97	1	ortholog_one2one	Andropogoneae
Sb10g025310	Sb10g025310.1	Sb10g025310.1	GRMZM2G087806	GRMZM2G087806_P01	9	95033444	95044390	96	1	ortholog_one2many	Andropogoneae
Sb10g025310	Sb10g025310.1	Sb10g025310.1	GRMZM2G024437	GRMZM2G024437_P01	6	97038589	97045549	95	1	ortholog_one2many	Andropogoneae
Sb06g018670	Sb06g018670.1	Sb06g018670.1	GRMZM2G071768	GRMZM2G071768_P01	2	43816991	43826467	98	1	ortholog_one2one	Andropogoneae
Sb03g040260	Sb03g040260.1	Sb03g040260.1	GRMZM2G083195	GRMZM2G083195_P01	3	178232720	178236298	95	1	ortholog_one2one	Andropogoneae
Sb09g002640	Sb09g002640.1	Sb09g002640.1	GRMZM2G101875	GRMZM2G101875_P01	10	85201886	85207308	95	1	ortholog_one2one	Andropogoneae
Sb10g001110	Sb10g001110.1	Sb10g001110.1	GRMZM2G473788	GRMZM2G473788_P01	6	58604640	58609219	97	1	ortholog_one2one	Andropogoneae
Sb07g019770	Sb07g019770.1	Sb07g019770.1	GRMZM2G052670	GRMZM2G052670_P01	4	31543400	31551922	97	1	ortholog_one2one	Andropogoneae
Sb08g017830	Sb08g017830.1	Sb08g017830.1	GRMZM2G122999	GRMZM2G122999_P03	3	129245933	129252692	98	1	ortholog_one2one	Andropogoneae
Sb09g023640	Sb09g023640.1	Sb09g023640.1	GRMZM2G085582	GRMZM2G085582_P01	6	154813627	154817819	96	1	ortholog_one2many	Andropogoneae
Sb07g022430	Sb07g022430.1	Sb07g022430.1	GRMZM2G021074	GRMZM2G021074_P01	1	208211934	208215873	95	1	ortholog_one2one	Andropogoneae
Sb07g022430	Sb07g022430.2	Sb07g022430.1	GRMZM2G021074	GRMZM2G021074_P01	1	208211934	208215873	95	1	ortholog_one2one	Andropogoneae
Sb03g041110	Sb03g041110.1	Sb03g041110.1	GRMZM2G110922	GRMZM2G110922_P01	3	174813369	174818806	98	1	ortholog_one2many	Andropogoneae
Sb03g041110	Sb03g041110.2	Sb03g041110.1	GRMZM2G110922	GRMZM2G110922_P01	3	174813369	174818806	98	1	ortholog_one2many	Andropogoneae
Sb09g024840	Sb09g024840.1	Sb09g024840.1	GRMZM2G090338	GRMZM2G090338_P01	6	157217904	157222724	97	1	ortholog_one2one	Andropogoneae
Sb04g021550	Sb04g021550.1	Sb04g021550.1	GRMZM2G040843	GRMZM2G040843_P02	10	300326	310785	96	1	ortholog_one2one	Andropogoneae
Sb09g003830	Sb09g003830.1	Sb09g003830.1	GRMZM2G083459	GRMZM2G083459_P02	10	90776034	90781199	98	1	ortholog_one2many	Andropogoneae	OS05G0149800	OS05T0149800-01	5	2845696	2851659	97	1	ortholog_one2one	Poaceae
Sb06g032770	Sb06g032770.1	Sb06g032770.1	GRMZM2G084819	GRMZM2G084819_P02	2	1821493	1849481	95	1	ortholog_one2one	Andropogoneae
Sb03g044670	Sb03g044670.1	Sb03g044670.1	GRMZM2G126266	GRMZM2G126266_P02	3	156317527	156329316	96	1	ortholog_one2one	Andropogoneae
Sb04g036220	Sb04g036220.1	Sb04g036220.1	GRMZM2G083745	GRMZM2G083745_P01	5	214219580	214222877	96	1	ortholog_one2one	Andropogoneae	OS06G0704900	OS06T0704900-01	6	29782084	29784931	95	1	ortholog_one2one	Poaceae
Sb08g017000	Sb08g017000.1	Sb08g017000.1	GRMZM2G136262	GRMZM2G136262_P01	3	133233302	133237193	96	1	ortholog_one2many	Andropogoneae
Sb03g043270	Sb03g043270.1	Sb03g043270.1	GRMZM2G065971	GRMZM2G065971_P01	8	162836382	162842987	96	1	ortholog_one2many	Andropogoneae
Sb03g043270	Sb03g043270.1	Sb03g043270.1	GRMZM2G139822	GRMZM2G139822_P01	3	164927197	164941379	96	1	ortholog_one2many	Andropogoneae
Sb09g002840	Sb09g002840.1	Sb09g002840.1	GRMZM2G061135	GRMZM2G061135_P01	10	86428340	86433030	98	1	ortholog_one2many	Andropogoneae	OS05G0135700	OS05T0135700-01	5	2089037	2091950	97	1	ortholog_one2one	Poaceae
Sb04g022710	Sb04g022710.1	Sb04g022710.1	GRMZM2G149865	GRMZM2G149865_P01	5	173209476	173213114	97	1	ortholog_one2one	Andropogoneae
Sb10g021160	Sb10g021160.1	Sb10g021160.1	GRMZM2G404888	GRMZM2G404888_P02	6	106052643	106054936	96	1	ortholog_one2one	Andropogoneae
Sb06g023840	Sb06g023840.1	Sb06g023840.1	GRMZM2G123719	GRMZM2G123719_P01	10	133297638	133301147	96	1	ortholog_one2many	Andropogoneae
Sb06g023840	Sb06g023840.1	Sb06g023840.1	GRMZM5G810061	GRMZM5G810061_P01	2	23124080	23127981	96	1	ortholog_one2many	Andropogoneae
Sb06g017610	Sb06g017610.1	Sb06g017610.1	GRMZM2G005346	GRMZM2G005346_P01	2	47788105	47793199	95	1	ortholog_one2one	Andropogoneae
Sb06g017610	Sb06g017610.2	Sb06g017610.1	GRMZM2G005346	GRMZM2G005346_P01	2	47788105	47793199	95	1	ortholog_one2one	Andropogoneae
Sb09g021790	Sb09g021790.1	Sb09g021790.1	GRMZM2G141735	GRMZM2G141735_P01	8	98712189	98718982	95	1	ortholog_one2many	Andropogoneae
Sb09g021790	Sb09g021790.1	Sb09g021790.1	GRMZM2G106140	GRMZM2G106140_P01	6	149661860	149667791	96	1	ortholog_one2many	Andropogoneae
Sb04g001820	Sb04g001820.1	Sb04g001820.1	GRMZM2G064988	GRMZM2G064988_P03	5	71716527	71720278	100	1	ortholog_one2many	Andropogoneae
Sb04g024330	Sb04g024330.1	Sb04g024330.1	GRMZM2G416061	GRMZM2G416061_P02	4	127728487	127731720	100	1	ortholog_one2one	Andropogoneae
Sb08g010860	Sb08g010860.1	Sb08g010860.1	GRMZM2G015869	GRMZM2G015869_P01	10	12927536	12933154	97	1	ortholog_one2one	Andropogoneae
Sb08g010860	Sb08g010860.2	Sb08g010860.1	GRMZM2G015869	GRMZM2G015869_P01	10	12927536	12933154	97	1	ortholog_one2one	Andropogoneae
Sb03g033850	Sb03g033850.2	Sb03g033850.1	GRMZM2G078756	GRMZM2G078756_P01	3	200258553	200262717	95	1	ortholog_one2many	Andropogoneae
Sb08g004000	Sb08g004000.1	Sb08g004000.1	GRMZM2G001272	GRMZM2G001272_P01	10	8789860	8796975	95	1	ortholog_one2one	Andropogoneae
Sb09g025420	Sb09g025420.1	Sb09g025420.1	GRMZM2G176519	GRMZM2G176519_P01	6	158660572	158662827	96	1	ortholog_one2many	Andropogoneae
Sb04g006040	Sb04g006040.1	Sb04g006040.1	GRMZM2G145996	GRMZM2G145996_P01	4	235005527	235008132	97	1	ortholog_one2one	Andropogoneae
Sb05g022210	Sb05g022210.1	Sb05g022210.1	GRMZM2G119791	GRMZM2G119791_P06	4	201015441	201019284	95	1	ortholog_one2one	Andropogoneae
Sb01g009920	Sb01g009920.3	Sb01g009920.1	GRMZM2G157727	GRMZM2G157727_P02	1	269388274	269395277	96	1	ortholog_many2many	Andropogoneae
Sb01g009920	Sb01g009920.3	Sb01g009920.1	GRMZM2G181028	GRMZM2G181028_P01	5	10111505	10117216	96	1	ortholog_many2many	Andropogoneae
Sb04g008720	Sb04g008720.1	Sb04g008720.1	GRMZM2G074122	GRMZM2G074122_P01	4	227807369	227818655	99	1	ortholog_one2many	Andropogoneae
Sb04g008720	Sb04g008720.1	Sb04g008720.1	GRMZM2G069542	GRMZM2G069542_P01	5	144847481	144855080	99	1	ortholog_one2many	Andropogoneae
Sb03g004750	Sb03g004750.1	Sb03g004750.1	GRMZM2G116053	GRMZM2G116053_P01	3	13597363	13600737	98	1	ortholog_one2many	Andropogoneae
Sb03g004750	Sb03g004750.1	Sb03g004750.1	GRMZM2G081848	GRMZM2G081848_P05	8	16424561	16433733	97	1	ortholog_one2many	Andropogoneae
Sb10g028620	Sb10g028620.1	Sb10g028620.1	GRMZM2G066555	GRMZM2G066555_P02	5	54761325	54766790	99	1	ortholog_one2many	Andropogoneae
Sb07g026070	Sb07g026070.1	Sb07g026070.1	GRMZM2G046244	GRMZM2G046244_P01	5	200931643	200935048	97	1	ortholog_one2many	Andropogoneae
Sb03g042820	Sb03g042820.1	Sb03g042820.1	GRMZM2G176576	GRMZM2G176576_P01	3	166732718	166735438	97	1	ortholog_one2one	Andropogoneae
Sb07g006550	Sb07g006550.1	Sb07g006550.1	GRMZM2G052823	GRMZM2G052823_P01	4	58763422	58767314	96	1	ortholog_one2one	Andropogoneae
Sb04g029040	Sb04g029040.1	Sb04g029040.1	GRMZM2G125268	GRMZM2G125268_P01	4	165996358	165999622	95	1	ortholog_one2one	Andropogoneae
Sb06g030810	Sb06g030810.1	Sb06g030810.1	GRMZM2G160585	GRMZM2G160585_P01	2	5235193	5239216	95	1	ortholog_one2one	Andropogoneae
Sb07g024860	Sb07g024860.1	Sb07g024860.1	GRMZM2G175818	GRMZM2G175818_P02	1	206784775	206787442	95	1	ortholog_one2many	Andropogoneae
Sb07g024860	Sb07g024860.1	Sb07g024860.1	GRMZM2G091715	GRMZM2G091715_P01	4	217239598	217243304	95	1	ortholog_one2many	Andropogoneae
Sb06g004040	Sb06g004040.1	Sb06g004040.1	GRMZM2G027307	GRMZM2G027307_P01	2	86977315	86991334	95	1	ortholog_one2many	Andropogoneae
Sb04g006260	Sb04g006260.1	Sb04g006260.1	GRMZM2G105631	GRMZM2G105631_P01	4	234652177	234659350	95	1	ortholog_one2one	Andropogoneae
Sb08g006370	Sb08g006370.1	Sb08g006370.1	GRMZM2G143354	GRMZM2G143354_P01	3	137371268	137378912	98	1	ortholog_one2one	Andropogoneae
Sb06g031940	Sb06g031940.2	Sb06g031940.1	GRMZM2G119916	GRMZM2G119916_P01	2	3187055	3189377	97	1	ortholog_one2one	Andropogoneae
Sb08g019400	Sb08g019400.1	Sb08g019400.1	GRMZM2G028036	GRMZM2G028036_P01	1	161471767	161476070	96	1	ortholog_one2one	Andropogoneae
Sb03g043810	Sb03g043810.2	Sb03g043810.1	GRMZM2G107491	GRMZM2G107491_P01	8	161770572	161775615	96	1	ortholog_one2many	Andropogoneae
Sb07g006040	Sb07g006040.1	Sb07g006040.1	GRMZM2G155729	GRMZM2G155729_P01	10	63796931	63801064	98	1	ortholog_one2one	Andropogoneae
Sb08g002250	Sb08g002250.1	Sb08g002250.1	GRMZM5G899349	GRMZM5G899349_P02	3	232159860	232163704	95	1	ortholog_one2many	Andropogoneae
Sb08g002250	Sb08g002250.1	Sb08g002250.1	GRMZM2G068465	GRMZM2G068465_P02	10	3065600	3069726	96	1	ortholog_one2many	Andropogoneae
Sb04g031340	Sb04g031340.1	Sb04g031340.2	GRMZM2G126580	GRMZM2G126580_P01	5	198095632	198096564	96	1	ortholog_one2many	Andropogoneae
Sb04g031340	Sb04g031340.2	Sb04g031340.2	GRMZM2G126580	GRMZM2G126580_P01	5	198095632	198096564	96	1	ortholog_one2many	Andropogoneae
Sb02g027630	Sb02g027630.2	Sb02g027630.1	GRMZM2G464985	GRMZM2G464985_P01	7	130911433	130915354	96	1	ortholog_one2many	Andropogoneae
Sb02g027630	Sb02g027630.2	Sb02g027630.1	GRMZM2G026065	GRMZM2G026065_P01	2	189521916	189525723	97	1	ortholog_one2many	Andropogoneae
Sb10g008870	Sb10g008870.1	Sb10g008870.1	GRMZM2G157462	GRMZM2G157462_P01	6	115470624	115479568	97	1	ortholog_one2many	Andropogoneae
Sb08g004510	Sb08g004510.1	Sb08g004510.1	GRMZM2G347226	GRMZM2G347226_P01	10	10201845	10206275	97	1	ortholog_one2many	Andropogoneae
Sb08g004510	Sb08g004510.1	Sb08g004510.1	GRMZM2G463464	GRMZM2G463464_P02	3	140880470	140885912	97	1	ortholog_one2many	Andropogoneae
Sb07g026060	Sb07g026060.1	Sb07g026060.1	GRMZM5G886044	GRMZM5G886044_P01	1	194789367	194798364	95	1	ortholog_one2one	Andropogoneae
Sb09g027790	Sb09g027790.1	Sb09g027790.1	GRMZM2G041275	GRMZM2G041275_P01	3	207695833	207700328	96	1	ortholog_many2many	Andropogoneae
Sb09g027790	Sb09g027790.1	Sb09g027790.1	GRMZM2G113408	GRMZM2G113408_P01	6	163133778	163137313	98	1	ortholog_many2many	Andropogoneae
Sb06g033030	Sb06g033030.1	Sb06g033030.1	GRMZM2G084958	GRMZM2G084958_P01	2	1463875	1465462	96	1	ortholog_one2one	Andropogoneae
Sb09g003070	Sb09g003070.1	Sb09g003070.1	GRMZM2G121510	GRMZM2G121510_P01	8	128823578	128826612	98	1	ortholog_one2one	Andropogoneae
Sb06g022560	Sb06g022560.1	Sb06g022560.1	GRMZM2G032694	GRMZM2G032694_P01	2	29564494	29569213	95	1	ortholog_one2many	Andropogoneae
Sb10g001950	Sb10g001950.1	Sb10g001950.1	GRMZM2G122061	GRMZM2G122061_P01	9	24162915	24169628	96	1	ortholog_one2one	Andropogoneae
Sb04g021170	Sb04g021170.1	Sb04g021170.1	AC214350.3_FG007	AC214350.3_FGP007	5	166435179	166438143	95	1	ortholog_one2one	Andropogoneae
Sb05g007070	Sb05g007070.1	Sb05g007070.1	GRMZM2G149428	GRMZM2G149428_P01	2	220058172	220060652	98	1	ortholog_one2one	Andropogoneae
Sb01g048470	Sb01g048470.1	Sb01g048470.1	GRMZM5G845611	GRMZM5G845611_P01	1	6404117	6406779	96	1	ortholog_one2one	Andropogoneae
Sb01g048470	Sb01g048470.2	Sb01g048470.1	GRMZM5G845611	GRMZM5G845611_P01	1	6404117	6406779	96	1	ortholog_one2one	Andropogoneae
Sb06g030160	Sb06g030160.1	Sb06g030160.1	GRMZM2G177412	GRMZM2G177412_P03	10	144041132	144046169	96	1	ortholog_one2one	Andropogoneae
Sb01g003250	Sb01g003250.1	Sb01g003250.1	GRMZM2G002825	GRMZM2G002825_P01	5	2362606	2365060	96	1	ortholog_one2many	Andropogoneae
Sb01g003250	Sb01g003250.1	Sb01g003250.1	GRMZM2G060702	GRMZM2G060702_P02	1	293239343	293243048	96	1	ortholog_one2many	Andropogoneae
Sb01g007580	Sb01g007580.3	Sb01g007580.1	GRMZM5G862540	GRMZM5G862540_P01	5	6694299	6697188	99	1	ortholog_one2many	Andropogoneae	OS12G0443500	OS12T0443500-01	12	14887908	14890425	95	1	ortholog_one2many	Poaceae
Sb01g007580	Sb01g007580.4	Sb01g007580.1	GRMZM5G862540	GRMZM5G862540_P01	5	6694299	6697188	99	1	ortholog_one2many	Andropogoneae	OS12G0443600	OS12T0443600-01	12	14893170	14896224	96	1	ortholog_one2many	Poaceae
Sb01g007580	Sb01g007580.5	Sb01g007580.1	GRMZM5G862540	GRMZM5G862540_P01	5	6694299	6697188	99	1	ortholog_one2many	Andropogoneae	OS03G0757900	OS03T0757900-01	3	31315908	31318366	95	1	ortholog_one2many	Poaceae
Sb01g007580	Sb01g007580.4	Sb01g007580.1										OS12G0443500	OS12T0443500-01	12	14887908	14890425	95	1	ortholog_one2many	Poaceae
Sb01g007580	Sb01g007580.4	Sb01g007580.1										OS12G0443600	OS12T0443600-01	12	14893170	14896224	96	1	ortholog_one2many	Poaceae
Sb01g007580	Sb01g007580.4	Sb01g007580.1										OS03G0757900	OS03T0757900-01	3	31315908	31318366	95	1	ortholog_one2many	Poaceae
Sb01g007580	Sb01g007580.5	Sb01g007580.1										OS12G0443500	OS12T0443500-01	12	14887908	14890425	95	1	ortholog_one2many	Poaceae
Sb01g007580	Sb01g007580.5	Sb01g007580.1										OS12G0443600	OS12T0443600-01	12	14893170	14896224	96	1	ortholog_one2many	Poaceae
Sb01g007580	Sb01g007580.5	Sb01g007580.1										OS03G0757900	OS03T0757900-01	3	31315908	31318366	95	1	ortholog_one2many	Poaceae
Sb05g014470	Sb05g014470.1	Sb05g014470.1	GRMZM2G015295	GRMZM2G015295_P02	4	21158461	21161610	99	1	ortholog_one2one	Andropogoneae
Sb04g026650	Sb04g026650.1	Sb04g026650.1	GRMZM2G154628	GRMZM2G154628_P01	5	195239679	195242694	98	1	ortholog_one2many	Andropogoneae
Sb04g026650	Sb04g026650.1	Sb04g026650.1	GRMZM2G081192	GRMZM2G081192_P01	4	143891075	143894123	97	1	ortholog_one2many	Andropogoneae
Sb05g020390	Sb05g020390.1	Sb05g020390.1	GRMZM5G844628	GRMZM5G844628_P01	5	91653	93101	98	1	ortholog_one2one	Andropogoneae
Sb01g002420	Sb01g002420.1	Sb01g002420.1	GRMZM2G156516	GRMZM2G156516_P02	1	295613903	295617230	98	1	ortholog_one2one	Andropogoneae
Sb07g000370	Sb07g000370.1	Sb07g000370.1	GRMZM2G358540	GRMZM2G358540_P01	6	655718	657038	97	1	ortholog_one2one	Andropogoneae
Sb07g021260	Sb07g021260.1	Sb07g021260.1	GRMZM2G153184	GRMZM2G153184_P01	1	213699824	213701540	96	1	ortholog_one2many	Andropogoneae
Sb07g021260	Sb07g021260.1	Sb07g021260.1	GRMZM2G160268	GRMZM2G160268_P02	4	83199508	83200951	95	1	ortholog_one2many	Andropogoneae
Sb05g012740	Sb05g012740.1	Sb05g012740.1	GRMZM2G101446	GRMZM2G101446_P01	4	20566051	20572790	99	1	ortholog_one2one	Andropogoneae
Sb10g023340	Sb10g023340.1	Sb10g023340.2	GRMZM2G153541	GRMZM2G153541_P06	9	88067950	88071249	99	1	ortholog_many2many	Andropogoneae	OS03G0177500	OS03T0177500-01	3	4099985	4102960	99	1	ortholog_many2many	Poaceae
Sb10g023340	Sb10g023340.1	Sb10g023340.2	GRMZM2G343543	GRMZM2G343543_P05	6	102923481	102926877	100	1	ortholog_many2many	Andropogoneae	OS03G0177900	OS03T0177900-01	3	4110375	4113701	99	1	ortholog_many2many	Poaceae
Sb10g023340	Sb10g023340.2	Sb10g023340.2	GRMZM2G153541	GRMZM2G153541_P06	9	88067950	88071249	99	1	ortholog_many2many	Andropogoneae	OS03G0177400	OS03T0177400-01	3	4094567	4097436	99	1	ortholog_many2many	Poaceae
Sb10g023340	Sb10g023340.2	Sb10g023340.2	GRMZM2G343543	GRMZM2G343543_P05	6	102923481	102926877	100	1	ortholog_many2many	Andropogoneae	OS03G0178000	OS03T0178000-01	3	4116932	4119755	99	1	ortholog_many2many	Poaceae
Sb10g023340	Sb10g023340.3	Sb10g023340.2	GRMZM2G153541	GRMZM2G153541_P06	9	88067950	88071249	99	1	ortholog_many2many	Andropogoneae	OS03G0177500	OS03T0177500-01	3	4099985	4102960	99	1	ortholog_many2many	Poaceae
Sb10g023340	Sb10g023340.3	Sb10g023340.2	GRMZM2G343543	GRMZM2G343543_P05	6	102923481	102926877	100	1	ortholog_many2many	Andropogoneae	OS03G0177900	OS03T0177900-01	3	4110375	4113701	99	1	ortholog_many2many	Poaceae
Sb10g023340	Sb10g023340.2	Sb10g023340.2										OS03G0177400	OS03T0177400-01	3	4094567	4097436	99	1	ortholog_many2many	Poaceae
Sb10g023340	Sb10g023340.2	Sb10g023340.2										OS03G0178000	OS03T0178000-01	3	4116932	4119755	99	1	ortholog_many2many	Poaceae
Sb10g023340	Sb10g023340.3	Sb10g023340.2										OS03G0177500	OS03T0177500-01	3	4099985	4102960	99	1	ortholog_many2many	Poaceae
Sb10g023340	Sb10g023340.3	Sb10g023340.2										OS03G0177900	OS03T0177900-01	3	4110375	4113701	99	1	ortholog_many2many	Poaceae
Sb10g023340	Sb10g023340.3	Sb10g023340.2										OS03G0177400	OS03T0177400-01	3	4094567	4097436	99	1	ortholog_many2many	Poaceae
Sb10g023340	Sb10g023340.3	Sb10g023340.2										OS03G0178000	OS03T0178000-01	3	4116932	4119755	99	1	ortholog_many2many	Poaceae
Sb03g043140	Sb03g043140.1	Sb03g043140.1	GRMZM2G066024	GRMZM2G066024_P01	8	162856704	162859417	98	1	ortholog_one2many	Andropogoneae
Sb03g043140	Sb03g043140.1	Sb03g043140.1	GRMZM2G057823	GRMZM2G057823_P01	3	165765568	165768179	98	1	ortholog_one2many	Andropogoneae
Sb04g032430	Sb04g032430.1	Sb04g032430.1	AC209208.3_FG002	AC209208.3_FGP002	5	193359341	193362190	99	1	ortholog_one2many	Andropogoneae	OS02G0666200	OS02T0666200-01	2	27044341	27047381	97	1	ortholog_one2many	Poaceae
Sb04g032430	Sb04g032430.1	Sb04g032430.1	GRMZM2G392975	GRMZM2G392975_P01	4	153654423	153658268	99	1	ortholog_one2many	Andropogoneae
Sb10g030240	Sb10g030240.1	Sb10g030240.1	GRMZM2G141931	GRMZM2G141931_P01	6	83941625	83947219	97	1	ortholog_one2many	Andropogoneae
Sb05g009350	Sb05g009350.1	Sb05g009350.1	GRMZM2G098346	GRMZM2G098346_P01	4	13409584	13412986	97	1	ortholog_one2one	Andropogoneae
Sb09g027790	Sb09g027790.1	Sb09g027790.1	GRMZM2G041275	GRMZM2G041275_P01	3	207695833	207700328	96	1	ortholog_many2many	Andropogoneae
Sb09g027790	Sb09g027790.1	Sb09g027790.1	GRMZM2G113408	GRMZM2G113408_P01	6	163133778	163137313	98	1	ortholog_many2many	Andropogoneae
Sb09g024210	Sb09g024210.1	Sb09g024210.1	GRMZM2G140817	GRMZM2G140817_P01	6	155846433	155850897	97	1	ortholog_one2one	Andropogoneae
Sb01g012960	Sb01g012960.2	Sb01g012960.1	GRMZM2G165747	GRMZM2G165747_P01	1	259272477	259277810	99	1	ortholog_one2many	Andropogoneae
Sb02g041180	Sb02g041180.1	Sb02g041180.1	GRMZM2G024484	GRMZM2G024484_P01	7	170285189	170288776	98	1	ortholog_one2many	Andropogoneae
Sb02g041180	Sb02g041180.1	Sb02g041180.1	GRMZM2G040209	GRMZM2G040209_P01	2	214723508	214726970	97	1	ortholog_one2many	Andropogoneae
Sb06g015020	Sb06g015020.1	Sb06g015020.1	GRMZM2G134668	GRMZM2G134668_P02	2	62121211	62125114	97	1	ortholog_one2many	Andropogoneae
Sb06g015020	Sb06g015020.1	Sb06g015020.1	GRMZM2G022180	GRMZM2G022180_P02	10	112603406	112606897	97	1	ortholog_one2many	Andropogoneae
Sb06g015020	Sb06g015020.4	Sb06g015020.1	GRMZM2G134668	GRMZM2G134668_P02	2	62121211	62125114	97	1	ortholog_one2many	Andropogoneae
Sb06g015020	Sb06g015020.4	Sb06g015020.1	GRMZM2G022180	GRMZM2G022180_P02	10	112603406	112606897	97	1	ortholog_one2many	Andropogoneae
Sb09g027370	Sb09g027370.1	Sb09g027370.1	GRMZM2G114513	GRMZM2G114513_P01	6	162531782	162538263	96	1	ortholog_one2many	Andropogoneae
Sb01g039350	Sb01g039350.1	Sb01g039350.1	GRMZM2G165357	GRMZM2G165357_P02	9	139662178	139666536	98	1	ortholog_one2many	Andropogoneae	OS03G0278000	OS03T0278000-01	3	9436483	9440576	96	1	ortholog_one2one	Poaceae
Sb01g039350	Sb01g039350.1	Sb01g039350.1	GRMZM2G044027	GRMZM2G044027_P02	1	41473411	41478103	98	1	ortholog_one2many	Andropogoneae
Sb05g004130	Sb05g004130.2	Sb05g004130.1	GRMZM2G135727	GRMZM2G135727_P01	2	52799458	52802669	97	1	ortholog_one2many	Andropogoneae
Sb05g004130	Sb05g004130.2	Sb05g004130.1	GRMZM5G801409	GRMZM5G801409_P04	1	40808293	40811525	97	1	ortholog_one2many	Andropogoneae
Sb05g004130	Sb05g004130.2	Sb05g004130.1	GRMZM2G132968	GRMZM2G132968_P02	2	139497377	139500385	97	1	ortholog_one2many	Andropogoneae
Sb05g004130	Sb05g004130.2	Sb05g004130.1	GRMZM2G324314	GRMZM2G324314_P01	2	138942651	138945687	97	1	ortholog_one2many	Andropogoneae
Sb04g005950	Sb04g005950.1	Sb04g005950.1	GRMZM5G844562	GRMZM5G844562_P01	5	99030278	99034633	97	1	ortholog_one2one	Andropogoneae
Sb06g032880	Sb06g032880.1	Sb06g032880.1	GRMZM2G149958	GRMZM2G149958_P01	2	1678831	1682752	96	1	ortholog_one2one	Andropogoneae
Sb10g022570	Sb10g022570.1	Sb10g022570.1	GRMZM2G059580	GRMZM2G059580_P02	9	80721754	80725509	97	1	ortholog_one2many	Andropogoneae
Sb10g022570	Sb10g022570.1	Sb10g022570.1	GRMZM2G122871	GRMZM2G122871_P01	6	104230611	104235309	96	1	ortholog_one2many	Andropogoneae
Sb09g016840	Sb09g016840.1	Sb09g016840.1	GRMZM2G162672	GRMZM2G162672_P02	6	140479362	140500562	96	1	ortholog_one2one	Andropogoneae
Sb09g021660	Sb09g021660.1	Sb09g021660.1	GRMZM2G126010	GRMZM2G126010_P02	8	99906105	99909909	99	1	ortholog_one2one	Andropogoneae	OS05G0438800	OS05T0438800-01	5	21500616	21504228	98	1	ortholog_one2one	Poaceae
Sb09g030730	Sb09g030730.1	Sb09g030730.2	GRMZM5G892645	GRMZM5G892645_P04	8	78161673	78166588	100	1	ortholog_one2one	Andropogoneae
Sb10g027240	Sb10g027240.1	Sb10g027240.1	GRMZM2G014508	GRMZM2G014508_P03	5	41951674	41974462	95	1	ortholog_one2many	Andropogoneae
Sb07g002560	Sb07g002560.1	Sb07g002560.1	GRMZM2G179976	GRMZM2G179976_P01	4	36155816	36158310	98	1	ortholog_one2many	Andropogoneae
Sb07g002560	Sb07g002560.1	Sb07g002560.1	GRMZM2G066460	GRMZM2G066460_P01	6	9206517	9209074	98	1	ortholog_one2many	Andropogoneae
Sb10g020030	Sb10g020030.1	Sb10g020030.1	GRMZM2G156517	GRMZM2G156517_P01	6	110559559	110562813	97	1	ortholog_one2one	Andropogoneae
Sb01g002150	Sb01g002150.2	Sb01g002150.1	GRMZM5G874478	GRMZM5G874478_P01	1	296282014	296284211	98	1	ortholog_one2one	Andropogoneae
Sb03g029840	Sb03g029840.1	Sb03g029840.1	GRMZM2G432128	GRMZM2G432128_P01	8	147224301	147229189	99	1	ortholog_one2many	Andropogoneae	OS01G0654500	OS01T0654500-01	1	26533072	26537108	97	1	ortholog_one2one	Poaceae
Sb03g029840	Sb03g029840.1	Sb03g029840.1	GRMZM2G033515	GRMZM2G033515_P01	3	213379698	213384959	99	1	ortholog_one2many	Andropogoneae
Sb03g044500	Sb03g044500.1	Sb03g044500.1	GRMZM2G134256	GRMZM2G134256_P01	8	159933300	159936282	97	1	ortholog_one2one	Andropogoneae
Sb03g044500	Sb03g044500.3	Sb03g044500.1	GRMZM2G134256	GRMZM2G134256_P01	8	159933300	159936282	97	1	ortholog_one2one	Andropogoneae
Sb06g015150	Sb06g015150.1	Sb06g015150.1	GRMZM2G016749	GRMZM2G016749_P01	2	61260068	61264528	96	1	ortholog_one2many	Andropogoneae
Sb10g001120	Sb10g001120.1	Sb10g001120.1	GRMZM2G083716	GRMZM2G083716_P01	9	25935741	25940848	99	1	ortholog_one2many	Andropogoneae
Sb07g026620	Sb07g026620.1	Sb07g026620.1	AC197246.3_FG003	AC197246.3_FGP003	1	192021034	192023663	99	1	ortholog_one2one	Andropogoneae
Sb08g022100	Sb08g022100.2	Sb08g022100.1	GRMZM2G042313	GRMZM2G042313_P01	1	176120584	176125695	96	1	ortholog_one2one	Andropogoneae
Sb04g030310	Sb04g030310.1	Sb04g030310.1	GRMZM2G170602	GRMZM2G170602_P01	5	201721149	201724044	95	1	ortholog_one2one	Andropogoneae
Sb10g006220	Sb10g006220.1	Sb10g006220.1	GRMZM2G116919	GRMZM2G116919_P01	6	107533906	107539474	98	1	ortholog_one2many	Andropogoneae
Sb10g006220	Sb10g006220.1	Sb10g006220.1	GRMZM2G177276	GRMZM2G177276_P01	9	11707996	11712257	98	1	ortholog_one2many	Andropogoneae
Sb08g003410	Sb08g003410.1	Sb08g003410.1	GRMZM2G113093	GRMZM2G113093_P01	10	5741708	5749233	96	1	ortholog_one2one	Andropogoneae
Sb03g040810	Sb03g040810.1	Sb03g040810.1	GRMZM2G164141	GRMZM2G164141_P01	3	176302414	176305973	97	1	ortholog_one2one	Andropogoneae
Sb08g004390	Sb08g004390.1	Sb08g004390.1	GRMZM2G101020	GRMZM2G101020_P01	3	141387560	141390705	99	1	ortholog_one2many	Andropogoneae
Sb04g029560	Sb04g029560.1	Sb04g029560.1	GRMZM2G126865	GRMZM2G126865_P01	4	163230307	163233481	97	1	ortholog_one2many	Andropogoneae
Sb04g029560	Sb04g029560.2	Sb04g029560.1	GRMZM2G126865	GRMZM2G126865_P01	4	163230307	163233481	97	1	ortholog_one2many	Andropogoneae
Sb04g026510	Sb04g026510.1	Sb04g026510.1	GRMZM2G074604	GRMZM2G074604_P01	5	186727239	186730980	97	1	ortholog_one2many	Andropogoneae
Sb09g030690	Sb09g030690.1	Sb09g030690.1	GRMZM2G053261	GRMZM2G053261_P01	8	77927134	77932299	97	1	ortholog_one2one	Andropogoneae
Sb08g020960	Sb08g020960.1	Sb08g020960.2	GRMZM2G049088	GRMZM2G049088_P01	1	172826056	172834151	96	1	ortholog_one2one	Andropogoneae
Sb04g008540	Sb04g008540.1	Sb04g008540.1	GRMZM2G014444	GRMZM2G014444_P02	5	146925577	146927563	97	1	ortholog_many2many	Andropogoneae	OS02G0235600	OS02T0235600-01	2	7676838	7687402	98	1	ortholog_one2many	Poaceae
Sb04g008540	Sb04g008540.1	Sb04g008540.1	GRMZM2G018770	GRMZM2G018770_P01	4	229180838	229184206	97	1	ortholog_many2many	Andropogoneae
Sb04g031020	Sb04g031020.3	Sb04g031020.3	GRMZM2G027741	GRMZM2G027741_P04	5	199427281	199430954	95	1	ortholog_one2many	Andropogoneae
Sb04g031020	Sb04g031020.4	Sb04g031020.3	GRMZM2G027741	GRMZM2G027741_P04	5	199427281	199430954	95	1	ortholog_one2many	Andropogoneae
Sb04g033360	Sb04g033360.1	Sb04g033360.1	GRMZM2G163193	GRMZM2G163193_P02	4	150598069	150604501	95	1	ortholog_one2many	Andropogoneae
Sb07g023850	Sb07g023850.1	Sb07g023850.1	GRMZM2G389233	GRMZM2G389233_P03	1	202789101	202801071	97	1	ortholog_one2one	Andropogoneae
Sb09g019750	Sb09g019750.1	Sb09g019750.1	GRMZM2G479608	GRMZM2G479608_P02	6	145511299	145516033	98	1	ortholog_one2one	Andropogoneae
Sb02g002570	Sb02g002570.1	Sb02g002570.1	GRMZM2G064799	GRMZM2G064799_P01	7	4239369	4244199	100	1	ortholog_one2many	Andropogoneae
Sb06g000440	Sb06g000440.1	Sb06g000440.1	GRMZM2G164538	GRMZM2G164538_P01	10	95359129	95364860	98	1	ortholog_one2many	Andropogoneae
Sb06g016090	Sb06g016090.1	Sb06g016090.1	GRMZM2G001653	GRMZM2G001653_P01	2	56736412	56737906	96	1	ortholog_one2one	Andropogoneae
Sb06g020620	Sb06g020620.1	Sb06g020620.1	GRMZM2G093557	GRMZM2G093557_P01	2	37220319	37223559	98	1	ortholog_one2one	Andropogoneae	OS04G0485000	OS04T0485000-01	4	24240921	24243702	95	1	ortholog_one2one	Poaceae
Sb09g003280	Sb09g003280.1	Sb09g003280.1	GRMZM2G089484	GRMZM2G089484_P01	10	88695003	88700854	97	1	ortholog_one2one	Andropogoneae
Sb06g026820	Sb06g026820.1	Sb06g026820.1	GRMZM2G032260	GRMZM2G032260_P02	2	13877191	13883313	99	1	ortholog_one2one	Andropogoneae
Sb07g002900	Sb07g002900.1	Sb07g002900.1	GRMZM2G093744	GRMZM2G093744_P01	10	83606148	83609440	98	1	ortholog_one2many	Andropogoneae
Sb10g004900	Sb10g004900.1	Sb10g004900.1	GRMZM2G029370	GRMZM2G029370_P01	9	15375115	15386731	95	1	ortholog_one2many	Andropogoneae
Sb10g004900	Sb10g004900.1	Sb10g004900.1	GRMZM2G161102	GRMZM2G161102_P02	6	122727555	122735514	97	1	ortholog_one2many	Andropogoneae
Sb04g009820	Sb04g009820.1	Sb04g009820.1	GRMZM2G109315	GRMZM2G109315_P02	5	138192905	138200752	96	1	ortholog_one2many	Andropogoneae	OS02G0265400	OS02T0265400-01	2	9458447	9463762	98	1	ortholog_one2one	Poaceae
Sb04g009820	Sb04g009820.1	Sb04g009820.1	GRMZM2G068489	GRMZM2G068489_P01	4	224201738	224209817	99	1	ortholog_one2many	Andropogoneae
Sb01g005860	Sb01g005860.1	Sb01g005860.1	GRMZM2G028218	GRMZM2G028218_P01	5	4684604	4688560	97	1	ortholog_one2many	Andropogoneae
Sb01g005860	Sb01g005860.1	Sb01g005860.1	GRMZM2G134917	GRMZM2G134917_P01	1	285992073	285995271	98	1	ortholog_one2many	Andropogoneae
Sb01g005860	Sb01g005860.2	Sb01g005860.1	GRMZM2G028218	GRMZM2G028218_P01	5	4684604	4688560	97	1	ortholog_one2many	Andropogoneae
Sb01g005860	Sb01g005860.2	Sb01g005860.1	GRMZM2G134917	GRMZM2G134917_P01	1	285992073	285995271	98	1	ortholog_one2many	Andropogoneae
Sb03g007080	Sb03g007080.1	Sb03g007080.1	GRMZM2G098011	GRMZM2G098011_P02	3	21853997	21859487	95	1	ortholog_one2many	Andropogoneae
Sb03g007080	Sb03g007080.2	Sb03g007080.1	GRMZM2G098011	GRMZM2G098011_P02	3	21853997	21859487	95	1	ortholog_one2many	Andropogoneae
Sb03g007080	Sb03g007080.3	Sb03g007080.1	GRMZM2G098011	GRMZM2G098011_P02	3	21853997	21859487	95	1	ortholog_one2many	Andropogoneae
Sb03g007080	Sb03g007080.4	Sb03g007080.1	GRMZM2G098011	GRMZM2G098011_P02	3	21853997	21859487	95	1	ortholog_one2many	Andropogoneae
Sb10g022710	Sb10g022710.1	Sb10g022710.1	GRMZM2G119546	GRMZM2G119546_P02	9	82647825	82661556	99	1	ortholog_one2one	Andropogoneae	OS06G0574500	OS06T0574500-01	6	22307181	22313271	97	1	ortholog_one2one	Poaceae
Sb10g025250	Sb10g025250.2	Sb10g025250.1	AC211394.4_FG004	AC211394.4_FGP004	9	95254430	95260811	97	1	ortholog_one2one	Andropogoneae
Sb03g025200	Sb03g025200.1	Sb03g025200.1	GRMZM2G088218	GRMZM2G088218_P03	8	136236294	136254945	99	1	ortholog_one2one	Andropogoneae	OS01G0550000	OS01T0550000-01	1	20571063	20576206	95	1	ortholog_one2many	Poaceae
Sb03g025200	Sb03g025200.2	Sb03g025200.1	GRMZM2G088218	GRMZM2G088218_P03	8	136236294	136254945	99	1	ortholog_one2one	Andropogoneae	OS01G0550000	OS01T0550000-01	1	20571063	20576206	95	1	ortholog_one2many	Poaceae
Sb01g043050	Sb01g043050.1	Sb01g043050.1	GRMZM2G090904	GRMZM2G090904_P01	4	99330470	99338379	98	1	ortholog_one2many	Andropogoneae	OS02G0325100	OS02T0325100-01	2	13059150	13063759	96	1	ortholog_one2one	Poaceae
Sb10g006650	Sb10g006650.1	Sb10g006650.1	GRMZM2G122793	GRMZM2G122793_P01	9	9969973	9974729	97	1	ortholog_one2one	Andropogoneae
Sb05g002900	Sb05g002900.1	Sb05g002900.1	GRMZM2G119175	GRMZM2G119175_P01	4	188059569	188065517	98	1	ortholog_one2one	Andropogoneae
Sb09g000910	Sb09g000910.1	Sb09g000910.1	GRMZM5G846339	GRMZM5G846339_P02	6	39839702	39843780	96	1	ortholog_one2one	Andropogoneae
Sb04g034830	Sb04g034830.1	Sb04g034830.1	GRMZM2G449909	GRMZM2G449909_P01	4	176899980	176926797	96	1	ortholog_one2one	Andropogoneae
Sb06g012520	Sb06g012520.1	Sb06g012520.1	GRMZM2G026793	GRMZM2G026793_P01	2	74671225	74675172	98	1	ortholog_one2many	Andropogoneae
Sb06g012520	Sb06g012520.1	Sb06g012520.1	AC215690.3_FG002	AC215690.3_FGP002	10	106806918	106810315	98	1	ortholog_one2many	Andropogoneae
Sb06g027330	Sb06g027330.1	Sb06g027330.1	GRMZM2G149649	GRMZM2G149649_P01	2	12685233	12687708	98	1	ortholog_one2many	Andropogoneae	OS04G0598200	OS04T0598200-00	4	30180330	30181981	95	1	ortholog_one2many	Poaceae
Sb10g024330	Sb10g024330.1	Sb10g024330.1	GRMZM2G110402	GRMZM2G110402_P03	6	98477144	98480310	95	1	ortholog_one2many	Andropogoneae
Sb10g024330	Sb10g024330.2	Sb10g024330.1	GRMZM2G110402	GRMZM2G110402_P03	6	98477144	98480310	95	1	ortholog_one2many	Andropogoneae
Sb10g024330	Sb10g024330.3	Sb10g024330.1	GRMZM2G110402	GRMZM2G110402_P03	6	98477144	98480310	95	1	ortholog_one2many	Andropogoneae
Sb09g005280	Sb09g005280.1	Sb09g005280.1	GRMZM2G027723	GRMZM2G027723_P01	6	128743576	128750030	98	1	ortholog_one2one	Andropogoneae	OS05G0176100	OS05T0176100-05	5	4565244	4571358	96	1	ortholog_one2one	Poaceae
Sb05g023950	Sb05g023950.1	Sb05g023950.1	GRMZM2G144635	GRMZM2G144635_P01	2	229545471	229548704	96	1	ortholog_one2many	Andropogoneae
Sb04g037800	Sb04g037800.1	Sb04g037800.1	GRMZM2G081843	GRMZM2G081843_P01	4	170004633	170006133	96	1	ortholog_one2one	Andropogoneae
Sb03g009100	Sb03g009100.1	Sb03g009100.1	GRMZM2G099960	GRMZM2G099960_P01	3	32534481	32535195	96	1	ortholog_one2one	Andropogoneae
Sb04g025090	Sb04g025090.1	Sb04g025090.1	GRMZM2G029583	GRMZM2G029583_P02	5	181433676	181437224	98	1	ortholog_one2one	Andropogoneae
Sb02g010110	Sb02g010110.2	Sb02g010110.1	GRMZM2G025231	GRMZM2G025231_P02	7	37037007	37042784	95	1	ortholog_one2many	Andropogoneae
Sb02g010110	Sb02g010110.2	Sb02g010110.1	GRMZM2G028353	GRMZM2G028353_P01	2	170393027	170398878	95	1	ortholog_one2many	Andropogoneae
Sb09g029240	Sb09g029240.1	Sb09g029240.1	GRMZM2G154595	GRMZM2G154595_P01	6	165831537	165836297	97	1	ortholog_one2one	Andropogoneae
Sb10g028940	Sb10g028940.1	Sb10g028940.1	GRMZM2G027995	GRMZM2G027995_P01	6	87282559	87286379	99	1	ortholog_one2many	Andropogoneae	OS06G0701100	OS06T0701100-02	6	29503817	29507313	98	1	ortholog_one2one	Poaceae
Sb10g028940	Sb10g028940.1	Sb10g028940.1	GRMZM2G116034	GRMZM2G116034_P02	5	56805146	56809251	99	1	ortholog_one2many	Andropogoneae
Sb01g039400	Sb01g039400.2	Sb01g039400.1	GRMZM2G048482	GRMZM2G048482_P03	1	41280241	41283344	96	1	ortholog_one2many	Andropogoneae
Sb08g000540	Sb08g000540.1	Sb08g000540.1	GRMZM2G057441	GRMZM2G057441_P01	10	1152579	1158548	97	1	ortholog_one2many	Andropogoneae
Sb08g000540	Sb08g000540.1	Sb08g000540.1	GRMZM2G111818	GRMZM2G111818_P01	4	183621685	183628112	97	1	ortholog_one2many	Andropogoneae
Sb03g043120	Sb03g043120.1	Sb03g043120.1	GRMZM2G058450	GRMZM2G058450_P01	3	165771380	165774720	96	1	ortholog_one2one	Andropogoneae
Sb03g043120	Sb03g043120.2	Sb03g043120.1	GRMZM2G058450	GRMZM2G058450_P01	3	165771380	165774720	96	1	ortholog_one2one	Andropogoneae
Sb04g002280	Sb04g002280.1	Sb04g002280.1	GRMZM2G038791	GRMZM2G038791_P01	5	74072447	74080094	95	1	ortholog_one2one	Andropogoneae
Sb06g014590	Sb06g014590.1	Sb06g014590.1	GRMZM2G123922	GRMZM2G123922_P01	10	111258316	111265830	99	1	ortholog_one2one	Andropogoneae
Sb07g014940	Sb07g014940.1	Sb07g014940.1	GRMZM5G800112	GRMZM5G800112_P02	1	220650222	220653755	98	1	ortholog_one2many	Andropogoneae	OS08G0366100	OS08T0366100-01	8	16982279	16985259	98	1	ortholog_one2one	Poaceae
Sb07g014940	Sb07g014940.1	Sb07g014940.1	GRMZM2G101480	GRMZM2G101480_P01	4	24639257	24642130	97	1	ortholog_one2many	Andropogoneae
Sb07g025970	Sb07g025970.1	Sb07g025970.1	GRMZM2G043198	GRMZM2G043198_P01	1	195433120	195449499	99	1	ortholog_one2one	Andropogoneae	OS08G0536000	OS08T0536000-01	8	26777982	26783294	95	1	ortholog_one2one	Poaceae
Sb07g025970	Sb07g025970.3	Sb07g025970.1	GRMZM2G043198	GRMZM2G043198_P01	1	195433120	195449499	99	1	ortholog_one2one	Andropogoneae	OS08G0536000	OS08T0536000-01	8	26777982	26783294	95	1	ortholog_one2one	Poaceae
Sb10g008350	Sb10g008350.1	Sb10g008350.1	GRMZM2G175272	GRMZM2G175272_P01	6	113973461	113982723	97	1	ortholog_one2one	Andropogoneae
Sb03g045590	Sb03g045590.1	Sb03g045590.1	GRMZM2G030902	GRMZM2G030902_P02	3	151333041	151338416	98	1	ortholog_one2many	Andropogoneae
Sb03g045590	Sb03g045590.1	Sb03g045590.1	GRMZM2G060977	GRMZM2G060977_P05	8	158622298	158629215	98	1	ortholog_one2many	Andropogoneae
Sb03g045590	Sb03g045590.2	Sb03g045590.1	GRMZM2G030902	GRMZM2G030902_P02	3	151333041	151338416	98	1	ortholog_one2many	Andropogoneae
Sb03g045590	Sb03g045590.2	Sb03g045590.1	GRMZM2G060977	GRMZM2G060977_P05	8	158622298	158629215	98	1	ortholog_one2many	Andropogoneae
Sb03g045590	Sb03g045590.3	Sb03g045590.1	GRMZM2G030902	GRMZM2G030902_P02	3	151333041	151338416	98	1	ortholog_one2many	Andropogoneae
Sb03g045590	Sb03g045590.3	Sb03g045590.1	GRMZM2G060977	GRMZM2G060977_P05	8	158622298	158629215	98	1	ortholog_one2many	Andropogoneae
Sb01g038460	Sb01g038460.1	Sb01g038460.1	GRMZM2G053669	GRMZM2G053669_P01	1	45118780	45122813	95	1	ortholog_one2many	Andropogoneae
Sb04g021280	Sb04g021280.1	Sb04g021280.1	AC207890.3_FG002	AC207890.3_FGP002	4	94458791	94464287	97	1	ortholog_one2many	Andropogoneae
Sb04g027090	Sb04g027090.1	Sb04g027090.1	GRMZM2G149272	GRMZM2G149272_P03	4	145897367	145900441	95	1	ortholog_one2one	Andropogoneae
Sb03g036220	Sb03g036220.1	Sb03g036220.1	GRMZM2G132978	GRMZM2G132978_P01	8	171801470	171804260	96	1	ortholog_one2many	Andropogoneae
Sb03g036220	Sb03g036220.1	Sb03g036220.1	GRMZM2G127453	GRMZM2G127453_P03	3	191738709	191741785	96	1	ortholog_one2many	Andropogoneae
Sb04g011560	Sb04g011560.1	Sb04g011560.1	GRMZM2G051101	GRMZM2G051101_P01	4	220528962	220532944	98	1	ortholog_one2many	Andropogoneae
Sb04g011560	Sb04g011560.1	Sb04g011560.1	GRMZM2G081075	GRMZM2G081075_P01	5	130395456	130399380	96	1	ortholog_one2many	Andropogoneae
Sb07g024900	Sb07g024900.1	Sb07g024900.1	GRMZM2G050467	GRMZM2G050467_P01	4	217048251	217050927	98	1	ortholog_one2one	Andropogoneae	OS08G0548900	OS08T0548900-01	8	27533329	27536724	97	1	ortholog_one2one	Poaceae
Sb04g008790	Sb04g008790.1	Sb04g008790.1	GRMZM2G049390	GRMZM2G049390_P03	5	144320618	144322782	99	1	ortholog_one2one	Andropogoneae
Sb03g038260	Sb03g038260.1	Sb03g038260.1	GRMZM2G140837	GRMZM2G140837_P01	8	169842542	169849818	97	1	ortholog_one2many	Andropogoneae
Sb04g021350	Sb04g021350.1	Sb04g021350.1	GRMZM2G099334	GRMZM2G099334_P01	5	167471479	167473890	98	1	ortholog_one2one	Andropogoneae
Sb09g020610	Sb09g020610.1	Sb09g020610.1	GRMZM2G016817	GRMZM2G016817_P02	6	147835864	147843229	97	1	ortholog_one2many	Andropogoneae
Sb09g020610	Sb09g020610.1	Sb09g020610.1	GRMZM2G158918	GRMZM2G158918_P01	8	102976534	102982864	98	1	ortholog_one2many	Andropogoneae
Sb02g028380	Sb02g028380.1	Sb02g028380.1	GRMZM2G006578	GRMZM2G006578_P03	7	133162136	133172180	95	1	ortholog_one2many	Andropogoneae
Sb07g021610	Sb07g021610.1	Sb07g021610.1	GRMZM2G047019	GRMZM2G047019_P01	1	211726385	211727970	95	1	ortholog_one2many	Andropogoneae
Sb09g026210	Sb09g026210.1	Sb09g026210.1	GRMZM2G004349	GRMZM2G004349_P01	6	160191033	160193440	96	1	ortholog_one2many	Andropogoneae
Sb07g002770	Sb07g002770.1	Sb07g002770.1	GRMZM2G169593	GRMZM2G169593_P03	4	35950109	35954045	95	1	ortholog_one2many	Andropogoneae
Sb07g021250	Sb07g021250.1	Sb07g021250.1	GRMZM2G178169	GRMZM2G178169_P01	4	83054063	83060358	96	1	ortholog_one2many	Andropogoneae
Sb09g028530	Sb09g028530.1	Sb09g028530.1	GRMZM2G020928	GRMZM2G020928_P03	6	164773159	164775979	98	1	ortholog_one2many	Andropogoneae
Sb09g028530	Sb09g028530.1	Sb09g028530.1	GRMZM2G031827	GRMZM2G031827_P01	8	69651989	69660585	96	1	ortholog_one2many	Andropogoneae
Sb09g028530	Sb09g028530.1	Sb09g028530.1	GRMZM2G025014	GRMZM2G025014_P04	2	233311308	233314199	96	1	ortholog_one2many	Andropogoneae
Sb02g042340	Sb02g042340.1	Sb02g042340.1	GRMZM2G005493	GRMZM2G005493_P01	2	216322527	216327171	95	1	ortholog_one2many	Andropogoneae
Sb02g042340	Sb02g042340.2	Sb02g042340.1	GRMZM2G005493	GRMZM2G005493_P01	2	216322527	216327171	95	1	ortholog_one2many	Andropogoneae
Sb06g013940	Sb06g013940.1	Sb06g013940.1	GRMZM2G151041	GRMZM2G151041_P01	10	109817358	109823752	97	1	ortholog_many2many	Andropogoneae	OS04G0390000	OS04T0390000-01	4	19175720	19182525	95	1	ortholog_one2many	Poaceae
Sb06g013940	Sb06g013940.1	Sb06g013940.1	GRMZM2G142863	GRMZM2G142863_P01	2	69920523	69927087	98	1	ortholog_many2many	Andropogoneae
Sb04g029520	Sb04g029520.1	Sb04g029520.1	GRMZM2G029029	GRMZM2G029029_P01	5	204137280	204142569	97	1	ortholog_many2many	Andropogoneae
Sb04g029520	Sb04g029520.1	Sb04g029520.1	GRMZM2G092182	GRMZM2G092182_P03	4	163125916	163130793	97	1	ortholog_many2many	Andropogoneae
Sb03g035220	Sb03g035220.1	Sb03g035220.1	GRMZM2G094712	GRMZM2G094712_P01	3	195377312	195383470	95	1	ortholog_one2one	Andropogoneae
Sb04g001700	Sb04g001700.1	Sb04g001700.1	AC233922.1_FG005	AC233922.1_FGP005	4	238598643	238601466	95	1	ortholog_one2one	Andropogoneae
Sb04g035380	Sb04g035380.2	Sb04g035380.1	GRMZM2G089466	GRMZM2G089466_P01	5	212727809	212732740	95	1	ortholog_one2one	Andropogoneae
Sb08g017020	Sb08g017020.1	Sb08g017020.1	GRMZM5G891834	GRMZM5G891834_P02	3	133202634	133205138	96	1	ortholog_one2many	Andropogoneae
Sb09g004320	Sb09g004320.1	Sb09g004320.1	GRMZM2G009845	GRMZM2G009845_P01	6	127678759	127684774	99	1	ortholog_one2many	Andropogoneae
Sb09g004320	Sb09g004320.1	Sb09g004320.1	GRMZM2G088088	GRMZM2G088088_P01	8	82956568	82961691	98	1	ortholog_one2many	Andropogoneae
Sb07g020650	Sb07g020650.1	Sb07g020650.1	GRMZM2G016189	GRMZM2G016189_P02	1	216101470	216107848	98	1	ortholog_one2many	Andropogoneae
Sb05g002790	Sb05g002790.2	Sb05g002790.1	AC217271.3_FG002	AC217271.3_FGP002	4	187885985	187888435	96	1	ortholog_one2one	Andropogoneae
Sb03g043730	Sb03g043730.1	Sb03g043730.1	GRMZM2G146697	GRMZM2G146697_P02	3	161889399	161898813	97	1	ortholog_one2many	Andropogoneae
Sb07g015900	Sb07g015900.1	Sb07g015900.2	GRMZM2G076128	GRMZM2G076128_P01	10	46959113	46972240	97	1	ortholog_one2many	Andropogoneae
Sb07g015900	Sb07g015900.1	Sb07g015900.2	GRMZM2G116675	GRMZM2G116675_P01	4	195378718	195384031	96	1	ortholog_one2many	Andropogoneae
Sb07g015900	Sb07g015900.2	Sb07g015900.2	GRMZM2G076128	GRMZM2G076128_P01	10	46959113	46972240	97	1	ortholog_one2many	Andropogoneae
Sb07g015900	Sb07g015900.2	Sb07g015900.2	GRMZM2G116675	GRMZM2G116675_P01	4	195378718	195384031	96	1	ortholog_one2many	Andropogoneae
Sb06g031590	Sb06g031590.1	Sb06g031590.1	GRMZM2G173341	GRMZM2G173341_P02	2	3809743	3812470	97	1	ortholog_one2one	Andropogoneae
Sb08g021460	Sb08g021460.1	Sb08g021460.1	GRMZM2G081158	GRMZM2G081158_P01	1	173434033	173442028	95	1	ortholog_one2many	Andropogoneae
Sb03g036660	Sb03g036660.1	Sb03g036660.1	GRMZM2G138800	GRMZM2G138800_P01	3	190379870	190383499	97	1	ortholog_one2many	Andropogoneae
Sb03g036660	Sb03g036660.1	Sb03g036660.1	GRMZM2G159643	GRMZM2G159643_P01	8	171405153	171408840	96	1	ortholog_one2many	Andropogoneae
Sb04g025630	Sb04g025630.1	Sb04g025630.1	GRMZM2G030125	GRMZM2G030125_P01	4	135339429	135342026	97	1	ortholog_one2one	Andropogoneae
Sb03g009700	Sb03g009700.1	Sb03g009700.1	GRMZM2G091119	GRMZM2G091119_P01	3	35660410	35666290	95	1	ortholog_one2many	Andropogoneae
Sb03g009700	Sb03g009700.2	Sb03g009700.1	GRMZM2G091119	GRMZM2G091119_P01	3	35660410	35666290	95	1	ortholog_one2many	Andropogoneae
Sb06g014730	Sb06g014730.1	Sb06g014730.1	GRMZM2G023020	GRMZM2G023020_P01	2	63554418	63558011	98	1	ortholog_one2one	Andropogoneae
Sb03g033040	Sb03g033040.1	Sb03g033040.1	GRMZM2G077307	GRMZM2G077307_P04	3	202059292	202064951	96	1	ortholog_one2one	Andropogoneae
Sb03g033040	Sb03g033040.3	Sb03g033040.1	GRMZM2G077307	GRMZM2G077307_P04	3	202059292	202064951	96	1	ortholog_one2one	Andropogoneae
Sb03g033040	Sb03g033040.4	Sb03g033040.1	GRMZM2G077307	GRMZM2G077307_P04	3	202059292	202064951	96	1	ortholog_one2one	Andropogoneae
Sb03g033040	Sb03g033040.5	Sb03g033040.1	GRMZM2G077307	GRMZM2G077307_P04	3	202059292	202064951	96	1	ortholog_one2one	Andropogoneae
Sb03g033040	Sb03g033040.6	Sb03g033040.1	GRMZM2G077307	GRMZM2G077307_P04	3	202059292	202064951	96	1	ortholog_one2one	Andropogoneae
Sb05g000500	Sb05g000500.1	Sb05g000500.1	GRMZM2G111720	GRMZM2G111720_P01	4	183571349	183581535	96	1	ortholog_many2many	Andropogoneae
Sb09g004470	Sb09g004470.1	Sb09g004470.1	GRMZM2G341729	GRMZM2G341729_P01	6	126329538	126333030	98	1	ortholog_one2many	Andropogoneae
Sb09g021360	Sb09g021360.1	Sb09g021360.1	GRMZM2G033799	GRMZM2G033799_P01	8	100920138	100924873	97	1	ortholog_one2one	Andropogoneae
Sb09g026340	Sb09g026340.1	Sb09g026340.1	GRMZM2G319747	GRMZM2G319747_P02	8	124466844	124472346	96	1	ortholog_one2one	Andropogoneae
Sb01g036800	Sb01g036800.2	Sb01g036800.1	GRMZM2G145024	GRMZM2G145024_P01	1	52769200	52772970	95	1	ortholog_one2one	Andropogoneae
Sb05g005270	Sb05g005270.1	Sb05g005270.1	GRMZM2G089317	GRMZM2G089317_P01	4	207457267	207460063	95	1	ortholog_one2many	Andropogoneae
Sb07g029110	Sb07g029110.1	Sb07g029110.1	GRMZM2G140545	GRMZM2G140545_P01	4	197081353	197082741	95	1	ortholog_one2one	Andropogoneae
Sb09g027960	Sb09g027960.1	Sb09g027960.1	GRMZM2G314647	GRMZM2G314647_P01	8	66177484	66187089	99	1	ortholog_one2many	Andropogoneae	OS05G0556100	OS05T0556100-01	5	27648092	27653659	95	1	ortholog_one2one	Poaceae
Sb06g024840	Sb06g024840.1	Sb06g024840.1	GRMZM2G003307	GRMZM2G003307_P02	2	19661323	19665297	97	1	ortholog_one2one	Andropogoneae
Sb04g028610	Sb04g028610.1	Sb04g028610.1	GRMZM2G181505	GRMZM2G181505_P01	5	205395331	205401232	97	1	ortholog_one2one	Andropogoneae
Sb04g025200	Sb04g025200.1	Sb04g025200.1	GRMZM2G024451	GRMZM2G024451_P01	5	181941051	181944263	99	1	ortholog_one2one	Andropogoneae
Sb08g018270	Sb08g018270.1	Sb08g018270.1	GRMZM2G102580	GRMZM2G102580_P01	3	128683189	128688047	95	1	ortholog_one2many	Andropogoneae
Sb08g018270	Sb08g018270.1	Sb08g018270.1	GRMZM2G099909	GRMZM2G099909_P01	1	148068680	148077614	96	1	ortholog_one2many	Andropogoneae
Sb06g000660	Sb06g000660.1	Sb06g000660.1	GRMZM5G833699	GRMZM5G833699_P01	10	93697766	93700740	96	1	ortholog_one2one	Andropogoneae
Sb06g018280	Sb06g018280.1	Sb06g018280.1	GRMZM2G420713	GRMZM2G420713_P02	10	120964290	120972028	96	1	ortholog_one2many	Andropogoneae
Sb06g000580	Sb06g000580.1	Sb06g000580.1	GRMZM2G174671	GRMZM2G174671_P04	10	94109083	94117035	99	1	ortholog_one2one	Andropogoneae	OS04G0106300	OS04T0106300-01	4	396563	400802	95	1	ortholog_one2one	Poaceae
Sb04g023220	Sb04g023220.1	Sb04g023220.1	GRMZM2G063864	GRMZM2G063864_P01	5	174455049	174458989	96	1	ortholog_one2many	Andropogoneae
Sb10g023470	Sb10g023470.1	Sb10g023470.1	GRMZM2G174738	GRMZM2G174738_P01	9	85075052	85078713	95	1	ortholog_one2one	Andropogoneae
Sb05g008680	Sb05g008680.1	Sb05g008680.1	GRMZM2G139533	GRMZM2G139533_P01	4	12791791	12797416	96	1	ortholog_one2one	Andropogoneae
Sb05g008680	Sb05g008680.2	Sb05g008680.1	GRMZM2G139533	GRMZM2G139533_P01	4	12791791	12797416	96	1	ortholog_one2one	Andropogoneae
Sb09g021370	Sb09g021370.1	Sb09g021370.1	GRMZM2G110141	GRMZM2G110141_P01	6	150783928	150787461	95	1	ortholog_one2many	Andropogoneae
Sb04g035560	Sb04g035560.1	Sb04g035560.1	GRMZM2G122231	GRMZM2G122231_P01	5	213103736	213107678	97	1	ortholog_one2many	Andropogoneae
Sb09g005580	Sb09g005580.1	Sb09g005580.1	GRMZM2G023232	GRMZM2G023232_P01	6	130528209	130534334	95	1	ortholog_one2one	Andropogoneae
Sb09g024745	Sb09g024745.1	Sb09g024745.1	GRMZM2G701221	GRMZM2G701221_P01	6	157013497	157022052	98	1	ortholog_one2one	Andropogoneae
Sb03g001240	Sb03g001240.1	Sb03g001240.1	GRMZM2G071871	GRMZM2G071871_P02	8	27126572	27132995	95	1	ortholog_one2many	Andropogoneae
Sb03g001240	Sb03g001240.1	Sb03g001240.1	GRMZM2G019121	GRMZM2G019121_P01	5	75965462	75969666	95	1	ortholog_one2many	Andropogoneae
Sb03g001240	Sb03g001240.2	Sb03g001240.1	GRMZM2G071871	GRMZM2G071871_P02	8	27126572	27132995	95	1	ortholog_one2many	Andropogoneae
Sb03g001240	Sb03g001240.2	Sb03g001240.1	GRMZM2G019121	GRMZM2G019121_P01	5	75965462	75969666	95	1	ortholog_one2many	Andropogoneae
Sb03g001240	Sb03g001240.3	Sb03g001240.1	GRMZM2G071871	GRMZM2G071871_P02	8	27126572	27132995	95	1	ortholog_one2many	Andropogoneae
Sb03g001240	Sb03g001240.3	Sb03g001240.1	GRMZM2G019121	GRMZM2G019121_P01	5	75965462	75969666	95	1	ortholog_one2many	Andropogoneae
Sb06g025980	Sb06g025980.1	Sb06g025980.1	GRMZM2G414915	GRMZM2G414915_P01	10	136316599	136321354	96	1	ortholog_one2one	Andropogoneae
Sb09g004380	Sb09g004380.1	Sb09g004380.1	GRMZM2G086964	GRMZM2G086964_P02	8	78942796	78951450	97	1	ortholog_one2many	Andropogoneae
Sb06g032470	Sb06g032470.1	Sb06g032470.1	GRMZM2G077541	GRMZM2G077541_P01	2	2330974	2334509	95	1	ortholog_one2one	Andropogoneae
Sb06g016990	Sb06g016990.1	Sb06g016990.1	GRMZM2G176443	GRMZM2G176443_P02	10	117344580	117348113	96	1	ortholog_one2one	Andropogoneae
Sb10g002570	Sb10g002570.1	Sb10g002570.1	GRMZM2G103166	GRMZM2G103166_P01	6	69154018	69158210	95	1	ortholog_one2one	Andropogoneae
Sb04g000370	Sb04g000370.2	Sb04g000370.1	GRMZM2G015989	GRMZM2G015989_P01	4	241297634	241302905	97	1	ortholog_one2one	Andropogoneae
Sb01g019610	Sb01g019610.1	Sb01g019610.1	GRMZM2G167505	GRMZM2G167505_P03	5	30010408	30016528	95	1	ortholog_one2many	Andropogoneae
Sb08g017220	Sb08g017220.1	Sb08g017220.1	GRMZM2G002687	GRMZM2G002687_P01	1	264809026	264817001	97	1	ortholog_one2one	Andropogoneae
Sb02g022360	Sb02g022360.2	Sb02g022360.2	GRMZM2G322314	GRMZM2G322314_P01	7	93109372	93111284	96	1	ortholog_one2one	Andropogoneae
Sb06g032430	Sb06g032430.1	Sb06g032430.2	GRMZM2G150014	GRMZM2G150014_P01	10	147014456	147017362	95	1	ortholog_one2many	Andropogoneae
Sb06g032430	Sb06g032430.2	Sb06g032430.2	GRMZM2G150014	GRMZM2G150014_P01	10	147014456	147017362	95	1	ortholog_one2many	Andropogoneae
Sb06g032430	Sb06g032430.3	Sb06g032430.2	GRMZM2G150014	GRMZM2G150014_P01	10	147014456	147017362	95	1	ortholog_one2many	Andropogoneae
Sb04g023240	Sb04g023240.1	Sb04g023240.1	GRMZM2G421234	GRMZM2G421234_P01	5	174637378	174638529	97	1	ortholog_one2one	Andropogoneae	OS04G0677500	OS04T0677500-02	4	34605435	34609072	96	1	ortholog_one2one	Poaceae
Sb06g032940	Sb06g032940.1	Sb06g032940.1	GRMZM2G150098	GRMZM2G150098_P01	2	1626662	1630749	99	1	ortholog_one2many	Andropogoneae
Sb08g004050	Sb08g004050.1	Sb08g004050.1	GRMZM2G167999	GRMZM2G167999_P01	10	8708992	8717055	95	1	ortholog_one2one	Andropogoneae
Sb08g004050	Sb08g004050.2	Sb08g004050.1	GRMZM2G167999	GRMZM2G167999_P01	10	8708992	8717055	95	1	ortholog_one2one	Andropogoneae
Sb04g028460	Sb04g028460.1	Sb04g028460.1	GRMZM2G142709	GRMZM2G142709_P01	5	205803521	205805374	96	1	ortholog_one2many	Andropogoneae
Sb09g023850	Sb09g023850.1	Sb09g023850.1	GRMZM2G157263	GRMZM2G157263_P01	6	155408534	155412926	95	1	ortholog_one2one	Andropogoneae
Sb10g009590	Sb10g009590.1	Sb10g009590.1	GRMZM2G074589	GRMZM2G074589_P01	9	32468024	32477360	97	1	ortholog_one2one	Andropogoneae
Sb10g025280	Sb10g025280.1	Sb10g025280.1	GRMZM2G170927	GRMZM2G170927_P01	9	95183056	95188412	99	1	ortholog_one2one	Andropogoneae
Sb01g023260	Sb01g023260.1	Sb01g023260.1	GRMZM2G051174	GRMZM2G051174_P01	5	36685438	36701764	99	1	ortholog_one2one	Andropogoneae
Sb09g017280	Sb09g017280.1	Sb09g017280.1	GRMZM2G102745	GRMZM2G102745_P04	8	93304359	93311331	97	1	ortholog_one2many	Andropogoneae
Sb01g017550	Sb01g017550.2	Sb01g017550.2	GRMZM2G113062	GRMZM2G113062_P03	1	224862092	224876667	96	1	ortholog_one2many	Andropogoneae
Sb01g017550	Sb01g017550.2	Sb01g017550.2	GRMZM5G837364	GRMZM5G837364_P02	5	23508652	23514980	97	1	ortholog_one2many	Andropogoneae
Sb05g000460	Sb05g000460.1	Sb05g000460.1	GRMZM2G467086	GRMZM2G467086_P01	3	229627953	229630162	97	1	ortholog_many2many	Andropogoneae
Sb05g000460	Sb05g000460.1	Sb05g000460.1	GRMZM2G155437	GRMZM2G155437_P01	2	153763084	153765172	96	1	ortholog_many2many	Andropogoneae
Sb06g018660	Sb06g018660.1	Sb06g018660.1	GRMZM2G071714	GRMZM2G071714_P01	2	43828944	43831723	96	1	ortholog_one2one	Andropogoneae
Sb07g001670	Sb07g001670.1	Sb07g001670.1	GRMZM5G852185	GRMZM5G852185_P04	6	4895653	4897562	99	1	ortholog_one2one	Andropogoneae	OS08G0117300	OS08T0117300-01	8	962587	964531	97	1	ortholog_many2many	Poaceae
Sb06g030330	Sb06g030330.1	Sb06g030330.1	GRMZM2G072264	GRMZM2G072264_P07	2	6197632	6202253	97	1	ortholog_one2one	Andropogoneae
Sb01g035410	Sb01g035410.1	Sb01g035410.2	GRMZM2G124576	GRMZM2G124576_P02	1	59672736	59676878	95	1	ortholog_one2many	Andropogoneae
Sb01g035410	Sb01g035410.2	Sb01g035410.2	GRMZM2G124576	GRMZM2G124576_P02	1	59672736	59676878	95	1	ortholog_one2many	Andropogoneae
Sb06g028740	Sb06g028740.1	Sb06g028740.1	GRMZM2G145175	GRMZM2G145175_P02	10	142020592	142028283	97	1	ortholog_one2many	Andropogoneae
Sb04g001250	Sb04g001250.1	Sb04g001250.1	GRMZM2G119393	GRMZM2G119393_P01	4	240478696	240479890	98	1	ortholog_one2one	Andropogoneae
Sb06g027250	Sb06g027250.1	Sb06g027250.1	GRMZM2G162266	GRMZM2G162266_P01	2	12909478	12915270	96	1	ortholog_one2many	Andropogoneae
Sb02g029730	Sb02g029730.4	Sb02g029730.1	GRMZM2G029530	GRMZM2G029530_P01	7	138946280	138951051	97	1	ortholog_one2one	Andropogoneae
Sb05g013400	Sb05g013400.1	Sb05g013400.1	GRMZM2G151863	GRMZM2G151863_P01	4	20123081	20127252	95	1	ortholog_one2one	Andropogoneae
Sb09g021350	Sb09g021350.1	Sb09g021350.1	GRMZM2G034342	GRMZM2G034342_P01	8	100925830	100928357	96	1	ortholog_one2one	Andropogoneae
Sb07g008520	Sb07g008520.1	Sb07g008520.1	GRMZM2G165137	GRMZM2G165137_P01	4	25686127	25690698	97	1	ortholog_one2one	Andropogoneae
Sb01g009470	Sb01g009470.1	Sb01g009470.1	GRMZM2G073754	GRMZM2G073754_P01	1	271633671	271636674	95	1	ortholog_one2one	Andropogoneae
Sb01g009470	Sb01g009470.2	Sb01g009470.1	GRMZM2G073754	GRMZM2G073754_P01	1	271633671	271636674	95	1	ortholog_one2one	Andropogoneae
Sb04g037180	Sb04g037180.1	Sb04g037180.1	GRMZM2G157369	GRMZM2G157369_P01	4	171570493	171575379	96	1	ortholog_one2one	Andropogoneae
Sb04g007470	Sb04g007470.1	Sb04g007470.1	GRMZM2G172883	GRMZM2G172883_P01	4	231335846	231342828	97	1	ortholog_one2one	Andropogoneae
Sb09g030440	Sb09g030440.1	Sb09g030440.1	GRMZM2G010953	GRMZM2G010953_P02	6	167902661	167909031	95	1	ortholog_one2one	Andropogoneae
Sb09g019170	Sb09g019170.1	Sb09g019170.1	GRMZM2G005973	GRMZM2G005973_P01	6	143320298	143325895	95	1	ortholog_one2one	Andropogoneae
Sb01g046790	Sb01g046790.2	Sb01g046790.1	GRMZM2G122787	GRMZM2G122787_P02	1	11527023	11532534	96	1	ortholog_one2one	Andropogoneae
Sb04g023180	Sb04g023180.1	Sb04g023180.1	GRMZM2G153984	GRMZM2G153984_P01	4	120417008	120422812	98	1	ortholog_one2one	Andropogoneae
Sb02g037260	Sb02g037260.1	Sb02g037260.1	GRMZM2G099167	GRMZM2G099167_P01	2	207291939	207295620	100	1	ortholog_one2many	Andropogoneae	OS07G0574800	OS07T0574800-01	7	23243797	23247215	99	1	ortholog_one2one	Poaceae
Sb02g037260	Sb02g037260.1	Sb02g037260.1	GRMZM2G083243	GRMZM2G083243_P01	7	160071867	160075599	100	1	ortholog_one2many	Andropogoneae	OS07G0574800	OS07T0574800-01	7	23243797	23247215	99	1	ortholog_one2one	Poaceae
Sb02g037260	Sb02g037260.2	Sb02g037260.1	GRMZM2G099167	GRMZM2G099167_P01	2	207291939	207295620	100	1	ortholog_one2many	Andropogoneae
Sb02g037260	Sb02g037260.2	Sb02g037260.1	GRMZM2G083243	GRMZM2G083243_P01	7	160071867	160075599	100	1	ortholog_one2many	Andropogoneae
Sb10g005090	Sb10g005090.1	Sb10g005090.1	AC207265.3_FG002	AC207265.3_FGP002	9	14841004	14847247	95	1	ortholog_one2many	Andropogoneae
Sb10g005090	Sb10g005090.1	Sb10g005090.1	AC234171.1_FG003	AC234171.1_FGP003	6	123145064	123149403	95	1	ortholog_one2many	Andropogoneae
Sb10g005090	Sb10g005090.2	Sb10g005090.1	AC207265.3_FG002	AC207265.3_FGP002	9	14841004	14847247	95	1	ortholog_one2many	Andropogoneae
Sb10g005090	Sb10g005090.2	Sb10g005090.1	AC234171.1_FG003	AC234171.1_FGP003	6	123145064	123149403	95	1	ortholog_one2many	Andropogoneae
Sb01g010240	Sb01g010240.1	Sb01g010240.1	GRMZM2G126019	GRMZM2G126019_P01	1	268218423	268232042	99	1	ortholog_one2one	Andropogoneae	OS03G0713100	OS03T0713100-01	3	28846846	28852545	96	1	ortholog_one2one	Poaceae
Sb01g010240	Sb01g010240.2	Sb01g010240.1	GRMZM2G126019	GRMZM2G126019_P01	1	268218423	268232042	99	1	ortholog_one2one	Andropogoneae	OS03G0713100	OS03T0713100-01	3	28846846	28852545	96	1	ortholog_one2one	Poaceae
Sb04g035550	Sb04g035550.1	Sb04g035550.1	GRMZM2G070138	GRMZM2G070138_P01	4	175159938	175163364	97	1	ortholog_one2one	Andropogoneae
Sb01g000910	Sb01g000910.2	Sb01g000910.1	GRMZM2G082976	GRMZM2G082976_P01	5	924282	928929	99	1	ortholog_one2many	Andropogoneae	OS03G0852200	OS03T0852200-01	3	35883656	35888139	98	1	ortholog_one2one	Poaceae
Sb01g000910	Sb01g000910.2	Sb01g000910.1	GRMZM2G112609	GRMZM2G112609_P01	1	298904989	298911945	99	1	ortholog_one2many	Andropogoneae
Sb09g006380	Sb09g006380.1	Sb09g006380.1	GRMZM2G126435	GRMZM2G126435_P01	6	131639053	131647413	98	1	ortholog_one2one	Andropogoneae
Sb10g000470	Sb10g000470.1	Sb10g000470.1	GRMZM2G049693	GRMZM2G049693_P01	9	28017160	28021526	98	1	ortholog_one2one	Andropogoneae
Sb06g030540	Sb06g030540.1	Sb06g030540.1	GRMZM2G071163	GRMZM2G071163_P01	2	5864526	5872228	95	1	ortholog_one2one	Andropogoneae
Sb06g027830	Sb06g027830.1	Sb06g027830.1	GRMZM2G175362	GRMZM2G175362_P01	2	11545211	11550242	98	1	ortholog_many2many	Andropogoneae
Sb06g027830	Sb06g027830.1	Sb06g027830.1	GRMZM2G128934	GRMZM2G128934_P01	10	140800375	140805049	99	1	ortholog_many2many	Andropogoneae
Sb04g028820	Sb04g028820.1	Sb04g028820.1	GRMZM2G063473	GRMZM2G063473_P01	4	166951520	166955204	95	1	ortholog_one2one	Andropogoneae
Sb09g030550	Sb09g030550.1	Sb09g030550.1	GRMZM2G099529	GRMZM2G099529_P01	6	167711875	167716986	97	1	ortholog_one2one	Andropogoneae
Sb06g030240	Sb06g030240.1	Sb06g030240.1	GRMZM2G004352	GRMZM2G004352_P02	2	6471986	6474849	97	1	ortholog_one2one	Andropogoneae
Sb03g043150	Sb03g043150.1	Sb03g043150.1	GRMZM2G061419	GRMZM2G061419_P01	8	162918361	162924550	97	1	ortholog_one2one	Andropogoneae
Sb04g035410	Sb04g035410.1	Sb04g035410.1	GRMZM2G128214	GRMZM2G128214_P03	5	212803468	212812653	95	1	ortholog_one2one	Andropogoneae
Sb06g032440	Sb06g032440.1	Sb06g032440.1	GRMZM2G078541	GRMZM2G078541_P01	2	2370730	2375919	96	1	ortholog_one2many	Andropogoneae
Sb06g032440	Sb06g032440.1	Sb06g032440.1	GRMZM2G150212	GRMZM2G150212_P02	10	147018687	147025609	96	1	ortholog_one2many	Andropogoneae
Sb03g041070	Sb03g041070.1	Sb03g041070.1	GRMZM2G056495	GRMZM2G056495_P01	3	175324865	175330194	95	1	ortholog_one2one	Andropogoneae
Sb09g027360	Sb09g027360.1	Sb09g027360.1	GRMZM2G170400	GRMZM2G170400_P01	6	162503096	162507889	95	1	ortholog_one2one	Andropogoneae
Sb03g037950	Sb03g037950.2	Sb03g037950.1	GRMZM2G068755	GRMZM2G068755_P01	8	170380046	170407505	96	1	ortholog_one2many	Andropogoneae
Sb06g030920	Sb06g030920.1	Sb06g030920.1	GRMZM2G081886	GRMZM2G081886_P01	2	5069598	5072692	97	1	ortholog_one2many	Andropogoneae
Sb10g002220	Sb10g002220.1	Sb10g002220.1	GRMZM2G033208	GRMZM2G033208_P01	9	22790749	22795294	98	1	ortholog_one2one	Andropogoneae
Sb05g023860	Sb05g023860.1	Sb05g023860.1	GRMZM2G105570	GRMZM2G105570_P01	2	229565962	229569990	96	1	ortholog_one2one	Andropogoneae
Sb06g034250	Sb06g034250.1	Sb06g034250.1	GRMZM2G177273	GRMZM2G177273_P01	2	27017463	27020999	96	1	ortholog_one2one	Andropogoneae
Sb06g034250	Sb06g034250.2	Sb06g034250.1	GRMZM2G177273	GRMZM2G177273_P01	2	27017463	27020999	96	1	ortholog_one2one	Andropogoneae
Sb04g003480	Sb04g003480.1	Sb04g003480.1	GRMZM2G062914	GRMZM2G062914_P03	5	79898949	79904417	98	1	ortholog_one2one	Andropogoneae	OS02G0148100	OS02T0148100-01	2	2643056	2646360	96	1	ortholog_one2one	Poaceae
Sb09g028410	Sb09g028410.1	Sb09g028410.1	GRMZM2G039886	GRMZM2G039886_P01	6	164577178	164579660	98	1	ortholog_one2many	Andropogoneae
Sb05g001450	Sb05g001450.1	Sb05g001450.1	GRMZM2G007283	GRMZM2G007283_P01	2	151335183	151340249	96	1	ortholog_one2many	Andropogoneae
Sb01g038550	Sb01g038550.2	Sb01g038550.2	GRMZM2G117207	GRMZM2G117207_P01	9	138271675	138279177	97	1	ortholog_one2many	Andropogoneae
Sb01g038550	Sb01g038550.2	Sb01g038550.2	GRMZM2G024159	GRMZM2G024159_P02	1	44535920	44547250	97	1	ortholog_one2many	Andropogoneae
Sb08g020820	Sb08g020820.1	Sb08g020820.1	GRMZM2G019434	GRMZM2G019434_P01	1	171553382	171558256	96	1	ortholog_one2one	Andropogoneae
Sb10g023630	Sb10g023630.1	Sb10g023630.1	GRMZM2G442551	GRMZM2G442551_P01	9	90709327	90713727	95	1	ortholog_one2one	Andropogoneae
Sb08g004950	Sb08g004950.1	Sb08g004950.1	GRMZM5G813470	GRMZM5G813470_P02	10	10887771	10892040	96	1	ortholog_one2one	Andropogoneae
Sb07g018230	Sb07g018230.1	Sb07g018230.1	GRMZM2G136067	GRMZM2G136067_P01	4	65983218	65988818	97	1	ortholog_one2one	Andropogoneae
Sb05g024270	Sb05g024270.1	Sb05g024270.1	GRMZM2G169160	GRMZM2G169160_P03	4	5670956	5682556	95	1	ortholog_one2one	Andropogoneae
Sb10g028080	Sb10g028080.2	Sb10g028080.2	GRMZM2G067853	GRMZM2G067853_P01	5	52146625	52168252	95	1	ortholog_one2one	Andropogoneae
Sb05g005240	Sb05g005240.1	Sb05g005240.1	GRMZM2G087212	GRMZM2G087212_P01	2	131620886	131627657	96	1	ortholog_one2one	Andropogoneae
Sb09g005010	Sb09g005010.1	Sb09g005010.1	GRMZM2G063253	GRMZM2G063253_P01	6	123912462	123916882	98	1	ortholog_one2many	Andropogoneae	OS05G0168700	OS05T0168700-01	5	4117811	4121262	96	1	ortholog_one2one	Poaceae
Sb09g005010	Sb09g005010.1	Sb09g005010.1	GRMZM2G063511	GRMZM2G063511_P01	8	80680452	80685171	99	1	ortholog_one2many	Andropogoneae
Sb07g026850	Sb07g026850.1	Sb07g026850.1	GRMZM2G074114	GRMZM2G074114_P02	1	191480086	191483144	96	1	ortholog_one2many	Andropogoneae
Sb02g036180	Sb02g036180.2	Sb02g036180.1	GRMZM2G066923	GRMZM2G066923_P01	7	156839309	156844148	95	1	ortholog_one2one	Andropogoneae
Sb04g010400	Sb04g010400.1	Sb04g010400.1	GRMZM2G412899	GRMZM2G412899_P05	4	222770046	222777371	96	1	ortholog_one2one	Andropogoneae
Sb04g025940	Sb04g025940.1	Sb04g025940.1	GRMZM2G133226	GRMZM2G133226_P05	4	138180345	138185791	97	1	ortholog_one2one	Andropogoneae
Sb03g042750	Sb03g042750.1	Sb03g042750.1	GRMZM5G842886	GRMZM5G842886_P02	8	163577406	163586683	96	1	ortholog_one2one	Andropogoneae
Sb06g026100	Sb06g026100.1	Sb06g026100.1	GRMZM2G114220	GRMZM2G114220_P02	2	15995986	16001887	97	1	ortholog_one2many	Andropogoneae
Sb06g026100	Sb06g026100.2	Sb06g026100.1	GRMZM2G114220	GRMZM2G114220_P02	2	15995986	16001887	97	1	ortholog_one2many	Andropogoneae
Sb10g021730	Sb10g021730.1	Sb10g021730.1	GRMZM2G101938	GRMZM2G101938_P01	6	105593024	105601059	100	1	ortholog_one2many	Andropogoneae	OS06G0551400	OS06T0551400-01	6	20896135	20901653	98	1	ortholog_one2one	Poaceae
Sb10g021730	Sb10g021730.1	Sb10g021730.1	GRMZM2G018619	GRMZM2G018619_P01	9	77764194	77768544	99	1	ortholog_one2many	Andropogoneae
Sb08g001720	Sb08g001720.1	Sb08g001720.1	GRMZM2G151977	GRMZM2G151977_P01	10	2449049	2453307	96	1	ortholog_one2one	Andropogoneae
Sb03g036580	Sb03g036580.1	Sb03g036580.1	GRMZM2G106690	GRMZM2G106690_P01	8	171438187	171442075	97	1	ortholog_one2many	Andropogoneae
Sb03g043170	Sb03g043170.1	Sb03g043170.1	GRMZM2G025451	GRMZM2G025451_P01	3	165506218	165521044	95	1	ortholog_one2one	Andropogoneae
Sb07g015000	Sb07g015000.1	Sb07g015000.1	GRMZM2G327174	GRMZM2G327174_P01	1	220760709	220768108	99	1	ortholog_one2one	Andropogoneae
Sb02g024570	Sb02g024570.3	Sb02g024570.2	GRMZM2G113619	GRMZM2G113619_P04	2	182377514	182382782	95	1	ortholog_one2one	Andropogoneae
Sb01g012050	Sb01g012050.1	Sb01g012050.1	GRMZM2G027663	GRMZM2G027663_P02	1	256626740	256633146	98	1	ortholog_one2one	Andropogoneae
Sb03g010200	Sb03g010200.2	Sb03g010200.1	GRMZM2G119778	GRMZM2G119778_P01	3	40922802	40936459	95	1	ortholog_one2one	Andropogoneae
Sb07g019420	Sb07g019420.1	Sb07g019420.1	GRMZM2G116971	GRMZM2G116971_P01	1	216692453	216700749	95	1	ortholog_one2many	Andropogoneae
Sb07g019420	Sb07g019420.1	Sb07g019420.1	GRMZM2G153760	GRMZM2G153760_P01	4	73632520	73638162	97	1	ortholog_one2many	Andropogoneae
Sb04g033650	Sb04g033650.1	Sb04g033650.1	GRMZM2G066885	GRMZM2G066885_P02	5	189091809	189094008	96	1	ortholog_one2many	Andropogoneae
Sb04g033650	Sb04g033650.1	Sb04g033650.1	GRMZM2G060357	GRMZM2G060357_P01	4	148044809	148047396	97	1	ortholog_one2many	Andropogoneae
Sb04g024680	Sb04g024680.1	Sb04g024680.1	GRMZM2G165231	GRMZM2G165231_P01	4	130054698	130057920	95	1	ortholog_one2many	Andropogoneae
Sb02g042240	Sb02g042240.2	Sb02g042240.1	GRMZM2G053434	GRMZM2G053434_P02	2	216224243	216225943	96	1	ortholog_one2one	Andropogoneae
Sb04g001930	Sb04g001930.1	Sb04g001930.1	GRMZM2G174568	GRMZM2G174568_P01	4	238972142	238976952	95	1	ortholog_one2one	Andropogoneae
Sb02g019500	Sb02g019500.1	Sb02g019500.1	GRMZM2G067747	GRMZM2G067747_P01	7	78814320	78837541	98	1	ortholog_one2one	Andropogoneae
Sb04g029010	Sb04g029010.1	Sb04g029010.1	GRMZM2G075223	GRMZM2G075223_P01	5	204861724	204863862	96	1	ortholog_one2many	Andropogoneae
Sb07g024460	Sb07g024460.1	Sb07g024460.1	GRMZM2G149414	GRMZM2G149414_P01	1	205575445	205577715	99	1	ortholog_one2one	Andropogoneae
Sb06g033360	Sb06g033360.1	Sb06g033360.1	GRMZM2G074787	GRMZM2G074787_P02	10	148042902	148047799	99	1	ortholog_one2many	Andropogoneae	OS04G0683100	OS04T0683100-01	4	34877803	34881555	100	1	ortholog_one2one	Poaceae
Sb06g033360	Sb06g033360.1	Sb06g033360.1	GRMZM2G058966	GRMZM2G058966_P02	2	925414	936560	100	1	ortholog_one2many	Andropogoneae
Sb01g033560	Sb01g033560.1	Sb01g033560.1	GRMZM2G152925	GRMZM2G152925_P01	1	66953830	66958431	95	1	ortholog_one2one	Andropogoneae
Sb06g029530	Sb06g029530.1	Sb06g029530.1	GRMZM2G153227	GRMZM2G153227_P01	5	185497818	185501457	97	1	ortholog_one2many	Andropogoneae	OS02G0618250	OS02T0618250-01	2	24573423	24575337	98	1	ortholog_one2many	Poaceae
Sb09g006610	Sb09g006610.1	Sb09g006610.1	GRMZM2G162702	GRMZM2G162702_P01	6	135040047	135045558	96	1	ortholog_one2one	Andropogoneae
Sb09g006700	Sb09g006700.1	Sb09g006700.1	GRMZM2G133631	GRMZM2G133631_P01	6	131213208	131216734	99	1	ortholog_one2one	Andropogoneae
Sb02g029050	Sb02g029050.1	Sb02g029050.1	GRMZM2G115901	GRMZM2G115901_P01	7	137497008	137498851	99	1	ortholog_one2one	Andropogoneae
Sb10g007650	Sb10g007650.1	Sb10g007650.1	GRMZM2G058560	GRMZM2G058560_P01	9	6263844	6268282	95	1	ortholog_one2one	Andropogoneae
Sb06g026480	Sb06g026480.1	Sb06g026480.1	GRMZM2G072121	GRMZM2G072121_P01	10	134816065	134829098	97	1	ortholog_one2many	Andropogoneae
Sb06g026480	Sb06g026480.1	Sb06g026480.1	GRMZM2G120724	GRMZM2G120724_P01	2	14740032	14743489	98	1	ortholog_one2many	Andropogoneae
Sb07g019320	Sb07g019320.1	Sb07g019320.1	GRMZM2G015967	GRMZM2G015967_P01	1	219526880	219530998	95	1	ortholog_one2one	Andropogoneae
Sb09g000970	Sb09g000970.1	Sb09g000970.1	GRMZM2G028986	GRMZM2G028986_P01	8	133998453	134000765	97	1	ortholog_one2one	Andropogoneae
Sb01g040720	Sb01g040720.1	Sb01g040720.1	GRMZM5G870932	GRMZM5G870932_P01	9	142082081	142086925	98	1	ortholog_one2many	Andropogoneae
Sb02g020410	Sb02g020410.1	Sb02g020410.1	GRMZM2G106213	GRMZM2G106213_P02	2	174023583	174034507	97	1	ortholog_one2one	Andropogoneae
Sb06g029150	Sb06g029150.1	Sb06g029150.1	GRMZM2G091302	GRMZM2G091302_P03	2	8724139	8731931	96	1	ortholog_one2one	Andropogoneae
Sb02g026370	Sb02g026370.1	Sb02g026370.1	GRMZM2G134430	GRMZM2G134430_P02	2	186030225	186036888	100	1	ortholog_one2one	Andropogoneae	OS09G0453000	OS09T0453000-01	9	16988216	16990373	95	1	ortholog_one2many	Poaceae
Sb07g028890	Sb07g028890.1	Sb07g028890.1	GRMZM2G164062	GRMZM2G164062_P01	1	182823055	182825404	95	1	ortholog_one2one	Andropogoneae
Sb04g026520	Sb04g026520.1	Sb04g026520.1	GRMZM2G081582	GRMZM2G081582_P01	4	143491905	143496980	95	1	ortholog_one2many	Andropogoneae
Sb04g026520	Sb04g026520.1	Sb04g026520.1	GRMZM2G029048	GRMZM2G029048_P01	5	186776435	186780444	96	1	ortholog_one2many	Andropogoneae
Sb10g029850	Sb10g029850.1	Sb10g029850.1	GRMZM2G116427	GRMZM2G116427_P01	6	84685023	84689350	98	1	ortholog_one2one	Andropogoneae
Sb05g002000	Sb05g002000.1	Sb05g002000.2	GRMZM2G146553	GRMZM2G146553_P02	4	186215371	186221290	98	1	ortholog_one2one	Andropogoneae
Sb05g002000	Sb05g002000.2	Sb05g002000.2	GRMZM2G146553	GRMZM2G146553_P02	4	186215371	186221290	98	1	ortholog_one2one	Andropogoneae
Sb05g002000	Sb05g002000.3	Sb05g002000.2	GRMZM2G146553	GRMZM2G146553_P02	4	186215371	186221290	98	1	ortholog_one2one	Andropogoneae
Sb05g013420	Sb05g013420.1	Sb05g013420.1	GRMZM2G031802	GRMZM2G031802_P03	2	123216612	123241592	99	1	ortholog_one2one	Andropogoneae	OS11G0473000	OS11T0473000-01	11	16305713	16309493	95	1	ortholog_one2one	Poaceae
Sb08g016540	Sb08g016540.1	Sb08g016540.1	GRMZM2G060856	GRMZM2G060856_P01	6	21181245	21184470	97	1	ortholog_one2one	Andropogoneae	OS12G0514100	OS12T0514100-01	12	19903372	19906420	96	1	ortholog_one2one	Poaceae
Sb03g040930	Sb03g040930.1	Sb03g040930.1	GRMZM6G768049	GRMZM6G768049_P01	3	175744246	175747343	100	1	ortholog_one2one	Andropogoneae
Sb06g021660	Sb06g021660.2	Sb06g021660.1	GRMZM2G083253	GRMZM2G083253_P06	2	32272862	32274814	98	1	ortholog_one2many	Andropogoneae	OS04G0501000	OS04T0501000-00	4	25008080	25010015	95	1	ortholog_one2one	Poaceae
Sb06g021660	Sb06g021660.2	Sb06g021660.1	GRMZM2G166659	GRMZM2G166659_P01	6	123384081	123386076	97	1	ortholog_one2many	Andropogoneae
Sb06g020680	Sb06g020680.1	Sb06g020680.1	GRMZM2G047143	GRMZM2G047143_P01	10	126515084	126517196	97	1	ortholog_one2many	Andropogoneae
Sb06g034050	Sb06g034050.1	Sb06g034050.1	GRMZM2G376731	GRMZM2G376731_P01	2	26539283	26557728	97	1	ortholog_one2many	Andropogoneae
Sb09g026080	Sb09g026080.1	Sb09g026080.1	GRMZM2G432801	GRMZM2G432801_P01	6	160433339	160440597	96	1	ortholog_one2many	Andropogoneae
Sb04g004020	Sb04g004020.1	Sb04g004020.1	GRMZM2G052740	GRMZM2G052740_P01	4	237679545	237684012	97	1	ortholog_one2one	Andropogoneae
Sb04g005710	Sb04g005710.1	Sb04g005710.1	GRMZM2G104419	GRMZM2G104419_P01	4	235260670	235267150	98	1	ortholog_one2many	Andropogoneae
Sb10g004540	Sb10g004540.1	Sb10g004540.1	GRMZM2G127948	GRMZM2G127948_P01	6	79357043	79359228	95	1	ortholog_one2many	Andropogoneae
Sb05g019780	Sb05g019780.1	Sb05g019780.1	GRMZM2G046574	GRMZM2G046574_P01	4	192907067	192910250	96	1	ortholog_one2many	Andropogoneae
Sb09g004630	Sb09g004630.1	Sb09g004630.1	GRMZM2G006293	GRMZM2G006293_P01	1	191296963	191298218	98	1	ortholog_one2many	Andropogoneae	OS05G0160200	OS05T0160200-01	5	3535342	3536076	98	1	ortholog_one2one	Poaceae
Sb09g004630	Sb09g004630.1	Sb09g004630.1	GRMZM2G357296	GRMZM2G357296_P01	6	125424113	125425065	99	1	ortholog_one2many	Andropogoneae
Sb09g004630	Sb09g004630.1	Sb09g004630.1	GRMZM2G431821	GRMZM2G431821_P01	8	171156792	171157513	100	1	ortholog_one2many	Andropogoneae
Sb09g000750	Sb09g000750.1	Sb09g000750.1	GRMZM2G104017	GRMZM2G104017_P04	6	41346514	41349595	100	1	ortholog_many2many	Andropogoneae
Sb09g000750	Sb09g000750.1	Sb09g000750.1	GRMZM2G110378	GRMZM2G110378_P01	6	41395225	41398185	100	1	ortholog_many2many	Andropogoneae
Sb09g020140	Sb09g020140.1	Sb09g020140.1	GRMZM2G137151	GRMZM2G137151_P01	6	146570742	146575010	97	1	ortholog_one2one	Andropogoneae
Sb05g012453	Sb05g012453.1	Sb05g012453.1	GRMZM2G112795	GRMZM2G112795_P01	4	20529042	20532586	98	1	ortholog_one2one	Andropogoneae
Sb10g022500	Sb10g022500.2	Sb10g022500.1	GRMZM2G094497	GRMZM2G094497_P01	9	79417971	79429946	100	1	ortholog_one2many	Andropogoneae
Sb10g022500	Sb10g022500.2	Sb10g022500.1	GRMZM2G181151	GRMZM2G181151_P02	6	104274311	104281719	100	1	ortholog_one2many	Andropogoneae
Sb06g025150	Sb06g025150.1	Sb06g025150.1	GRMZM2G174807	GRMZM2G174807_P01	2	18757671	18759694	98	1	ortholog_one2one	Andropogoneae
Sb07g028760	Sb07g028760.1	Sb07g028760.1	GRMZM2G472696	GRMZM2G472696_P01	9	154211213	154212043	96	1	ortholog_many2many	Andropogoneae
Sb07g028760	Sb07g028760.1	Sb07g028760.1	GRMZM2G342515	GRMZM2G342515_P01	4	160982217	160983377	97	1	ortholog_many2many	Andropogoneae
Sb04g035020	Sb04g035020.1	Sb04g035020.1	GRMZM2G047414	GRMZM2G047414_P01	4	176676899	176680476	95	1	ortholog_one2many	Andropogoneae
Sb04g027590	Sb04g027590.1	Sb04g027590.1	GRMZM2G061950	GRMZM2G061950_P01	5	208242490	208245487	96	1	ortholog_one2one	Andropogoneae
Sb10g029440	Sb10g029440.1	Sb10g029440.1	GRMZM2G135756	GRMZM2G135756_P01	5	59080252	59082935	95	1	ortholog_one2one	Andropogoneae
Sb06g003090	Sb06g003090.1	Sb06g003090.1	GRMZM5G858094	GRMZM5G858094_P02	2	83024018	83036516	96	1	ortholog_one2one	Andropogoneae
Sb10g001050	Sb10g001050.1	Sb10g001050.1	GRMZM2G127798	GRMZM2G127798_P01	6	57903596	57906292	98	1	ortholog_one2one	Andropogoneae	OS06G0111500	OS06T0111500-01	6	643712	646718	96	1	ortholog_one2many	Poaceae
Sb10g001050	Sb10g001050.2	Sb10g001050.1	GRMZM2G127798	GRMZM2G127798_P01	6	57903596	57906292	98	1	ortholog_one2one	Andropogoneae	OS06G0111500	OS06T0111500-01	6	643712	646718	96	1	ortholog_one2many	Poaceae
Sb10g026560	Sb10g026560.1	Sb10g026560.1	GRMZM2G090849	GRMZM2G090849_P01	9	109688338	109706995	95	1	ortholog_one2one	Andropogoneae
Sb07g001570	Sb07g001570.1	Sb07g001570.1	GRMZM2G032315	GRMZM2G032315_P01	6	4596812	4609378	98	1	ortholog_one2one	Andropogoneae
Sb09g007310	Sb09g007310.1	Sb09g007310.1	GRMZM2G157332	GRMZM2G157332_P01	8	111325942	111333481	99	1	ortholog_one2one	Andropogoneae
Sb07g028270	Sb07g028270.1	Sb07g028270.1	GRMZM2G012631	GRMZM2G012631_P01	4	198547817	198551900	99	1	ortholog_one2many	Andropogoneae
Sb07g026560	Sb07g026560.1	Sb07g026560.2	GRMZM2G096585	GRMZM2G096585_P06	1	192433085	192436994	96	1	ortholog_one2one	Andropogoneae
Sb07g026560	Sb07g026560.2	Sb07g026560.2	GRMZM2G096585	GRMZM2G096585_P06	1	192433085	192436994	96	1	ortholog_one2one	Andropogoneae
Sb07g020990	Sb07g020990.1	Sb07g020990.1	GRMZM2G091155	GRMZM2G091155_P02	4	81728938	81732551	98	1	ortholog_one2one	Andropogoneae	OS08G0430500	OS08T0430500-01	8	20812503	20815627	96	1	ortholog_one2many	Poaceae
Sb07g020990	Sb07g020990.2	Sb07g020990.1	GRMZM2G091155	GRMZM2G091155_P02	4	81728938	81732551	98	1	ortholog_one2one	Andropogoneae	OS08G0430500	OS08T0430500-01	8	20812503	20815627	96	1	ortholog_one2many	Poaceae
Sb06g032120	Sb06g032120.1	Sb06g032120.1	GRMZM2G102471	GRMZM2G102471_P03	2	2808177	2811018	100	1	ortholog_one2one	Andropogoneae	OS04G0667800	OS04T0667800-01	4	34088171	34090534	100	1	ortholog_one2one	Poaceae
Sb09g000350	Sb09g000350.1	Sb09g000350.1	GRMZM2G087570	GRMZM2G087570_P01	6	44543202	44546165	97	1	ortholog_one2many	Andropogoneae
Sb09g000350	Sb09g000350.1	Sb09g000350.1	GRMZM2G076544	GRMZM2G076544_P01	8	134672877	134675264	95	1	ortholog_one2many	Andropogoneae
Sb06g026350	Sb06g026350.1	Sb06g026350.1	GRMZM2G050234	GRMZM2G050234_P01	2	15139189	15141339	97	1	ortholog_one2one	Andropogoneae
Sb04g028690	Sb04g028690.1	Sb04g028690.1	GRMZM2G036464	GRMZM2G036464_P01	4	167111248	167114579	96	1	ortholog_one2many	Andropogoneae	OS02G0735200	OS02T0735200-02	2	30674780	30678659	95	1	ortholog_one2one	Poaceae
Sb04g028690	Sb04g028690.1	Sb04g028690.1	GRMZM5G872068	GRMZM5G872068_P01	5	205293914	205297428	96	1	ortholog_one2many	Andropogoneae
Sb05g004510	Sb05g004510.1	Sb05g004510.1	AC216067.3_FG002	AC216067.3_FGP002	4	204522927	204524924	100	1	ortholog_one2many	Andropogoneae
Sb05g004510	Sb05g004510.1	Sb05g004510.1	GRMZM2G177005	GRMZM2G177005_P01	2	137255040	137257585	100	1	ortholog_one2many	Andropogoneae
Sb01g001660	Sb01g001660.2	Sb01g001660.1	GRMZM2G352415	GRMZM2G352415_P03	1	297095586	297098598	95	1	ortholog_one2one	Andropogoneae
Sb01g001660	Sb01g001660.3	Sb01g001660.1	GRMZM2G352415	GRMZM2G352415_P03	1	297095586	297098598	95	1	ortholog_one2one	Andropogoneae
Sb07g020860	Sb07g020860.1	Sb07g020860.1	GRMZM2G171921	GRMZM2G171921_P02	4	80559508	80565014	98	1	ortholog_one2one	Andropogoneae
Sb02g043480	Sb02g043480.2	Sb02g043480.1	GRMZM2G361847	GRMZM2G361847_P05	7	174267403	174273062	98	1	ortholog_one2one	Andropogoneae
Sb06g018000	Sb06g018000.1	Sb06g018000.1	GRMZM2G131321	GRMZM2G131321_P01	2	46147148	46152774	97	1	ortholog_one2one	Andropogoneae
Sb04g026500	Sb04g026500.1	Sb04g026500.1	GRMZM2G135132	GRMZM2G135132_P01	4	143110278	143115226	96	1	ortholog_one2many	Andropogoneae
Sb04g026500	Sb04g026500.1	Sb04g026500.1	GRMZM2G540538	GRMZM2G540538_P01	5	186567333	186573192	98	1	ortholog_one2many	Andropogoneae
Sb09g003820	Sb09g003820.1	Sb09g003820.1	GRMZM2G166694	GRMZM2G166694_P04	10	90495623	90506761	99	1	ortholog_one2many	Andropogoneae
Sb09g003820	Sb09g003820.1	Sb09g003820.1	GRMZM2G166089	GRMZM2G166089_P05	8	126398499	126406791	99	1	ortholog_one2many	Andropogoneae
Sb01g038170	Sb01g038170.1	Sb01g038170.1	GRMZM2G053652	GRMZM2G053652_P01	9	137322702	137325737	95	1	ortholog_one2many	Andropogoneae
Sb01g038170	Sb01g038170.1	Sb01g038170.1	GRMZM2G030016	GRMZM2G030016_P01	1	46131119	46133970	97	1	ortholog_one2many	Andropogoneae
Sb01g038170	Sb01g038170.2	Sb01g038170.1	GRMZM2G053652	GRMZM2G053652_P01	9	137322702	137325737	95	1	ortholog_one2many	Andropogoneae
Sb01g038170	Sb01g038170.2	Sb01g038170.1	GRMZM2G030016	GRMZM2G030016_P01	1	46131119	46133970	97	1	ortholog_one2many	Andropogoneae
Sb01g011920	Sb01g011920.2	Sb01g011920.2	GRMZM2G003607	GRMZM2G003607_P01	1	256345800	256352626	96	1	ortholog_one2many	Andropogoneae
Sb01g011920	Sb01g011920.2	Sb01g011920.2	GRMZM2G161222	GRMZM2G161222_P03	5	13626867	13633420	95	1	ortholog_one2many	Andropogoneae
Sb10g027010	Sb10g027010.1	Sb10g027010.1	GRMZM2G043822	GRMZM2G043822_P02	6	92976340	92979040	98	1	ortholog_one2one	Andropogoneae	OS06G0671900	OS06T0671900-01	6	27877526	27880124	98	1	ortholog_one2one	Poaceae
Sb10g027330	Sb10g027330.1	Sb10g027330.1	GRMZM6G772588	GRMZM6G772588_P01	5	41225470	41226081	99	1	ortholog_one2many	Andropogoneae	OS02G0284600	OS02T0284600-01	2	10700829	10701516	96	1	ortholog_many2many	Poaceae
Sb05g021970	Sb05g021970.1	Sb05g021970.1	GRMZM2G135354	GRMZM2G135354_P01	2	226520885	226523229	99	1	ortholog_one2one	Andropogoneae
Sb08g003290	Sb08g003290.1	Sb08g003290.1	GRMZM2G051637	GRMZM2G051637_P01	10	5591911	5595821	96	1	ortholog_one2one	Andropogoneae
Sb01g033340	Sb01g033340.1	Sb01g033340.1	GRMZM6G578655	GRMZM6G578655_P01	4	240869558	240871299	97	1	ortholog_one2one	Andropogoneae	OS02G0111700	OS02T0111700-01	2	633586	635778	95	1	ortholog_many2many	Poaceae
Sb05g003880	Sb05g003880.1	Sb05g003880.1	GRMZM2G006765	GRMZM2G006765_P02	2	140690303	140692762	98	1	ortholog_one2many	Andropogoneae	OS11G0163100	OS11T0163100-01	11	3078917	3081342	99	1	ortholog_one2one	Poaceae
Sb05g003880	Sb05g003880.1	Sb05g003880.1	GRMZM2G126190	GRMZM2G126190_P01	4	214771574	214774269	99	1	ortholog_one2many	Andropogoneae
Sb05g001680	Sb05g001680.1	Sb05g001680.1	GRMZM2G377797	GRMZM2G377797_P01	2	150420659	150421474	97	1	ortholog_one2one	Andropogoneae
Sb04g036790	Sb04g036790.1	Sb04g036790.1	GRMZM5G806257	GRMZM5G806257_P01	5	215301608	215309302	96	1	ortholog_one2one	Andropogoneae
Sb02g027160	Sb02g027160.2	Sb02g027160.1	GRMZM2G314679	GRMZM2G314679_P07	7	128465159	128478871	99	1	ortholog_one2one	Andropogoneae
Sb03g001140	Sb03g001140.1	Sb03g001140.1	GRMZM2G159388	GRMZM2G159388_P01	3	2218197	2220827	95	1	ortholog_one2one	Andropogoneae
Sb03g001140	Sb03g001140.2	Sb03g001140.1	GRMZM2G159388	GRMZM2G159388_P01	3	2218197	2220827	95	1	ortholog_one2one	Andropogoneae
Sb04g020780	Sb04g020780.1	Sb04g020780.1	GRMZM2G147335	GRMZM2G147335_P03	5	165110893	165125357	97	1	ortholog_one2one	Andropogoneae
Sb04g002620	Sb04g002620.1	Sb04g002620.1	GRMZM2G024310	GRMZM2G024310_P01	4	239698647	239702613	96	1	ortholog_one2one	Andropogoneae
Sb09g024250	Sb09g024250.1	Sb09g024250.1	GRMZM2G062555	GRMZM2G062555_P01	8	119542661	119544845	97	1	ortholog_one2many	Andropogoneae
Sb09g024250	Sb09g024250.1	Sb09g024250.1	GRMZM2G090300	GRMZM2G090300_P01	6	155951231	155953419	98	1	ortholog_one2many	Andropogoneae
Sb10g007170	Sb10g007170.1	Sb10g007170.1	GRMZM2G038532	GRMZM2G038532_P01	9	7957140	7961762	96	1	ortholog_one2many	Andropogoneae
Sb10g006620	Sb10g006620.1	Sb10g006620.1	GRMZM2G073150	GRMZM2G073150_P01	6	108241675	108242722	98	1	ortholog_one2many	Andropogoneae	OS10G0411800	OS10T0411800-01	10	14330689	14331424	96	1	ortholog_one2one	Poaceae
Sb10g006620	Sb10g006620.1	Sb10g006620.1	GRMZM2G086906	GRMZM2G086906_P01	9	10324545	10325413	99	1	ortholog_one2many	Andropogoneae
Sb03g029530	Sb03g029530.1	Sb03g029530.1	GRMZM2G157334	GRMZM2G157334_P01	8	146798400	146802162	100	1	ortholog_one2one	Andropogoneae
Sb03g029530	Sb03g029530.2	Sb03g029530.1	GRMZM2G157334	GRMZM2G157334_P01	8	146798400	146802162	100	1	ortholog_one2one	Andropogoneae
Sb07g024370	Sb07g024370.1	Sb07g024370.1	GRMZM2G158479	GRMZM2G158479_P04	1	205418690	205435843	98	1	ortholog_one2many	Andropogoneae	OS05G0301700	OS05T0301700-01	5	13543055	13547500	96	1	ortholog_one2one	Poaceae
Sb07g024370	Sb07g024370.1	Sb07g024370.1	GRMZM2G032367	GRMZM2G032367_P01	4	53700603	53704302	98	1	ortholog_one2many	Andropogoneae
Sb07g009460	Sb07g009460.1	Sb07g009460.1	GRMZM6G902674	GRMZM6G902674_P01	4	70642661	70643330	97	1	ortholog_one2many	Andropogoneae
Sb03g043140	Sb03g043140.1	Sb03g043140.1	GRMZM2G066024	GRMZM2G066024_P01	8	162856704	162859417	98	1	ortholog_one2many	Andropogoneae
Sb03g043140	Sb03g043140.1	Sb03g043140.1	GRMZM2G057823	GRMZM2G057823_P01	3	165765568	165768179	98	1	ortholog_one2many	Andropogoneae
Sb10g027010	Sb10g027010.1	Sb10g027010.1	GRMZM2G043822	GRMZM2G043822_P02	6	92976340	92979040	98	1	ortholog_one2one	Andropogoneae	OS06G0671900	OS06T0671900-01	6	27877526	27880124	98	1	ortholog_one2one	Poaceae
Sb01g005360	Sb01g005360.1	Sb01g005360.1	GRMZM2G178341	GRMZM2G178341_P01	1	287405123	287407517	100	1	ortholog_one2many	Andropogoneae	OS03G0794700	OS03T0794700-01	3	33045524	33047408	99	1	ortholog_one2many	Poaceae
Sb01g005360	Sb01g005360.1	Sb01g005360.1	GRMZM2G130544	GRMZM2G130544_P02	5	4423400	4425941	99	1	ortholog_one2many	Andropogoneae
Sb04g033900	Sb04g033900.1	Sb04g033900.1	GRMZM2G015784	GRMZM2G015784_P01	5	209311321	209313296	95	1	ortholog_one2one	Andropogoneae
Sb03g044480	Sb03g044480.1	Sb03g044480.1	GRMZM2G134176	GRMZM2G134176_P01	8	159939841	159944716	98	1	ortholog_one2one	Andropogoneae
Sb08g014630	Sb08g014630.1	Sb08g014630.1	GRMZM2G126002	GRMZM2G126002_P01	10	13553374	13557804	96	1	ortholog_one2one	Andropogoneae
Sb08g018750	Sb08g018750.1	Sb08g018750.1	GRMZM2G056039	GRMZM2G056039_P01	1	154092556	154096679	99	1	ortholog_one2many	Andropogoneae	OS11G0703900	OS11T0703900-01	11	28804256	28808548	96	1	ortholog_one2one	Poaceae
Sb08g018750	Sb08g018750.1	Sb08g018750.1	GRMZM2G340251	GRMZM2G340251_P02	3	126479381	126484522	99	1	ortholog_one2many	Andropogoneae
Sb04g023680	Sb04g023680.1	Sb04g023680.1	GRMZM2G024739	GRMZM2G024739_P01	5	175775311	175779057	96	1	ortholog_one2many	Andropogoneae
Sb05g016730	Sb05g016730.1	Sb05g016730.1	GRMZM2G005990	GRMZM2G005990_P01	2	221982609	221995090	96	1	ortholog_one2many	Andropogoneae
Sb06g022740	Sb06g022740.1	Sb06g022740.1	GRMZM2G441347	GRMZM2G441347_P01	2	28745742	28748887	97	1	ortholog_one2one	Andropogoneae
Sb10g008090	Sb10g008090.1	Sb10g008090.1	GRMZM2G137108	GRMZM2G137108_P01	6	113136258	113140405	98	1	ortholog_one2many	Andropogoneae
Sb06g022840	Sb06g022840.1	Sb06g022840.1	GRMZM2G178693	GRMZM2G178693_P01	2	28493204	28495467	95	1	ortholog_one2one	Andropogoneae
Sb08g015270	Sb08g015270.1	Sb08g015270.1	GRMZM2G108348	GRMZM2G108348_P01	3	135622399	135624833	97	1	ortholog_one2one	Andropogoneae
Sb04g025120	Sb04g025120.1	Sb04g025120.1	GRMZM2G071630	GRMZM2G071630_P01	4	133130993	133134382	98	1	ortholog_one2many	Andropogoneae
Sb04g025120	Sb04g025120.1	Sb04g025120.1	GRMZM2G176307	GRMZM2G176307_P01	5	181570933	181575725	98	1	ortholog_one2many	Andropogoneae
Sb09g005460	Sb09g005460.1	Sb09g005460.1	GRMZM2G409407	GRMZM2G409407_P01	6	128244977	128247835	98	1	ortholog_one2one	Andropogoneae
Sb04g032050	Sb04g032050.1	Sb04g032050.1	GRMZM2G151009	GRMZM2G151009_P01	5	194858541	194868235	98	1	ortholog_one2many	Andropogoneae
Sb04g032050	Sb04g032050.1	Sb04g032050.1	GRMZM2G114911	GRMZM2G114911_P02	4	155013152	155024436	99	1	ortholog_one2many	Andropogoneae
Sb07g025030	Sb07g025030.1	Sb07g025030.1	GRMZM2G152775	GRMZM2G152775_P04	6	69729167	69732684	96	1	ortholog_many2many	Andropogoneae
Sb07g025030	Sb07g025030.1	Sb07g025030.1	GRMZM2G374881	GRMZM2G374881_P02	9	20980862	20984527	95	1	ortholog_many2many	Andropogoneae
Sb10g025200	Sb10g025200.1	Sb10g025200.1	GRMZM2G117935	GRMZM2G117935_P01	9	95580781	95583611	100	1	ortholog_one2many	Andropogoneae	OS06G0643300	OS06T0643300-01	6	26215500	26218653	97	1	ortholog_one2one	Poaceae
Sb06g015130	Sb06g015130.1	Sb06g015130.1	GRMZM2G069708	GRMZM2G069708_P01	2	61285692	61289836	95	1	ortholog_one2one	Andropogoneae
Sb09g028840	Sb09g028840.1	Sb09g028840.1	GRMZM2G160460	GRMZM2G160460_P02	6	165331718	165337586	97	1	ortholog_one2one	Andropogoneae
Sb02g017910	Sb02g017910.1	Sb02g017910.1	GRMZM2G102829	GRMZM2G102829_P01	2	163100314	163106027	96	1	ortholog_one2one	Andropogoneae
Sb02g017910	Sb02g017910.2	Sb02g017910.1	GRMZM2G102829	GRMZM2G102829_P01	2	163100314	163106027	96	1	ortholog_one2one	Andropogoneae
Sb08g023070	Sb08g023070.1	Sb08g023070.1	GRMZM2G035520	GRMZM2G035520_P01	3	93429123	93435133	99	1	ortholog_one2one	Andropogoneae	OS12G0638700	OS12T0638700-01	12	27387215	27393762	99	1	ortholog_one2one	Poaceae
Sb02g007480	Sb02g007480.1	Sb02g007480.1	GRMZM2G074687	GRMZM2G074687_P01	2	170898831	170902781	96	1	ortholog_one2many	Andropogoneae
Sb02g007480	Sb02g007480.1	Sb02g007480.1	GRMZM2G358059	GRMZM2G358059_P01	7	24423090	24427016	97	1	ortholog_one2many	Andropogoneae
Sb04g026200	Sb04g026200.1	Sb04g026200.1	GRMZM2G153227	GRMZM2G153227_P01	5	185497818	185501457	95	1	ortholog_one2many	Andropogoneae	OS02G0618250	OS02T0618250-01	2	24573423	24575337	97	1	ortholog_one2many	Poaceae
Sb09g000340	Sb09g000340.1	Sb09g000340.1	GRMZM2G092468	GRMZM2G092468_P01	6	44574028	44579096	99	1	ortholog_one2one	Andropogoneae
Sb03g039310	Sb03g039310.1	Sb03g039310.1	GRMZM2G112912	GRMZM2G112912_P01	8	168604611	168605586	99	1	ortholog_one2many	Andropogoneae
Sb03g039310	Sb03g039310.1	Sb03g039310.1	GRMZM2G306258	GRMZM2G306258_P01	3	181560116	181560956	99	1	ortholog_one2many	Andropogoneae
Sb03g038250	Sb03g038250.1	Sb03g038250.1	GRMZM2G068151	GRMZM2G068151_P01	3	184683407	184686981	95	1	ortholog_one2many	Andropogoneae
Sb10g009880	Sb10g009880.1	Sb10g009880.1	GRMZM2G014240	GRMZM2G014240_P01	9	14328479	14333699	96	1	ortholog_one2many	Andropogoneae
Sb07g024800	Sb07g024800.1	Sb07g024800.1	GRMZM2G180578	GRMZM2G180578_P01	4	217555204	217562058	96	1	ortholog_one2one	Andropogoneae
Sb07g021080	Sb07g021080.1	Sb07g021080.1	GRMZM2G117811	GRMZM2G117811_P01	4	82039219	82040163	99	1	ortholog_one2many	Andropogoneae
Sb08g022680	Sb08g022680.1	Sb08g022680.1	GRMZM2G131254	GRMZM2G131254_P01	1	179371866	179374965	97	1	ortholog_one2one	Andropogoneae
Sb08g022680	Sb08g022680.2	Sb08g022680.1	GRMZM2G131254	GRMZM2G131254_P01	1	179371866	179374965	97	1	ortholog_one2one	Andropogoneae
Sb06g024590	Sb06g024590.1	Sb06g024590.1	GRMZM2G125023	GRMZM2G125023_P01	10	139149943	139152962	95	1	ortholog_one2one	Andropogoneae
Sb09g022580	Sb09g022580.1	Sb09g022580.1	GRMZM5G802801	GRMZM5G802801_P01	8	116145133	116148059	98	1	ortholog_one2one	Andropogoneae
Sb01g028500	Sb01g028500.1	Sb01g028500.1	GRMZM2G049422	GRMZM2G049422_P01	1	97157920	97161418	96	1	ortholog_one2many	Andropogoneae
Sb01g028500	Sb01g028500.2	Sb01g028500.1	GRMZM2G049422	GRMZM2G049422_P01	1	97157920	97161418	96	1	ortholog_one2many	Andropogoneae
Sb09g027430	Sb09g027430.1	Sb09g027430.1	GRMZM2G179797	GRMZM2G179797_P03	6	162746437	162748497	97	1	ortholog_one2many	Andropogoneae
Sb09g027430	Sb09g027430.1	Sb09g027430.1	GRMZM2G120833	GRMZM2G120833_P01	2	105311550	105313819	97	1	ortholog_one2many	Andropogoneae
Sb09g006190	Sb09g006190.1	Sb09g006190.1	GRMZM2G022768	GRMZM2G022768_P01	8	91588208	91592778	95	1	ortholog_one2one	Andropogoneae
Sb09g028860	Sb09g028860.1	Sb09g028860.1	GRMZM2G160417	GRMZM2G160417_P01	6	165362283	165364762	95	1	ortholog_one2many	Andropogoneae
Sb09g027690	Sb09g027690.1	Sb09g027690.1	GRMZM2G038032	GRMZM2G038032_P01	6	163078693	163081080	96	1	ortholog_one2many	Andropogoneae
Sb09g027690	Sb09g027690.1	Sb09g027690.1	GRMZM2G040477	GRMZM2G040477_P01	8	65264847	65267084	96	1	ortholog_one2many	Andropogoneae
Sb07g022630	Sb07g022630.1	Sb07g022630.1	GRMZM2G318475	GRMZM2G318475_P02	1	198252759	198255980	100	1	ortholog_one2one	Andropogoneae	OS07G0639800	OS07T0639800-01	7	26628478	26631258	96	1	ortholog_one2one	Poaceae
Sb10g010690	Sb10g010690.1	Sb10g010690.1	GRMZM2G162788	GRMZM2G162788_P02	6	120038179	120041733	99	1	ortholog_one2one	Andropogoneae
Sb04g030820	Sb04g030820.1	Sb04g030820.1	AC233960.1_FG002	AC233960.1_FGP002	5	200032552	200035241	96	1	ortholog_one2one	Andropogoneae
Sb07g026360	Sb07g026360.1	Sb07g026360.1	GRMZM2G124417	GRMZM2G124417_P01	1	193552662	193555243	96	1	ortholog_one2one	Andropogoneae
Sb07g006970	Sb07g006970.1	Sb07g006970.1	GRMZM2G178807	GRMZM2G178807_P01	10	68431320	68434189	98	1	ortholog_one2one	Andropogoneae
Sb07g006970	Sb07g006970.2	Sb07g006970.1	GRMZM2G178807	GRMZM2G178807_P01	10	68431320	68434189	98	1	ortholog_one2one	Andropogoneae
Sb08g001090	Sb08g001090.1	Sb08g001090.1	GRMZM2G132000	GRMZM2G132000_P02	2	145653086	145656777	100	1	ortholog_one2one	Andropogoneae										AT3G45180	AT3G45180.1	3	16538991	16539212	97	1	ortholog_one2many	Magnoliophyta
Sb09g001190	Sb09g001190.1	Sb09g001190.1	GRMZM2G047588	GRMZM2G047588_P01	8	133596703	133600271	96	1	ortholog_one2one	Andropogoneae
Sb01g044800	Sb01g044800.2	Sb01g044800.1	GRMZM2G023575	GRMZM2G023575_P02	1	18127931	18133872	95	1	ortholog_one2one	Andropogoneae
Sb09g011450	Sb09g011450.1	Sb09g011450.1	GRMZM2G059991	GRMZM2G059991_P01	6	136070517	136074741	96	1	ortholog_one2many	Andropogoneae
Sb09g011450	Sb09g011450.1	Sb09g011450.1	GRMZM2G124455	GRMZM2G124455_P01	8	91341442	91354880	97	1	ortholog_one2many	Andropogoneae
Sb04g004520	Sb04g004520.1	Sb04g004520.1	AC234515.1_FG003	AC234515.1_FGP003	5	83593467	83596539	97	1	ortholog_one2one	Andropogoneae	OS02G0167300	OS02T0167300-01	2	3619840	3622862	98	1	ortholog_one2one	Poaceae
Sb03g037760	Sb03g037760.1	Sb03g037760.1	GRMZM2G357399	GRMZM2G357399_P01	3	186634201	186637449	100	1	ortholog_one2one	Andropogoneae
Sb10g004940	Sb10g004940.1	Sb10g004940.1	GRMZM2G328168	GRMZM2G328168_P01	9	15371338	15372668	98	1	ortholog_one2many	Andropogoneae
Sb10g004940	Sb10g004940.1	Sb10g004940.1	GRMZM5G805526	GRMZM5G805526_P01	6	122892313	122893047	100	1	ortholog_one2many	Andropogoneae	OS06G0172600	OS06T0172600-00	6	3656494	3657055	100	1	ortholog_one2one	Poaceae
Sb04g036300	Sb04g036300.1	Sb04g036300.1	GRMZM2G178972	GRMZM2G178972_P01	4	173331847	173336409	95	1	ortholog_one2one	Andropogoneae
Sb04g006950	Sb04g006950.1	Sb04g006950.1	GRMZM5G876003	GRMZM5G876003_P03	4	232677541	232695637	96	1	ortholog_one2many	Andropogoneae
Sb10g002420	Sb10g002420.1	Sb10g002420.1	GRMZM2G173858	GRMZM2G173858_P02	6	67799098	67819109	98	1	ortholog_one2many	Andropogoneae
Sb10g002560	Sb10g002560.1	Sb10g002560.1	GRMZM2G115124	GRMZM2G115124_P01	9	21737536	21739109	95	1	ortholog_one2many	Andropogoneae
Sb10g025340	Sb10g025340.1	Sb10g025340.1	GRMZM5G805627	GRMZM5G805627_P02	9	94818252	94820295	99	1	ortholog_one2many	Andropogoneae
Sb04g019000	Sb04g019000.1	Sb04g019000.1	GRMZM2G066222	GRMZM2G066222_P01	4	218054500	218057037	100	1	ortholog_one2many	Andropogoneae	OS02G0478700	OS02T0478700-01	2	16445679	16447357	98	1	ortholog_one2many	Poaceae
Sb10g029480	Sb10g029480.1	Sb10g029480.1	GRMZM2G084521	GRMZM2G084521_P03	5	59296686	59299317	97	1	ortholog_one2one	Andropogoneae
Sb06g018900	Sb06g018900.1	Sb06g018900.1	GRMZM5G805627	GRMZM5G805627_P02	9	94818252	94820295	99	1	ortholog_one2many	Andropogoneae
Sb03g044270	Sb03g044270.1	Sb03g044270.1	GRMZM2G064954	GRMZM2G064954_P01	8	160653050	160657235	97	1	ortholog_one2one	Andropogoneae
Sb04g030300	Sb04g030300.1	Sb04g030300.1	GRMZM2G170595	GRMZM2G170595_P01	5	201723132	201726342	95	1	ortholog_one2one	Andropogoneae
Sb02g004510	Sb02g004510.1	Sb02g004510.1	GRMZM2G100403	GRMZM2G100403_P02	7	10292460	10296266	95	1	ortholog_one2many	Andropogoneae
Sb02g004510	Sb02g004510.1	Sb02g004510.1	GRMZM2G018197	GRMZM2G018197_P01	2	234103378	234106002	97	1	ortholog_one2many	Andropogoneae
Sb02g004510	Sb02g004510.2	Sb02g004510.1	GRMZM2G100403	GRMZM2G100403_P02	7	10292460	10296266	95	1	ortholog_one2many	Andropogoneae
Sb02g004510	Sb02g004510.2	Sb02g004510.1	GRMZM2G018197	GRMZM2G018197_P01	2	234103378	234106002	97	1	ortholog_one2many	Andropogoneae
Sb04g028270	Sb04g028270.1	Sb04g028270.1	AC212112.4_FG002	AC212112.4_FGP002	5	206244869	206250337	97	1	ortholog_one2many	Andropogoneae
Sb08g020960	Sb08g020960.2	Sb08g020960.2	GRMZM2G049088	GRMZM2G049088_P01	1	172826056	172834151	96	1	ortholog_one2one	Andropogoneae
Sb09g004180	Sb09g004180.1	Sb09g004180.1	GRMZM2G008093	GRMZM2G008093_P01	6	126995952	127019963	95	1	ortholog_one2one	Andropogoneae
Sb04g001280	Sb04g001280.1	Sb04g001280.1	GRMZM2G150251	GRMZM2G150251_P01	4	240339659	240345092	96	1	ortholog_many2many	Andropogoneae
Sb04g001280	Sb04g001280.1	Sb04g001280.1	GRMZM2G044348	GRMZM2G044348_P02	5	70051998	70057555	96	1	ortholog_many2many	Andropogoneae
Sb04g007760	Sb04g007760.1	Sb04g007760.1	GRMZM2G029559	GRMZM2G029559_P02	5	155282641	155286187	95	1	ortholog_one2many	Andropogoneae
Sb02g033660	Sb02g033660.1	Sb02g033660.1	GRMZM2G088590	GRMZM2G088590_P01	7	149796497	149800188	95	1	ortholog_one2many	Andropogoneae
Sb09g000750	Sb09g000750.1	Sb09g000750.1	GRMZM2G104017	GRMZM2G104017_P04	6	41346514	41349595	100	1	ortholog_many2many	Andropogoneae	OS05G0106600	OS05T0106600-01	5	354148	356618	99	1	ortholog_one2many	Poaceae
Sb09g000750	Sb09g000750.1	Sb09g000750.1	GRMZM2G110378	GRMZM2G110378_P01	6	41395225	41398185	100	1	ortholog_many2many	Andropogoneae
Sb09g006470	Sb09g006470.1	Sb09g006470.1	GRMZM2G098747	GRMZM2G098747_P02	6	131506619	131511866	95	1	ortholog_one2many	Andropogoneae
Sb01g050310	Sb01g050310.1	Sb01g050310.1	GRMZM2G164696	GRMZM2G164696_P03	1	2035661	2037950	100	1	ortholog_one2one	Andropogoneae										AT5G62690	AT5G62690.1	5	25181415	25183729	97	1	ortholog_one2many	Magnoliophyta
Sb01g050310	Sb01g050310.1	Sb01g050310.1																			AT5G62700	AT5G62700.1	5	25184397	25186711	97	1	ortholog_one2many	Magnoliophyta
Sb10g028930	Sb10g028930.1	Sb10g028930.1	GRMZM2G115939	GRMZM2G115939_P01	5	56768622	56780248	96	1	ortholog_one2many	Andropogoneae
Sb10g028930	Sb10g028930.1	Sb10g028930.1	GRMZM2G102421	GRMZM2G102421_P04	6	87441864	87448084	98	1	ortholog_one2many	Andropogoneae
Sb04g007570	Sb04g007570.1	Sb04g007570.1	GRMZM2G038195	GRMZM2G038195_P01	4	231094329	231107329	99	1	ortholog_one2many	Andropogoneae
Sb04g007570	Sb04g007570.1	Sb04g007570.1	GRMZM2G133464	GRMZM2G133464_P01	5	156299547	156316074	99	1	ortholog_one2many	Andropogoneae	OS02G0217600	OS02T0217600-02	2	6572799	6577600	97	1	ortholog_one2one	Poaceae
Sb03g043710	Sb03g043710.1	Sb03g043710.1	GRMZM2G031204	GRMZM2G031204_P01	8	162084327	162088415	95	1	ortholog_one2one	Andropogoneae
Sb06g028330	Sb06g028330.1	Sb06g028330.1	GRMZM2G044800	GRMZM2G044800_P01	2	10483475	10486040	100	1	ortholog_one2many	Andropogoneae	OS07G0565100	OS07T0565100-00	7	22657270	22659266	96	1	ortholog_one2many	Poaceae
Sb06g028330	Sb06g028330.1	Sb06g028330.1	GRMZM2G019325	GRMZM2G019325_P01	10	141493143	141495837	100	1	ortholog_one2many	Andropogoneae	OS07G0565000	OS07T0565000-01	7	22654667	22656588	96	1	ortholog_one2many	Poaceae
Sb06g028330	Sb06g028330.1	Sb06g028330.1										OS04G0613600	OS04T0613600-00	4	31105989	31107921	96	1	ortholog_one2many	Poaceae
Sb10g031075	Sb10g031075.1	Sb10g031075.1	GRMZM2G005771	GRMZM2G005771_P02	5	65046796	65052801	99	1	ortholog_one2one	Andropogoneae	OS01G0722800	OS01T0722800-00	1	30135889	30137738	95	1	ortholog_many2many	Poaceae
Sb02g003530	Sb02g003530.1	Sb02g003530.1	GRMZM2G096958	GRMZM2G096958_P01	4	220114792	220118307	95	1	ortholog_many2many	Andropogoneae
Sb02g003530	Sb02g003530.2	Sb02g003530.1	GRMZM2G096958	GRMZM2G096958_P01	4	220114792	220118307	95	1	ortholog_many2many	Andropogoneae
Sb03g034700	Sb03g034700.2	Sb03g034700.1	GRMZM2G055898	GRMZM2G055898_P01	3	198455740	198459784	97	1	ortholog_one2one	Andropogoneae
Sb10g025080	Sb10g025080.1	Sb10g025080.1	GRMZM2G139973	GRMZM2G139973_P01	9	96451513	96457764	96	1	ortholog_one2one	Andropogoneae
Sb10g007360	Sb10g007360.1	Sb10g007360.1	GRMZM2G017257	GRMZM2G017257_P01	9	7187390	7211060	96	1	ortholog_one2one	Andropogoneae
Sb06g025370	Sb06g025370.1	Sb06g025370.1	GRMZM2G082181	GRMZM2G082181_P01	2	18168323	18173183	95	1	ortholog_one2one	Andropogoneae
Sb09g022840	Sb09g022840.1	Sb09g022840.1	GRMZM2G163561	GRMZM2G163561_P01	8	117138603	117140359	100	1	ortholog_one2many	Andropogoneae
Sb09g022840	Sb09g022840.1	Sb09g022840.1	GRMZM2G140609	GRMZM2G140609_P01	6	152401003	152403122	100	1	ortholog_one2many	Andropogoneae
Sb07g003350	Sb07g003350.1	Sb07g003350.1	GRMZM2G134756	GRMZM2G134756_P01	10	81454556	81459858	95	1	ortholog_one2many	Andropogoneae
Sb09g000750	Sb09g000750.1	Sb09g000750.1	GRMZM2G104017	GRMZM2G104017_P04	6	41346514	41349595	100	1	ortholog_many2many	Andropogoneae	OS05G0106600	OS05T0106600-01	5	354148	356618	99	1	ortholog_one2many	Poaceae
Sb09g000750	Sb09g000750.1	Sb09g000750.1	GRMZM2G110378	GRMZM2G110378_P01	6	41395225	41398185	100	1	ortholog_many2many	Andropogoneae
Sb06g019620	Sb06g019620.1	Sb06g019620.1	GRMZM2G173878	GRMZM2G173878_P01	10	124319406	124322173	99	1	ortholog_one2many	Andropogoneae
Sb06g019620	Sb06g019620.1	Sb06g019620.1	GRMZM2G330430	GRMZM2G330430_P02	2	40054092	40056877	99	1	ortholog_one2many	Andropogoneae
Sb08g008400	Sb08g008400.1	Sb08g008400.1	GRMZM2G086882	GRMZM2G086882_P01	3	112215981	112224895	98	1	ortholog_one2one	Andropogoneae
Sb04g024470	Sb04g024470.1	Sb04g024470.1	GRMZM2G172900	GRMZM2G172900_P01	5	179193391	179197382	95	1	ortholog_one2one	Andropogoneae
Sb09g030800	Sb09g030800.1	Sb09g030800.1	GRMZM2G157034	GRMZM2G157034_P02	6	168562473	168572975	97	1	ortholog_one2one	Andropogoneae
Sb04g029170	Sb04g029170.1	Sb04g029170.1	GRMZM2G019317	GRMZM2G019317_P05	5	204644182	204648555	97	1	ortholog_one2one	Andropogoneae
Sb02g005950	Sb02g005950.1	Sb02g005950.1	GRMZM2G035807	GRMZM2G035807_P01	2	232763826	232769045	95	1	ortholog_one2many	Andropogoneae
Sb02g005950	Sb02g005950.1	Sb02g005950.1	GRMZM2G092327	GRMZM2G092327_P02	2	232669592	232674854	95	1	ortholog_one2many	Andropogoneae
Sb09g028810	Sb09g028810.1	Sb09g028810.1	GRMZM2G160504	GRMZM2G160504_P01	6	165325124	165330453	95	1	ortholog_one2one	Andropogoneae
Sb06g025970	Sb06g025970.1	Sb06g025970.1	GRMZM2G175728	GRMZM2G175728_P01	2	16313722	16318794	95	1	ortholog_one2one	Andropogoneae
Sb05g002450	Sb05g002450.1	Sb05g002450.1	GRMZM2G095392	GRMZM2G095392_P01	2	147669328	147674252	95	1	ortholog_many2many	Andropogoneae
Sb06g027410	Sb06g027410.1	Sb06g027410.1	GRMZM2G125669	GRMZM2G125669_P01	2	12345073	12348033	97	1	ortholog_one2one	Andropogoneae
Sb06g030030	Sb06g030030.1	Sb06g030030.1	GRMZM2G410515	GRMZM2G410515_P01	1	17660122	17666235	96	1	ortholog_one2many	Andropogoneae
Sb06g021640	Sb06g021640.1	Sb06g021640.1	GRMZM2G158083	GRMZM2G158083_P02	2	32452526	32458616	95	1	ortholog_one2one	Andropogoneae
Sb07g004090	Sb07g004090.1	Sb07g004090.1	GRMZM2G030659	GRMZM2G030659_P01	10	77454067	77458703	95	1	ortholog_one2one	Andropogoneae
Sb02g002390	Sb02g002390.1	Sb02g002390.1	GRMZM2G450163	GRMZM2G450163_P01	1	221791929	221796752	98	1	ortholog_one2many	Andropogoneae
Sb02g002390	Sb02g002390.2	Sb02g002390.1	GRMZM2G450163	GRMZM2G450163_P01	1	221791929	221796752	98	1	ortholog_one2many	Andropogoneae
Sb07g021780	Sb07g021780.1	Sb07g021780.1	GRMZM2G146948	GRMZM2G146948_P01	1	211425319	211432149	97	1	ortholog_one2many	Andropogoneae
Sb07g021780	Sb07g021780.1	Sb07g021780.1	GRMZM2G085573	GRMZM2G085573_P01	4	60197640	60203583	98	1	ortholog_one2many	Andropogoneae
Sb10g003610	Sb10g003610.1	Sb10g003610.1	GRMZM2G075408	GRMZM2G075408_P02	6	74019916	74023943	99	1	ortholog_one2many	Andropogoneae
Sb10g003610	Sb10g003610.1	Sb10g003610.1	GRMZM2G005339	GRMZM2G005339_P01	9	19297443	19299333	98	1	ortholog_one2many	Andropogoneae
Sb04g022156	Sb04g022156.1	Sb04g022156.1	GRMZM2G165483	GRMZM2G165483_P02	4	112838151	112841947	99	1	ortholog_one2many	Andropogoneae
Sb01g020570	Sb01g020570.1	Sb01g020570.1	GRMZM2G154090	GRMZM2G154090_P01	1	236840157	236842176	96	1	ortholog_one2many	Andropogoneae
Sb08g004390	Sb08g004390.1	Sb08g004390.1	GRMZM2G101020	GRMZM2G101020_P01	3	141387560	141390705	99	1	ortholog_one2many	Andropogoneae
Sb06g019620	Sb06g019620.1	Sb06g019620.1	GRMZM2G173878	GRMZM2G173878_P01	10	124319406	124322173	99	1	ortholog_one2many	Andropogoneae
Sb06g019620	Sb06g019620.1	Sb06g019620.1	GRMZM2G330430	GRMZM2G330430_P02	2	40054092	40056877	99	1	ortholog_one2many	Andropogoneae
Sb10g007260	Sb10g007260.1	Sb10g007260.1	GRMZM2G080120	GRMZM2G080120_P01	9	7661272	7664714	96	1	ortholog_one2one	Andropogoneae
Sb06g023405	Sb06g023405.1	Sb06g023405.1	GRMZM2G078409	GRMZM2G078409_P01	2	24166809	24167435	98	1	ortholog_one2one	Andropogoneae
Sb07g021630	Sb07g021630.1	Sb07g021630.1	GRMZM2G035268	GRMZM2G035268_P01	4	84132782	84137970	99	1	ortholog_one2one	Andropogoneae	OS08G0440800	OS08T0440800-01	8	21445787	21450773	95	1	ortholog_one2one	Poaceae
Sb06g014720	Sb06g014720.1	Sb06g014720.1	GRMZM2G023194	GRMZM2G023194_P01	10	111795775	111798782	98	1	ortholog_one2one	Andropogoneae
Sb02g017910	Sb02g017910.1	Sb02g017910.1	GRMZM2G102829	GRMZM2G102829_P01	2	163100314	163106027	96	1	ortholog_one2one	Andropogoneae
Sb02g017910	Sb02g017910.2	Sb02g017910.1	GRMZM2G102829	GRMZM2G102829_P01	2	163100314	163106027	96	1	ortholog_one2one	Andropogoneae
Sb04g036370	Sb04g036370.1	Sb04g036370.1	GRMZM2G096815	GRMZM2G096815_P01	5	214423007	214426676	97	1	ortholog_one2one	Andropogoneae
Sb10g000440	Sb10g000440.1	Sb10g000440.1	GRMZM2G164916	GRMZM2G164916_P03	6	55760239	55764314	95	1	ortholog_one2one	Andropogoneae
Sb06g027280	Sb06g027280.1	Sb06g027280.1	GRMZM2G364060	GRMZM2G364060_P03	10	139910489	139921914	96	1	ortholog_one2one	Andropogoneae
Sb01g038760	Sb01g038760.1	Sb01g038760.1	GRMZM2G137839	GRMZM2G137839_P01	1	43682818	43686019	96	1	ortholog_one2many	Andropogoneae
Sb03g004220	Sb03g004220.1	Sb03g004220.1	GRMZM5G830695	GRMZM5G830695_P05	3	11403408	11407172	96	1	ortholog_one2one	Andropogoneae
Sb03g004220	Sb03g004220.2	Sb03g004220.1	GRMZM5G830695	GRMZM5G830695_P05	3	11403408	11407172	96	1	ortholog_one2one	Andropogoneae
Sb01g038460	Sb01g038460.1	Sb01g038460.1	GRMZM2G053669	GRMZM2G053669_P01	1	45118780	45122813	95	1	ortholog_one2many	Andropogoneae
Sb01g038460	Sb01g038460.2	Sb01g038460.1	GRMZM2G053669	GRMZM2G053669_P01	1	45118780	45122813	95	1	ortholog_one2many	Andropogoneae
Sb01g038460	Sb01g038460.3	Sb01g038460.1	GRMZM2G053669	GRMZM2G053669_P01	1	45118780	45122813	95	1	ortholog_one2many	Andropogoneae
Sb06g031490	Sb06g031490.1	Sb06g031490.1	GRMZM2G056572	GRMZM2G056572_P04	2	3973404	3978693	96	1	ortholog_one2one	Andropogoneae
Sb01g044440	Sb01g044440.1	Sb01g044440.1	AC166636.1_FG008	AC166636.1_FGP008	1	19979839	19982658	96	1	ortholog_one2one	Andropogoneae
Sb01g029070	Sb01g029070.1	Sb01g029070.1	GRMZM5G818887	GRMZM5G818887_P01	9	115692361	115698056	97	1	ortholog_one2many	Andropogoneae
Sb01g029070	Sb01g029070.2	Sb01g029070.1	GRMZM5G818887	GRMZM5G818887_P01	9	115692361	115698056	97	1	ortholog_one2many	Andropogoneae
Sb06g032120	Sb06g032120.1	Sb06g032120.1	GRMZM2G102471	GRMZM2G102471_P03	2	2808177	2811018	100	1	ortholog_one2one	Andropogoneae	OS04G0667800	OS04T0667800-01	4	34088171	34090534	100	1	ortholog_one2one	Poaceae
Sb10g026400	Sb10g026400.1	Sb10g026400.1	GRMZM2G331015	GRMZM2G331015_P01	9	106433774	106436103	96	1	ortholog_one2one	Andropogoneae
Sb09g026790	Sb09g026790.1	Sb09g026790.1	GRMZM2G115049	GRMZM2G115049_P01	6	161642062	161645447	97	1	ortholog_one2many	Andropogoneae
Sb09g024310	Sb09g024310.1	Sb09g024310.1	GRMZM2G173195	GRMZM2G173195_P01	8	120280265	120283927	97	1	ortholog_one2one	Andropogoneae
Sb04g005280	Sb04g005280.1	Sb04g005280.1	GRMZM2G431703	GRMZM2G431703_P02	5	89889210	89897098	100	1	ortholog_one2one	Andropogoneae
Sb06g025260	Sb06g025260.1	Sb06g025260.1	GRMZM2G101408	GRMZM2G101408_P03	2	18421155	18424062	99	1	ortholog_one2one	Andropogoneae
Sb04g024940	Sb04g024940.1	Sb04g024940.1	GRMZM2G122983	GRMZM2G122983_P01	4	131797202	131800731	97	1	ortholog_one2one	Andropogoneae
Sb03g040880	Sb03g040880.1	Sb03g040880.1	GRMZM2G053284	GRMZM2G053284_P01	3	175942135	175945164	99	1	ortholog_one2many	Andropogoneae
Sb04g031180	Sb04g031180.1	Sb04g031180.1	GRMZM2G120035	GRMZM2G120035_P01	5	199053063	199055693	95	1	ortholog_one2one	Andropogoneae
Sb04g030000	Sb04g030000.1	Sb04g030000.1	GRMZM2G123371	GRMZM2G123371_P01	5	202621246	202628418	98	1	ortholog_one2one	Andropogoneae
Sb03g041690	Sb03g041690.1	Sb03g041690.1	GRMZM2G129065	GRMZM2G129065_P02	8	164752569	164781187	95	1	ortholog_one2one	Andropogoneae
Sb10g004030	Sb10g004030.1	Sb10g004030.1	GRMZM2G140689	GRMZM2G140689_P02	9	17835155	17837964	99	1	ortholog_one2many	Andropogoneae	OS06G0158600	OS06T0158600-01	6	2992144	2995594	97	1	ortholog_one2one	Poaceae
Sb10g004030	Sb10g004030.1	Sb10g004030.1	GRMZM2G016330	GRMZM2G016330_P03	9	17866523	17870187	99	1	ortholog_one2many	Andropogoneae
Sb06g021740	Sb06g021740.1	Sb06g021740.1	GRMZM2G086371	GRMZM2G086371_P01	2	31921462	31929611	97	1	ortholog_one2many	Andropogoneae
Sb06g025740	Sb06g025740.1	Sb06g025740.1	GRMZM6G798998	GRMZM6G798998_P02	10	136966041	136971418	95	1	ortholog_one2one	Andropogoneae
Sb03g040550	Sb03g040550.1	Sb03g040550.1	GRMZM2G023748	GRMZM2G023748_P01	3	176723510	176726585	97	1	ortholog_one2one	Andropogoneae	OS01G0860300	OS01T0860300-01	1	37231558	37234572	96	1	ortholog_one2many	Poaceae
Sb03g040550	Sb03g040550.1	Sb03g040550.1										OS02G0321900	OS02T0321900-02	2	12869461	12872315	96	1	ortholog_one2many	Poaceae
Sb07g008820	Sb07g008820.1	Sb07g008820.1	GRMZM2G315072	GRMZM2G315072_P03	4	68791543	68799475	96	1	ortholog_one2one	Andropogoneae
Sb04g030970	Sb04g030970.1	Sb04g030970.1	GRMZM2G067183	GRMZM2G067183_P01	5	199491715	199493659	96	1	ortholog_one2one	Andropogoneae
Sb04g004420	Sb04g004420.1	Sb04g004420.1	GRMZM2G132854	GRMZM2G132854_P01	4	237100942	237104590	96	1	ortholog_one2one	Andropogoneae
Sb06g029950	Sb06g029950.1	Sb06g029950.1	GRMZM2G106105	GRMZM2G106105_P01	2	6992704	6995387	98	1	ortholog_one2many	Andropogoneae
Sb05g001740	Sb05g001740.1	Sb05g001740.1	GRMZM2G079236	GRMZM2G079236_P01	2	150152533	150159396	95	1	ortholog_one2many	Andropogoneae
Sb04g008580	Sb04g008580.1	Sb04g008580.1	GRMZM2G151916	GRMZM2G151916_P01	5	145902926	145908794	96	1	ortholog_one2many	Andropogoneae
Sb04g008580	Sb04g008580.1	Sb04g008580.1	GRMZM2G121790	GRMZM2G121790_P01	4	229199657	229204882	97	1	ortholog_one2many	Andropogoneae
Sb04g004400	Sb04g004400.1	Sb04g004400.1	GRMZM2G132866	GRMZM2G132866_P01	4	237112752	237116564	98	1	ortholog_one2one	Andropogoneae
Sb04g006120	Sb04g006120.1	Sb04g006120.1	GRMZM5G849107	GRMZM5G849107_P01	5	100737438	100739288	97	1	ortholog_one2one	Andropogoneae
Sb04g021650	Sb04g021650.1	Sb04g021650.1	GRMZM2G156079	GRMZM2G156079_P01	4	106696523	106697982	97	1	ortholog_one2one	Andropogoneae
Sb06g024300	Sb06g024300.1	Sb06g024300.1	GRMZM2G016939	GRMZM2G016939_P02	10	134434838	134438537	96	1	ortholog_one2one	Andropogoneae
Sb01g008730	Sb01g008730.3	Sb01g008730.2	GRMZM2G442658	GRMZM2G442658_P06	1	274050254	274054148	98	1	ortholog_one2one	Andropogoneae	OS11G0210300	OS11T0210300-01	11	5712671	5716288	96	1	ortholog_one2many	Poaceae
Sb09g023800	Sb09g023800.1	Sb09g023800.1	GRMZM2G142640	GRMZM2G142640_P01	8	118899496	118903214	98	1	ortholog_one2one	Andropogoneae
Sb08g020190	Sb08g020190.1	Sb08g020190.1	GRMZM2G173424	GRMZM2G173424_P01	3	115377120	115403275	96	1	ortholog_one2many	Andropogoneae	OS12G0597000	OS12T0597000-01	12	25063210	25068208	95	1	ortholog_one2one	Poaceae
Sb09g004260	Sb09g004260.1	Sb09g004260.1	GRMZM5G899390	GRMZM5G899390_P01	6	127382932	127386773	99	1	ortholog_one2one	Andropogoneae
Sb10g023360	Sb10g023360.2	Sb10g023360.2	GRMZM2G153541	GRMZM2G153541_P06	9	88067950	88071249	99	1	ortholog_many2many	Andropogoneae	OS03G0177500	OS03T0177500-01	3	4099985	4102960	99	1	ortholog_many2many	Poaceae
Sb10g023360	Sb10g023360.2	Sb10g023360.2	GRMZM2G343543	GRMZM2G343543_P05	6	102923481	102926877	100	1	ortholog_many2many	Andropogoneae	OS03G0177900	OS03T0177900-01	3	4110375	4113701	99	1	ortholog_many2many	Poaceae
Sb10g023360	Sb10g023360.2	Sb10g023360.2										OS03G0177400	OS03T0177400-01	3	4094567	4097436	99	1	ortholog_many2many	Poaceae
Sb10g023360	Sb10g023360.2	Sb10g023360.2										OS03G0178000	OS03T0178000-01	3	4116932	4119755	99	1	ortholog_many2many	Poaceae
Sb04g034730	Sb04g034730.1	Sb04g034730.1	GRMZM2G385925	GRMZM2G385925_P02	5	211562108	211579796	95	1	ortholog_one2one	Andropogoneae
Sb04g021380	Sb04g021380.1	Sb04g021380.1	GRMZM2G326111	GRMZM2G326111_P01	5	167791848	167793057	95	1	ortholog_many2many	Andropogoneae
Sb04g025520	Sb04g025520.1	Sb04g025520.1	GRMZM2G117108	GRMZM2G117108_P02	5	182810298	182816922	96	1	ortholog_one2one	Andropogoneae
Sb04g031270	Sb04g031270.1	Sb04g031270.1	GRMZM2G331032	GRMZM2G331032_P02	5	198570127	198576608	100	1	ortholog_one2one	Andropogoneae	OS02G0690700	OS02T0690700-01	2	28355603	28360508	100	1	ortholog_one2one	Poaceae
Sb04g027490	Sb04g027490.1	Sb04g027490.1	GRMZM2G059958	GRMZM2G059958_P01	5	208475652	208478520	96	1	ortholog_one2one	Andropogoneae
Sb08g016450	Sb08g016450.1	Sb08g016450.1	GRMZM2G004959	GRMZM2G004959_P01	6	21973369	21975498	98	1	ortholog_one2one	Andropogoneae
Sb08g018440	Sb08g018440.2	Sb08g018440.1	GRMZM2G082203	GRMZM2G082203_P01	3	128114749	128119422	96	1	ortholog_one2one	Andropogoneae	OS12G0566000	OS12T0566000-02	12	23248824	23253304	95	1	ortholog_one2one	Poaceae
Sb09g024040	Sb09g024040.1	Sb09g024040.1	GRMZM2G029107	GRMZM2G029107_P01	9	134490909	134494910	100	1	ortholog_one2many	Andropogoneae
Sb09g004780	Sb09g004780.1	Sb09g004780.1	GRMZM2G021846	GRMZM2G021846_P01	6	124714110	124733471	96	1	ortholog_one2one	Andropogoneae
Sb03g036900	Sb03g036900.1	Sb03g036900.1	GRMZM5G867518	GRMZM5G867518_P02	3	189525336	189527303	98	1	ortholog_many2many	Andropogoneae
Sb05g002000	Sb05g002000.2	Sb05g002000.2	GRMZM2G146553	GRMZM2G146553_P02	4	186215371	186221290	98	1	ortholog_one2one	Andropogoneae
Sb04g037990	Sb04g037990.1	Sb04g037990.1	GRMZM2G014116	GRMZM2G014116_P01	5	216585750	216591547	95	1	ortholog_one2one	Andropogoneae
Sb04g022160	Sb04g022160.1	Sb04g022160.1	GRMZM2G418258	GRMZM2G418258_P01	4	112897032	112897982	100	1	ortholog_one2many	Andropogoneae
Sb10g007850	Sb10g007850.1	Sb10g007850.1	GRMZM2G553687	GRMZM2G553687_P01	6	112447250	112459445	95	1	ortholog_one2many	Andropogoneae
Sb03g004390	Sb03g004390.2	Sb03g004390.1	GRMZM2G061969	GRMZM2G061969_P01	8	17391163	17395926	96	1	ortholog_many2many	Andropogoneae
Sb03g004390	Sb03g004390.2	Sb03g004390.1	GRMZM2G054559	GRMZM2G054559_P01	3	12195404	12200349	96	1	ortholog_many2many	Andropogoneae
Sb08g004380	Sb08g004380.1	Sb08g004380.1	GRMZM2G101020	GRMZM2G101020_P01	3	141387560	141390705	99	1	ortholog_one2many	Andropogoneae
Sb04g006190	Sb04g006190.1	Sb04g006190.1	GRMZM2G080083	GRMZM2G080083_P01	5	101674086	101680731	95	1	ortholog_one2many	Andropogoneae
Sb04g029530	Sb04g029530.1	Sb04g029530.1	GRMZM2G126946	GRMZM2G126946_P01	4	163224785	163229156	96	1	ortholog_one2many	Andropogoneae
Sb04g029530	Sb04g029530.1	Sb04g029530.1	GRMZM2G161728	GRMZM2G161728_P01	5	204120109	204124548	97	1	ortholog_one2many	Andropogoneae
Sb06g030810	Sb06g030810.1	Sb06g030810.1	GRMZM2G160585	GRMZM2G160585_P01	2	5235193	5239216	95	1	ortholog_one2one	Andropogoneae
Sb09g016470	Sb09g016470.1	Sb09g016470.1	GRMZM2G010452	GRMZM2G010452_P01	8	115313249	115318961	95	1	ortholog_many2many	Andropogoneae
Sb09g016470	Sb09g016470.1	Sb09g016470.1	GRMZM2G084767	GRMZM2G084767_P01	6	141471970	141476877	98	1	ortholog_many2many	Andropogoneae
Sb05g008670	Sb05g008670.1	Sb05g008670.1	GRMZM2G030463	GRMZM2G030463_P01	4	12594419	12624115	96	1	ortholog_one2one	Andropogoneae
Sb07g025100	Sb07g025100.1	Sb07g025100.1	GRMZM2G094123	GRMZM2G094123_P01	4	215745459	215773249	97	1	ortholog_one2many	Andropogoneae
Sb03g026940	Sb03g026940.2	Sb03g026940.1	GRMZM2G041729	GRMZM2G041729_P05	3	223169117	223172637	95	1	ortholog_one2one	Andropogoneae
Sb08g018650	Sb08g018650.1	Sb08g018650.1	GRMZM2G067456	GRMZM2G067456_P01	3	127023557	127025550	99	1	ortholog_one2many	Andropogoneae	OS12G0567700	OS12T0567700-01	12	23349996	23351824	98	1	ortholog_one2many	Poaceae
Sb08g018650	Sb08g018650.1	Sb08g018650.1	GRMZM2G077851	GRMZM2G077851_P01	1	151365764	151367902	99	1	ortholog_one2many	Andropogoneae
Sb06g014590	Sb06g014590.1	Sb06g014590.1	GRMZM2G123922	GRMZM2G123922_P01	10	111258316	111265830	99	1	ortholog_one2one	Andropogoneae
Sb03g003940	Sb03g003940.1	Sb03g003940.1	GRMZM2G004696	GRMZM2G004696_P01	3	10076687	10080041	95	1	ortholog_one2one	Andropogoneae
Sb01g038170	Sb01g038170.1	Sb01g038170.1	GRMZM2G053652	GRMZM2G053652_P01	9	137322702	137325737	95	1	ortholog_one2many	Andropogoneae
Sb01g038170	Sb01g038170.1	Sb01g038170.1	GRMZM2G030016	GRMZM2G030016_P01	1	46131119	46133970	97	1	ortholog_one2many	Andropogoneae
Sb01g038170	Sb01g038170.2	Sb01g038170.1	GRMZM2G053652	GRMZM2G053652_P01	9	137322702	137325737	95	1	ortholog_one2many	Andropogoneae
Sb01g038170	Sb01g038170.2	Sb01g038170.1	GRMZM2G030016	GRMZM2G030016_P01	1	46131119	46133970	97	1	ortholog_one2many	Andropogoneae
Sb04g004610	Sb04g004610.1	Sb04g004610.1	GRMZM2G074634	GRMZM2G074634_P02	5	84137696	84141419	98	1	ortholog_one2one	Andropogoneae
Sb07g007640	Sb07g007640.1	Sb07g007640.1	AC217947.4_FG002	AC217947.4_FGP002	4	71563277	71568711	95	1	ortholog_one2many	Andropogoneae
Sb09g021310	Sb09g021310.1	Sb09g021310.1	AC188838.3_FG005	AC188838.3_FGP005	6	150852509	150854140	96	1	ortholog_one2many	Andropogoneae
Sb09g021310	Sb09g021310.1	Sb09g021310.1	GRMZM2G018238	GRMZM2G018238_P01	8	100949530	100951536	95	1	ortholog_one2many	Andropogoneae
Sb05g001970	Sb05g001970.1	Sb05g001970.1	GRMZM2G025024	GRMZM2G025024_P01	2	149351723	149356144	97	1	ortholog_one2many	Andropogoneae
Sb04g008530	Sb04g008530.1	Sb04g008530.1	GRMZM2G014444	GRMZM2G014444_P02	5	146925577	146927563	97	1	ortholog_many2many	Andropogoneae	OS02G0235600	OS02T0235600-01	2	7676838	7687402	98	1	ortholog_one2many	Poaceae
Sb04g008530	Sb04g008530.1	Sb04g008530.1	GRMZM2G018770	GRMZM2G018770_P01	4	229180838	229184206	97	1	ortholog_many2many	Andropogoneae
Sb04g022040	Sb04g022040.1	Sb04g022040.1	GRMZM2G092588	GRMZM2G092588_P03	5	170111551	170116577	96	1	ortholog_one2many	Andropogoneae
Sb08g001870	Sb08g001870.1	Sb08g001870.1	GRMZM2G353103	GRMZM2G353103_P01	3	230528819	230530796	97	1	ortholog_one2one	Andropogoneae
Sb09g028590	Sb09g028590.1	Sb09g028590.1	GRMZM2G022619	GRMZM2G022619_P01	6	164882426	164884675	98	1	ortholog_one2many	Andropogoneae
Sb09g028590	Sb09g028590.1	Sb09g028590.1	GRMZM2G113720	GRMZM2G113720_P01	8	70026829	70029429	99	1	ortholog_one2many	Andropogoneae
Sb10g014640	Sb10g014640.1	Sb10g014640.1	GRMZM2G324462	GRMZM2G324462_P01	6	122437646	122447258	95	1	ortholog_one2many	Andropogoneae
Sb09g003450	Sb09g003450.1	Sb09g003450.1	GRMZM2G097605	GRMZM2G097605_P01	10	89382795	89388323	98	1	ortholog_one2one	Andropogoneae	OS05G0144800	OS05T0144800-01	5	2584804	2590118	96	1	ortholog_one2one	Poaceae
Sb08g002890	Sb08g002890.1	Sb08g002890.1	GRMZM2G004534	GRMZM2G004534_P01	10	4697235	4702142	98	1	ortholog_one2one	Andropogoneae
Sb07g025760	Sb07g025760.1	Sb07g025760.1	GRMZM2G033828	GRMZM2G033828_P02	1	196158449	196165691	95	1	ortholog_one2many	Andropogoneae
Sb06g013930	Sb06g013930.1	Sb06g013930.1	GRMZM2G151041	GRMZM2G151041_P01	10	109817358	109823752	97	1	ortholog_many2many	Andropogoneae
Sb06g013930	Sb06g013930.1	Sb06g013930.1	GRMZM2G142863	GRMZM2G142863_P01	2	69920523	69927087	98	1	ortholog_many2many	Andropogoneae
Sb07g000940	Sb07g000940.2	Sb07g000940.1	GRMZM5G834205	GRMZM5G834205_P05	6	2385201	2389604	96	1	ortholog_one2many	Andropogoneae
Sb08g004780	Sb08g004780.1	Sb08g004780.1	GRMZM2G103740	GRMZM2G103740_P01	10	10608872	10612808	96	1	ortholog_one2many	Andropogoneae
Sb07g025880	Sb07g025880.1	Sb07g025880.1	GRMZM5G872204	GRMZM5G872204_P02	1	195791317	195802900	97	1	ortholog_one2one	Andropogoneae
Sb04g030200	Sb04g030200.1	Sb04g030200.1	GRMZM5G831993	GRMZM5G831993_P01	9	15616261	15621246	97	1	ortholog_one2many	Andropogoneae
Sb06g013960	Sb06g013960.1	Sb06g013960.1	GRMZM2G085833	GRMZM2G085833_P01	2	69371243	69377449	98	1	ortholog_one2one	Andropogoneae
Sb05g026740	Sb05g026740.1	Sb05g026740.1	GRMZM2G057450	GRMZM2G057450_P01	4	2116635	2122723	96	1	ortholog_one2one	Andropogoneae
Sb04g003000	Sb04g003000.1	Sb04g003000.1	GRMZM2G096972	GRMZM2G096972_P01	5	77128765	77133951	99	1	ortholog_one2many	Andropogoneae
Sb06g012050	Sb06g012050.1	Sb06g012050.1	GRMZM2G016928	GRMZM2G016928_P02	2	73918711	73921281	99	1	ortholog_one2one	Andropogoneae	OS01G0679700	OS01T0679700-02	1	27965722	27968107	100	1	ortholog_one2many	Poaceae
Sb10g023830	Sb10g023830.1	Sb10g023830.1	GRMZM2G044805	GRMZM2G044805_P01	9	93317586	93321453	99	1	ortholog_one2one	Andropogoneae
Sb04g008090	Sb04g008090.1	Sb04g008090.1	GRMZM2G085750	GRMZM2G085750_P01	4	229708905	229712933	96	1	ortholog_one2one	Andropogoneae
Sb09g025420	Sb09g025420.1	Sb09g025420.1	GRMZM2G176519	GRMZM2G176519_P01	6	158660572	158662827	96	1	ortholog_one2many	Andropogoneae
Sb08g016310	Sb08g016310.1	Sb08g016310.1	GRMZM2G305154	GRMZM2G305154_P01	3	134745438	134748098	100	1	ortholog_one2one	Andropogoneae	OS11G0634500	OS11T0634500-00	11	24973683	24975298	98	1	ortholog_one2many	Poaceae
Sb08g016310	Sb08g016310.1	Sb08g016310.1										OS12G0508300	OS12T0508300-01	12	19536639	19538295	98	1	ortholog_one2many	Poaceae
Sb08g023280	Sb08g023280.1	Sb08g023280.1	GRMZM2G017835	GRMZM2G017835_P01	3	95281802	95287312	97	1	ortholog_one2one	Andropogoneae
Sb06g030250	Sb06g030250.1	Sb06g030250.1	GRMZM2G305007	GRMZM2G305007_P01	2	6475023	6484098	96	1	ortholog_one2one	Andropogoneae
Sb03g040380	Sb03g040380.1	Sb03g040380.1	GRMZM2G154958	GRMZM2G154958_P01	3	177542993	177548349	95	1	ortholog_one2one	Andropogoneae
Sb04g023510	Sb04g023510.1	Sb04g023510.1	GRMZM2G052699	GRMZM2G052699_P01	5	175506562	175511010	96	1	ortholog_one2one	Andropogoneae
Sb10g022260	Sb10g022260.1	Sb10g022260.1	GRMZM2G165418	GRMZM2G165418_P01	9	58834504	58858255	95	1	ortholog_one2one	Andropogoneae
Sb02g028540	Sb02g028540.1	Sb02g028540.2	GRMZM2G177229	GRMZM2G177229_P04	7	133562993	133564875	98	1	ortholog_one2one	Andropogoneae
Sb07g000660	Sb07g000660.1	Sb07g000660.1	GRMZM5G856084	GRMZM5G856084_P01	10	82059765	82064097	98	1	ortholog_one2many	Andropogoneae
Sb07g000660	Sb07g000660.1	Sb07g000660.1	GRMZM2G091811	GRMZM2G091811_P01	4	34585189	34589925	97	1	ortholog_one2many	Andropogoneae
Sb04g020240	Sb04g020240.1	Sb04g020240.1	GRMZM2G010599	GRMZM2G010599_P02	10	106265508	106267433	98	1	ortholog_one2one	Andropogoneae
Sb04g021710	Sb04g021710.1	Sb04g021710.1	GRMZM2G145958	GRMZM2G145958_P03	5	169214131	169224380	97	1	ortholog_one2one	Andropogoneae
Sb06g032270	Sb06g032270.1	Sb06g032270.1	GRMZM2G464137	GRMZM2G464137_P02	10	146837233	146840709	96	1	ortholog_one2many	Andropogoneae
Sb06g032270	Sb06g032270.2	Sb06g032270.1	GRMZM2G464137	GRMZM2G464137_P02	10	146837233	146840709	96	1	ortholog_one2many	Andropogoneae
Sb03g036800	Sb03g036800.1	Sb03g036800.1	GRMZM2G173647	GRMZM2G173647_P01	3	189832965	189836546	96	1	ortholog_one2one	Andropogoneae
Sb01g038080	Sb01g038080.1	Sb01g038080.1	GRMZM2G369939	GRMZM2G369939_P01	5	28228844	28231675	96	1	ortholog_many2many	Andropogoneae
Sb05g001870	Sb05g001870.1	Sb05g001870.1	GRMZM2G071378	GRMZM2G071378_P01	4	186048447	186052351	98	1	ortholog_one2many	Andropogoneae
Sb05g001870	Sb05g001870.1	Sb05g001870.1	GRMZM2G147446	GRMZM2G147446_P01	2	149499201	149502983	98	1	ortholog_one2many	Andropogoneae
Sb04g020750	Sb04g020750.2	Sb04g020750.2	GRMZM2G063322	GRMZM2G063322_P01	10	80157896	80168911	98	1	ortholog_one2one	Andropogoneae	OS08G0154700	OS08T0154700-01	8	3146548	3149925	99	1	ortholog_one2many	Poaceae
Sb05g004610	Sb05g004610.1	Sb05g004610.1	GRMZM2G035843	GRMZM2G035843_P01	4	204839686	204843859	97	1	ortholog_one2many	Andropogoneae
Sb06g029070	Sb06g029070.1	Sb06g029070.1	GRMZM2G326066	GRMZM2G326066_P01	10	142589468	142590316	97	1	ortholog_one2many	Andropogoneae
Sb01g002170	Sb01g002170.1	Sb01g002170.1	GRMZM2G053299	GRMZM2G053299_P01	1	296102632	296106489	99	1	ortholog_one2one	Andropogoneae	OS03G0836000	OS03T0836000-01	3	35125628	35129314	98	1	ortholog_one2one	Poaceae
Sb05g012740	Sb05g012740.1	Sb05g012740.1	GRMZM2G101446	GRMZM2G101446_P01	4	20566051	20572790	99	1	ortholog_one2one	Andropogoneae
Sb04g036040	Sb04g036040.1	Sb04g036040.1	GRMZM2G148374	GRMZM2G148374_P01	4	173746259	173749650	99	1	ortholog_one2one	Andropogoneae
Sb08g003660	Sb08g003660.1	Sb08g003660.1	GRMZM2G426275	GRMZM2G426275_P03	10	109388130	109395337	96	1	ortholog_one2one	Andropogoneae
Sb06g022680	Sb06g022680.1	Sb06g022680.1	GRMZM2G166903	GRMZM2G166903_P01	10	130833052	130846944	96	1	ortholog_one2one	Andropogoneae
Sb10g011040	Sb10g011040.1	Sb10g011040.1	GRMZM2G133050	GRMZM2G133050_P01	9	40676970	40681093	97	1	ortholog_one2one	Andropogoneae
Sb10g027130	Sb10g027130.1	Sb10g027130.1	GRMZM2G069198	GRMZM2G069198_P01	5	43175325	43180945	97	1	ortholog_one2one	Andropogoneae
Sb08g000530	Sb08g000530.1	Sb08g000530.1	GRMZM2G111720	GRMZM2G111720_P01	4	183571349	183581535	96	1	ortholog_many2many	Andropogoneae
Sb08g021110	Sb08g021110.1	Sb08g021110.1	GRMZM2G114584	GRMZM2G114584_P03	3	122126166	122133036	95	1	ortholog_one2one	Andropogoneae
Sb09g029600	Sb09g029600.1	Sb09g029600.1	GRMZM2G122810	GRMZM2G122810_P03	7	18150408	18159227	98	1	ortholog_one2one	Andropogoneae
Sb03g039530	Sb03g039530.1	Sb03g039530.1	GRMZM2G072808	GRMZM2G072808_P01	3	180720548	180723394	96	1	ortholog_one2one	Andropogoneae
Sb04g033530	Sb04g033530.1	Sb04g033530.1	GRMZM2G162786	GRMZM2G162786_P01	5	189821944	189826254	96	1	ortholog_one2one	Andropogoneae
Sb10g009770	Sb10g009770.1	Sb10g009770.1	GRMZM2G120163	GRMZM2G120163_P01	6	116457679	116463906	95	1	ortholog_one2one	Andropogoneae
Sb10g007370	Sb10g007370.1	Sb10g007370.1	GRMZM2G017537	GRMZM2G017537_P03	9	7177685	7182643	98	1	ortholog_one2one	Andropogoneae
Sb09g022840	Sb09g022840.1	Sb09g022840.1	GRMZM2G163561	GRMZM2G163561_P01	8	117138603	117140359	100	1	ortholog_one2many	Andropogoneae
Sb09g022840	Sb09g022840.1	Sb09g022840.1	GRMZM2G140609	GRMZM2G140609_P01	6	152401003	152403122	100	1	ortholog_one2many	Andropogoneae
Sb06g033190	Sb06g033190.1	Sb06g033190.1	GRMZM2G051917	GRMZM2G051917_P01	2	1267102	1272359	98	1	ortholog_one2one	Andropogoneae
Sb10g025430	Sb10g025430.1	Sb10g025430.1	GRMZM2G326472	GRMZM2G326472_P03	9	93922455	93928168	95	1	ortholog_one2one	Andropogoneae
Sb09g000540	Sb09g000540.1	Sb09g000540.1	GRMZM2G020544	GRMZM2G020544_P02	8	134412774	134434357	95	1	ortholog_one2one	Andropogoneae	OS05G0105100	OS05T0105100-01	5	284991	287174	95	1	ortholog_one2one	Poaceae
Sb10g025330	Sb10g025330.1	Sb10g025330.1	GRMZM2G087635	GRMZM2G087635_P01	9	95006410	95008768	95	1	ortholog_one2one	Andropogoneae
Sb04g034910	Sb04g034910.1	Sb04g034910.1	GRMZM2G095778	GRMZM2G095778_P01	5	212033793	212037880	95	1	ortholog_one2many	Andropogoneae
Sb02g028570	Sb02g028570.1	Sb02g028570.1	GRMZM2G365374	GRMZM2G365374_P01	2	190808304	190811362	98	1	ortholog_one2one	Andropogoneae
Sb09g026320	Sb09g026320.1	Sb09g026320.1	GRMZM2G043435	GRMZM2G043435_P01	6	160040811	160052133	97	1	ortholog_one2one	Andropogoneae
Sb10g022370	Sb10g022370.1	Sb10g022370.1	GRMZM2G055209	GRMZM2G055209_P01	6	104596359	104602284	97	1	ortholog_one2many	Andropogoneae
Sb10g022370	Sb10g022370.1	Sb10g022370.1	GRMZM2G135236	GRMZM2G135236_P01	9	59855332	59869963	97	1	ortholog_one2many	Andropogoneae
Sb10g001900	Sb10g001900.1	Sb10g001900.1	GRMZM2G052812	GRMZM2G052812_P02	6	64079621	64110792	95	1	ortholog_one2many	Andropogoneae
Sb09g003540	Sb09g003540.1	Sb09g003540.1	GRMZM2G063592	GRMZM2G063592_P01	10	90002693	90014635	96	1	ortholog_one2one	Andropogoneae
Sb04g007270	Sb04g007270.1	Sb04g007270.1	GRMZM2G003411	GRMZM2G003411_P01	4	231940939	231947595	96	1	ortholog_one2many	Andropogoneae
Sb05g008670	Sb05g008670.1	Sb05g008670.1	GRMZM2G030463	GRMZM2G030463_P01	4	12594419	12624115	96	1	ortholog_one2one	Andropogoneae
Sb09g023590	Sb09g023590.1	Sb09g023590.1	GRMZM2G094123	GRMZM2G094123_P01	4	215745459	215773249	97	1	ortholog_one2many	Andropogoneae
Sb06g032670	Sb06g032670.1	Sb06g032670.1	GRMZM2G040247	GRMZM2G040247_P01	2	2042773	2049494	97	1	ortholog_one2one	Andropogoneae
Sb04g030900	Sb04g030900.1	Sb04g030900.1	GRMZM2G106931	GRMZM2G106931_P01	4	158621739	158633022	96	1	ortholog_one2one	Andropogoneae
Sb03g044520	Sb03g044520.1	Sb03g044520.1	GRMZM2G056702	GRMZM2G056702_P01	3	157093177	157096534	98	1	ortholog_one2one	Andropogoneae
Sb08g016910	Sb08g016910.1	Sb08g016910.1	GRMZM2G021378	GRMZM2G021378_P01	3	134115511	134120841	95	1	ortholog_one2one	Andropogoneae
Sb07g020650	Sb07g020650.1	Sb07g020650.1	GRMZM2G016189	GRMZM2G016189_P02	1	216101470	216107848	98	1	ortholog_one2many	Andropogoneae
Sb04g008580	Sb04g008580.1	Sb04g008580.1	GRMZM2G151916	GRMZM2G151916_P01	5	145902926	145908794	96	1	ortholog_one2many	Andropogoneae
Sb04g008580	Sb04g008580.1	Sb04g008580.1	GRMZM2G121790	GRMZM2G121790_P01	4	229199657	229204882	97	1	ortholog_one2many	Andropogoneae
Sb06g032330	Sb06g032330.1	Sb06g032330.1	GRMZM2G075630	GRMZM2G075630_P01	10	146901527	146903774	95	1	ortholog_one2many	Andropogoneae
Sb05g020430	Sb05g020430.1	Sb05g020430.1	GRMZM2G169095	GRMZM2G169095_P01	2	225001693	225013630	96	1	ortholog_one2one	Andropogoneae
Sb04g033610	Sb04g033610.1	Sb04g033610.1	GRMZM2G042027	GRMZM2G042027_P01	5	204666453	204683080	96	1	ortholog_one2many	Andropogoneae
Sb07g022370	Sb07g022370.1	Sb07g022370.1	GRMZM2G046841	GRMZM2G046841_P01	10	132446112	132447465	96	1	ortholog_one2many	Andropogoneae
Sb07g022370	Sb07g022370.1	Sb07g022370.1	GRMZM2G119071	GRMZM2G119071_P01	4	63118802	63120057	98	1	ortholog_one2many	Andropogoneae
Sb06g034190	Sb06g034190.1	Sb06g034190.1	GRMZM2G176881	GRMZM2G176881_P01	2	27064850	27068690	98	1	ortholog_one2one	Andropogoneae
Sb10g026840	Sb10g026840.1	Sb10g026840.1	GRMZM2G110646	GRMZM2G110646_P01	9	110726336	110731738	96	1	ortholog_one2many	Andropogoneae
Sb10g026840	Sb10g026840.1	Sb10g026840.1	GRMZM2G087850	GRMZM2G087850_P01	6	93163137	93169430	97	1	ortholog_one2many	Andropogoneae
Sb08g008360	Sb08g008360.1	Sb08g008360.1	GRMZM2G173209	GRMZM2G173209_P01	10	38923068	38926861	95	1	ortholog_one2one	Andropogoneae
Sb10g025700	Sb10g025700.1	Sb10g025700.1	GRMZM2G409104	GRMZM2G409104_P01	9	104358313	104362086	96	1	ortholog_one2one	Andropogoneae
Sb04g020130	Sb04g020130.1	Sb04g020130.1	GRMZM2G092991	GRMZM2G092991_P01	5	162710416	162717858	97	1	ortholog_one2one	Andropogoneae
Sb04g038530	Sb04g038530.1	Sb04g038530.1	GRMZM2G017365	GRMZM2G017365_P08	4	168574700	168580262	97	1	ortholog_one2one	Andropogoneae
Sb06g016330	Sb06g016330.1	Sb06g016330.1	GRMZM2G355773	GRMZM2G355773_P01	10	116391903	116394321	100	1	ortholog_one2one	Andropogoneae
Sb03g043260	Sb03g043260.1	Sb03g043260.1	GRMZM2G112079	GRMZM2G112079_P01	8	163067685	163069598	98	1	ortholog_one2one	Andropogoneae	OS01G0908400	OS01T0908400-01	1	39549164	39550832	95	1	ortholog_one2one	Poaceae
Sb08g018340	Sb08g018340.1	Sb08g018340.1	GRMZM2G135045	GRMZM2G135045_P01	1	148459825	148467847	95	1	ortholog_one2one	Andropogoneae
Sb10g023040	Sb10g023040.1	Sb10g023040.1	GRMZM2G176029	GRMZM2G176029_P01	9	88820536	88830988	96	1	ortholog_one2one	Andropogoneae
Sb10g025270	Sb10g025270.1	Sb10g025270.1	GRMZM5G805627	GRMZM5G805627_P02	9	94818252	94820295	99	1	ortholog_one2many	Andropogoneae
Sb03g043995	Sb03g043995.1	Sb03g043995.1	GRMZM2G481103	GRMZM2G481103_P03	8	161328613	161332012	97	1	ortholog_one2many	Andropogoneae
Sb07g026850	Sb07g026850.1	Sb07g026850.1	GRMZM2G074114	GRMZM2G074114_P02	1	191480086	191483144	96	1	ortholog_one2many	Andropogoneae
Sb05g003880	Sb05g003880.1	Sb05g003880.1	GRMZM2G006765	GRMZM2G006765_P02	2	140690303	140692762	98	1	ortholog_one2many	Andropogoneae	OS11G0163100	OS11T0163100-01	11	3078917	3081342	99	1	ortholog_one2one	Poaceae
Sb05g003880	Sb05g003880.1	Sb05g003880.1	GRMZM2G126190	GRMZM2G126190_P01	4	214771574	214774269	99	1	ortholog_one2many	Andropogoneae
Sb09g020840	Sb09g020840.1	Sb09g020840.1	GRMZM2G153075	GRMZM2G153075_P02	6	148094923	148099202	96	1	ortholog_one2one	Andropogoneae
Sb06g030530	Sb06g030530.1	Sb06g030530.1	GRMZM2G071119	GRMZM2G071119_P04	2	5903228	5909987	97	1	ortholog_one2one	Andropogoneae
Sb10g030850	Sb10g030850.1	Sb10g030850.1	GRMZM2G096051	GRMZM2G096051_P03	6	82730481	82735372	96	1	ortholog_one2many	Andropogoneae
Sb10g030060	Sb10g030060.1	Sb10g030060.1	GRMZM2G075584	GRMZM2G075584_P02	6	84226910	84260783	96	1	ortholog_one2one	Andropogoneae
Sb09g022440	Sb09g022440.2	Sb09g022440.1	GRMZM2G035849	GRMZM2G035849_P02	6	151669428	151677880	98	1	ortholog_one2one	Andropogoneae
Sb05g025920	Sb05g025920.1	Sb05g025920.1	GRMZM2G070723	GRMZM2G070723_P02	4	3457667	3464144	95	1	ortholog_one2one	Andropogoneae
Sb09g020480	Sb09g020480.1	Sb09g020480.1	GRMZM2G117615	GRMZM2G117615_P01	6	147503132	147508028	96	1	ortholog_one2many	Andropogoneae
Sb10g025280	Sb10g025280.1	Sb10g025280.1	GRMZM2G170927	GRMZM2G170927_P01	9	95183056	95188412	99	1	ortholog_one2one	Andropogoneae
Sb10g023680	Sb10g023680.1	Sb10g023680.1	GRMZM2G137569	GRMZM2G137569_P01	6	102384548	102391667	95	1	ortholog_one2many	Andropogoneae
Sb03g035170	Sb03g035170.1	Sb03g035170.1	GRMZM2G014833	GRMZM2G014833_P02	3	195572570	195576335	95	1	ortholog_one2many	Andropogoneae
Sb06g004300	Sb06g004300.1	Sb06g004300.1	GRMZM2G028313	GRMZM2G028313_P03	2	87396518	87420076	96	1	ortholog_one2one	Andropogoneae
Sb02g003030	Sb02g003030.1	Sb02g003030.1	GRMZM2G013236	GRMZM2G013236_P03	7	5150208	5154827	99	1	ortholog_one2one	Andropogoneae	OS07G0150700	OS07T0150700-01	7	2643540	2647773	95	1	ortholog_one2one	Poaceae
Sb01g048750	Sb01g048750.1	Sb01g048750.1	GRMZM2G055575	GRMZM2G055575_P01	1	5531757	5536441	95	1	ortholog_one2one	Andropogoneae
Sb01g037000	Sb01g037000.1	Sb01g037000.1	GRMZM2G174896	GRMZM2G174896_P02	1	52148170	52153288	96	1	ortholog_one2one	Andropogoneae
Sb07g006380	Sb07g006380.1	Sb07g006380.2	GRMZM2G155357	GRMZM2G155357_P02	10	66645576	66650999	96	1	ortholog_one2one	Andropogoneae
Sb07g006380	Sb07g006380.2	Sb07g006380.2	GRMZM2G155357	GRMZM2G155357_P02	10	66645576	66650999	96	1	ortholog_one2one	Andropogoneae
Sb10g031120	Sb10g031120.1	Sb10g031120.1	GRMZM2G102838	GRMZM2G102838_P01	6	81891034	81893207	95	1	ortholog_one2one	Andropogoneae
Sb04g015010	Sb04g015010.1	Sb04g015010.1	GRMZM2G052880	GRMZM2G052880_P01	5	126268522	126359493	97	1	ortholog_one2one	Andropogoneae
Sb10g027850	Sb10g027850.1	Sb10g027850.1	GRMZM2G477846	GRMZM2G477846_P01	5	49860085	49860853	98	1	ortholog_one2many	Andropogoneae
Sb02g039040	Sb02g039040.1	Sb02g039040.1	GRMZM2G121022	GRMZM2G121022_P03	7	165136334	165142651	97	1	ortholog_one2one	Andropogoneae
Sb02g039040	Sb02g039040.2	Sb02g039040.1	GRMZM2G121022	GRMZM2G121022_P03	7	165136334	165142651	97	1	ortholog_one2one	Andropogoneae
Sb04g033040	Sb04g033040.1	Sb04g033040.1	GRMZM2G139920	GRMZM2G139920_P01	5	191640639	191644148	95	1	ortholog_one2many	Andropogoneae
Sb06g024150	Sb06g024150.1	Sb06g024150.1	GRMZM2G427097	GRMZM2G427097_P01	10	134077909	134082362	95	1	ortholog_one2one	Andropogoneae
Sb07g024070	Sb07g024070.1	Sb07g024070.1	GRMZM2G014069	GRMZM2G014069_P01	4	51499734	51505043	98	1	ortholog_one2many	Andropogoneae	OS08G0559600	OS08T0559600-01	8	28004856	28009273	95	1	ortholog_one2one	Poaceae
Sb07g024070	Sb07g024070.1	Sb07g024070.1	AC234528.1_FG005	AC234528.1_FGP005	1	204299081	204304179	98	1	ortholog_one2many	Andropogoneae
Sb09g030620	Sb09g030620.1	Sb09g030620.1	GRMZM2G144372	GRMZM2G144372_P01	6	167313271	167317323	98	1	ortholog_one2one	Andropogoneae
Sb04g007190	Sb04g007190.1	Sb04g007190.1	GRMZM2G569948	GRMZM2G569948_P01	5	158583935	158586439	96	1	ortholog_one2one	Andropogoneae
Sb02g042380	Sb02g042380.1	Sb02g042380.1	GRMZM2G008232	GRMZM2G008232_P01	7	172242039	172247350	99	1	ortholog_one2one	Andropogoneae
Sb06g024190	Sb06g024190.1	Sb06g024190.1	GRMZM2G076950	GRMZM2G076950_P01	2	22016471	22018837	95	1	ortholog_one2one	Andropogoneae
Sb04g037270	Sb04g037270.1	Sb04g037270.1	GRMZM2G142806	GRMZM2G142806_P01	4	171392302	171396812	97	1	ortholog_one2one	Andropogoneae
Sb02g020860	Sb02g020860.1	Sb02g020860.1	GRMZM2G050658	GRMZM2G050658_P04	2	175119347	175125695	95	1	ortholog_one2many	Andropogoneae
Sb02g020860	Sb02g020860.2	Sb02g020860.1	GRMZM2G050658	GRMZM2G050658_P04	2	175119347	175125695	95	1	ortholog_one2many	Andropogoneae
Sb02g020860	Sb02g020860.3	Sb02g020860.1	GRMZM2G050658	GRMZM2G050658_P04	2	175119347	175125695	95	1	ortholog_one2many	Andropogoneae
Sb02g020860	Sb02g020860.4	Sb02g020860.1	GRMZM2G050658	GRMZM2G050658_P04	2	175119347	175125695	95	1	ortholog_one2many	Andropogoneae
Sb06g023830	Sb06g023830.1	Sb06g023830.1	GRMZM2G070863	GRMZM2G070863_P01	2	23128165	23137499	96	1	ortholog_one2many	Andropogoneae
Sb04g020630	Sb04g020630.1	Sb04g020630.1	GRMZM2G125668	GRMZM2G125668_P01	4	103129613	103157428	98	1	ortholog_one2many	Andropogoneae
Sb04g001850	Sb04g001850.1	Sb04g001850.1	GRMZM2G060567	GRMZM2G060567_P01	4	238868885	238872017	97	1	ortholog_one2many	Andropogoneae
Sb09g026940	Sb09g026940.1	Sb09g026940.1	GRMZM2G121237	GRMZM2G121237_P01	6	161911254	161915727	95	1	ortholog_one2many	Andropogoneae
Sb04g005550	Sb04g005550.1	Sb04g005550.1	GRMZM2G037185	GRMZM2G037185_P01	4	235703052	235706239	96	1	ortholog_one2one	Andropogoneae
Sb03g002850	Sb03g002850.2	Sb03g002850.1	GRMZM2G445057	GRMZM2G445057_P03	3	5569092	5572894	95	1	ortholog_one2one	Andropogoneae
Sb03g044340	Sb03g044340.1	Sb03g044340.1	GRMZM2G092112	GRMZM2G092112_P01	3	158481307	158487300	96	1	ortholog_one2many	Andropogoneae
Sb09g005420	Sb09g005420.1	Sb09g005420.1	GRMZM2G044442	GRMZM2G044442_P01	6	128482605	128492150	97	1	ortholog_one2one	Andropogoneae
Sb01g039900	Sb01g039900.1	Sb01g039900.1	GRMZM2G160506	GRMZM2G160506_P05	1	39115112	39118417	98	1	ortholog_one2one	Andropogoneae	OS03G0268400	OS03T0268400-01	3	8909302	8912790	96	1	ortholog_one2one	Poaceae
Sb02g023720	Sb02g023720.1	Sb02g023720.1	GRMZM2G414813	GRMZM2G414813_P02	7	104912102	104917076	97	1	ortholog_one2one	Andropogoneae
Sb10g007410	Sb10g007410.1	Sb10g007410.1	GRMZM2G329306	GRMZM2G329306_P01	6	111428728	111435182	96	1	ortholog_one2one	Andropogoneae
Sb06g028880	Sb06g028880.1	Sb06g028880.1	GRMZM2G084181	GRMZM2G084181_P01	2	9118396	9130485	98	1	ortholog_one2one	Andropogoneae
Sb09g026150	Sb09g026150.1	Sb09g026150.1	GRMZM2G004932	GRMZM2G004932_P01	6	160229723	160235338	98	1	ortholog_one2one	Andropogoneae
Sb09g023060	Sb09g023060.1	Sb09g023060.1	AC197705.4_FG001	AC197705.4_FGP001	8	117692828	117694964	95	1	ortholog_one2one	Andropogoneae
Sb06g017100	Sb06g017100.1	Sb06g017100.1	GRMZM2G136508	GRMZM2G136508_P01	10	117641423	117645509	96	1	ortholog_one2one	Andropogoneae
Sb03g037170	Sb03g037170.1	Sb03g037170.1	GRMZM2G046911	GRMZM2G046911_P01	3	188359092	188360779	95	1	ortholog_many2many	Andropogoneae
Sb06g033720	Sb06g033720.1	Sb06g033720.1	GRMZM2G104613	GRMZM2G104613_P01	10	148406957	148410672	95	1	ortholog_one2many	Andropogoneae
Sb06g033720	Sb06g033720.1	Sb06g033720.1	GRMZM5G803490	GRMZM5G803490_P01	2	24987243	24990796	97	1	ortholog_one2many	Andropogoneae
Sb06g014710	Sb06g014710.1	Sb06g014710.1	GRMZM2G171688	GRMZM2G171688_P01	2	63621994	63629005	95	1	ortholog_one2one	Andropogoneae
Sb03g037280	Sb03g037280.1	Sb03g037280.1	GRMZM2G090747	GRMZM2G090747_P01	8	171085827	171089416	97	1	ortholog_one2one	Andropogoneae
Sb06g032740	Sb06g032740.1	Sb06g032740.1	GRMZM2G323024	GRMZM2G323024_P01	10	147389924	147396098	98	1	ortholog_one2one	Andropogoneae
Sb10g030120	Sb10g030120.1	Sb10g030120.1	GRMZM2G065105	GRMZM2G065105_P01	6	84093895	84098527	97	1	ortholog_one2one	Andropogoneae
Sb09g002260	Sb09g002260.1	Sb09g002260.1	GRMZM2G381051	GRMZM2G381051_P01	6	27107998	27111960	96	1	ortholog_one2many	Andropogoneae
Sb10g012120	Sb10g012120.1	Sb10g012120.1	GRMZM2G164669	GRMZM2G164669_P01	6	121210846	121214005	97	1	ortholog_one2one	Andropogoneae
Sb10g012120	Sb10g012120.2	Sb10g012120.1	GRMZM2G164669	GRMZM2G164669_P01	6	121210846	121214005	97	1	ortholog_one2one	Andropogoneae
Sb06g031700	Sb06g031700.1	Sb06g031700.1	GRMZM2G061745	GRMZM2G061745_P01	2	3610614	3614343	100	1	ortholog_one2one	Andropogoneae
Sb01g008420	Sb01g008420.1	Sb01g008420.1	GRMZM2G169671	GRMZM2G169671_P01	1	275290500	275294312	97	1	ortholog_one2one	Andropogoneae
Sb01g008420	Sb01g008420.2	Sb01g008420.1	GRMZM2G169671	GRMZM2G169671_P01	1	275290500	275294312	97	1	ortholog_one2one	Andropogoneae
Sb07g005930	Sb07g005930.1	Sb07g005930.1	GRMZM2G093900	GRMZM2G093900_P01	4	26919963	26927993	96	1	ortholog_one2one	Andropogoneae
Sb01g034820	Sb01g034820.1	Sb01g034820.1	GRMZM2G108416	GRMZM2G108416_P01	1	62434950	62454927	96	1	ortholog_one2one	Andropogoneae
Sb02g043080	Sb02g043080.1	Sb02g043080.1	GRMZM2G080048	GRMZM2G080048_P01	7	173317057	173320874	96	1	ortholog_one2one	Andropogoneae
Sb04g002770	Sb04g002770.1	Sb04g002770.1	GRMZM6G869379	GRMZM6G869379_P02	5	76240652	76243338	96	1	ortholog_one2one	Andropogoneae
Sb07g019430	Sb07g019430.1	Sb07g019430.1	GRMZM2G059018	GRMZM2G059018_P01	4	73799138	73807463	95	1	ortholog_one2one	Andropogoneae
Sb09g017150	Sb09g017150.1	Sb09g017150.1	GRMZM2G009894	GRMZM2G009894_P01	8	36508348	36510210	95	1	ortholog_one2one	Andropogoneae
Sb03g047050	Sb03g047050.1	Sb03g047050.1	GRMZM2G174221	GRMZM2G174221_P01	3	145771397	145774255	98	1	ortholog_one2many	Andropogoneae
Sb10g026190	Sb10g026190.1	Sb10g026190.1	GRMZM2G048472	GRMZM2G048472_P01	9	107429360	107439048	97	1	ortholog_one2one	Andropogoneae
Sb10g011790	Sb10g011790.1	Sb10g011790.1	GRMZM2G465169	GRMZM2G465169_P02	9	43841651	43847738	97	1	ortholog_one2one	Andropogoneae
Sb05g021020	Sb05g021020.1	Sb05g021020.1	GRMZM2G408768	GRMZM2G408768_P01	2	225571322	225574644	98	1	ortholog_one2many	Andropogoneae
Sb05g021020	Sb05g021020.1	Sb05g021020.1	GRMZM2G106424	GRMZM2G106424_P01	4	209972408	209975654	98	1	ortholog_one2many	Andropogoneae
Sb10g031090	Sb10g031090.1	Sb10g031090.1	GRMZM2G057000	GRMZM2G057000_P02	5	65138723	65143833	96	1	ortholog_one2one	Andropogoneae
Sb10g031090	Sb10g031090.2	Sb10g031090.1	GRMZM2G057000	GRMZM2G057000_P02	5	65138723	65143833	96	1	ortholog_one2one	Andropogoneae
Sb04g025290	Sb04g025290.1	Sb04g025290.1	GRMZM2G137409	GRMZM2G137409_P01	5	182174564	182181190	97	1	ortholog_one2one	Andropogoneae
Sb06g024310	Sb06g024310.1	Sb06g024310.1	GRMZM2G017789	GRMZM2G017789_P03	10	134439106	134442812	96	1	ortholog_one2one	Andropogoneae
Sb04g030590	Sb04g030590.1	Sb04g030590.1	GRMZM2G046587	GRMZM2G046587_P02	5	200881599	200885907	98	1	ortholog_one2one	Andropogoneae
Sb04g030960	Sb04g030960.1	Sb04g030960.1	GRMZM2G103357	GRMZM2G103357_P01	5	199547817	199552302	97	1	ortholog_one2one	Andropogoneae
Sb04g022760	Sb04g022760.1	Sb04g022760.1	AC217665.3_FG005	AC217665.3_FGP005	4	117430135	117432277	96	1	ortholog_one2many	Andropogoneae
Sb02g019500	Sb02g019500.1	Sb02g019500.1	GRMZM2G067747	GRMZM2G067747_P01	7	78814320	78837541	98	1	ortholog_one2one	Andropogoneae
Sb06g018760	Sb06g018760.1	Sb06g018760.1	GRMZM5G870959	GRMZM5G870959_P01	10	121772419	121777860	98	1	ortholog_one2one	Andropogoneae
Sb10g023480	Sb10g023480.1	Sb10g023480.1	GRMZM2G150323	GRMZM2G150323_P01	9	84966445	84971881	97	1	ortholog_one2many	Andropogoneae
Sb10g020830	Sb10g020830.1	Sb10g020830.1	GRMZM2G056078	GRMZM2G056078_P01	9	66294188	66330178	97	1	ortholog_one2one	Andropogoneae
Sb04g033920	Sb04g033920.1	Sb04g033920.1	GRMZM2G018586	GRMZM2G018586_P01	5	209333273	209341660	97	1	ortholog_one2one	Andropogoneae
Sb04g020650	Sb04g020650.1	Sb04g020650.1	GRMZM2G386817	GRMZM2G386817_P01	5	163980240	163980953	97	1	ortholog_one2one	Andropogoneae
Sb06g016800	Sb06g016800.1	Sb06g016800.1	GRMZM2G050925	GRMZM2G050925_P01	2	52066948	52071130	96	1	ortholog_one2many	Andropogoneae	OS02G0549600	OS02T0549600-01	2	20649580	20651921	98	1	ortholog_one2many	Poaceae
Sb06g016800	Sb06g016800.1	Sb06g016800.1										OS04G0430100	OS04T0430100-01	4	21329624	21332186	98	1	ortholog_one2many	Poaceae
Sb05g001270	Sb05g001270.1	Sb05g001270.1	GRMZM2G060470	GRMZM2G060470_P02	4	185029881	185035068	96	1	ortholog_one2one	Andropogoneae
Sb06g030400	Sb06g030400.1	Sb06g030400.1	GRMZM2G021635	GRMZM2G021635_P02	2	6055539	6059702	99	1	ortholog_one2one	Andropogoneae
Sb07g005380	Sb07g005380.1	Sb07g005380.1	GRMZM2G142565	GRMZM2G142565_P01	10	59447597	59458559	100	1	ortholog_one2one	Andropogoneae	OS08G0190800	OS08T0190800-01	8	5318646	5320835	99	1	ortholog_one2one	Poaceae
Sb09g029520	Sb09g029520.1	Sb09g029520.1	GRMZM2G097768	GRMZM2G097768_P03	8	73418620	73424707	97	1	ortholog_one2one	Andropogoneae
Sb09g025620	Sb09g025620.1	Sb09g025620.1	GRMZM2G158887	GRMZM2G158887_P01	2	216432494	216435678	100	1	ortholog_one2many	Andropogoneae	OS05G0516600	OS05T0516600-01	5	25620555	25623280	100	1	ortholog_one2one	Poaceae
Sb09g025620	Sb09g025620.1	Sb09g025620.1	GRMZM2G044368	GRMZM2G044368_P01	6	159142464	159145639	100	1	ortholog_one2many	Andropogoneae
Sb09g025620	Sb09g025620.1	Sb09g025620.1	GRMZM5G811797	GRMZM5G811797_P05	8	122480635	122483400	100	1	ortholog_one2many	Andropogoneae
Sb08g001880	Sb08g001880.1	Sb08g001880.1	GRMZM2G177912	GRMZM2G177912_P01	3	230593787	230600153	96	1	ortholog_one2one	Andropogoneae
Sb01g042860	Sb01g042860.1	Sb01g042860.1	GRMZM2G173067	GRMZM2G173067_P03	1	26434984	26439513	96	1	ortholog_one2many	Andropogoneae
Sb01g042860	Sb01g042860.1	Sb01g042860.1	GRMZM2G013349	GRMZM2G013349_P02	9	147037261	147042153	98	1	ortholog_one2many	Andropogoneae
Sb10g009560	Sb10g009560.1	Sb10g009560.1	GRMZM2G047720	GRMZM2G047720_P01	6	117286818	117288287	98	1	ortholog_one2many	Andropogoneae
Sb01g011010	Sb01g011010.1	Sb01g011010.1	GRMZM2G033619	GRMZM2G033619_P01	1	264563220	264576560	97	1	ortholog_one2one	Andropogoneae
Sb04g003410	Sb04g003410.1	Sb04g003410.1	GRMZM2G155384	GRMZM2G155384_P02	4	238153955	238162605	99	1	ortholog_one2many	Andropogoneae
Sb10g023610	Sb10g023610.1	Sb10g023610.1	GRMZM2G102858	GRMZM2G102858_P01	9	90601515	90612652	98	1	ortholog_one2one	Andropogoneae
Sb10g023610	Sb10g023610.2	Sb10g023610.1	GRMZM2G102858	GRMZM2G102858_P01	9	90601515	90612652	98	1	ortholog_one2one	Andropogoneae
Sb04g009280	Sb04g009280.1	Sb04g009280.1	GRMZM2G063882	GRMZM2G063882_P01	5	141470486	141475175	97	1	ortholog_one2many	Andropogoneae
Sb03g028740	Sb03g028740.1	Sb03g028740.1	GRMZM2G131334	GRMZM2G131334_P02	8	145376866	145382959	97	1	ortholog_one2one	Andropogoneae
Sb03g028740	Sb03g028740.2	Sb03g028740.1	GRMZM2G131334	GRMZM2G131334_P02	8	145376866	145382959	97	1	ortholog_one2one	Andropogoneae
Sb10g005010	Sb10g005010.1	Sb10g005010.1	GRMZM2G032505	GRMZM2G032505_P03	6	122980592	123021138	100	1	ortholog_one2one	Andropogoneae	OS06G0173100	OS06T0173100-01	6	3689676	3694342	99	1	ortholog_one2one	Poaceae
Sb10g016920	Sb10g016920.1	Sb10g016920.1	GRMZM2G049811	GRMZM2G049811_P01	9	49446265	49450529	98	1	ortholog_one2many	Andropogoneae
Sb03g040300	Sb03g040300.1	Sb03g040300.1	GRMZM2G003682	GRMZM2G003682_P01	3	178149614	178151478	95	1	ortholog_one2many	Andropogoneae
Sb10g023190	Sb10g023190.1	Sb10g023190.1	GRMZM2G406603	GRMZM2G406603_P01	9	88263061	88268115	96	1	ortholog_one2many	Andropogoneae
Sb04g037250	Sb04g037250.1	Sb04g037250.1	GRMZM2G356938	GRMZM2G356938_P01	5	215861536	215867283	96	1	ortholog_one2many	Andropogoneae
Sb04g037250	Sb04g037250.1	Sb04g037250.1	GRMZM2G142661	GRMZM2G142661_P01	4	171405281	171409735	96	1	ortholog_one2many	Andropogoneae
Sb10g009290	Sb10g009290.1	Sb10g009290.1	GRMZM2G060163	GRMZM2G060163_P01	9	30855562	30857663	96	1	ortholog_one2many	Andropogoneae
Sb10g009290	Sb10g009290.1	Sb10g009290.1	GRMZM2G155546	GRMZM2G155546_P01	6	118255931	118257833	97	1	ortholog_one2many	Andropogoneae	OS06G0257450	OS06T0257450-01	6	8230555	8232480	96	1	ortholog_many2many	Poaceae
Sb01g004530	Sb01g004530.3	Sb01g004530.2	GRMZM2G062394	GRMZM2G062394_P01	1	290174531	290179401	100	1	ortholog_one2many	Andropogoneae
Sb01g004530	Sb01g004530.3	Sb01g004530.2	GRMZM2G108355	GRMZM2G108355_P01	5	3660470	3664915	100	1	ortholog_one2many	Andropogoneae	OS03G0805300	OS03T0805300-01	3	33621970	33626503	99	1	ortholog_one2one	Poaceae
Sb03g042460	Sb03g042460.1	Sb03g042460.1	GRMZM2G086845	GRMZM2G086845_P01	3	168566367	168569728	100	1	ortholog_one2one	Andropogoneae
Sb04g035670	Sb04g035670.1	Sb04g035670.1	GRMZM2G018103	GRMZM2G018103_P01	5	213330139	213332966	98	1	ortholog_one2one	Andropogoneae	OS02G0792900	OS02T0792900-01	2	33690791	33694134	95	1	ortholog_one2one	Poaceae
Sb01g005370	Sb01g005370.2	Sb01g005370.1	GRMZM2G178415	GRMZM2G178415_P05	1	287360596	287367735	97	1	ortholog_one2one	Andropogoneae	OS03G0794500	OS03T0794500-01	3	33038059	33041471	96	1	ortholog_one2one	Poaceae
Sb04g025700	Sb04g025700.1	Sb04g025700.1	GRMZM2G067417	GRMZM2G067417_P01	4	136085638	136093674	96	1	ortholog_one2one	Andropogoneae
Sb09g026810	Sb09g026810.1	Sb09g026810.1	GRMZM2G090087	GRMZM2G090087_P02	6	161650053	161657588	97	1	ortholog_one2one	Andropogoneae
Sb03g041170	Sb03g041170.2	Sb03g041170.1	GRMZM2G075956	GRMZM2G075956_P01	8	165628436	165631708	96	1	ortholog_one2many	Andropogoneae
Sb10g006780	Sb10g006780.1	Sb10g006780.1	GRMZM5G808624	GRMZM5G808624_P01	9	9390452	9403102	95	1	ortholog_one2one	Andropogoneae
Sb10g026000	Sb10g026000.1	Sb10g026000.1	AC208023.3_FG001	AC208023.3_FGP001	9	108726777	108730186	100	1	ortholog_one2many	Andropogoneae
Sb10g026000	Sb10g026000.1	Sb10g026000.1	GRMZM2G089491	GRMZM2G089491_P01	6	95634080	95636134	99	1	ortholog_one2many	Andropogoneae
Sb07g001070	Sb07g001070.1	Sb07g001070.1	GRMZM2G005583	GRMZM2G005583_P01	4	39353666	39360703	95	1	ortholog_one2one	Andropogoneae
Sb04g021170	Sb04g021170.1	Sb04g021170.1	AC214350.3_FG007	AC214350.3_FGP007	5	166435179	166438143	95	1	ortholog_one2one	Andropogoneae
Sb06g014720	Sb06g014720.1	Sb06g014720.1	GRMZM2G023194	GRMZM2G023194_P01	10	111795775	111798782	98	1	ortholog_one2one	Andropogoneae
Sb01g046580	Sb01g046580.1	Sb01g046580.1	GRMZM2G300801	GRMZM2G300801_P01	1	12138275	12140019	95	1	ortholog_one2one	Andropogoneae
Sb03g035130	Sb03g035130.1	Sb03g035130.1	GRMZM2G162175	GRMZM2G162175_P04	3	195708823	195719225	96	1	ortholog_one2many	Andropogoneae
Sb03g035130	Sb03g035130.1	Sb03g035130.1	GRMZM2G136250	GRMZM2G136250_P03	8	173146154	173153473	96	1	ortholog_one2many	Andropogoneae
Sb08g012980	Sb08g012980.1	Sb08g012980.1	GRMZM2G009464	GRMZM2G009464_P01	3	109188954	109192744	98	1	ortholog_one2one	Andropogoneae
Sb06g014590	Sb06g014590.1	Sb06g014590.1	GRMZM2G123922	GRMZM2G123922_P01	10	111258316	111265830	99	1	ortholog_one2one	Andropogoneae
Sb05g025420	Sb05g025420.1	Sb05g025420.1	GRMZM2G037104	GRMZM2G037104_P01	2	230276620	230282304	98	1	ortholog_one2many	Andropogoneae
Sb05g025420	Sb05g025420.1	Sb05g025420.1	GRMZM5G878139	GRMZM5G878139_P01	4	4398962	4410023	98	1	ortholog_one2many	Andropogoneae
Sb09g019520	Sb09g019520.1	Sb09g019520.1	GRMZM2G045892	GRMZM2G045892_P02	6	144849851	144860479	97	1	ortholog_one2one	Andropogoneae
Sb08g003330	Sb08g003330.1	Sb08g003330.1	GRMZM2G020446	GRMZM2G020446_P01	10	5722736	5732491	96	1	ortholog_one2many	Andropogoneae
Sb08g003330	Sb08g003330.1	Sb08g003330.1	GRMZM2G090722	GRMZM2G090722_P01	3	231685690	231696565	96	1	ortholog_one2many	Andropogoneae
Sb08g017710	Sb08g017710.1	Sb08g017710.1	GRMZM2G005753	GRMZM2G005753_P04	3	129581989	129590361	97	1	ortholog_one2one	Andropogoneae
Sb07g003070	Sb07g003070.1	Sb07g003070.1	GRMZM2G145972	GRMZM2G145972_P02	4	35243107	35249091	98	1	ortholog_one2one	Andropogoneae
Sb08g021770	Sb08g021770.1	Sb08g021770.1	GRMZM2G088565	GRMZM2G088565_P01	1	174332071	174336252	97	1	ortholog_one2one	Andropogoneae
Sb10g029690	Sb10g029690.1	Sb10g029690.1	GRMZM2G308689	GRMZM2G308689_P01	6	85681080	85683733	95	1	ortholog_one2many	Andropogoneae
Sb07g004310	Sb07g004310.1	Sb07g004310.1	GRMZM2G055125	GRMZM2G055125_P02	10	75682496	75688644	99	1	ortholog_one2many	Andropogoneae	OS03G0577200	OS03T0577200-01	3	21108808	21112282	98	1	ortholog_one2many	Poaceae	AT5G45550	AT5G45550.1	5	18462162	18465097	95	1	ortholog_one2one	Magnoliophyta
Sb04g004750	Sb04g004750.1	Sb04g004750.1	GRMZM2G104632	GRMZM2G104632_P01	5	85290278	85295276	96	1	ortholog_one2many	Andropogoneae
Sb10g002700	Sb10g002700.1	Sb10g002700.1	GRMZM2G152775	GRMZM2G152775_P04	6	69729167	69732684	97	1	ortholog_many2many	Andropogoneae
Sb10g002700	Sb10g002700.1	Sb10g002700.1	GRMZM2G374881	GRMZM2G374881_P02	9	20980862	20984527	95	1	ortholog_many2many	Andropogoneae
Sb04g002510	Sb04g002510.1	Sb04g002510.1	GRMZM2G023528	GRMZM2G023528_P03	4	239684932	239688530	96	1	ortholog_one2one	Andropogoneae
Sb04g002510	Sb04g002510.2	Sb04g002510.1	GRMZM2G023528	GRMZM2G023528_P03	4	239684932	239688530	96	1	ortholog_one2one	Andropogoneae
Sb04g038330	Sb04g038330.1	Sb04g038330.1	GRMZM2G018947	GRMZM2G018947_P01	4	169017004	169020598	100	1	ortholog_one2one	Andropogoneae
Sb10g031040	Sb10g031040.2	Sb10g031040.1	GRMZM2G060659	GRMZM2G060659_P02	5	64797549	64801915	97	1	ortholog_one2one	Andropogoneae
Sb07g006120	Sb07g006120.1	Sb07g006120.1	GRMZM2G073077	GRMZM2G073077_P02	10	65109308	65112441	97	1	ortholog_one2many	Andropogoneae
Sb07g006120	Sb07g006120.1	Sb07g006120.1	GRMZM2G121452	GRMZM2G121452_P01	3	6304666	6313009	96	1	ortholog_one2many	Andropogoneae
Sb03g039480	Sb03g039480.1	Sb03g039480.1	GRMZM2G146206	GRMZM2G146206_P04	8	168296435	168300637	97	1	ortholog_one2one	Andropogoneae
Sb04g029570	Sb04g029570.1	Sb04g029570.1	GRMZM2G018126	GRMZM2G018126_P01	5	204061844	204064247	96	1	ortholog_one2one	Andropogoneae
Sb03g036840	Sb03g036840.1	Sb03g036840.1	GRMZM2G085005	GRMZM2G085005_P03	3	189711783	189713780	98	1	ortholog_one2one	Andropogoneae
Sb03g040060	Sb03g040060.1	Sb03g040060.1	GRMZM2G085577	GRMZM2G085577_P01	3	179031418	179040320	98	1	ortholog_one2one	Andropogoneae
Sb10g026430	Sb10g026430.1	Sb10g026430.1	GRMZM2G061465	GRMZM2G061465_P01	6	94582711	94588786	96	1	ortholog_one2many	Andropogoneae
Sb10g026430	Sb10g026430.1	Sb10g026430.1	GRMZM2G103805	GRMZM2G103805_P04	9	109146267	109151715	96	1	ortholog_one2many	Andropogoneae
Sb10g026430	Sb10g026430.2	Sb10g026430.1	GRMZM2G061465	GRMZM2G061465_P01	6	94582711	94588786	96	1	ortholog_one2many	Andropogoneae
Sb10g026430	Sb10g026430.2	Sb10g026430.1	GRMZM2G103805	GRMZM2G103805_P04	9	109146267	109151715	96	1	ortholog_one2many	Andropogoneae
Sb09g030000	Sb09g030000.1	Sb09g030000.1	GRMZM2G067877	GRMZM2G067877_P01	6	168383358	168395840	98	1	ortholog_one2one	Andropogoneae
Sb10g011780	Sb10g011780.1	Sb10g011780.1	GRMZM2G174170	GRMZM2G174170_P02	6	121033833	121040632	95	1	ortholog_one2one	Andropogoneae
Sb09g003850	Sb09g003850.1	Sb09g003850.1	GRMZM2G381129	GRMZM2G381129_P01	8	126410117	126490175	98	1	ortholog_one2one	Andropogoneae	OS05G0150000	OS05T0150000-01	5	2862711	2865760	96	1	ortholog_one2one	Poaceae
Sb04g024970	Sb04g024970.1	Sb04g024970.1	GRMZM2G121166	GRMZM2G121166_P02	5	180957530	180961340	98	1	ortholog_one2many	Andropogoneae
Sb04g032970	Sb04g032970.1	Sb04g032970.1	GRMZM2G118731	GRMZM2G118731_P01	5	191821892	191828418	97	1	ortholog_one2one	Andropogoneae
Sb05g026740	Sb05g026740.1	Sb05g026740.1	GRMZM2G057450	GRMZM2G057450_P01	4	2116635	2122723	96	1	ortholog_one2one	Andropogoneae
Sb06g031600	Sb06g031600.1	Sb06g031600.1	GRMZM2G017654	GRMZM2G017654_P02	2	3780433	3809604	97	1	ortholog_one2many	Andropogoneae
Sb04g026950	Sb04g026950.1	Sb04g026950.1	GRMZM2G111225	GRMZM2G111225_P01	4	145590144	145596670	97	1	ortholog_one2one	Andropogoneae
Sb01g013890	Sb01g013890.2	Sb01g013890.1	GRMZM2G111269	GRMZM2G111269_P02	1	252986248	252990943	98	1	ortholog_one2one	Andropogoneae	OS03G0638800	OS03T0638800-01	3	24476060	24480927	95	1	ortholog_one2one	Poaceae
Sb04g005040	Sb04g005040.1	Sb04g005040.1	GRMZM2G128877	GRMZM2G128877_P02	5	87347908	87360164	99	1	ortholog_one2many	Andropogoneae
Sb04g028450	Sb04g028450.1	Sb04g028450.1	GRMZM2G361693	GRMZM2G361693_P01	4	182908776	182913540	98	1	ortholog_one2one	Andropogoneae
Sb05g027180	Sb05g027180.1	Sb05g027180.1	GRMZM2G107082	GRMZM2G107082_P01	4	1487077	1490437	98	1	ortholog_one2one	Andropogoneae	OS11G0696200	OS11T0696200-01	11	28474498	28478023	95	1	ortholog_one2many	Poaceae
Sb03g046660	Sb03g046660.1	Sb03g046660.1	GRMZM2G038487	GRMZM2G038487_P03	8	156709359	156713478	96	1	ortholog_one2many	Andropogoneae
Sb04g024500	Sb04g024500.1	Sb04g024500.1	GRMZM2G008748	GRMZM2G008748_P02	4	128289717	128292060	96	1	ortholog_one2many	Andropogoneae
Sb04g024500	Sb04g024500.1	Sb04g024500.1	GRMZM2G024647	GRMZM2G024647_P01	4	128321482	128323867	95	1	ortholog_one2many	Andropogoneae
Sb06g028970	Sb06g028970.1	Sb06g028970.1	GRMZM2G000052	GRMZM2G000052_P01	2	8996296	9001551	96	1	ortholog_one2many	Andropogoneae
Sb06g028970	Sb06g028970.1	Sb06g028970.1	GRMZM2G396856	GRMZM2G396856_P02	10	142484991	142490241	96	1	ortholog_one2many	Andropogoneae
Sb10g012720	Sb10g012720.1	Sb10g012720.1	GRMZM2G151414	GRMZM2G151414_P02	9	46193026	46209136	98	1	ortholog_one2one	Andropogoneae	OS06G0325500	OS06T0325500-01	6	12708112	12713101	96	1	ortholog_one2one	Poaceae
Sb09g003950	Sb09g003950.1	Sb09g003950.1	GRMZM2G700926	GRMZM2G700926_P01	6	49198843	49209831	98	1	ortholog_one2one	Andropogoneae
Sb09g006480	Sb09g006480.1	Sb09g006480.1	GRMZM2G051630	GRMZM2G051630_P01	6	131343782	131347669	96	1	ortholog_one2many	Andropogoneae
Sb05g003880	Sb05g003880.1	Sb05g003880.1	GRMZM2G006765	GRMZM2G006765_P02	2	140690303	140692762	98	1	ortholog_one2many	Andropogoneae	OS11G0163100	OS11T0163100-01	11	3078917	3081342	99	1	ortholog_one2one	Poaceae
Sb05g003880	Sb05g003880.1	Sb05g003880.1	GRMZM2G126190	GRMZM2G126190_P01	4	214771574	214774269	99	1	ortholog_one2many	Andropogoneae
Sb07g028340	Sb07g028340.1	Sb07g028340.1	GRMZM2G080775	GRMZM2G080775_P01	1	184024118	184036754	96	1	ortholog_one2many	Andropogoneae
Sb06g031490	Sb06g031490.1	Sb06g031490.1	GRMZM2G056572	GRMZM2G056572_P04	2	3973404	3978693	96	1	ortholog_one2one	Andropogoneae
Sb04g037050	Sb04g037050.1	Sb04g037050.1	GRMZM5G824600	GRMZM5G824600_P03	5	215541812	215545867	98	1	ortholog_one2one	Andropogoneae
Sb04g024980	Sb04g024980.2	Sb04g024980.1	GRMZM2G092459	GRMZM2G092459_P03	4	131965253	131969407	97	1	ortholog_one2one	Andropogoneae
Sb10g030320	Sb10g030320.1	Sb10g030320.1	GRMZM2G069970	GRMZM2G069970_P02	5	61865905	61870563	97	1	ortholog_one2many	Andropogoneae
Sb10g030320	Sb10g030320.1	Sb10g030320.1	GRMZM2G151254	GRMZM2G151254_P02	6	83768954	83775128	96	1	ortholog_one2many	Andropogoneae
Sb03g040700	Sb03g040700.1	Sb03g040700.1	GRMZM5G839592	GRMZM5G839592_P03	3	176492003	176496070	97	1	ortholog_one2many	Andropogoneae
Sb06g031110	Sb06g031110.1	Sb06g031110.1	GRMZM2G086489	GRMZM2G086489_P02	2	4629897	4642690	97	1	ortholog_one2many	Andropogoneae
Sb04g031260	Sb04g031260.1	Sb04g031260.1	GRMZM2G181273	GRMZM2G181273_P01	5	198623031	198627328	97	1	ortholog_one2one	Andropogoneae
Sb06g011820	Sb06g011820.1	Sb06g011820.1	GRMZM2G173536	GRMZM2G173536_P01	2	73700206	73705756	98	1	ortholog_one2one	Andropogoneae
Sb06g011820	Sb06g011820.3	Sb06g011820.1	GRMZM2G173536	GRMZM2G173536_P01	2	73700206	73705756	98	1	ortholog_one2one	Andropogoneae
Sb07g028940	Sb07g028940.1	Sb07g028940.1	GRMZM2G002220	GRMZM2G002220_P01	4	197541805	197546387	97	1	ortholog_one2one	Andropogoneae
Sb03g038740	Sb03g038740.1	Sb03g038740.1	GRMZM2G099045	GRMZM2G099045_P01	8	169340592	169344491	97	1	ortholog_one2one	Andropogoneae
Sb03g043970	Sb03g043970.1	Sb03g043970.1	GRMZM5G852502	GRMZM5G852502_P01	3	160709513	160714196	95	1	ortholog_one2many	Andropogoneae
Sb03g043970	Sb03g043970.1	Sb03g043970.1	GRMZM2G180399	GRMZM2G180399_P01	8	161386924	161390467	96	1	ortholog_one2many	Andropogoneae
Sb10g003550	Sb10g003550.2	Sb10g003550.1	GRMZM2G103179	GRMZM2G103179_P01	9	19245738	19251666	95	1	ortholog_one2one	Andropogoneae
Sb09g004990	Sb09g004990.1	Sb09g004990.1	GRMZM2G064001	GRMZM2G064001_P02	6	123949570	123953272	96	1	ortholog_one2one	Andropogoneae
Sb01g008690	Sb01g008690.1	Sb01g008690.1	GRMZM2G135283	GRMZM2G135283_P04	1	274342102	274347177	97	1	ortholog_one2one	Andropogoneae	OS03G0738400	OS03T0738400-01	3	30299613	30304241	95	1	ortholog_one2one	Poaceae
Sb01g008690	Sb01g008690.2	Sb01g008690.1	GRMZM2G135283	GRMZM2G135283_P04	1	274342102	274347177	97	1	ortholog_one2one	Andropogoneae	OS03G0738400	OS03T0738400-01	3	30299613	30304241	95	1	ortholog_one2one	Poaceae
Sb06g031080	Sb06g031080.1	Sb06g031080.1	GRMZM2G143356	GRMZM2G143356_P02	10	145376700	145382697	96	1	ortholog_one2many	Andropogoneae
Sb06g031080	Sb06g031080.1	Sb06g031080.1	GRMZM2G040017	GRMZM2G040017_P02	2	4585422	4590928	96	1	ortholog_one2many	Andropogoneae
Sb04g036030	Sb04g036030.1	Sb04g036030.1	GRMZM2G411764	GRMZM2G411764_P01	4	173821634	173822427	100	1	ortholog_one2many	Andropogoneae	OS06G0181566	OS06T0181566-01	6	4033605	4034172	98	1	ortholog_one2one	Poaceae
Sb04g036030	Sb04g036030.1	Sb04g036030.1	GRMZM2G100467	GRMZM2G100467_P01	5	213868446	213869401	100	1	ortholog_one2many	Andropogoneae
Sb09g018070	Sb09g018070.1	Sb09g018070.1	GRMZM2G007404	GRMZM2G007404_P03	8	86555522	86559630	95	1	ortholog_one2many	Andropogoneae
Sb09g018070	Sb09g018070.1	Sb09g018070.1	GRMZM2G007195	GRMZM2G007195_P02	6	138437043	138441355	96	1	ortholog_one2many	Andropogoneae
Sb04g021990	Sb04g021990.1	Sb04g021990.1	GRMZM5G864335	GRMZM5G864335_P01	5	169882529	169886596	97	1	ortholog_one2many	Andropogoneae
Sb04g021990	Sb04g021990.1	Sb04g021990.1	GRMZM2G139680	GRMZM2G139680_P01	4	110093336	110097464	95	1	ortholog_one2many	Andropogoneae
Sb04g030390	Sb04g030390.1	Sb04g030390.1	GRMZM2G147450	GRMZM2G147450_P01	5	201508367	201513446	95	1	ortholog_one2many	Andropogoneae
Sb02g011030	Sb02g011030.1	Sb02g011030.1	GRMZM2G095562	GRMZM2G095562_P01	7	44044099	44048910	99	1	ortholog_one2many	Andropogoneae
Sb04g008560	Sb04g008560.1	Sb04g008560.1	GRMZM2G146677	GRMZM2G146677_P01	5	146880878	146886034	97	1	ortholog_one2one	Andropogoneae
Sb09g022300	Sb09g022300.1	Sb09g022300.1	GRMZM2G086943	GRMZM2G086943_P01	8	95156749	95161913	98	1	ortholog_one2many	Andropogoneae	OS05G0455600	OS05T0455600-01	5	22384138	22387806	97	1	ortholog_one2one	Poaceae
Sb09g022300	Sb09g022300.1	Sb09g022300.1	GRMZM2G053610	GRMZM2G053610_P03	6	151395055	151402799	97	1	ortholog_one2many	Andropogoneae
Sb04g006830	Sb04g006830.1	Sb04g006830.1	GRMZM2G171604	GRMZM2G171604_P01	5	116903623	116911871	100	1	ortholog_one2many	Andropogoneae	OS02G0199900	OS02T0199900-01	2	5595400	5600848	99	1	ortholog_one2one	Poaceae
Sb04g006830	Sb04g006830.1	Sb04g006830.1	GRMZM2G165817	GRMZM2G165817_P01	4	233562654	233569545	100	1	ortholog_one2many	Andropogoneae
Sb10g030840	Sb10g030840.1	Sb10g030840.1	GRMZM2G088212	GRMZM2G088212_P01	5	63593142	63597617	97	1	ortholog_one2one	Andropogoneae	OS06G0727200	OS06T0727200-01	6	30944198	30948176	95	1	ortholog_one2one	Poaceae
Sb02g007513	Sb02g007513.2	Sb02g007513.1	GRMZM6G700127	GRMZM6G700127_P01	7	24751470	24753997	95	1	ortholog_one2many	Andropogoneae
Sb08g008320	Sb08g008320.1	Sb08g008320.1	GRMZM2G010406	GRMZM2G010406_P01	10	38530684	38542590	95	1	ortholog_one2one	Andropogoneae
Sb09g027810	Sb09g027810.1	Sb09g027810.1	GRMZM2G057251	GRMZM2G057251_P01	6	163202448	163209585	99	1	ortholog_one2one	Andropogoneae
Sb04g029730	Sb04g029730.1	Sb04g029730.1	GRMZM2G382341	GRMZM2G382341_P01	5	203677149	203681910	95	1	ortholog_one2many	Andropogoneae
Sb04g029730	Sb04g029730.1	Sb04g029730.1	GRMZM2G010937	GRMZM2G010937_P01	4	163873554	163879688	96	1	ortholog_one2many	Andropogoneae
Sb06g019110	Sb06g019110.1	Sb06g019110.1	GRMZM2G107114	GRMZM2G107114_P01	10	123209142	123210706	98	1	ortholog_one2one	Andropogoneae
Sb04g006590	Sb04g006590.1	Sb04g006590.1	GRMZM2G130064	GRMZM2G130064_P01	5	121769704	121777512	95	1	ortholog_one2many	Andropogoneae
Sb04g025020	Sb04g025020.1	Sb04g025020.1	AC205703.4_FG006	AC205703.4_FGP006	5	181248005	181251026	95	1	ortholog_one2many	Andropogoneae
Sb04g025020	Sb04g025020.1	Sb04g025020.1	GRMZM2G087323	GRMZM2G087323_P01	4	132787074	132790535	96	1	ortholog_one2many	Andropogoneae
Sb04g004030	Sb04g004030.1	Sb04g004030.1	GRMZM2G009871	GRMZM2G009871_P01	4	237585169	237590369	99	1	ortholog_one2one	Andropogoneae
Sb02g006500	Sb02g006500.1	Sb02g006500.1	GRMZM2G151549	GRMZM2G151549_P01	2	161172005	161177288	96	1	ortholog_one2many	Andropogoneae
Sb02g006500	Sb02g006500.1	Sb02g006500.1	GRMZM2G038313	GRMZM2G038313_P01	7	19501876	19506645	95	1	ortholog_one2many	Andropogoneae
Sb06g001690	Sb06g001690.1	Sb06g001690.1	GRMZM2G045809	GRMZM2G045809_P01	2	106916508	106917779	95	1	ortholog_one2many	Andropogoneae
Sb06g032690	Sb06g032690.1	Sb06g032690.1	GRMZM2G039996	GRMZM2G039996_P01	2	2020585	2022137	95	1	ortholog_one2many	Andropogoneae
Sb07g000290	Sb07g000290.1	Sb07g000290.1	GRMZM2G149843	GRMZM2G149843_P02	4	195797430	195800202	100	1	ortholog_one2one	Andropogoneae
Sb04g009940	Sb04g009940.1	Sb04g009940.1	GRMZM2G121942	GRMZM2G121942_P02	4	60386939	60393456	100	1	ortholog_many2many	Andropogoneae	OS08G0278966	OS08T0278966-00	8	10817993	10821522	95	1	ortholog_many2many	Poaceae	AT4G14342	AT4G14342.1	4	8253550	8255508	97	1	ortholog_many2many	Magnoliophyta
Sb04g009940	Sb04g009940.1	Sb04g009940.1	GRMZM2G106574	GRMZM2G106574_P01	1	210806880	210836742	100	1	ortholog_many2many	Andropogoneae	OS08G0444100	OS08T0444100-01	8	21632069	21636313	98	1	ortholog_many2many	Poaceae
Sb03g038020	Sb03g038020.1	Sb03g038020.2	GRMZM5G833389	GRMZM5G833389_P02	8	170315932	170320657	96	1	ortholog_one2many	Andropogoneae
Sb03g038020	Sb03g038020.1	Sb03g038020.2	GRMZM2G003385	GRMZM2G003385_P01	3	185890807	185895517	96	1	ortholog_one2many	Andropogoneae
Sb03g038020	Sb03g038020.2	Sb03g038020.2	GRMZM5G833389	GRMZM5G833389_P02	8	170315932	170320657	96	1	ortholog_one2many	Andropogoneae
Sb03g038020	Sb03g038020.2	Sb03g038020.2	GRMZM2G003385	GRMZM2G003385_P01	3	185890807	185895517	96	1	ortholog_one2many	Andropogoneae
Sb10g003770	Sb10g003770.1	Sb10g003770.1	GRMZM2G102596	GRMZM2G102596_P01	9	18903400	18906316	95	1	ortholog_one2one	Andropogoneae
Sb08g009580	Sb08g009580.1	Sb08g009580.1	GRMZM2G001500	GRMZM2G001500_P02	10	21730900	21736012	99	1	ortholog_one2one	Andropogoneae
Sb08g017880	Sb08g017880.1	Sb08g017880.1	GRMZM2G106906	GRMZM2G106906_P01	3	129185838	129191131	97	1	ortholog_one2many	Andropogoneae
Sb04g036060	Sb04g036060.1	Sb04g036060.1	GRMZM5G836910	GRMZM5G836910_P01	5	213953336	213958271	95	1	ortholog_one2one	Andropogoneae
Sb09g008640	Sb09g008640.1	Sb09g008640.1	GRMZM2G157629	GRMZM2G157629_P01	8	112731870	112734756	95	1	ortholog_one2one	Andropogoneae
Sb06g027810	Sb06g027810.1	Sb06g027810.1	GRMZM2G130889	GRMZM2G130889_P01	2	11392998	11404255	98	1	ortholog_one2many	Andropogoneae
Sb06g027810	Sb06g027810.1	Sb06g027810.1	GRMZM2G128914	GRMZM2G128914_P01	10	140790529	140797407	97	1	ortholog_one2many	Andropogoneae
Sb10g000980	Sb10g000980.1	Sb10g000980.1	GRMZM5G870176	GRMZM5G870176_P01	9	26614838	26620115	96	1	ortholog_one2one	Andropogoneae
Sb04g035685	Sb04g035685.1	Sb04g035685.1	GRMZM2G032163	GRMZM2G032163_P01	4	174625866	174638460	95	1	ortholog_one2one	Andropogoneae
Sb07g024530	Sb07g024530.1	Sb07g024530.1	GRMZM2G180575	GRMZM2G180575_P01	1	205955047	205963077	97	1	ortholog_one2many	Andropogoneae
Sb07g024530	Sb07g024530.1	Sb07g024530.1	GRMZM2G046005	GRMZM2G046005_P01	1	206043516	206047567	96	1	ortholog_one2many	Andropogoneae
Sb04g034470	Sb04g034470.1	Sb04g034470.1	GRMZM5G878558	GRMZM5G878558_P01	5	210781199	210784644	96	1	ortholog_one2many	Andropogoneae
Sb08g004730	Sb08g004730.1	Sb08g004730.1	GRMZM2G026231	GRMZM2G026231_P01	10	10587839	10592556	98	1	ortholog_one2many	Andropogoneae
Sb08g004730	Sb08g004730.1	Sb08g004730.1	GRMZM2G420310	GRMZM2G420310_P01	3	139927870	139933615	98	1	ortholog_one2many	Andropogoneae
Sb04g022890	Sb04g022890.1	Sb04g022890.1	GRMZM2G113409	GRMZM2G113409_P01	5	174345530	174354249	96	1	ortholog_one2one	Andropogoneae
Sb10g028870	Sb10g028870.1	Sb10g028870.1	GRMZM2G114394	GRMZM2G114394_P01	6	87566564	87572995	96	1	ortholog_one2many	Andropogoneae
Sb04g024470	Sb04g024470.1	Sb04g024470.1	GRMZM2G172900	GRMZM2G172900_P01	5	179193391	179197382	95	1	ortholog_one2one	Andropogoneae
Sb04g003200	Sb04g003200.1	Sb04g003200.1	GRMZM2G023798	GRMZM2G023798_P01	5	78022865	78031358	97	1	ortholog_one2one	Andropogoneae
Sb07g004285	Sb07g004285.1	Sb07g004285.1	GRMZM2G078292	GRMZM2G078292_P01	10	76237666	76241531	95	1	ortholog_one2one	Andropogoneae
Sb08g021620	Sb08g021620.1	Sb08g021620.1	GRMZM2G083284	GRMZM2G083284_P01	1	174012654	174018279	96	1	ortholog_one2one	Andropogoneae
Sb02g033660	Sb02g033660.1	Sb02g033660.1	GRMZM2G088590	GRMZM2G088590_P01	7	149796497	149800188	95	1	ortholog_one2many	Andropogoneae
Sb02g033660	Sb02g033660.2	Sb02g033660.1	GRMZM2G088590	GRMZM2G088590_P01	7	149796497	149800188	95	1	ortholog_one2many	Andropogoneae
Sb09g017240	Sb09g017240.1	Sb09g017240.1	GRMZM2G435627	GRMZM2G435627_P01	6	139769881	139770970	97	1	ortholog_one2one	Andropogoneae
Sb04g020140	Sb04g020140.1	Sb04g020140.1	GRMZM2G130046	GRMZM2G130046_P01	5	162719132	162722310	95	1	ortholog_one2one	Andropogoneae
Sb03g017150	Sb03g017150.1	Sb03g017150.1	GRMZM2G027311	GRMZM2G027311_P01	3	80122344	80167497	96	1	ortholog_one2one	Andropogoneae
Sb03g017150	Sb03g017150.2	Sb03g017150.1	GRMZM2G027311	GRMZM2G027311_P01	3	80122344	80167497	96	1	ortholog_one2one	Andropogoneae
Sb06g022580	Sb06g022580.1	Sb06g022580.1	GRMZM2G028883	GRMZM2G028883_P01	10	130363815	130365710	99	1	ortholog_one2one	Andropogoneae
Sb02g039410	Sb02g039410.1	Sb02g039410.1	GRMZM2G048846	GRMZM2G048846_P02	7	165886707	165889308	98	1	ortholog_one2one	Andropogoneae
Sb07g024880	Sb07g024880.1	Sb07g024880.1	GRMZM2G460406	GRMZM2G460406_P01	4	217206578	217220877	97	1	ortholog_one2one	Andropogoneae
Sb09g019100	Sb09g019100.1	Sb09g019100.1	GRMZM2G053322	GRMZM2G053322_P01	8	90474300	90477778	97	1	ortholog_one2one	Andropogoneae
Sb07g003600	Sb07g003600.1	Sb07g003600.1	GRMZM2G139550	GRMZM2G139550_P02	4	33693673	33721293	96	1	ortholog_one2one	Andropogoneae
Sb10g022170	Sb10g022170.1	Sb10g022170.1	GRMZM2G169114	GRMZM2G169114_P01	6	105017386	105027075	97	1	ortholog_one2many	Andropogoneae
Sb10g022170	Sb10g022170.1	Sb10g022170.1	GRMZM2G171031	GRMZM2G171031_P01	9	57600543	57614848	98	1	ortholog_one2many	Andropogoneae
Sb10g000700	Sb10g000700.1	Sb10g000700.1	GRMZM2G385287	GRMZM2G385287_P01	6	56376148	56378346	99	1	ortholog_one2many	Andropogoneae
Sb10g000700	Sb10g000700.1	Sb10g000700.1	GRMZM2G084739	GRMZM2G084739_P01	9	27105587	27108026	98	1	ortholog_one2many	Andropogoneae
Sb10g006560	Sb10g006560.1	Sb10g006560.1	GRMZM2G120371	GRMZM2G120371_P01	6	108228649	108233937	95	1	ortholog_one2one	Andropogoneae
Sb04g021540	Sb04g021540.1	Sb04g021540.1	GRMZM2G032628	GRMZM2G032628_P01	5	168492139	168509225	95	1	ortholog_one2one	Andropogoneae
Sb09g028700	Sb09g028700.1	Sb09g028700.1	GRMZM2G102779	GRMZM2G102779_P01	6	165090982	165093128	96	1	ortholog_one2one	Andropogoneae
Sb10g017820	Sb10g017820.1	Sb10g017820.1	GRMZM2G412611	GRMZM2G412611_P01	6	110869873	110881843	95	1	ortholog_one2one	Andropogoneae
Sb01g003900	Sb01g003900.1	Sb01g003900.1	GRMZM2G071071	GRMZM2G071071_P01	5	3196192	3207509	97	1	ortholog_one2many	Andropogoneae
Sb01g003900	Sb01g003900.1	Sb01g003900.1	GRMZM2G004459	GRMZM2G004459_P01	1	291863335	291871909	97	1	ortholog_one2many	Andropogoneae
Sb04g004590	Sb04g004590.1	Sb04g004590.1	GRMZM2G017741	GRMZM2G017741_P01	5	84119632	84122876	98	1	ortholog_one2many	Andropogoneae
Sb04g004590	Sb04g004590.1	Sb04g004590.1	GRMZM2G014955	GRMZM2G014955_P01	1	278732100	278734562	97	1	ortholog_one2many	Andropogoneae
Sb09g002850	Sb09g002850.1	Sb09g002850.1	GRMZM2G343024	GRMZM2G343024_P01	8	129033854	129039092	97	1	ortholog_one2many	Andropogoneae	OS04G0515300	OS04T0515300-02	4	25751369	25753329	96	1	ortholog_one2one	Poaceae
Sb09g002850	Sb09g002850.1	Sb09g002850.1										OS05G0135800	OS05T0135800-01	5	2096145	2100423	95	1	ortholog_one2one	Poaceae
Sb10g025440	Sb10g025440.1	Sb10g025440.1	GRMZM2G055243	GRMZM2G055243_P01	9	93868786	93877183	95	1	ortholog_one2one	Andropogoneae
Sb03g044530	Sb03g044530.1	Sb03g044530.1	GRMZM2G000581	GRMZM2G000581_P01	8	159882529	159886221	98	1	ortholog_one2many	Andropogoneae
Sb03g044530	Sb03g044530.1	Sb03g044530.1	GRMZM5G898668	GRMZM5G898668_P01	3	157059957	157062248	96	1	ortholog_one2many	Andropogoneae
Sb04g037970	Sb04g037970.1	Sb04g037970.1	GRMZM2G013890	GRMZM2G013890_P01	5	216547625	216554815	98	1	ortholog_one2one	Andropogoneae
Sb04g008130	Sb04g008130.1	Sb04g008130.1	GRMZM2G091383	GRMZM2G091383_P01	5	151669661	151671447	96	1	ortholog_one2one	Andropogoneae
Sb08g004330	Sb08g004330.2	Sb08g004330.1	GRMZM2G118286	GRMZM2G118286_P01	10	9383491	9407372	97	1	ortholog_one2one	Andropogoneae
Sb06g031240	Sb06g031240.1	Sb06g031240.1	GRMZM2G006894	GRMZM2G006894_P01	10	145614824	145621943	98	1	ortholog_one2many	Andropogoneae	OS04G0656100	OS04T0656100-01	4	33457745	33464852	96	1	ortholog_one2one	Poaceae
Sb06g031240	Sb06g031240.1	Sb06g031240.1	GRMZM2G019404	GRMZM2G019404_P01	2	4305357	4312971	98	1	ortholog_one2many	Andropogoneae
Sb09g000490	Sb09g000490.1	Sb09g000490.1	GRMZM2G098039	GRMZM2G098039_P01	8	134588554	134596045	95	1	ortholog_one2one	Andropogoneae
Sb04g029190	Sb04g029190.1	Sb04g029190.1	GRMZM2G315726	GRMZM2G315726_P01	5	204635834	204638513	98	1	ortholog_one2one	Andropogoneae
Sb06g021760	Sb06g021760.1	Sb06g021760.1	GRMZM2G366065	GRMZM2G366065_P02	2	31828618	31847974	98	1	ortholog_one2one	Andropogoneae
Sb07g020510	Sb07g020510.1	Sb07g020510.1	GRMZM2G115635	GRMZM2G115635_P01	1	219115789	219119954	96	1	ortholog_one2one	Andropogoneae
Sb08g007750	Sb08g007750.1	Sb08g007750.2	GRMZM2G009443	GRMZM2G009443_P01	10	35591531	35598325	98	1	ortholog_one2one	Andropogoneae	OS12G0230100	OS12T0230100-01	12	7095860	7101608	96	1	ortholog_one2one	Poaceae
Sb08g007750	Sb08g007750.2	Sb08g007750.2	GRMZM2G009443	GRMZM2G009443_P01	10	35591531	35598325	98	1	ortholog_one2one	Andropogoneae	OS12G0230100	OS12T0230100-01	12	7095860	7101608	96	1	ortholog_one2one	Poaceae
Sb03g013540	Sb03g013540.1	Sb03g013540.1	GRMZM2G145595	GRMZM2G145595_P01	8	42288231	42296592	95	1	ortholog_one2one	Andropogoneae
Sb06g000660	Sb06g000660.1	Sb06g000660.1	GRMZM5G833699	GRMZM5G833699_P01	10	93697766	93700740	96	1	ortholog_one2one	Andropogoneae
Sb02g034640	Sb02g034640.1	Sb02g034640.1	GRMZM2G168706	GRMZM2G168706_P01	2	203612491	203616678	97	1	ortholog_one2one	Andropogoneae
Sb06g033280	Sb06g033280.1	Sb06g033280.1	GRMZM2G165535	GRMZM2G165535_P01	2	961271	964346	98	1	ortholog_one2one	Andropogoneae
Sb04g033150	Sb04g033150.1	Sb04g033150.1	GRMZM2G097704	GRMZM2G097704_P01	5	191140733	191142771	95	1	ortholog_one2one	Andropogoneae
Sb04g034640	Sb04g034640.1	Sb04g034640.1	GRMZM2G151440	GRMZM2G151440_P01	5	211255632	211258791	95	1	ortholog_one2many	Andropogoneae
Sb07g022500	Sb07g022500.1	Sb07g022500.1	GRMZM2G148281	GRMZM2G148281_P01	1	207946160	207950205	96	1	ortholog_one2one	Andropogoneae
Sb04g034020	Sb04g034020.1	Sb04g034020.1	GRMZM2G101463	GRMZM2G101463_P01	5	209742559	209747717	96	1	ortholog_one2one	Andropogoneae
Sb03g039230	Sb03g039230.2	Sb03g039230.1	GRMZM2G386991	GRMZM2G386991_P01	3	181704716	181709327	97	1	ortholog_one2one	Andropogoneae	OS01G0837900	OS01T0837900-01	1	35923866	35929372	96	1	ortholog_one2one	Poaceae
Sb06g017320	Sb06g017320.1	Sb06g017320.1	GRMZM2G010797	GRMZM2G010797_P01	10	118011019	118013627	96	1	ortholog_one2one	Andropogoneae
Sb09g004420	Sb09g004420.1	Sb09g004420.1	GRMZM2G073888	GRMZM2G073888_P02	8	78798124	78804134	99	1	ortholog_one2one	Andropogoneae	OS05G0156600	OS05T0156600-01	5	3308054	3312596	98	1	ortholog_one2one	Poaceae
Sb10g004450	Sb10g004450.1	Sb10g004450.1	GRMZM2G529313	GRMZM2G529313_P01	9	16689512	16700900	95	1	ortholog_one2one	Andropogoneae
Sb08g005050	Sb08g005050.1	Sb08g005050.1	GRMZM2G036534	GRMZM2G036534_P01	10	11754816	11761391	95	1	ortholog_one2many	Andropogoneae
Sb03g042510	Sb03g042510.1	Sb03g042510.1	GRMZM2G329325	GRMZM2G329325_P01	8	163979114	163980578	96	1	ortholog_one2one	Andropogoneae
Sb06g028410	Sb06g028410.1	Sb06g028410.1	GRMZM2G005107	GRMZM2G005107_P01	2	10375614	10379329	96	1	ortholog_one2many	Andropogoneae
Sb07g015000	Sb07g015000.1	Sb07g015000.1	GRMZM2G327174	GRMZM2G327174_P01	1	220760709	220768108	99	1	ortholog_one2one	Andropogoneae
Sb07g015000	Sb07g015000.2	Sb07g015000.1	GRMZM2G327174	GRMZM2G327174_P01	1	220760709	220768108	99	1	ortholog_one2one	Andropogoneae
Sb09g006420	Sb09g006420.1	Sb09g006420.1	GRMZM2G126594	GRMZM2G126594_P02	6	131608201	131611135	98	1	ortholog_one2one	Andropogoneae
Sb09g024810	Sb09g024810.1	Sb09g024810.1	GRMZM2G174730	GRMZM2G174730_P01	6	157175806	157181190	99	1	ortholog_one2one	Andropogoneae
Sb06g020150	Sb06g020150.1	Sb06g020150.1	GRMZM2G025366	GRMZM2G025366_P01	10	125352521	125356410	96	1	ortholog_one2one	Andropogoneae
Sb06g020150	Sb06g020150.2	Sb06g020150.1	GRMZM2G025366	GRMZM2G025366_P01	10	125352521	125356410	96	1	ortholog_one2one	Andropogoneae
Sb07g001980	Sb07g001980.1	Sb07g001980.1	GRMZM2G064133	GRMZM2G064133_P01	4	37257682	37260626	98	1	ortholog_one2many	Andropogoneae
Sb09g024730	Sb09g024730.1	Sb09g024730.1	GRMZM2G082792	GRMZM2G082792_P01	8	121410699	121415051	95	1	ortholog_one2one	Andropogoneae
Sb09g024730	Sb09g024730.2	Sb09g024730.1	GRMZM2G082792	GRMZM2G082792_P01	8	121410699	121415051	95	1	ortholog_one2one	Andropogoneae
Sb01g048870	Sb01g048870.1	Sb01g048870.1	GRMZM2G119471	GRMZM2G119471_P01	1	5341114	5343424	95	1	ortholog_one2one	Andropogoneae
Sb07g007530	Sb07g007530.1	Sb07g007530.1	GRMZM2G103287	GRMZM2G103287_P01	10	70234927	70240656	96	1	ortholog_one2many	Andropogoneae
Sb07g007530	Sb07g007530.1	Sb07g007530.1	GRMZM2G093945	GRMZM2G093945_P02	4	70866148	70871104	97	1	ortholog_one2many	Andropogoneae
Sb10g022990	Sb10g022990.1	Sb10g022990.1	GRMZM2G155868	GRMZM2G155868_P01	9	89166200	89168960	97	1	ortholog_one2one	Andropogoneae
Sb06g029030	Sb06g029030.2	Sb06g029030.1	GRMZM2G076826	GRMZM2G076826_P01	2	8901390	8904605	100	1	ortholog_one2many	Andropogoneae
Sb06g029030	Sb06g029030.2	Sb06g029030.1	GRMZM2G419694	GRMZM2G419694_P05	10	142392553	142395739	100	1	ortholog_one2many	Andropogoneae
Sb03g006050	Sb03g006050.1	Sb03g006050.1	GRMZM2G151087	GRMZM2G151087_P02	3	17438267	17441684	97	1	ortholog_one2one	Andropogoneae
Sb03g006050	Sb03g006050.2	Sb03g006050.1	GRMZM2G151087	GRMZM2G151087_P02	3	17438267	17441684	97	1	ortholog_one2one	Andropogoneae
Sb01g005570	Sb01g005570.1	Sb01g005570.1	GRMZM2G120674	GRMZM2G120674_P01	1	286916335	286921502	99	1	ortholog_one2one	Andropogoneae										AT2G02760	AT2G02760.1	2	773684	775371	97	1	ortholog_one2many	Magnoliophyta
Sb01g005570	Sb01g005570.1	Sb01g005570.1																			AT1G14400	AT1G14400.2	1	4927011	4928690	95	1	ortholog_one2many	Magnoliophyta
Sb10g031240	Sb10g031240.1	Sb10g031240.1	GRMZM2G112805	GRMZM2G112805_P01	5	65444916	65447535	96	1	ortholog_one2one	Andropogoneae
Sb01g010240	Sb01g010240.1	Sb01g010240.1	GRMZM2G126019	GRMZM2G126019_P01	1	268218423	268232042	99	1	ortholog_one2one	Andropogoneae	OS03G0713100	OS03T0713100-01	3	28846846	28852545	96	1	ortholog_one2one	Poaceae
Sb04g033160	Sb04g033160.1	Sb04g033160.1	GRMZM2G097728	GRMZM2G097728_P02	5	191132644	191136724	100	1	ortholog_one2one	Andropogoneae	OS01G0179700	OS01T0179700-01	1	4160736	4164317	98	1	ortholog_one2many	Poaceae
Sb04g033160	Sb04g033160.1	Sb04g033160.1										OS02G0653800	OS02T0653800-01	2	26365902	26370471	99	1	ortholog_one2many	Poaceae
Sb03g029530	Sb03g029530.1	Sb03g029530.1	GRMZM2G157334	GRMZM2G157334_P01	8	146798400	146802162	100	1	ortholog_one2one	Andropogoneae
Sb09g027190	Sb09g027190.1	Sb09g027190.1	GRMZM2G168681	GRMZM2G168681_P01	8	62786955	62791232	95	1	ortholog_one2many	Andropogoneae
Sb03g024860	Sb03g024860.2	Sb03g024860.2	GRMZM2G064031	GRMZM2G064031_P01	3	227133973	227141739	95	1	ortholog_one2many	Andropogoneae
Sb02g023440	Sb02g023440.1	Sb02g023440.1	GRMZM2G049364	GRMZM2G049364_P01	7	101767307	101771590	96	1	ortholog_one2one	Andropogoneae
Sb02g023440	Sb02g023440.2	Sb02g023440.1	GRMZM2G049364	GRMZM2G049364_P01	7	101767307	101771590	96	1	ortholog_one2one	Andropogoneae
Sb08g001480	Sb08g001480.1	Sb08g001480.1	GRMZM2G005849	GRMZM2G005849_P02	3	230088470	230094105	97	1	ortholog_one2one	Andropogoneae
Sb08g004990	Sb08g004990.1	Sb08g004990.1	GRMZM2G433162	GRMZM2G433162_P01	10	11200703	11203045	95	1	ortholog_one2many	Andropogoneae
Sb01g015240	Sb01g015240.2	Sb01g015240.1	GRMZM2G110328	GRMZM2G110328_P01	1	248178545	248181186	98	1	ortholog_one2many	Andropogoneae
Sb01g015240	Sb01g015240.2	Sb01g015240.1	GRMZM2G074898	GRMZM2G074898_P01	5	19145071	19148243	98	1	ortholog_one2many	Andropogoneae
Sb04g021370	Sb04g021370.1	Sb04g021370.1	GRMZM2G162663	GRMZM2G162663_P02	5	167704907	167712552	98	1	ortholog_one2one	Andropogoneae
Sb01g034070	Sb01g034070.3	Sb01g034070.1	GRMZM2G126120	GRMZM2G126120_P03	9	119190370	119195585	95	1	ortholog_one2many	Andropogoneae
Sb07g016760	Sb07g016760.2	Sb07g016760.2	GRMZM2G070422	GRMZM2G070422_P01	4	54150048	54155006	95	1	ortholog_one2one	Andropogoneae
Sb02g038420	Sb02g038420.1	Sb02g038420.1	GRMZM2G016106	GRMZM2G016106_P01	2	210170832	210173397	96	1	ortholog_one2many	Andropogoneae
Sb02g038420	Sb02g038420.1	Sb02g038420.1	GRMZM2G068255	GRMZM2G068255_P01	7	163551807	163556233	95	1	ortholog_one2many	Andropogoneae
Sb02g038420	Sb02g038420.2	Sb02g038420.1	GRMZM2G016106	GRMZM2G016106_P01	2	210170832	210173397	96	1	ortholog_one2many	Andropogoneae
Sb02g038420	Sb02g038420.2	Sb02g038420.1	GRMZM2G068255	GRMZM2G068255_P01	7	163551807	163556233	95	1	ortholog_one2many	Andropogoneae
Sb02g038420	Sb02g038420.3	Sb02g038420.1	GRMZM2G016106	GRMZM2G016106_P01	2	210170832	210173397	96	1	ortholog_one2many	Andropogoneae
Sb02g038420	Sb02g038420.3	Sb02g038420.1	GRMZM2G068255	GRMZM2G068255_P01	7	163551807	163556233	95	1	ortholog_one2many	Andropogoneae
Sb04g000390	Sb04g000390.1	Sb04g000390.1	GRMZM2G115047	GRMZM2G115047_P01	5	66863075	66866455	97	1	ortholog_one2one	Andropogoneae
Sb04g001550	Sb04g001550.1	Sb04g001550.1	GRMZM2G466281	GRMZM2G466281_P01	5	70795884	70805083	98	1	ortholog_one2one	Andropogoneae
Sb06g032800	Sb06g032800.1	Sb06g032800.1	GRMZM2G040876	GRMZM2G040876_P01	10	147527292	147533075	99	1	ortholog_one2one	Andropogoneae	OS04G0675500	OS04T0675500-01	4	34492078	34496501	96	1	ortholog_one2one	Poaceae
Sb02g009470	Sb02g009470.1	Sb02g009470.1	GRMZM2G099547	GRMZM2G099547_P01	7	31921806	31924942	99	1	ortholog_one2one	Andropogoneae	OS07G0295200	OS07T0295200-01	7	11514045	11518129	96	1	ortholog_one2one	Poaceae
Sb10g001840	Sb10g001840.1	Sb10g001840.1	GRMZM2G134062	GRMZM2G134062_P01	6	63916579	63921377	98	1	ortholog_one2many	Andropogoneae
Sb04g022240	Sb04g022240.1	Sb04g022240.1	GRMZM2G120784	GRMZM2G120784_P06	4	113877297	113882030	98	1	ortholog_one2one	Andropogoneae
Sb07g005200	Sb07g005200.1	Sb07g005200.1	GRMZM2G180720	GRMZM2G180720_P03	10	58309702	58313911	98	1	ortholog_one2many	Andropogoneae
Sb05g004770	Sb05g004770.1	Sb05g004770.1	GRMZM2G115451	GRMZM2G115451_P02	2	136352805	136356617	97	1	ortholog_one2many	Andropogoneae
Sb05g004770	Sb05g004770.1	Sb05g004770.1	GRMZM2G007277	GRMZM2G007277_P01	4	204887861	204892631	97	1	ortholog_one2many	Andropogoneae
Sb07g024960	Sb07g024960.1	Sb07g024960.1	GRMZM2G138881	GRMZM2G138881_P01	4	216777926	216782064	98	1	ortholog_one2many	Andropogoneae	OS08G0548200	OS08T0548200-01	8	27497231	27501004	97	1	ortholog_one2one	Poaceae
Sb07g024960	Sb07g024960.1	Sb07g024960.1	GRMZM2G037655	GRMZM2G037655_P01	1	207212559	207216688	99	1	ortholog_one2many	Andropogoneae
Sb04g028280	Sb04g028280.1	Sb04g028280.1	GRMZM2G001953	GRMZM2G001953_P01	4	182363663	182367487	97	1	ortholog_one2many	Andropogoneae
Sb09g004290	Sb09g004290.1	Sb09g004290.1	GRMZM2G104025	GRMZM2G104025_P01	8	82856345	82859644	99	1	ortholog_one2many	Andropogoneae	OS05G0155100	OS05T0155100-01	5	3230312	3232921	97	1	ortholog_one2one	Poaceae
Sb09g004290	Sb09g004290.1	Sb09g004290.1	GRMZM5G803952	GRMZM5G803952_P03	6	127556944	127559957	99	1	ortholog_one2many	Andropogoneae
Sb02g028830	Sb02g028830.1	Sb02g028830.1	GRMZM2G014313	GRMZM2G014313_P02	2	191467610	191480095	97	1	ortholog_one2one	Andropogoneae
Sb04g028930	Sb04g028930.1	Sb04g028930.1	GRMZM2G042027	GRMZM2G042027_P01	5	204666453	204683080	97	1	ortholog_one2many	Andropogoneae
Sb04g038020	Sb04g038020.1	Sb04g038020.1	GRMZM2G025867	GRMZM2G025867_P01	4	169512513	169535279	98	1	ortholog_one2many	Andropogoneae
Sb04g038020	Sb04g038020.1	Sb04g038020.1	GRMZM2G145061	GRMZM2G145061_P04	5	216607022	216610111	96	1	ortholog_one2many	Andropogoneae
Sb09g023220	Sb09g023220.2	Sb09g023220.1	AC209257.4_FG008	AC209257.4_FGP008	6	153436419	153437072	96	1	ortholog_many2many	Andropogoneae
Sb09g023220	Sb09g023220.2	Sb09g023220.1	GRMZM5G831519	GRMZM5G831519_P01	8	118087863	118088516	95	1	ortholog_many2many	Andropogoneae
Sb01g043020	Sb01g043020.1	Sb01g043020.1	GRMZM2G073498	GRMZM2G073498_P01	9	147424711	147428844	100	1	ortholog_one2one	Andropogoneae	OS03G0213100	OS03T0213100-01	3	5896038	5899522	100	1	ortholog_one2one	Poaceae
Sb01g043020	Sb01g043020.2	Sb01g043020.1	GRMZM2G073498	GRMZM2G073498_P01	9	147424711	147428844	100	1	ortholog_one2one	Andropogoneae	OS03G0213100	OS03T0213100-01	3	5896038	5899522	100	1	ortholog_one2one	Poaceae
Sb10g003460	Sb10g003460.1	Sb10g003460.1	GRMZM2G063899	GRMZM2G063899_P02	6	73060278	73063402	95	1	ortholog_one2one	Andropogoneae
Sb04g022340	Sb04g022340.1	Sb04g022340.2	GRMZM2G118825	GRMZM2G118825_P01	5	171317043	171318370	97	1	ortholog_one2one	Andropogoneae
Sb03g042310	Sb03g042310.1	Sb03g042310.1	GRMZM2G118250	GRMZM2G118250_P03	3	169260970	169264296	98	1	ortholog_one2many	Andropogoneae
Sb03g042310	Sb03g042310.2	Sb03g042310.1	GRMZM2G118250	GRMZM2G118250_P03	3	169260970	169264296	98	1	ortholog_one2many	Andropogoneae
Sb09g018630	Sb09g018630.1	Sb09g018630.1	GRMZM2G045720	GRMZM2G045720_P01	6	136547349	136551123	97	1	ortholog_one2one	Andropogoneae
Sb06g028230	Sb06g028230.1	Sb06g028230.1	GRMZM2G028929	GRMZM2G028929_P04	10	141389160	141394314	98	1	ortholog_one2one	Andropogoneae	OS04G0612600	OS04T0612600-02	4	31064070	31068874	95	1	ortholog_one2one	Poaceae
Sb04g037690	Sb04g037690.1	Sb04g037690.1	GRMZM2G008410	GRMZM2G008410_P01	4	170362273	170369183	98	1	ortholog_one2many	Andropogoneae
Sb03g036430	Sb03g036430.1	Sb03g036430.1	GRMZM2G082745	GRMZM2G082745_P02	3	191054033	191064203	95	1	ortholog_one2many	Andropogoneae
Sb10g001820	Sb10g001820.1	Sb10g001820.1	GRMZM2G050166	GRMZM2G050166_P01	9	24486426	24491115	98	1	ortholog_one2one	Andropogoneae
Sb06g031660	Sb06g031660.1	Sb06g031660.1	GRMZM2G009413	GRMZM2G009413_P01	2	3711931	3715976	96	1	ortholog_one2many	Andropogoneae
Sb10g030310	Sb10g030310.1	Sb10g030310.1	GRMZM2G069923	GRMZM2G069923_P01	5	61829348	61831905	96	1	ortholog_one2one	Andropogoneae
Sb07g003770	Sb07g003770.1	Sb07g003770.1	GRMZM2G152573	GRMZM2G152573_P04	4	32845880	32848668	97	1	ortholog_one2many	Andropogoneae	OS08G0156800	OS08T0156800-01	8	3293131	3295889	98	1	ortholog_one2one	Poaceae
Sb07g003770	Sb07g003770.1	Sb07g003770.1	GRMZM2G032564	GRMZM2G032564_P01	10	79284957	79287680	98	1	ortholog_one2many	Andropogoneae
Sb04g008710	Sb04g008710.1	Sb04g008710.1	GRMZM2G159849	GRMZM2G159849_P01	5	144927466	144928713	98	1	ortholog_one2one	Andropogoneae
Sb03g028510	Sb03g028510.1	Sb03g028510.1	GRMZM2G339503	GRMZM2G339503_P01	8	145018362	145019056	95	1	ortholog_one2one	Andropogoneae
Sb10g003070	Sb10g003070.1	Sb10g003070.1	GRMZM2G028928	GRMZM2G028928_P01	9	20236213	20243502	97	1	ortholog_one2one	Andropogoneae
Sb05g007160	Sb05g007160.1	Sb05g007160.1	GRMZM2G104833	GRMZM2G104833_P01	4	10771404	10781735	97	1	ortholog_one2one	Andropogoneae
Sb06g028320	Sb06g028320.1	Sb06g028320.1	GRMZM2G045331	GRMZM2G045331_P01	2	10486289	10491902	98	1	ortholog_one2one	Andropogoneae
Sb06g018050	Sb06g018050.1	Sb06g018050.1	GRMZM2G101069	GRMZM2G101069_P01	2	45619967	45622893	97	1	ortholog_one2one	Andropogoneae
Sb02g039090	Sb02g039090.1	Sb02g039090.1	GRMZM2G030731	GRMZM2G030731_P01	7	165283016	165284039	99	1	ortholog_one2one	Andropogoneae
Sb09g001580	Sb09g001580.1	Sb09g001580.1	GRMZM2G084429	GRMZM2G084429_P01	8	132968683	132972064	97	1	ortholog_one2one	Andropogoneae
Sb04g022410	Sb04g022410.1	Sb04g022410.1	GRMZM2G130018	GRMZM2G130018_P01	4	115177727	115188805	98	1	ortholog_one2many	Andropogoneae
Sb10g028040	Sb10g028040.1	Sb10g028040.1	GRMZM2G150209	GRMZM2G150209_P02	6	89061101	89064697	95	1	ortholog_one2many	Andropogoneae
Sb10g003810	Sb10g003810.1	Sb10g003810.1	GRMZM2G020216	GRMZM2G020216_P01	9	18879527	18885415	95	1	ortholog_one2many	Andropogoneae
Sb10g003810	Sb10g003810.1	Sb10g003810.1	GRMZM2G002100	GRMZM2G002100_P01	6	74762186	74767526	97	1	ortholog_one2many	Andropogoneae
Sb04g024510	Sb04g024510.1	Sb04g024510.1	GRMZM2G160458	GRMZM2G160458_P01	4	128620428	128630988	97	1	ortholog_many2many	Andropogoneae
Sb08g016180	Sb08g016180.1	Sb08g016180.1	GRMZM2G018885	GRMZM2G018885_P01	6	18708803	18712804	97	1	ortholog_one2one	Andropogoneae
Sb10g006960	Sb10g006960.1	Sb10g006960.1	GRMZM2G136058	GRMZM2G136058_P01	6	110002943	110008265	96	1	ortholog_one2one	Andropogoneae
Sb10g026320	Sb10g026320.1	Sb10g026320.1	GRMZM2G153924	GRMZM2G153924_P01	9	106696902	106701447	96	1	ortholog_one2many	Andropogoneae
Sb09g026380	Sb09g026380.1	Sb09g026380.1	GRMZM2G101413	GRMZM2G101413_P01	6	159922447	159930111	98	1	ortholog_one2many	Andropogoneae	OS05G0529300	OS05T0529300-01	5	26289038	26291979	96	1	ortholog_one2one	Poaceae
Sb09g026380	Sb09g026380.1	Sb09g026380.1	GRMZM2G408989	GRMZM2G408989_P01	8	124641151	124644617	99	1	ortholog_one2many	Andropogoneae
Sb09g005810	Sb09g005810.1	Sb09g005810.1	GRMZM5G886257	GRMZM5G886257_P01	6	130314704	130318327	95	1	ortholog_one2many	Andropogoneae
Sb10g023300	Sb10g023300.1	Sb10g023300.1	GRMZM2G105398	GRMZM2G105398_P01	6	102986994	102994277	97	1	ortholog_one2many	Andropogoneae
Sb01g007560	Sb01g007560.1	Sb01g007560.1	GRMZM2G074158	GRMZM2G074158_P01	1	278250612	278259617	97	1	ortholog_one2one	Andropogoneae
Sb01g007560	Sb01g007560.2	Sb01g007560.1	GRMZM2G074158	GRMZM2G074158_P01	1	278250612	278259617	97	1	ortholog_one2one	Andropogoneae
Sb04g004540	Sb04g004540.1	Sb04g004540.1	GRMZM2G168629	GRMZM2G168629_P04	4	236906063	236916978	98	1	ortholog_one2one	Andropogoneae
Sb10g030160	Sb10g030160.1	Sb10g030160.1	GRMZM2G065950	GRMZM2G065950_P01	6	83998528	84002431	95	1	ortholog_one2many	Andropogoneae
Sb06g001120	Sb06g001120.1	Sb06g001120.1	GRMZM2G033894	GRMZM2G033894_P01	2	111526532	111530450	96	1	ortholog_one2one	Andropogoneae
Sb09g024910	Sb09g024910.1	Sb09g024910.1	GRMZM2G069518	GRMZM2G069518_P01	6	157694731	157698663	96	1	ortholog_one2many	Andropogoneae
Sb06g029930	Sb06g029930.1	Sb06g029930.1	GRMZM2G106245	GRMZM2G106245_P01	2	6988977	6991901	96	1	ortholog_one2many	Andropogoneae
Sb08g022360	Sb08g022360.1	Sb08g022360.1	GRMZM6G247892	GRMZM6G247892_P01	1	174371271	174378479	96	1	ortholog_one2one	Andropogoneae
Sb09g004200	Sb09g004200.1	Sb09g004200.1	GRMZM5G881464	GRMZM5G881464_P02	6	127292905	127310354	95	1	ortholog_one2many	Andropogoneae
Sb04g007960	Sb04g007960.1	Sb04g007960.1	GRMZM2G021110	GRMZM2G021110_P01	5	152955772	152971505	95	1	ortholog_one2one	Andropogoneae
Sb09g019610	Sb09g019610.1	Sb09g019610.1	GRMZM2G100946	GRMZM2G100946_P02	6	145086063	145097609	95	1	ortholog_one2many	Andropogoneae
Sb07g024220	Sb07g024220.1	Sb07g024220.1	GRMZM2G015344	GRMZM2G015344_P01	1	205230311	205234454	97	1	ortholog_one2one	Andropogoneae
Sb07g001010	Sb07g001010.1	Sb07g001010.1	GRMZM2G005737	GRMZM2G005737_P01	4	39360976	39365209	97	1	ortholog_one2one	Andropogoneae
Sb06g020970	Sb06g020970.1	Sb06g020970.1	GRMZM2G018689	GRMZM2G018689_P01	10	127287226	127290111	96	1	ortholog_one2one	Andropogoneae
Sb01g047110	Sb01g047110.1	Sb01g047110.1	GRMZM2G087918	GRMZM2G087918_P01	1	10220690	10229909	95	1	ortholog_one2one	Andropogoneae
Sb01g047110	Sb01g047110.2	Sb01g047110.1	GRMZM2G087918	GRMZM2G087918_P01	1	10220690	10229909	95	1	ortholog_one2one	Andropogoneae
Sb08g009800	Sb08g009800.1	Sb08g009800.1	GRMZM2G175321	GRMZM2G175321_P01	2	7310372	7312837	95	1	ortholog_one2one	Andropogoneae
Sb02g009730	Sb02g009730.1	Sb02g009730.1	GRMZM2G051771	GRMZM2G051771_P02	7	34005337	34010484	97	1	ortholog_one2many	Andropogoneae
Sb02g009730	Sb02g009730.2	Sb02g009730.1	GRMZM2G051771	GRMZM2G051771_P02	7	34005337	34010484	97	1	ortholog_one2many	Andropogoneae
Sb07g022290	Sb07g022290.1	Sb07g022290.1	GRMZM2G050583	GRMZM2G050583_P01	1	208576647	208591358	97	1	ortholog_one2one	Andropogoneae
Sb09g029250	Sb09g029250.1	Sb09g029250.1	GRMZM2G354604	GRMZM2G354604_P01	6	165905099	165907609	100	1	ortholog_one2one	Andropogoneae	OS05G0574500	OS05T0574500-01	5	28622492	28624739	99	1	ortholog_one2one	Poaceae
Sb10g026830	Sb10g026830.1	Sb10g026830.1	GRMZM2G110408	GRMZM2G110408_P01	9	110677553	110681978	98	1	ortholog_one2many	Andropogoneae	OS06G0669400	OS06T0669400-02	6	27724577	27728259	96	1	ortholog_one2one	Poaceae
Sb10g026830	Sb10g026830.1	Sb10g026830.1	GRMZM2G087598	GRMZM2G087598_P02	6	93157101	93162746	99	1	ortholog_one2many	Andropogoneae
Sb05g018900	Sb05g018900.2	Sb05g018900.2	GRMZM2G152955	GRMZM2G152955_P01	2	223106534	223109737	96	1	ortholog_many2many	Andropogoneae
Sb05g018900	Sb05g018900.2	Sb05g018900.2	GRMZM2G148538	GRMZM2G148538_P01	4	22352225	22356495	97	1	ortholog_many2many	Andropogoneae
Sb08g006770	Sb08g006770.1	Sb08g006770.1	GRMZM2G168510	GRMZM2G168510_P02	3	136435621	136449275	97	1	ortholog_one2one	Andropogoneae	OS12G0210800	OS12T0210800-01	12	5801534	5807232	95	1	ortholog_one2one	Poaceae
Sb07g000320	Sb07g000320.1	Sb07g000320.1	GRMZM2G451366	GRMZM2G451366_P01	4	195800345	195805942	96	1	ortholog_one2many	Andropogoneae
Sb01g002980	Sb01g002980.1	Sb01g002980.2	GRMZM2G473906	GRMZM2G473906_P05	1	294174320	294178904	98	1	ortholog_one2many	Andropogoneae	OS03G0823700	OS03T0823700-01	3	34593134	34596487	96	1	ortholog_one2one	Poaceae
Sb01g002980	Sb01g002980.1	Sb01g002980.2	GRMZM2G144008	GRMZM2G144008_P01	5	2259767	2263658	98	1	ortholog_one2many	Andropogoneae
Sb09g005000	Sb09g005000.1	Sb09g005000.1	GRMZM2G063754	GRMZM2G063754_P01	6	123931291	123934591	95	1	ortholog_one2one	Andropogoneae
Sb04g036440	Sb04g036440.1	Sb04g036440.1	GRMZM2G030523	GRMZM2G030523_P01	5	214473508	214475861	98	1	ortholog_one2many	Andropogoneae	OS02G0805200	OS02T0805200-01	2	34351407	34353530	95	1	ortholog_one2one	Poaceae
Sb04g036440	Sb04g036440.1	Sb04g036440.1	GRMZM2G108712	GRMZM2G108712_P03	4	173062872	173064850	98	1	ortholog_one2many	Andropogoneae
Sb02g033680	Sb02g033680.2	Sb02g033680.1	GRMZM2G085670	GRMZM2G085670_P04	7	149892079	149897124	95	1	ortholog_one2many	Andropogoneae
Sb02g033680	Sb02g033680.2	Sb02g033680.1	GRMZM2G171745	GRMZM2G171745_P02	2	201108441	201114768	98	1	ortholog_one2many	Andropogoneae
Sb02g036960	Sb02g036960.2	Sb02g036960.1	GRMZM2G019084	GRMZM2G019084_P03	7	159515313	159576155	96	1	ortholog_one2one	Andropogoneae
Sb04g020440	Sb04g020440.1	Sb04g020440.1	GRMZM2G043279	GRMZM2G043279_P01	5	163150789	163153241	99	1	ortholog_one2one	Andropogoneae
Sb03g039320	Sb03g039320.1	Sb03g039320.1	GRMZM2G085600	GRMZM2G085600_P02	8	168560797	168564733	98	1	ortholog_one2many	Andropogoneae	OS01G0839700	OS01T0839700-02	1	36017205	36023468	95	1	ortholog_one2one	Poaceae
Sb04g033890	Sb04g033890.1	Sb04g033890.1	GRMZM2G072300	GRMZM2G072300_P01	5	209196456	209199506	96	1	ortholog_one2one	Andropogoneae
Sb09g000610	Sb09g000610.1	Sb09g000610.1	GRMZM2G470513	GRMZM2G470513_P01	8	134376641	134379333	96	1	ortholog_one2one	Andropogoneae	OS05G0107700	OS05T0107700-01	5	437043	443269	96	1	ortholog_one2one	Poaceae
Sb04g030910	Sb04g030910.1	Sb04g030910.1	GRMZM2G113995	GRMZM2G113995_P01	5	199812327	199815228	98	1	ortholog_one2many	Andropogoneae
Sb04g030910	Sb04g030910.1	Sb04g030910.1	GRMZM2G106795	GRMZM2G106795_P01	4	158633590	158636781	97	1	ortholog_one2many	Andropogoneae
Sb03g047200	Sb03g047200.1	Sb03g047200.1	GRMZM2G063949	GRMZM2G063949_P01	3	132423360	132427549	97	1	ortholog_one2many	Andropogoneae	OS01G0969100	OS01T0969100-01	1	42738765	42742174	96	1	ortholog_one2one	Poaceae
Sb03g047200	Sb03g047200.1	Sb03g047200.1	GRMZM2G167872	GRMZM2G167872_P01	8	156405025	156408391	98	1	ortholog_one2many	Andropogoneae
Sb01g035350	Sb01g035350.1	Sb01g035350.1	GRMZM2G169890	GRMZM2G169890_P01	1	60147420	60151012	98	1	ortholog_one2many	Andropogoneae
Sb01g035350	Sb01g035350.1	Sb01g035350.1	GRMZM2G058522	GRMZM2G058522_P08	9	129535000	129538722	98	1	ortholog_one2many	Andropogoneae
Sb07g003540	Sb07g003540.1	Sb07g003540.1	GRMZM5G870572	GRMZM5G870572_P02	4	33727744	33735419	95	1	ortholog_one2one	Andropogoneae
Sb09g030910	Sb09g030910.1	Sb09g030910.1	GRMZM2G141818	GRMZM2G141818_P03	6	168642369	168650358	96	1	ortholog_one2one	Andropogoneae
Sb04g005570	Sb04g005570.1	Sb04g005570.1	GRMZM2G060561	GRMZM2G060561_P02	5	93267542	93273619	97	1	ortholog_one2one	Andropogoneae
Sb05g024160	Sb05g024160.1	Sb05g024160.1	GRMZM2G145213	GRMZM2G145213_P01	4	5967057	5972575	96	1	ortholog_one2one	Andropogoneae
Sb06g033430	Sb06g033430.1	Sb06g033430.1	GRMZM2G386643	GRMZM2G386643_P01	2	846558	851476	97	1	ortholog_one2many	Andropogoneae
Sb07g000950	Sb07g000950.1	Sb07g000950.1	GRMZM5G871143	GRMZM5G871143_P02	6	2392128	2399210	96	1	ortholog_one2one	Andropogoneae
Sb06g024410	Sb06g024410.1	Sb06g024410.1	GRMZM2G004709	GRMZM2G004709_P01	10	139281317	139284531	95	1	ortholog_one2many	Andropogoneae
Sb02g027280	Sb02g027280.3	Sb02g027280.3	GRMZM2G150796	GRMZM2G150796_P01	7	129134063	129145654	96	1	ortholog_one2many	Andropogoneae
Sb06g016130	Sb06g016130.1	Sb06g016130.1	GRMZM2G027241	GRMZM2G027241_P01	10	114715907	114718464	95	1	ortholog_one2one	Andropogoneae
Sb03g043040	Sb03g043040.1	Sb03g043040.1	GRMZM5G884972	GRMZM5G884972_P02	8	163265615	163273476	96	1	ortholog_one2many	Andropogoneae
Sb03g043040	Sb03g043040.1	Sb03g043040.1	GRMZM2G113264	GRMZM2G113264_P01	3	166114395	166136572	96	1	ortholog_one2many	Andropogoneae
Sb06g027760	Sb06g027760.1	Sb06g027760.1	GRMZM2G072518	GRMZM2G072518_P01	2	11688064	11690594	96	1	ortholog_one2one	Andropogoneae
Sb08g015410	Sb08g015410.1	Sb08g015410.1	GRMZM2G084647	GRMZM2G084647_P01	3	135473225	135476738	95	1	ortholog_one2one	Andropogoneae
Sb01g003290	Sb01g003290.2	Sb01g003290.1	GRMZM2G002765	GRMZM2G002765_P02	5	2387257	2400960	96	1	ortholog_one2many	Andropogoneae
Sb01g003290	Sb01g003290.2	Sb01g003290.1	GRMZM2G061662	GRMZM2G061662_P01	1	293217775	293228618	97	1	ortholog_one2many	Andropogoneae
Sb09g004430	Sb09g004430.1	Sb09g004430.1	GRMZM2G152958	GRMZM2G152958_P01	8	78721841	78728974	96	1	ortholog_one2many	Andropogoneae
Sb09g004430	Sb09g004430.1	Sb09g004430.1	GRMZM2G073774	GRMZM2G073774_P01	8	78818791	78826096	96	1	ortholog_one2many	Andropogoneae
Sb09g019340	Sb09g019340.1	Sb09g019340.1	GRMZM2G109352	GRMZM2G109352_P01	6	144059925	144064390	97	1	ortholog_one2one	Andropogoneae
Sb06g025180	Sb06g025180.1	Sb06g025180.1	GRMZM2G019876	GRMZM2G019876_P01	2	18627525	18629118	95	1	ortholog_one2one	Andropogoneae
Sb02g031060	Sb02g031060.1	Sb02g031060.1	GRMZM2G050714	GRMZM2G050714_P01	2	196730808	196734599	97	1	ortholog_one2one	Andropogoneae	OS09G0535300	OS09T0535300-01	9	21050695	21053984	96	1	ortholog_one2one	Poaceae
Sb04g037280	Sb04g037280.1	Sb04g037280.1	GRMZM5G848768	GRMZM5G848768_P02	5	215868239	215872073	96	1	ortholog_one2one	Andropogoneae
Sb06g023390	Sb06g023390.1	Sb06g023390.1	GRMZM5G895991	GRMZM5G895991_P01	1	51154606	51159060	95	1	ortholog_one2many	Andropogoneae
Sb06g028100	Sb06g028100.1	Sb06g028100.1	GRMZM2G068982	GRMZM2G068982_P01	2	10783943	10790356	95	1	ortholog_one2one	Andropogoneae
Sb04g021050	Sb04g021050.1	Sb04g021050.1	GRMZM2G010235	GRMZM2G010235_P01	5	164510530	164521679	97	1	ortholog_one2one	Andropogoneae
Sb02g011890	Sb02g011890.1	Sb02g011890.1	GRMZM2G084881	GRMZM2G084881_P01	2	166248729	166253814	98	1	ortholog_one2one	Andropogoneae
Sb02g011890	Sb02g011890.3	Sb02g011890.1	GRMZM2G084881	GRMZM2G084881_P01	2	166248729	166253814	98	1	ortholog_one2one	Andropogoneae
Sb01g010030	Sb01g010030.4	Sb01g010030.1	GRMZM2G047055	GRMZM2G047055_P02	1	269100968	269103693	97	1	ortholog_one2one	Andropogoneae
Sb04g024840	Sb04g024840.1	Sb04g024840.1	GRMZM2G006672	GRMZM2G006672_P02	4	131038320	131055437	97	1	ortholog_one2many	Andropogoneae
Sb06g025910	Sb06g025910.1	Sb06g025910.1	GRMZM2G161913	GRMZM2G161913_P01	2	16461518	16484071	97	1	ortholog_one2one	Andropogoneae
Sb09g022050	Sb09g022050.1	Sb09g022050.1	GRMZM2G181259	GRMZM2G181259_P01	6	149062600	149065709	95	1	ortholog_one2many	Andropogoneae
Sb10g026900	Sb10g026900.1	Sb10g026900.1	GRMZM2G156648	GRMZM2G156648_P01	9	110939735	110949391	97	1	ortholog_one2one	Andropogoneae
Sb10g005960	Sb10g005960.1	Sb10g005960.1	GRMZM2G151923	GRMZM2G151923_P01	9	12328207	12332219	96	1	ortholog_one2one	Andropogoneae
Sb09g021560	Sb09g021560.1	Sb09g021560.1	GRMZM2G070113	GRMZM2G070113_P01	5	20714911	20719548	97	1	ortholog_one2many	Andropogoneae
Sb09g021560	Sb09g021560.1	Sb09g021560.1	GRMZM2G334216	GRMZM2G334216_P04	6	150424347	150428911	97	1	ortholog_one2many	Andropogoneae
Sb04g009630	Sb04g009630.1	Sb04g009630.1	GRMZM2G300841	GRMZM2G300841_P02	5	139871370	139877949	96	1	ortholog_one2one	Andropogoneae
Sb06g017490	Sb06g017490.1	Sb06g017490.1	GRMZM2G017187	GRMZM2G017187_P02	2	48136356	48141220	95	1	ortholog_one2one	Andropogoneae
Sb05g004140	Sb05g004140.1	Sb05g004140.1	GRMZM2G146472	GRMZM2G146472_P02	2	138609879	138620022	96	1	ortholog_one2many	Andropogoneae
Sb09g008430	Sb09g008430.1	Sb09g008430.1	GRMZM2G093186	GRMZM2G093186_P01	8	90299372	90301852	97	1	ortholog_one2many	Andropogoneae
Sb09g008430	Sb09g008430.1	Sb09g008430.1	GRMZM2G061912	GRMZM2G061912_P01	6	135696909	135700153	97	1	ortholog_one2many	Andropogoneae
Sb06g026860	Sb06g026860.1	Sb06g026860.1	GRMZM2G092190	GRMZM2G092190_P01	2	13790203	13804005	96	1	ortholog_one2one	Andropogoneae
Sb04g031810	Sb04g031810.1	Sb04g031810.1	GRMZM2G044627	GRMZM2G044627_P01	4	155934841	155936072	95	1	ortholog_one2one	Andropogoneae
Sb09g019760	Sb09g019760.1	Sb09g019760.1	GRMZM2G060824	GRMZM2G060824_P01	8	106740412	106758312	96	1	ortholog_one2many	Andropogoneae
Sb09g016210	Sb09g016210.1	Sb09g016210.1	GRMZM2G173563	GRMZM2G173563_P01	6	141169508	141176496	99	1	ortholog_one2one	Andropogoneae	OS05G0346400	OS05T0346400-01	5	16306509	16310464	96	1	ortholog_one2one	Poaceae
Sb07g026200	Sb07g026200.1	Sb07g026200.1	GRMZM2G159397	GRMZM2G159397_P01	1	194046502	194054589	97	1	ortholog_one2one	Andropogoneae
Sb08g016970	Sb08g016970.1	Sb08g016970.1	GRMZM2G014376	GRMZM2G014376_P01	10	25983459	25988271	97	1	ortholog_one2one	Andropogoneae
Sb04g034890	Sb04g034890.1	Sb04g034890.1	GRMZM2G151237	GRMZM2G151237_P01	5	211962156	211988209	97	1	ortholog_one2one	Andropogoneae
Sb07g018430	Sb07g018430.1	Sb07g018430.1	GRMZM2G098496	GRMZM2G098496_P02	4	54627784	54636639	99	1	ortholog_one2one	Andropogoneae
Sb10g024790	Sb10g024790.1	Sb10g024790.1	GRMZM2G177659	GRMZM2G177659_P01	9	98544150	98547667	98	1	ortholog_one2one	Andropogoneae
Sb04g036680	Sb04g036680.1	Sb04g036680.1	GRMZM2G075336	GRMZM2G075336_P02	4	172109718	172113857	97	1	ortholog_one2one	Andropogoneae
Sb04g037680	Sb04g037680.1	Sb04g037680.2	GRMZM2G108739	GRMZM2G108739_P01	5	216297200	216300828	95	1	ortholog_one2one	Andropogoneae
Sb04g037680	Sb04g037680.2	Sb04g037680.2	GRMZM2G108739	GRMZM2G108739_P01	5	216297200	216300828	95	1	ortholog_one2one	Andropogoneae
Sb03g039580	Sb03g039580.1	Sb03g039580.1	GRMZM2G064853	GRMZM2G064853_P01	3	180553262	180561165	95	1	ortholog_one2one	Andropogoneae
Sb06g022000	Sb06g022000.1	Sb06g022000.1	GRMZM2G099729	GRMZM2G099729_P01	10	129485233	129487773	96	1	ortholog_one2one	Andropogoneae
Sb04g000650	Sb04g000650.1	Sb04g000650.1	GRMZM2G159142	GRMZM2G159142_P01	5	67697236	67701312	97	1	ortholog_one2one	Andropogoneae
Sb01g028760	Sb01g028760.1	Sb01g028760.1	GRMZM2G180916	GRMZM2G180916_P04	1	94897504	94901091	98	1	ortholog_one2many	Andropogoneae
Sb01g028760	Sb01g028760.2	Sb01g028760.1	GRMZM2G180916	GRMZM2G180916_P04	1	94897504	94901091	98	1	ortholog_one2many	Andropogoneae
Sb06g021080	Sb06g021080.1	Sb06g021080.1	GRMZM5G876621	GRMZM5G876621_P02	2	34971738	34990453	98	1	ortholog_one2many	Andropogoneae
Sb06g021080	Sb06g021080.1	Sb06g021080.1	GRMZM2G006428	GRMZM2G006428_P01	10	127361273	127371519	98	1	ortholog_one2many	Andropogoneae
Sb07g021160	Sb07g021160.1	Sb07g021160.1	GRMZM2G459391	GRMZM2G459391_P02	1	214284589	214291336	97	1	ortholog_one2many	Andropogoneae
Sb04g029430	Sb04g029430.1	Sb04g029430.1	GRMZM2G077258	GRMZM2G077258_P03	4	163422412	163428013	95	1	ortholog_one2one	Andropogoneae
Sb06g031140	Sb06g031140.1	Sb06g031140.1	GRMZM2G086801	GRMZM2G086801_P01	2	4693195	4697981	95	1	ortholog_one2one	Andropogoneae
Sb10g003120	Sb10g003120.1	Sb10g003120.1	GRMZM2G101859	GRMZM2G101859_P01	6	71893691	71894603	99	1	ortholog_one2many	Andropogoneae
Sb10g003120	Sb10g003120.1	Sb10g003120.1	GRMZM2G476555	GRMZM2G476555_P01	10	117343293	117344240	97	1	ortholog_one2many	Andropogoneae
Sb06g033780	Sb06g033780.1	Sb06g033780.1	GRMZM2G061928	GRMZM2G061928_P03	2	25232214	25239732	97	1	ortholog_one2many	Andropogoneae	OS04G0687100	OS04T0687100-01	4	35120757	35124119	97	1	ortholog_one2many	Poaceae
Sb06g033780	Sb06g033780.1	Sb06g033780.1	GRMZM2G104918	GRMZM2G104918_P01	10	148433967	148437246	98	1	ortholog_one2many	Andropogoneae
Sb10g029650	Sb10g029650.1	Sb10g029650.1	GRMZM2G050460	GRMZM2G050460_P01	5	59500239	59503424	99	1	ortholog_one2many	Andropogoneae	OS01G0276000	OS01T0276000-01	1	9658174	9661275	97	1	ortholog_one2many	Poaceae
Sb06g017930	Sb06g017930.1	Sb06g017930.1	GRMZM2G021464	GRMZM2G021464_P01	2	46399656	46407712	98	1	ortholog_one2one	Andropogoneae	OS04G0445800	OS04T0445800-01	4	22223723	22227030	95	1	ortholog_one2one	Poaceae
Sb01g047820	Sb01g047820.1	Sb01g047820.1	AC155624.2_FG011	AC155624.2_FGP011	1	8285569	8288645	99	1	ortholog_one2one	Andropogoneae
Sb09g020710	Sb09g020710.1	Sb09g020710.1	GRMZM2G070199	GRMZM2G070199_P01	6	147917149	147923413	97	1	ortholog_one2many	Andropogoneae
Sb09g020710	Sb09g020710.1	Sb09g020710.1	GRMZM2G010348	GRMZM2G010348_P01	8	102834520	102837247	98	1	ortholog_one2many	Andropogoneae
Sb08g006530	Sb08g006530.1	Sb08g006530.1	GRMZM2G115424	GRMZM2G115424_P03	10	31315303	31320114	95	1	ortholog_one2many	Andropogoneae
Sb06g028440	Sb06g028440.1	Sb06g028440.1	GRMZM2G108125	GRMZM2G108125_P01	10	141705143	141717058	96	1	ortholog_one2many	Andropogoneae
Sb06g028440	Sb06g028440.1	Sb06g028440.1	GRMZM5G817886	GRMZM5G817886_P02	2	10216755	10222011	96	1	ortholog_one2many	Andropogoneae
Sb06g017080	Sb06g017080.1	Sb06g017080.1	GRMZM2G120517	GRMZM2G120517_P03	2	50350123	50362549	95	1	ortholog_one2one	Andropogoneae
Sb06g020020	Sb06g020020.1	Sb06g020020.1	GRMZM2G147884	GRMZM2G147884_P01	2	38761024	38770972	98	1	ortholog_one2one	Andropogoneae
Sb09g023960	Sb09g023960.1	Sb09g023960.1	GRMZM2G044457	GRMZM2G044457_P01	6	155590869	155597031	97	1	ortholog_one2many	Andropogoneae
Sb03g042970	Sb03g042970.1	Sb03g042970.1	GRMZM2G045433	GRMZM2G045433_P01	3	166286489	166289296	96	1	ortholog_one2many	Andropogoneae
Sb01g008220	Sb01g008220.1	Sb01g008220.1	GRMZM2G025906	GRMZM2G025906_P01	1	275896763	275900456	96	1	ortholog_one2many	Andropogoneae
Sb09g023950	Sb09g023950.1	Sb09g023950.1	GRMZM2G044137	GRMZM2G044137_P01	6	155586898	155589769	100	1	ortholog_one2one	Andropogoneae
Sb01g012500	Sb01g012500.1	Sb01g012500.1	GRMZM2G006329	GRMZM2G006329_P01	5	14485065	14489055	96	1	ortholog_one2one	Andropogoneae
Sb03g039880	Sb03g039880.1	Sb03g039880.1	GRMZM2G065557	GRMZM2G065557_P02	3	179467490	179469254	96	1	ortholog_one2one	Andropogoneae
Sb08g021680	Sb08g021680.1	Sb08g021680.1	GRMZM2G098957	GRMZM2G098957_P01	3	86936565	86942408	96	1	ortholog_one2one	Andropogoneae
Sb01g004375	Sb01g004375.1	Sb01g004375.1	GRMZM2G082664	GRMZM2G082664_P01	1	290337501	290359015	95	1	ortholog_one2one	Andropogoneae
Sb01g004375	Sb01g004375.2	Sb01g004375.1	GRMZM2G082664	GRMZM2G082664_P01	1	290337501	290359015	95	1	ortholog_one2one	Andropogoneae
Sb06g028370	Sb06g028370.1	Sb06g028370.1	GRMZM2G306374	GRMZM2G306374_P01	2	10391226	10395283	96	1	ortholog_one2one	Andropogoneae
Sb06g033930	Sb06g033930.1	Sb06g033930.1	GRMZM2G136283	GRMZM2G136283_P01	10	148527506	148530904	97	1	ortholog_one2one	Andropogoneae
Sb10g007680	Sb10g007680.1	Sb10g007680.1	GRMZM2G108277	GRMZM2G108277_P01	1	218719115	218722046	100	1	ortholog_one2many	Andropogoneae	OS10G0486600	OS10T0486600-01	10	18411516	18414285	100	1	ortholog_one2many	Poaceae	AT5G08290	AT5G08290.1	5	2665976	2667155	97	1	ortholog_one2many	Magnoliophyta
Sb09g025790	Sb09g025790.1	Sb09g025790.1	GRMZM2G068943	GRMZM2G068943_P02	8	123130508	123138783	96	1	ortholog_one2many	Andropogoneae
Sb04g001680	Sb04g001680.2	Sb04g001680.1	AC233922.1_FG008	AC233922.1_FGP008	4	238584691	238585814	98	1	ortholog_one2one	Andropogoneae	OS02G0120600	OS02T0120600-01	2	1078475	1079650	96	1	ortholog_one2one	Poaceae
Sb07g023720	Sb07g023720.1	Sb07g023720.1	GRMZM2G491632	GRMZM2G491632_P01	1	202344235	202350079	98	1	ortholog_one2many	Andropogoneae
Sb06g032040	Sb06g032040.1	Sb06g032040.1	GRMZM2G070389	GRMZM2G070389_P01	2	3082367	3086726	99	1	ortholog_one2many	Andropogoneae	OS03G0402000	OS03T0402000-01	3	16359486	16362281	96	1	ortholog_one2many	Poaceae
Sb06g032040	Sb06g032040.1	Sb06g032040.1										OS07G0642300	OS07T0642300-01	7	26731041	26733282	96	1	ortholog_one2many	Poaceae
Sb08g015420	Sb08g015420.1	Sb08g015420.1	GRMZM2G115579	GRMZM2G115579_P02	10	18865345	18869396	95	1	ortholog_one2one	Andropogoneae
Sb06g025030	Sb06g025030.1	Sb06g025030.1	GRMZM2G016878	GRMZM2G016878_P02	5	40250912	40255206	98	1	ortholog_one2one	Andropogoneae
Sb10g024660	Sb10g024660.1	Sb10g024660.1	GRMZM2G443728	GRMZM2G443728_P02	9	99682699	99687358	95	1	ortholog_one2one	Andropogoneae
Sb04g036970	Sb04g036970.1	Sb04g036970.1	GRMZM2G102230	GRMZM2G102230_P01	4	171717829	171721643	99	1	ortholog_one2one	Andropogoneae
Sb03g044010	Sb03g044010.1	Sb03g044010.1	GRMZM2G180335	GRMZM2G180335_P01	8	161293943	161303399	97	1	ortholog_one2many	Andropogoneae
Sb03g044010	Sb03g044010.1	Sb03g044010.1	GRMZM2G129155	GRMZM2G129155_P01	3	160440109	160451134	97	1	ortholog_one2many	Andropogoneae
Sb06g016440	Sb06g016440.1	Sb06g016440.1	GRMZM2G044681	GRMZM2G044681_P01	2	54657021	54672194	96	1	ortholog_one2many	Andropogoneae
Sb06g016440	Sb06g016440.1	Sb06g016440.1	GRMZM2G050647	GRMZM2G050647_P01	10	115945143	115955403	96	1	ortholog_one2many	Andropogoneae
Sb05g009420	Sb05g009420.1	Sb05g009420.1	GRMZM2G176698	GRMZM2G176698_P01	4	14130242	14144638	97	1	ortholog_one2one	Andropogoneae
Sb06g016930	Sb06g016930.1	Sb06g016930.1	GRMZM2G117633	GRMZM2G117633_P03	10	117048110	117080820	98	1	ortholog_one2many	Andropogoneae
Sb03g037870	Sb03g037870.1	Sb03g037870.1	GRMZM2G133213	GRMZM2G133213_P01	3	186291885	186295766	98	1	ortholog_one2one	Andropogoneae
Sb07g001620	Sb07g001620.1	Sb07g001620.1	GRMZM2G158034	GRMZM2G158034_P01	4	37626157	37628934	100	1	ortholog_one2one	Andropogoneae	OS08G0117300	OS08T0117300-01	8	962587	964531	98	1	ortholog_many2many	Poaceae
Sb04g002120	Sb04g002120.1	Sb04g002120.1	GRMZM2G370852	GRMZM2G370852_P01	5	72949363	72953503	96	1	ortholog_one2one	Andropogoneae
Sb10g025820	Sb10g025820.1	Sb10g025820.1	GRMZM2G115564	GRMZM2G115564_P02	9	105489333	105500736	95	1	ortholog_one2one	Andropogoneae
Sb04g022140	Sb04g022140.1	Sb04g022140.1	GRMZM2G451314	GRMZM2G451314_P01	5	170458851	170463366	95	1	ortholog_one2many	Andropogoneae
Sb05g004830	Sb05g004830.1	Sb05g004830.1	AC205735.3_FG006	AC205735.3_FGP006	4	205483322	205484710	97	1	ortholog_one2one	Andropogoneae
Sb08g001420	Sb08g001420.1	Sb08g001420.1	AC208327.4_FG003	AC208327.4_FGP003	8	126020981	126034902	96	1	ortholog_one2many	Andropogoneae
Sb04g030400	Sb04g030400.1	Sb04g030400.1	GRMZM2G119258	GRMZM2G119258_P01	4	160367184	160374612	99	1	ortholog_one2one	Andropogoneae
Sb03g031560	Sb03g031560.2	Sb03g031560.1	GRMZM2G085438	GRMZM2G085438_P01	8	151197944	151202083	97	1	ortholog_one2many	Andropogoneae
Sb06g023790	Sb06g023790.1	Sb06g023790.1	GRMZM2G057084	GRMZM2G057084_P04	10	133239823	133259536	97	1	ortholog_one2one	Andropogoneae
Sb10g022680	Sb10g022680.1	Sb10g022680.1	GRMZM2G005886	GRMZM2G005886_P01	9	81943332	81947521	95	1	ortholog_one2one	Andropogoneae
Sb09g022450	Sb09g022450.1	Sb09g022450.1	GRMZM2G035922	GRMZM2G035922_P01	6	151679537	151681789	97	1	ortholog_one2one	Andropogoneae	OS05G0458100	OS05T0458100-01	5	22492473	22494991	95	1	ortholog_one2one	Poaceae
Sb06g027770	Sb06g027770.1	Sb06g027770.1	GRMZM2G140328	GRMZM2G140328_P03	2	11635595	11654242	95	1	ortholog_one2many	Andropogoneae
Sb06g027770	Sb06g027770.1	Sb06g027770.1	GRMZM2G391042	GRMZM2G391042_P01	10	140700653	140723772	96	1	ortholog_one2many	Andropogoneae
Sb02g043020	Sb02g043020.1	Sb02g043020.1	GRMZM2G158304	GRMZM2G158304_P01	7	173235560	173258146	98	1	ortholog_one2one	Andropogoneae
Sb04g002220	Sb04g002220.2	Sb04g002220.1	GRMZM2G157068	GRMZM2G157068_P01	5	73245908	73253023	97	1	ortholog_one2many	Andropogoneae
Sb04g002220	Sb04g002220.2	Sb04g002220.1	GRMZM2G053868	GRMZM2G053868_P01	4	13593243	13600357	97	1	ortholog_one2many	Andropogoneae
Sb08g018490	Sb08g018490.1	Sb08g018490.1	GRMZM2G030408	GRMZM2G030408_P02	1	149968359	149978577	96	1	ortholog_one2many	Andropogoneae
Sb03g040920	Sb03g040920.1	Sb03g040920.1	GRMZM5G854473	GRMZM5G854473_P01	3	175750377	175751500	99	1	ortholog_one2one	Andropogoneae
Sb09g018830	Sb09g018830.1	Sb09g018830.1	GRMZM2G039419	GRMZM2G039419_P01	6	142692084	142714830	98	1	ortholog_one2one	Andropogoneae
Sb06g020610	Sb06g020610.1	Sb06g020610.1	GRMZM2G100872	GRMZM2G100872_P01	2	37226550	37231577	99	1	ortholog_one2one	Andropogoneae	OS04G0484900	OS04T0484900-01	4	24237179	24240711	97	1	ortholog_one2one	Poaceae
Sb04g028680	Sb04g028680.1	Sb04g028680.1	GRMZM2G181522	GRMZM2G181522_P01	5	205332242	205336716	98	1	ortholog_one2many	Andropogoneae
Sb03g003650	Sb03g003650.1	Sb03g003650.1	GRMZM5G844173	GRMZM5G844173_P01	3	9306265	9317285	96	1	ortholog_one2many	Andropogoneae
Sb03g003650	Sb03g003650.1	Sb03g003650.1	GRMZM2G107101	GRMZM2G107101_P03	8	21104080	21112365	96	1	ortholog_one2many	Andropogoneae
Sb03g003650	Sb03g003650.2	Sb03g003650.1	GRMZM5G844173	GRMZM5G844173_P01	3	9306265	9317285	96	1	ortholog_one2many	Andropogoneae
Sb03g003650	Sb03g003650.2	Sb03g003650.1	GRMZM2G107101	GRMZM2G107101_P03	8	21104080	21112365	96	1	ortholog_one2many	Andropogoneae
Sb09g005200	Sb09g005200.1	Sb09g005200.1	GRMZM2G153582	GRMZM2G153582_P01	8	79956538	79959789	95	1	ortholog_one2many	Andropogoneae
Sb08g019260	Sb08g019260.1	Sb08g019260.1	GRMZM2G098434	GRMZM2G098434_P01	3	124655190	124661397	97	1	ortholog_one2many	Andropogoneae
Sb08g020250	Sb08g020250.1	Sb08g020250.1	GRMZM2G130034	GRMZM2G130034_P01	1	167870528	167883027	95	1	ortholog_one2one	Andropogoneae
Sb04g029890	Sb04g029890.1	Sb04g029890.1	GRMZM2G061303	GRMZM2G061303_P01	4	162373002	162375493	95	1	ortholog_one2one	Andropogoneae
Sb09g028040	Sb09g028040.1	Sb09g028040.1	GRMZM6G791392	GRMZM6G791392_P01	8	66721288	66722431	99	1	ortholog_one2one	Andropogoneae	OS05G0557000	OS05T0557000-01	5	27699751	27701793	100	1	ortholog_one2one	Poaceae
Sb06g028400	Sb06g028400.1	Sb06g028400.1	GRMZM2G025243	GRMZM2G025243_P01	10	141600894	141612028	98	1	ortholog_one2one	Andropogoneae
Sb08g014350	Sb08g014350.1	Sb08g014350.1	GRMZM2G404132	GRMZM2G404132_P01	3	108156207	108161179	95	1	ortholog_one2one	Andropogoneae
Sb06g024550	Sb06g024550.1	Sb06g024550.1	GRMZM2G132777	GRMZM2G132777_P01	2	20067099	20068328	95	1	ortholog_one2one	Andropogoneae
Sb03g042120	Sb03g042120.1	Sb03g042120.1	GRMZM2G172829	GRMZM2G172829_P01	8	164360831	164366920	96	1	ortholog_one2one	Andropogoneae
Sb06g027940	Sb06g027940.1	Sb06g027940.1	GRMZM2G102000	GRMZM2G102000_P01	2	11217394	11225012	97	1	ortholog_one2many	Andropogoneae
Sb06g027940	Sb06g027940.1	Sb06g027940.1	GRMZM2G156145	GRMZM2G156145_P01	10	140998955	141006046	98	1	ortholog_one2many	Andropogoneae
Sb03g037610	Sb03g037610.1	Sb03g037610.1	GRMZM2G035820	GRMZM2G035820_P01	3	187230808	187235487	98	1	ortholog_one2many	Andropogoneae
Sb04g028710	Sb04g028710.1	Sb04g028710.1	GRMZM2G385999	GRMZM2G385999_P01	5	205283841	205284827	99	1	ortholog_one2many	Andropogoneae	OS02G0734900	OS02T0734900-01	2	30658440	30659079	96	1	ortholog_one2one	Poaceae
Sb04g028710	Sb04g028710.1	Sb04g028710.1	GRMZM2G014854	GRMZM2G014854_P01	4	167106081	167107407	96	1	ortholog_one2many	Andropogoneae
Sb06g017990	Sb06g017990.1	Sb06g017990.1	GRMZM2G131448	GRMZM2G131448_P01	2	46152807	46155241	95	1	ortholog_one2one	Andropogoneae
Sb09g019780	Sb09g019780.1	Sb09g019780.1	GRMZM2G060922	GRMZM2G060922_P01	8	106815228	106820100	95	1	ortholog_one2one	Andropogoneae
Sb10g022500	Sb10g022500.1	Sb10g022500.1	GRMZM2G094497	GRMZM2G094497_P01	9	79417971	79429946	100	1	ortholog_one2many	Andropogoneae	OS06G0568200	OS06T0568200-01	6	21963208	21968733	99	1	ortholog_one2one	Poaceae
Sb10g022500	Sb10g022500.1	Sb10g022500.1	GRMZM2G181151	GRMZM2G181151_P02	6	104274311	104281719	100	1	ortholog_one2many	Andropogoneae	OS06G0568200	OS06T0568200-01	6	21963208	21968733	99	1	ortholog_one2one	Poaceae
Sb10g022500	Sb10g022500.2	Sb10g022500.1	GRMZM2G094497	GRMZM2G094497_P01	9	79417971	79429946	100	1	ortholog_one2many	Andropogoneae	OS06G0568200	OS06T0568200-01	6	21963208	21968733	99	1	ortholog_one2one	Poaceae
Sb10g022500	Sb10g022500.2	Sb10g022500.1	GRMZM2G181151	GRMZM2G181151_P02	6	104274311	104281719	100	1	ortholog_one2many	Andropogoneae
Sb10g022500	Sb10g022500.3	Sb10g022500.1	GRMZM2G094497	GRMZM2G094497_P01	9	79417971	79429946	100	1	ortholog_one2many	Andropogoneae
Sb10g022500	Sb10g022500.3	Sb10g022500.1	GRMZM2G181151	GRMZM2G181151_P02	6	104274311	104281719	100	1	ortholog_one2many	Andropogoneae
Sb03g045010	Sb03g045010.1	Sb03g045010.1	GRMZM2G118515	GRMZM2G118515_P01	8	159216940	159224411	95	1	ortholog_one2many	Andropogoneae
Sb03g045010	Sb03g045010.1	Sb03g045010.1	GRMZM2G124911	GRMZM2G124911_P02	3	154750579	154774482	97	1	ortholog_one2many	Andropogoneae
Sb03g045010	Sb03g045010.2	Sb03g045010.1	GRMZM2G118515	GRMZM2G118515_P01	8	159216940	159224411	95	1	ortholog_one2many	Andropogoneae
Sb03g045010	Sb03g045010.2	Sb03g045010.1	GRMZM2G124911	GRMZM2G124911_P02	3	154750579	154774482	97	1	ortholog_one2many	Andropogoneae
Sb07g020270	Sb07g020270.1	Sb07g020270.1	GRMZM2G008226	GRMZM2G008226_P01	1	218618199	218623790	96	1	ortholog_one2one	Andropogoneae
Sb02g029670	Sb02g029670.3	Sb02g029670.1	GRMZM2G181018	GRMZM2G181018_P01	2	193518103	193523055	96	1	ortholog_one2many	Andropogoneae
Sb02g029670	Sb02g029670.3	Sb02g029670.1	GRMZM5G876773	GRMZM5G876773_P01	7	138596510	138599632	96	1	ortholog_one2many	Andropogoneae
Sb04g028350	Sb04g028350.1	Sb04g028350.1	GRMZM2G140070	GRMZM2G140070_P01	5	206068173	206072907	98	1	ortholog_one2one	Andropogoneae
Sb06g003160	Sb06g003160.1	Sb06g003160.1	GRMZM2G177077	GRMZM2G177077_P01	10	99381158	99387758	95	1	ortholog_one2one	Andropogoneae
Sb06g010860	Sb06g010860.1	Sb06g010860.1	GRMZM2G099696	GRMZM2G099696_P01	10	108139878	108147684	96	1	ortholog_one2many	Andropogoneae
Sb04g036870	Sb04g036870.1	Sb04g036870.1	GRMZM5G806449	GRMZM5G806449_P03	5	215337445	215346511	95	1	ortholog_one2one	Andropogoneae
Sb09g002540	Sb09g002540.1	Sb09g002540.1	GRMZM2G136341	GRMZM2G136341_P01	10	84769353	84774213	96	1	ortholog_one2one	Andropogoneae
Sb08g021330	Sb08g021330.1	Sb08g021330.1	GRMZM2G104045	GRMZM2G104045_P01	3	123165176	123170199	96	1	ortholog_one2many	Andropogoneae
Sb08g021330	Sb08g021330.1	Sb08g021330.1	GRMZM2G003635	GRMZM2G003635_P01	1	173238219	173244377	97	1	ortholog_one2many	Andropogoneae
Sb02g020800	Sb02g020800.1	Sb02g020800.1	GRMZM2G157422	GRMZM2G157422_P03	7	84514527	84587176	95	1	ortholog_one2one	Andropogoneae
Sb07g025610	Sb07g025610.1	Sb07g025610.1	AC215244.3_FG002	AC215244.3_FGP002	4	193913422	193938699	97	1	ortholog_one2one	Andropogoneae
Sb04g017400	Sb04g017400.1	Sb04g017400.1	GRMZM2G027886	GRMZM2G027886_P01	5	159484835	159494171	97	1	ortholog_one2one	Andropogoneae
Sb04g036910	Sb04g036910.1	Sb04g036910.1	GRMZM2G079013	GRMZM2G079013_P01	5	215387951	215401364	97	1	ortholog_one2one	Andropogoneae
Sb10g004780	Sb10g004780.1	Sb10g004780.1	GRMZM2G304362	GRMZM2G304362_P01	9	15984255	15989534	98	1	ortholog_one2many	Andropogoneae
Sb10g004780	Sb10g004780.1	Sb10g004780.1	GRMZM2G340527	GRMZM2G340527_P01	6	81248932	81253845	98	1	ortholog_one2many	Andropogoneae
Sb02g033150	Sb02g033150.1	Sb02g033150.1	GRMZM2G067489	GRMZM2G067489_P02	7	148209754	148212853	95	1	ortholog_one2many	Andropogoneae
Sb06g027520	Sb06g027520.1	Sb06g027520.1	GRMZM2G156227	GRMZM2G156227_P01	2	12110007	12114059	95	1	ortholog_one2one	Andropogoneae
Sb03g041010	Sb03g041010.1	Sb03g041010.1	GRMZM2G149662	GRMZM2G149662_P02	3	175599768	175606130	98	1	ortholog_one2many	Andropogoneae
Sb03g041010	Sb03g041010.1	Sb03g041010.1	GRMZM2G046098	GRMZM2G046098_P05	8	165953097	165958985	96	1	ortholog_one2many	Andropogoneae
Sb04g003790	Sb04g003790.1	Sb04g003790.1	GRMZM2G060156	GRMZM2G060156_P01	3	211800137	211802644	95	1	ortholog_one2one	Andropogoneae
Sb05g013190	Sb05g013190.1	Sb05g013190.1	GRMZM2G146514	GRMZM2G146514_P01	4	20203138	20224156	95	1	ortholog_one2many	Andropogoneae
Sb05g013190	Sb05g013190.1	Sb05g013190.1	GRMZM2G100794	GRMZM2G100794_P01	2	122860183	122884420	95	1	ortholog_one2many	Andropogoneae
Sb03g044700	Sb03g044700.1	Sb03g044700.1	GRMZM2G010202	GRMZM2G010202_P01	8	159522530	159526820	99	1	ortholog_one2one	Andropogoneae	OS01G0928800	OS01T0928800-01	1	40774498	40778604	96	1	ortholog_one2many	Poaceae
Sb08g017600	Sb08g017600.1	Sb08g017600.1	GRMZM2G013478	GRMZM2G013478_P01	10	23254225	23259866	96	1	ortholog_one2one	Andropogoneae
Sb04g023300	Sb04g023300.1	Sb04g023300.1	GRMZM2G032314	GRMZM2G032314_P01	4	120911610	120915541	95	1	ortholog_one2one	Andropogoneae
Sb04g029860	Sb04g029860.1	Sb04g029860.1	GRMZM2G038375	GRMZM2G038375_P02	5	203271347	203275228	99	1	ortholog_one2one	Andropogoneae
Sb02g025515	Sb02g025515.1	Sb02g025515.1	GRMZM2G140156	GRMZM2G140156_P01	2	184041779	184053401	97	1	ortholog_one2many	Andropogoneae
Sb10g005060	Sb10g005060.1	Sb10g005060.1	GRMZM5G846196	GRMZM5G846196_P01	6	123133603	123136760	98	1	ortholog_one2one	Andropogoneae
Sb10g005160	Sb10g005160.1	Sb10g005160.1	GRMZM2G000393	GRMZM2G000393_P01	9	14548030	14553129	97	1	ortholog_one2many	Andropogoneae
Sb02g033960	Sb02g033960.1	Sb02g033960.1	GRMZM2G161611	GRMZM2G161611_P01	7	150696090	150699478	97	1	ortholog_one2many	Andropogoneae
Sb10g010600	Sb10g010600.1	Sb10g010600.1	GRMZM2G132464	GRMZM2G132464_P01	5	50065525	50073451	95	1	ortholog_one2many	Andropogoneae
Sb09g021230	Sb09g021230.1	Sb09g021230.1	GRMZM2G149808	GRMZM2G149808_P02	8	101469340	101473538	97	1	ortholog_one2many	Andropogoneae
Sb09g021230	Sb09g021230.1	Sb09g021230.1	GRMZM2G111955	GRMZM2G111955_P01	6	148628371	148632529	96	1	ortholog_one2many	Andropogoneae
Sb04g035960	Sb04g035960.1	Sb04g035960.1	GRMZM2G179633	GRMZM2G179633_P01	5	213774404	213775770	98	1	ortholog_one2many	Andropogoneae
Sb04g035960	Sb04g035960.1	Sb04g035960.1	GRMZM2G110960	GRMZM2G110960_P01	4	173938267	173939717	95	1	ortholog_one2many	Andropogoneae
Sb09g007330	Sb09g007330.1	Sb09g007330.1	GRMZM2G157564	GRMZM2G157564_P02	8	111349836	111356748	96	1	ortholog_one2one	Andropogoneae
Sb04g011270	Sb04g011270.1	Sb04g011270.1	GRMZM2G071010	GRMZM2G071010_P01	4	221022433	221025423	99	1	ortholog_one2many	Andropogoneae
Sb04g011270	Sb04g011270.1	Sb04g011270.1	GRMZM2G027378	GRMZM2G027378_P01	4	221041836	221045285	99	1	ortholog_one2many	Andropogoneae
Sb09g022550	Sb09g022550.1	Sb09g022550.1	GRMZM2G345039	GRMZM2G345039_P01	8	67242630	67250938	98	1	ortholog_one2many	Andropogoneae
Sb10g021750	Sb10g021750.1	Sb10g021750.1	GRMZM5G812774	GRMZM5G812774_P01	9	77471270	77474631	98	1	ortholog_one2one	Andropogoneae
Sb09g023710	Sb09g023710.1	Sb09g023710.1	GRMZM2G138840	GRMZM2G138840_P01	8	118754252	118764213	98	1	ortholog_one2many	Andropogoneae
Sb09g023710	Sb09g023710.1	Sb09g023710.1	GRMZM2G145662	GRMZM2G145662_P01	6	155082003	155086156	95	1	ortholog_one2many	Andropogoneae
Sb07g023460	Sb07g023460.2	Sb07g023460.1	GRMZM2G040424	GRMZM2G040424_P01	4	47969606	47972043	98	1	ortholog_one2one	Andropogoneae
Sb06g018520	Sb06g018520.1	Sb06g018520.1	GRMZM2G049568	GRMZM2G049568_P02	2	44178108	44186133	99	1	ortholog_one2one	Andropogoneae	OS04G0452400	OS04T0452400-01	4	22567565	22573571	98	1	ortholog_one2one	Poaceae
Sb01g018090	Sb01g018090.1	Sb01g018090.1	GRMZM2G350225	GRMZM2G350225_P01	1	226982880	226983984	95	1	ortholog_one2many	Andropogoneae
Sb10g027920	Sb10g027920.1	Sb10g027920.1	GRMZM2G064330	GRMZM2G064330_P02	5	50581514	50586753	95	1	ortholog_one2one	Andropogoneae
Sb07g026110	Sb07g026110.1	Sb07g026110.1	GRMZM2G083551	GRMZM2G083551_P02	1	194693263	194696454	97	1	ortholog_one2many	Andropogoneae
Sb07g026110	Sb07g026110.1	Sb07g026110.1	GRMZM2G070693	GRMZM2G070693_P01	4	45292820	45296505	96	1	ortholog_one2many	Andropogoneae
Sb03g039220	Sb03g039220.1	Sb03g039220.1	GRMZM2G014454	GRMZM2G014454_P01	3	181734300	181742881	96	1	ortholog_one2one	Andropogoneae
Sb08g015020	Sb08g015020.1	Sb08g015020.1	GRMZM2G014805	GRMZM2G014805_P01	3	106351200	106368030	98	1	ortholog_one2one	Andropogoneae
Sb09g026370	Sb09g026370.1	Sb09g026370.1	GRMZM2G101457	GRMZM2G101457_P01	6	159955149	159958785	95	1	ortholog_one2one	Andropogoneae
Sb04g029600	Sb04g029600.1	Sb04g029600.1	GRMZM2G048045	GRMZM2G048045_P01	4	163337531	163347973	96	1	ortholog_one2many	Andropogoneae
Sb04g029600	Sb04g029600.1	Sb04g029600.1	GRMZM2G109039	GRMZM2G109039_P01	5	203873600	203879453	96	1	ortholog_one2many	Andropogoneae
Sb10g027270	Sb10g027270.1	Sb10g027270.1	GRMZM2G076985	GRMZM2G076985_P01	5	41854441	41858613	95	1	ortholog_one2one	Andropogoneae
Sb08g020070	Sb08g020070.1	Sb08g020070.1	GRMZM2G142660	GRMZM2G142660_P01	1	166731472	166736510	99	1	ortholog_many2many	Andropogoneae
Sb04g003660	Sb04g003660.1	Sb04g003660.1	GRMZM2G147800	GRMZM2G147800_P01	5	80751625	80757053	96	1	ortholog_one2many	Andropogoneae
Sb07g028380	Sb07g028380.1	Sb07g028380.1	GRMZM2G028089	GRMZM2G028089_P01	4	198326398	198330787	96	1	ortholog_one2many	Andropogoneae
Sb01g001640	Sb01g001640.1	Sb01g001640.1	GRMZM2G118014	GRMZM2G118014_P05	1	297128063	297134060	95	1	ortholog_one2many	Andropogoneae
Sb01g001640	Sb01g001640.1	Sb01g001640.1	GRMZM2G069916	GRMZM2G069916_P02	5	1315093	1322855	96	1	ortholog_one2many	Andropogoneae
Sb01g001640	Sb01g001640.2	Sb01g001640.1	GRMZM2G118014	GRMZM2G118014_P05	1	297128063	297134060	95	1	ortholog_one2many	Andropogoneae
Sb01g001640	Sb01g001640.2	Sb01g001640.1	GRMZM2G069916	GRMZM2G069916_P02	5	1315093	1322855	96	1	ortholog_one2many	Andropogoneae
Sb10g006430	Sb10g006430.1	Sb10g006430.1	GRMZM2G135498	GRMZM2G135498_P01	6	107993578	107997950	97	1	ortholog_one2many	Andropogoneae
Sb09g023560	Sb09g023560.1	Sb09g023560.1	GRMZM2G132759	GRMZM2G132759_P01	8	118566246	118570591	100	1	ortholog_one2one	Andropogoneae										AT3G08690	AT3G08690.1	3	2641056	2642688	95	1	ortholog_one2many	Magnoliophyta
Sb04g006530	Sb04g006530.2	Sb04g006530.1	GRMZM2G058866	GRMZM2G058866_P01	4	233973841	233975067	95	1	ortholog_one2many	Andropogoneae
Sb04g027780	Sb04g027780.1	Sb04g027780.1	GRMZM2G012269	GRMZM2G012269_P01	5	208047513	208052066	97	1	ortholog_one2many	Andropogoneae
Sb04g027780	Sb04g027780.1	Sb04g027780.1	GRMZM2G025470	GRMZM2G025470_P01	4	181450917	181455163	97	1	ortholog_one2many	Andropogoneae
Sb06g018690	Sb06g018690.1	Sb06g018690.1	GRMZM2G071996	GRMZM2G071996_P01	2	43811177	43814335	96	1	ortholog_one2one	Andropogoneae
Sb10g023290	Sb10g023290.1	Sb10g023290.1	GRMZM2G022558	GRMZM2G022558_P02	9	87869349	87871737	98	1	ortholog_one2one	Andropogoneae
Sb09g006500	Sb09g006500.1	Sb09g006500.1	GRMZM2G150201	GRMZM2G150201_P03	8	112702434	112706321	97	1	ortholog_one2one	Andropogoneae
Sb06g028720	Sb06g028720.1	Sb06g028720.1	GRMZM2G145460	GRMZM2G145460_P01	10	142019953	142023750	97	1	ortholog_one2many	Andropogoneae
Sb06g028720	Sb06g028720.1	Sb06g028720.1	GRMZM2G040397	GRMZM2G040397_P01	2	9506497	9510767	96	1	ortholog_one2many	Andropogoneae
Sb10g025260	Sb10g025260.1	Sb10g025260.1	GRMZM2G105167	GRMZM2G105167_P01	9	95249332	95254113	96	1	ortholog_one2many	Andropogoneae
Sb01g009390	Sb01g009390.1	Sb01g009390.1	GRMZM2G028730	GRMZM2G028730_P02	2	87516787	87545883	95	1	ortholog_one2many	Andropogoneae
Sb06g020750	Sb06g020750.1	Sb06g020750.1	GRMZM2G021619	GRMZM2G021619_P01	2	36708164	36710640	95	1	ortholog_one2many	Andropogoneae
Sb02g023430	Sb02g023430.1	Sb02g023430.1	GRMZM2G016660	GRMZM2G016660_P01	7	101604053	101613994	95	1	ortholog_one2one	Andropogoneae
Sb09g020540	Sb09g020540.1	Sb09g020540.1	GRMZM2G117507	GRMZM2G117507_P01	6	147529642	147539893	99	1	ortholog_one2one	Andropogoneae	OS05G0418000	OS05T0418000-01	5	20477376	20483599	95	1	ortholog_one2many	Poaceae
Sb10g003870	Sb10g003870.1	Sb10g003870.1	GRMZM2G060870	GRMZM2G060870_P02	6	75673651	75682060	95	1	ortholog_one2one	Andropogoneae
Sb01g019560	Sb01g019560.2	Sb01g019560.1	GRMZM2G117763	GRMZM2G117763_P01	1	233057001	233064284	95	1	ortholog_one2one	Andropogoneae
Sb01g005600	Sb01g005600.1	Sb01g005600.1	GRMZM5G897818	GRMZM5G897818_P01	5	4575072	4579307	97	1	ortholog_one2many	Andropogoneae	OS03G0792600	OS03T0792600-01	3	32964680	32967777	95	1	ortholog_one2one	Poaceae
Sb01g005600	Sb01g005600.1	Sb01g005600.1	GRMZM2G060924	GRMZM2G060924_P02	1	286730671	286737999	98	1	ortholog_one2many	Andropogoneae	OS03G0792600	OS03T0792600-01	3	32964680	32967777	95	1	ortholog_one2one	Poaceae
Sb01g005600	Sb01g005600.2	Sb01g005600.1	GRMZM5G897818	GRMZM5G897818_P01	5	4575072	4579307	97	1	ortholog_one2many	Andropogoneae
Sb01g005600	Sb01g005600.2	Sb01g005600.1	GRMZM2G060924	GRMZM2G060924_P02	1	286730671	286737999	98	1	ortholog_one2many	Andropogoneae
Sb06g026530	Sb06g026530.1	Sb06g026530.1	GRMZM2G321239	GRMZM2G321239_P01	10	134942355	134946973	95	1	ortholog_one2many	Andropogoneae
Sb06g026530	Sb06g026530.1	Sb06g026530.1	GRMZM2G314396	GRMZM2G314396_P01	2	14545463	14553791	96	1	ortholog_one2many	Andropogoneae
Sb07g025590	Sb07g025590.1	Sb07g025590.1	GRMZM2G153945	GRMZM2G153945_P01	1	196283540	196287954	97	1	ortholog_one2one	Andropogoneae
Sb03g035520	Sb03g035520.1	Sb03g035520.1	GRMZM2G424857	GRMZM2G424857_P01	8	172619995	172625967	96	1	ortholog_one2one	Andropogoneae
Sb10g002480	Sb10g002480.1	Sb10g002480.1	GRMZM2G148106	GRMZM2G148106_P01	9	22066396	22069582	98	1	ortholog_one2one	Andropogoneae
Sb05g009970	Sb05g009970.1	Sb05g009970.1	GRMZM2G173354	GRMZM2G173354_P02	4	14401180	14408179	95	1	ortholog_one2one	Andropogoneae
Sb10g002530	Sb10g002530.1	Sb10g002530.1	GRMZM2G035997	GRMZM2G035997_P01	8	135121432	135127618	95	1	ortholog_one2many	Andropogoneae
Sb04g033860	Sb04g033860.1	Sb04g033860.1	GRMZM2G478709	GRMZM2G478709_P01	4	179677461	179679867	99	1	ortholog_one2one	Andropogoneae
Sb04g036560	Sb04g036560.1	Sb04g036560.1	GRMZM2G130002	GRMZM2G130002_P01	4	172714527	172719310	97	1	ortholog_one2many	Andropogoneae
Sb04g004850	Sb04g004850.1	Sb04g004850.1	GRMZM2G010221	GRMZM2G010221_P01	4	236268174	236272709	97	1	ortholog_one2one	Andropogoneae
Sb09g028520	Sb09g028520.1	Sb09g028520.1	GRMZM2G021470	GRMZM2G021470_P01	6	164767200	164768423	96	1	ortholog_one2many	Andropogoneae
Sb09g026360	Sb09g026360.1	Sb09g026360.1	GRMZM2G052200	GRMZM2G052200_P02	8	124538727	124542570	98	1	ortholog_one2many	Andropogoneae
Sb09g026360	Sb09g026360.1	Sb09g026360.1	GRMZM2G101533	GRMZM2G101533_P01	6	159960318	159964585	99	1	ortholog_one2many	Andropogoneae
Sb04g005370	Sb04g005370.1	Sb04g005370.1	GRMZM2G143462	GRMZM2G143462_P01	4	235441460	235448627	95	1	ortholog_one2one	Andropogoneae
Sb08g006400	Sb08g006400.1	Sb08g006400.1	GRMZM2G087692	GRMZM2G087692_P03	10	30201516	30205190	97	1	ortholog_one2one	Andropogoneae
Sb01g022090	Sb01g022090.2	Sb01g022090.1	GRMZM2G119544	GRMZM2G119544_P02	1	241450769	241456729	95	1	ortholog_one2many	Andropogoneae
Sb01g022090	Sb01g022090.2	Sb01g022090.1	GRMZM2G028902	GRMZM2G028902_P01	10	142207946	142212938	95	1	ortholog_one2many	Andropogoneae
Sb10g020570	Sb10g020570.1	Sb10g020570.1	GRMZM2G047867	GRMZM2G047867_P01	9	66967810	66972831	95	1	ortholog_one2one	Andropogoneae
Sb07g024140	Sb07g024140.1	Sb07g024140.1	GRMZM2G167836	GRMZM2G167836_P02	1	204845614	204848541	99	1	ortholog_one2many	Andropogoneae
Sb07g024140	Sb07g024140.2	Sb07g024140.1	GRMZM2G167836	GRMZM2G167836_P02	1	204845614	204848541	99	1	ortholog_one2many	Andropogoneae
Sb07g024140	Sb07g024140.3	Sb07g024140.1	GRMZM2G167836	GRMZM2G167836_P02	1	204845614	204848541	99	1	ortholog_one2many	Andropogoneae
Sb08g018570	Sb08g018570.1	Sb08g018570.1	AC182617.3_FG001	AC182617.3_FGP001	3	127323462	127329589	95	1	ortholog_one2one	Andropogoneae
Sb01g027860	Sb01g027860.1	Sb01g027860.1	GRMZM2G083076	GRMZM2G083076_P04	5	45467480	45473285	98	1	ortholog_one2many	Andropogoneae	OS03G0214600	OS03T0214600-01	3	5999908	6003768	95	1	ortholog_one2many	Poaceae
Sb01g027860	Sb01g027860.1	Sb01g027860.1										OS01G0511300	OS01T0511300-01	1	17999387	18002863	95	1	ortholog_one2many	Poaceae
Sb03g041440	Sb03g041440.1	Sb03g041440.1	GRMZM2G114172	GRMZM2G114172_P01	8	165228258	165231972	96	1	ortholog_one2one	Andropogoneae
Sb10g004490	Sb10g004490.1	Sb10g004490.1	GRMZM2G041822	GRMZM2G041822_P01	6	78995598	79002736	96	1	ortholog_one2many	Andropogoneae
Sb09g010430	Sb09g010430.1	Sb09g010430.1	GRMZM2G061980	GRMZM2G061980_P01	6	135639415	135654457	96	1	ortholog_one2one	Andropogoneae
Sb02g009020	Sb02g009020.1	Sb02g009020.1	GRMZM2G171967	GRMZM2G171967_P01	7	29264931	29267020	96	1	ortholog_one2many	Andropogoneae
Sb02g009020	Sb02g009020.2	Sb02g009020.1	GRMZM2G171967	GRMZM2G171967_P01	7	29264931	29267020	96	1	ortholog_one2many	Andropogoneae
Sb04g026290	Sb04g026290.1	Sb04g026290.1	GRMZM2G028736	GRMZM2G028736_P01	5	185705977	185707950	98	1	ortholog_one2one	Andropogoneae
Sb05g024560	Sb05g024560.1	Sb05g024560.1	GRMZM2G056870	GRMZM2G056870_P01	1	10989939	10997425	100	1	ortholog_one2one	Andropogoneae	OS11G0615700	OS11T0615700-01	11	23938240	23942543	99	1	ortholog_one2many	Poaceae	AT1G53850	AT1G53850.2	1	20103953	20106015	95	1	ortholog_many2many	Magnoliophyta
Sb08g016570	Sb08g016570.1	Sb08g016570.1	GRMZM2G081935	GRMZM2G081935_P01	3	134271836	134278414	99	1	ortholog_one2many	Andropogoneae
Sb08g016570	Sb08g016570.1	Sb08g016570.1	GRMZM2G056038	GRMZM2G056038_P02	6	16155614	16179750	96	1	ortholog_one2many	Andropogoneae
Sb06g013740	Sb06g013740.1	Sb06g013740.1	GRMZM2G025042	GRMZM2G025042_P01	2	71773934	71777826	97	1	ortholog_one2many	Andropogoneae
Sb09g020820	Sb09g020820.1	Sb09g020820.1	GRMZM2G162748	GRMZM2G162748_P01	5	142748781	142750441	95	1	ortholog_one2many	Andropogoneae
Sb09g020820	Sb09g020820.1	Sb09g020820.1	GRMZM2G038365	GRMZM2G038365_P01	4	226804999	226807042	96	1	ortholog_one2many	Andropogoneae
Sb10g027590	Sb10g027590.1	Sb10g027590.1	GRMZM2G463913	GRMZM2G463913_P01	5	48478269	48480778	97	1	ortholog_one2one	Andropogoneae
Sb03g028840	Sb03g028840.1	Sb03g028840.1	GRMZM2G130358	GRMZM2G130358_P02	3	216545510	216546702	95	1	ortholog_one2one	Andropogoneae
Sb09g022960	Sb09g022960.1	Sb09g022960.1	GRMZM2G030673	GRMZM2G030673_P01	8	117423561	117428562	98	1	ortholog_one2many	Andropogoneae	OS05G0467000	OS05T0467000-01	5	22919336	22924421	95	1	ortholog_one2one	Poaceae
Sb09g022960	Sb09g022960.1	Sb09g022960.1	GRMZM2G088361	GRMZM2G088361_P01	6	152657185	152661816	98	1	ortholog_one2many	Andropogoneae
Sb07g003220	Sb07g003220.1	Sb07g003220.1	GRMZM2G032684	GRMZM2G032684_P01	10	82170212	82180242	96	1	ortholog_one2one	Andropogoneae
Sb04g008000	Sb04g008000.1	Sb04g008000.1	GRMZM2G155220	GRMZM2G155220_P01	5	152786009	152789855	96	1	ortholog_one2one	Andropogoneae
Sb07g025390	Sb07g025390.1	Sb07g025390.1	GRMZM2G045401	GRMZM2G045401_P01	1	196627003	196630224	95	1	ortholog_one2many	Andropogoneae
Sb04g025140	Sb04g025140.1	Sb04g025140.1	GRMZM2G056231	GRMZM2G056231_P01	1	12820731	12821964	100	1	ortholog_one2many	Andropogoneae
Sb08g015530	Sb08g015530.1	Sb08g015530.1	GRMZM2G015238	GRMZM2G015238_P01	10	18339080	18352768	95	1	ortholog_one2one	Andropogoneae
Sb08g015530	Sb08g015530.2	Sb08g015530.1	GRMZM2G015238	GRMZM2G015238_P01	10	18339080	18352768	95	1	ortholog_one2one	Andropogoneae
Sb04g012230	Sb04g012230.2	Sb04g012230.1	GRMZM2G119725	GRMZM2G119725_P02	5	131493811	131498268	96	1	ortholog_one2one	Andropogoneae
Sb08g018160	Sb08g018160.1	Sb08g018160.1	GRMZM2G065205	GRMZM2G065205_P01	1	147093833	147098733	98	1	ortholog_one2many	Andropogoneae
Sb08g018160	Sb08g018160.1	Sb08g018160.1	GRMZM2G112074	GRMZM2G112074_P01	3	129069035	129073470	97	1	ortholog_one2many	Andropogoneae
Sb08g004500	Sb08g004500.1	Sb08g004500.1	GRMZM2G046284	GRMZM2G046284_P01	10	10198909	10200857	97	1	ortholog_one2one	Andropogoneae
Sb09g020810	Sb09g020810.1	Sb09g020810.1	GRMZM2G164797	GRMZM2G164797_P01	8	102220431	102225636	98	1	ortholog_one2many	Andropogoneae
Sb09g020810	Sb09g020810.1	Sb09g020810.1	GRMZM2G018971	GRMZM2G018971_P01	6	148070944	148074969	97	1	ortholog_one2many	Andropogoneae
Sb05g022890	Sb05g022890.1	Sb05g022890.1	GRMZM2G138907	GRMZM2G138907_P01	4	9763231	9767123	97	1	ortholog_one2one	Andropogoneae	OS11G0591100	OS11T0591100-01	11	22459933	22464679	98	1	ortholog_one2one	Poaceae
Sb10g006410	Sb10g006410.1	Sb10g006410.1	GRMZM2G156986	GRMZM2G156986_P01	6	107926122	107929482	98	1	ortholog_one2one	Andropogoneae
Sb10g006410	Sb10g006410.2	Sb10g006410.1	GRMZM2G156986	GRMZM2G156986_P01	6	107926122	107929482	98	1	ortholog_one2one	Andropogoneae
Sb10g002950	Sb10g002950.1	Sb10g002950.1	GRMZM2G080542	GRMZM2G080542_P01	6	71097588	71107049	97	1	ortholog_one2one	Andropogoneae
Sb10g024210	Sb10g024210.1	Sb10g024210.1	GRMZM2G026962	GRMZM2G026962_P01	6	98521067	98531181	95	1	ortholog_one2one	Andropogoneae
Sb04g029810	Sb04g029810.1	Sb04g029810.1	GRMZM2G158568	GRMZM2G158568_P01	5	203369661	203372136	98	1	ortholog_one2one	Andropogoneae
Sb09g020300	Sb09g020300.1	Sb09g020300.1	GRMZM2G026523	GRMZM2G026523_P01	6	147008472	147013496	95	1	ortholog_one2one	Andropogoneae
Sb08g018630	Sb08g018630.1	Sb08g018630.1	GRMZM2G119249	GRMZM2G119249_P02	1	151032331	151036077	95	1	ortholog_one2one	Andropogoneae
Sb02g030270	Sb02g030270.1	Sb02g030270.1	AC199782.5_FG002	AC199782.5_FGP002	2	195008292	195011506	99	1	ortholog_one2one	Andropogoneae
Sb04g028170	Sb04g028170.1	Sb04g028170.1	GRMZM2G074267	GRMZM2G074267_P01	5	206777162	206780578	96	1	ortholog_one2many	Andropogoneae
Sb04g028170	Sb04g028170.2	Sb04g028170.1	GRMZM2G074267	GRMZM2G074267_P01	5	206777162	206780578	96	1	ortholog_one2many	Andropogoneae
Sb09g001500	Sb09g001500.1	Sb09g001500.1	GRMZM2G037140	GRMZM2G037140_P01	6	35896141	35897813	96	1	ortholog_one2one	Andropogoneae
Sb10g027010	Sb10g027010.1	Sb10g027010.1	GRMZM2G043822	GRMZM2G043822_P02	6	92976340	92979040	98	1	ortholog_one2one	Andropogoneae	OS06G0671900	OS06T0671900-01	6	27877526	27880124	98	1	ortholog_one2one	Poaceae
Sb10g011050	Sb10g011050.1	Sb10g011050.1	GRMZM2G033029	GRMZM2G033029_P02	9	41210563	41217564	95	1	ortholog_one2one	Andropogoneae
Sb07g003680	Sb07g003680.1	Sb07g003680.1	GRMZM2G044306	GRMZM2G044306_P01	10	79758710	79767554	98	1	ortholog_one2one	Andropogoneae
Sb09g002180	Sb09g002180.1	Sb09g002180.1	AC214648.3_FG003	AC214648.3_FGP003	8	131331979	131336706	95	1	ortholog_one2many	Andropogoneae
Sb09g002180	Sb09g002180.1	Sb09g002180.1	GRMZM2G020091	GRMZM2G020091_P01	6	28129059	28173452	95	1	ortholog_one2many	Andropogoneae
Sb04g035610	Sb04g035610.1	Sb04g035610.1	GRMZM2G039263	GRMZM2G039263_P01	4	174931116	174936588	99	1	ortholog_one2many	Andropogoneae	OS04G0551800	OS04T0551800-01	4	27638063	27643857	98	1	ortholog_one2one	Poaceae
Sb04g035610	Sb04g035610.1	Sb04g035610.1	GRMZM2G110626	GRMZM2G110626_P01	5	213220196	213226180	98	1	ortholog_one2many	Andropogoneae
Sb04g035530	Sb04g035530.1	Sb04g035530.1	GRMZM2G005791	GRMZM2G005791_P01	5	213047055	213053537	97	1	ortholog_one2one	Andropogoneae
Sb07g004170	Sb07g004170.1	Sb07g004170.1	GRMZM2G177621	GRMZM2G177621_P01	10	76960121	76966949	98	1	ortholog_one2one	Andropogoneae
Sb10g027600	Sb10g027600.1	Sb10g027600.1	GRMZM2G163544	GRMZM2G163544_P02	5	48472723	48478032	95	1	ortholog_one2one	Andropogoneae
Sb04g026910	Sb04g026910.2	Sb04g026910.1	GRMZM2G161545	GRMZM2G161545_P03	4	145395510	145399127	99	1	ortholog_one2many	Andropogoneae	OS02G0634800	OS02T0634800-01	2	25450313	25454074	99	1	ortholog_one2one	Poaceae
Sb04g026910	Sb04g026910.2	Sb04g026910.1	GRMZM5G828302	GRMZM5G828302_P01	5	188168692	188177712	99	1	ortholog_one2many	Andropogoneae
Sb05g018880	Sb05g018880.1	Sb05g018880.1	GRMZM2G142030	GRMZM2G142030_P01	4	22226575	22230622	98	1	ortholog_one2many	Andropogoneae	OS11G0516000	OS11T0516000-01	11	18503539	18507701	97	1	ortholog_one2many	Poaceae
Sb05g018880	Sb05g018880.1	Sb05g018880.1	GRMZM2G152888	GRMZM2G152888_P01	2	223136501	223140521	99	1	ortholog_one2many	Andropogoneae
Sb08g018750	Sb08g018750.1	Sb08g018750.1	GRMZM2G056039	GRMZM2G056039_P01	1	154092556	154096679	99	1	ortholog_one2many	Andropogoneae	OS11G0703900	OS11T0703900-01	11	28804256	28808548	96	1	ortholog_one2one	Poaceae
Sb08g018750	Sb08g018750.1	Sb08g018750.1	GRMZM2G340251	GRMZM2G340251_P02	3	126479381	126484522	99	1	ortholog_one2many	Andropogoneae
Sb08g020820	Sb08g020820.1	Sb08g020820.1	GRMZM2G019434	GRMZM2G019434_P01	1	171553382	171558256	96	1	ortholog_one2one	Andropogoneae
Sb08g018140	Sb08g018140.1	Sb08g018140.1	GRMZM2G045976	GRMZM2G045976_P01	3	129102782	129106334	98	1	ortholog_one2many	Andropogoneae
Sb04g007560	Sb04g007560.1	Sb04g007560.1	GRMZM2G038588	GRMZM2G038588_P01	4	231126049	231130775	97	1	ortholog_one2one	Andropogoneae
Sb06g018640	Sb06g018640.1	Sb06g018640.1	GRMZM2G092107	GRMZM2G092107_P01	2	43968330	43974685	97	1	ortholog_many2many	Andropogoneae
Sb07g027050	Sb07g027050.1	Sb07g027050.1	GRMZM2G166355	GRMZM2G166355_P01	1	190728885	190734308	96	1	ortholog_one2many	Andropogoneae
Sb07g027050	Sb07g027050.1	Sb07g027050.1	GRMZM2G174202	GRMZM2G174202_P01	4	41688461	41699694	97	1	ortholog_one2many	Andropogoneae
Sb04g002200	Sb04g002200.1	Sb04g002200.1	GRMZM2G027209	GRMZM2G027209_P02	4	239289147	239300824	96	1	ortholog_one2one	Andropogoneae
Sb03g041840	Sb03g041840.1	Sb03g041840.1	GRMZM2G110195	GRMZM2G110195_P01	3	171478325	171481809	97	1	ortholog_one2one	Andropogoneae
Sb08g003930	Sb08g003930.1	Sb08g003930.1	GRMZM2G033680	GRMZM2G033680_P01	10	7869640	7874007	99	1	ortholog_one2many	Andropogoneae
Sb08g003930	Sb08g003930.1	Sb08g003930.1	GRMZM2G010093	GRMZM2G010093_P02	10	7732074	7735779	99	1	ortholog_one2many	Andropogoneae
Sb08g023310	Sb08g023310.1	Sb08g023310.1	GRMZM2G307561	GRMZM2G307561_P03	3	94809651	94815766	96	1	ortholog_one2one	Andropogoneae
Sb04g038390	Sb04g038390.1	Sb04g038390.1	GRMZM2G043331	GRMZM2G043331_P01	5	216889060	216892819	97	1	ortholog_one2one	Andropogoneae
Sb04g031530	Sb04g031530.1	Sb04g031530.1	GRMZM2G081037	GRMZM2G081037_P01	4	156981540	156986068	96	1	ortholog_one2one	Andropogoneae
Sb07g001090	Sb07g001090.1	Sb07g001090.1	GRMZM2G057509	GRMZM2G057509_P01	6	2882014	2885585	96	1	ortholog_one2one	Andropogoneae
Sb01g010760	Sb01g010760.1	Sb01g010760.1	GRMZM2G153476	GRMZM2G153476_P01	1	265241093	265242952	98	1	ortholog_one2one	Andropogoneae
Sb09g015930	Sb09g015930.1	Sb09g015930.1	GRMZM2G086637	GRMZM2G086637_P03	8	94636778	94640687	96	1	ortholog_one2one	Andropogoneae
Sb09g026450	Sb09g026450.1	Sb09g026450.1	GRMZM2G077278	GRMZM2G077278_P01	6	159785916	159790437	96	1	ortholog_one2one	Andropogoneae
Sb04g038560	Sb04g038560.1	Sb04g038560.1	GRMZM2G140832	GRMZM2G140832_P01	4	168111952	168114310	95	1	ortholog_one2one	Andropogoneae
Sb06g013900	Sb06g013900.1	Sb06g013900.1	GRMZM5G826658	GRMZM5G826658_P01	2	70340627	70344760	95	1	ortholog_one2one	Andropogoneae
Sb04g029200	Sb04g029200.1	Sb04g029200.1	GRMZM2G122843	GRMZM2G122843_P01	4	165669270	165692637	96	1	ortholog_one2one	Andropogoneae
Sb03g037560	Sb03g037560.1	Sb03g037560.1	GRMZM2G125243	GRMZM2G125243_P01	8	170849743	170855748	95	1	ortholog_one2many	Andropogoneae
Sb09g026900	Sb09g026900.1	Sb09g026900.1	GRMZM2G111017	GRMZM2G111017_P01	6	161851517	161854538	98	1	ortholog_one2one	Andropogoneae
Sb09g023650	Sb09g023650.1	Sb09g023650.1	GRMZM2G163468	GRMZM2G163468_P01	6	154973716	154976684	98	1	ortholog_one2one	Andropogoneae
Sb06g033210	Sb06g033210.1	Sb06g033210.1	GRMZM2G049536	GRMZM2G049536_P02	2	1141671	1144254	98	1	ortholog_one2many	Andropogoneae
Sb06g033210	Sb06g033210.2	Sb06g033210.1	GRMZM2G049536	GRMZM2G049536_P02	2	1141671	1144254	98	1	ortholog_one2many	Andropogoneae
Sb06g034100	Sb06g034100.1	Sb06g034100.1	GRMZM2G127581	GRMZM2G127581_P01	2	26911932	26914818	97	1	ortholog_one2one	Andropogoneae
Sb06g000220	Sb06g000220.1	Sb06g000220.1	GRMZM5G852877	GRMZM5G852877_P02	10	96336115	96339634	96	1	ortholog_one2many	Andropogoneae
Sb04g025890	Sb04g025890.1	Sb04g025890.1	GRMZM5G863385	GRMZM5G863385_P01	5	184130458	184139687	95	1	ortholog_one2one	Andropogoneae
Sb08g023310	Sb08g023310.1	Sb08g023310.1	GRMZM2G307561	GRMZM2G307561_P03	3	94809651	94815766	96	1	ortholog_one2one	Andropogoneae
Sb04g035630	Sb04g035630.1	Sb04g035630.1	GRMZM2G110558	GRMZM2G110558_P01	5	213229456	213231732	97	1	ortholog_one2many	Andropogoneae	OS02G0791500	OS02T0791500-01	2	33618590	33620330	96	1	ortholog_one2one	Poaceae
Sb04g035630	Sb04g035630.1	Sb04g035630.1	GRMZM2G042179	GRMZM2G042179_P01	4	174806824	174809921	98	1	ortholog_one2many	Andropogoneae
Sb10g027960	Sb10g027960.1	Sb10g027960.1	GRMZM2G113613	GRMZM2G113613_P01	5	50121936	50126920	99	1	ortholog_one2one	Andropogoneae
Sb06g030600	Sb06g030600.1	Sb06g030600.1	GRMZM2G023163	GRMZM2G023163_P01	2	5822431	5826344	97	1	ortholog_one2many	Andropogoneae
Sb07g021410	Sb07g021410.1	Sb07g021410.1	GRMZM2G152552	GRMZM2G152552_P01	1	212996323	212998478	98	1	ortholog_one2many	Andropogoneae	OS08G0436800	OS08T0436800-01	8	21221307	21223052	97	1	ortholog_one2one	Poaceae
Sb04g027970	Sb04g027970.1	Sb04g027970.1	GRMZM2G380184	GRMZM2G380184_P01	5	207110820	207113838	98	1	ortholog_one2one	Andropogoneae	OS02G0746000	OS02T0746000-01	2	31309754	31312787	95	1	ortholog_one2one	Poaceae
Sb06g024890	Sb06g024890.1	Sb06g024890.1	GRMZM2G171556	GRMZM2G171556_P05	2	19386395	19389567	95	1	ortholog_one2one	Andropogoneae
Sb06g024890	Sb06g024890.2	Sb06g024890.1	GRMZM2G171556	GRMZM2G171556_P05	2	19386395	19389567	95	1	ortholog_one2one	Andropogoneae
Sb04g023470	Sb04g023470.1	Sb04g023470.1	GRMZM2G070708	GRMZM2G070708_P01	5	175481878	175488798	95	1	ortholog_one2many	Andropogoneae
Sb04g023470	Sb04g023470.1	Sb04g023470.1	GRMZM2G013079	GRMZM2G013079_P01	4	122210629	122217176	96	1	ortholog_one2many	Andropogoneae
Sb05g023940	Sb05g023940.1	Sb05g023940.1	GRMZM2G399677	GRMZM2G399677_P01	4	6420008	6427891	98	1	ortholog_one2many	Andropogoneae
Sb10g008770	Sb10g008770.1	Sb10g008770.1	GRMZM2G075470	GRMZM2G075470_P02	9	1840984	1851756	95	1	ortholog_one2many	Andropogoneae
Sb01g041730	Sb01g041730.1	Sb01g041730.1	GRMZM2G079889	GRMZM2G079889_P02	1	31431410	31436522	96	1	ortholog_one2one	Andropogoneae
Sb04g018940	Sb04g018940.1	Sb04g018940.1	GRMZM2G026447	GRMZM2G026447_P01	4	92644003	92649513	95	1	ortholog_one2many	Andropogoneae
Sb04g018940	Sb04g018940.1	Sb04g018940.1	GRMZM2G012046	GRMZM2G012046_P01	5	160693220	160699570	96	1	ortholog_one2many	Andropogoneae
Sb01g013980	Sb01g013980.1	Sb01g013980.1	GRMZM2G013908	GRMZM2G013908_P01	9	142291787	142297719	96	1	ortholog_one2many	Andropogoneae
Sb09g025370	Sb09g025370.1	Sb09g025370.1	GRMZM2G120175	GRMZM2G120175_P04	6	158607741	158613120	97	1	ortholog_one2one	Andropogoneae
Sb09g022850	Sb09g022850.1	Sb09g022850.1	GRMZM2G140587	GRMZM2G140587_P01	6	152403372	152407590	95	1	ortholog_one2one	Andropogoneae
Sb03g036210	Sb03g036210.1	Sb03g036210.1	GRMZM2G093101	GRMZM2G093101_P01	3	191821978	191826354	97	1	ortholog_one2one	Andropogoneae
Sb09g029780	Sb09g029780.1	Sb09g029780.1	GRMZM2G159028	GRMZM2G159028_P01	6	167082883	167085767	96	1	ortholog_one2one	Andropogoneae
Sb09g029780	Sb09g029780.2	Sb09g029780.1	GRMZM2G159028	GRMZM2G159028_P01	6	167082883	167085767	96	1	ortholog_one2one	Andropogoneae
Sb10g029900	Sb10g029900.1	Sb10g029900.1	GRMZM2G099758	GRMZM2G099758_P01	5	60548837	60552361	95	1	ortholog_one2many	Andropogoneae
Sb03g011020	Sb03g011020.1	Sb03g011020.1	GRMZM2G589579	GRMZM2G589579_P01	8	2511463	2518808	95	1	ortholog_one2many	Andropogoneae
Sb03g011020	Sb03g011020.2	Sb03g011020.1	GRMZM2G589579	GRMZM2G589579_P01	8	2511463	2518808	95	1	ortholog_one2many	Andropogoneae
Sb06g029980	Sb06g029980.1	Sb06g029980.1	GRMZM2G143102	GRMZM2G143102_P01	10	143870814	143873411	97	1	ortholog_one2many	Andropogoneae
Sb06g029980	Sb06g029980.1	Sb06g029980.1	GRMZM2G063519	GRMZM2G063519_P01	2	7043786	7046368	95	1	ortholog_one2many	Andropogoneae
Sb04g032100	Sb04g032100.1	Sb04g032100.1	GRMZM2G116563	GRMZM2G116563_P01	5	194392431	194396496	95	1	ortholog_one2one	Andropogoneae
Sb08g021890	Sb08g021890.1	Sb08g021890.1	GRMZM2G028900	GRMZM2G028900_P01	1	174695630	174699469	95	1	ortholog_one2many	Andropogoneae
Sb08g001540	Sb08g001540.1	Sb08g001540.1	GRMZM2G006130	GRMZM2G006130_P04	3	230094425	230105511	95	1	ortholog_one2one	Andropogoneae
Sb06g030380	Sb06g030380.1	Sb06g030380.1	GRMZM2G022563	GRMZM2G022563_P01	2	6038651	6046071	95	1	ortholog_one2many	Andropogoneae
Sb03g030240	Sb03g030240.2	Sb03g030240.1	GRMZM2G013625	GRMZM2G013625_P04	8	148038194	148044141	95	1	ortholog_one2one	Andropogoneae
Sb07g007470	Sb07g007470.1	Sb07g007470.1	GRMZM2G104704	GRMZM2G104704_P01	4	70660799	70664406	95	1	ortholog_one2many	Andropogoneae
Sb07g001220	Sb07g001220.1	Sb07g001220.2	GRMZM2G173962	GRMZM2G173962_P01	6	3181850	3187622	95	1	ortholog_one2one	Andropogoneae
Sb09g004460	Sb09g004460.1	Sb09g004460.1	GRMZM2G040702	GRMZM2G040702_P01	6	126332237	126334786	98	1	ortholog_one2one	Andropogoneae
Sb01g003640	Sb01g003640.1	Sb01g003640.1	GRMZM2G072584	GRMZM2G072584_P01	1	292298809	292302768	98	1	ortholog_one2one	Andropogoneae
Sb06g031570	Sb06g031570.1	Sb06g031570.1	GRMZM2G087201	GRMZM2G087201_P01	2	3863809	3868484	96	1	ortholog_one2one	Andropogoneae
Sb05g006860	Sb05g006860.1	Sb05g006860.1	GRMZM2G172330	GRMZM2G172330_P01	2	220473027	220477039	96	1	ortholog_one2one	Andropogoneae
Sb07g014960	Sb07g014960.1	Sb07g014960.1										OS08G0366000	OS08T0366000-01	8	16964711	16970563	96	1	ortholog_one2one	Poaceae
Sb10g019360	Sb10g019360.1	Sb10g019360.1										OS06G0336200	OS06T0336200-01	6	13407319	13408715	96	1	ortholog_one2one	Poaceae
Sb10g025670	Sb10g025670.1	Sb10g025670.1										OS06G0650100	OS06T0650100-01	6	26585560	26588130	100	1	ortholog_one2one	Poaceae
Sb04g005590	Sb04g005590.1	Sb04g005590.1										OS02G0182500	OS02T0182500-01	2	4598883	4601382	97	1	ortholog_one2one	Poaceae
Sb06g021750	Sb06g021750.1	Sb06g021750.1										OS04G0502300	OS04T0502300-01	4	25076814	25079035	96	1	ortholog_one2one	Poaceae
Sb04g025360	Sb04g025360.1	Sb04g025360.1										OS02G0604300	OS02T0604300-01	2	23677350	23682615	97	1	ortholog_one2one	Poaceae
Sb10g023820	Sb10g023820.1	Sb10g023820.1										OS06G0608300	OS06T0608300-01	6	24206659	24212569	95	1	ortholog_one2one	Poaceae
Sb04g005120	Sb04g005120.1	Sb04g005120.1										OS02G0176400	OS02T0176400-01	2	4184309	4185807	95	1	ortholog_one2one	Poaceae
Sb06g017330	Sb06g017330.1	Sb06g017330.1										OS05G0476200	OS05T0476200-01	5	23419626	23424595	95	1	ortholog_many2many	Poaceae
Sb10g026440	Sb10g026440.1	Sb10g026440.1										OS06G0662000	OS06T0662000-01	6	27286319	27292847	98	1	ortholog_one2one	Poaceae
Sb09g025200	Sb09g025200.1	Sb09g025200.1										OS05G0511400	OS05T0511400-01	5	25331884	25339595	95	1	ortholog_one2one	Poaceae
Sb07g004290	Sb07g004290.1	Sb07g004290.1										OS03G0577000	OS03T0577000-01	3	21097594	21100006	97	1	ortholog_one2one	Poaceae
Sb04g000320	Sb04g000320.2	Sb04g000320.2										OS02G0101500	OS02T0101500-02	2	78483	82952	96	1	ortholog_one2one	Poaceae
Sb10g025990	Sb10g025990.1	Sb10g025990.1										OS06G0653800	OS06T0653800-01	6	26779067	26781799	97	1	ortholog_one2one	Poaceae
Sb07g005440	Sb07g005440.1	Sb07g005440.1										OS08G0191600	OS08T0191600-01	8	5364394	5366465	99	1	ortholog_one2one	Poaceae
Sb04g028530	Sb04g028530.1	Sb04g028530.1										OS02G0489400	OS02T0489400-01	2	17035598	17038087	96	1	ortholog_one2many	Poaceae
Sb04g028530	Sb04g028530.1	Sb04g028530.1										OS04G0349500	OS04T0349500-01	4	16645729	16648381	96	1	ortholog_one2many	Poaceae
Sb06g019100	Sb06g019100.1	Sb06g019100.1										OS04G0462500	OS04T0462500-01	4	23104041	23107581	97	1	ortholog_one2one	Poaceae
[truncated: 37 more rows]

## Sheet: >5o%_identitiy
Additional file 11: Sorghum orthologs and the corresponding genes from closely related species based on % ortholog identity > 50
Sorghum orthologs	Genesb	Genesc	Homology type (%)			% Identity (> 50 )	Confidence level			sorghum Orthologsg
			Ad	Be	Cf		Low	High	N/A	Total
Z.maize	686	8835	3918	4291	626	6009	377	8458	0	5889
Ricea	509	7183	4677	1540	966	5512	666	6508	9	5186
A.thaliana	1194	8334	1659	2532	4143	3461	1344	6993	2	2723
Total	6492h
Key to legend: a O.sativa japonica; b genes without sorghum orthologs; c Total sorghum orthologs; d one2one orthology type; e one2many orthology type; f many2many orthology type; g selected sorghum orthologs above 50% identity and high confidence level; h non-redundant total sorghum orthologs.
