# Supplementary material for: An integrated and comparative approach towards identification, characterization and functional annotation of candidate genes for drought tolerance in sorghum (Sorghum bicolor (L.) Moench)
Source: BMC Genet. 2017 Dec 22;18:119. doi: 10.1186/s12863-017-0584-5 (PMC5741957; doi:10.1186/s12863-017-0584-5)
Supplement: Supplementary file 11 — Description of drought responsive genes associated with different types of sorghum QTLs based on comparison of the genomic locations. (XLSX 445 kb) [file 12863_2017_584_MOESM11_ESM.xlsx]

## Sheet: All_QTLs_and_genes_associated
Additional file 11. Description of drought responsive genes associated with different types of sorghum QTLs based on comparison of the genomic coordinates
QTL	chromosome	QTL start	QTL end	Number of genes	Genes co-localized with QTL	chromosome	Gene start	Gene end	number of genes co-localized	QTL description
qYLD	1	1965883	4454605	8	Sb01g002750	1	2262707	2265582		Trait=YLD;Location=Manhattan_2009;Peak_position=133.9;Confidence_interval=126.5–139.5;LOD=6.9;PVE(%)=8;Additive_effect=0.54;Ref=Sukumaran et al. 2016
					Sb01g003000	1	2433810	2436043
					Sb01g003100	1	2489119	2491362
					Sb01g003290	1	2643399	2652117
					Sb01g003410	1	2737940	2739951
					Sb01g003870	1	3127652	3131443
					Sb01g003880	1	3131484	3133196
					Sb01g004130	1	3327321	3332332
qYLD	1	10629136	12704841	2	Sb01g013470	1	12464091	12472125		Trait=YLD;Location=Hesston_2008;Peak_position=168.1;Confidence_interval=165.0–177.8;LOD=3.3;PVE(%)=9;Additive_effect=0.47;Ref=Sukumaran et al. 2016
					Sb01g013590	1	12640190	12640995
qYLD	1	11143739	21602500		Sb01g013470	1	12464091	12472125		Trait=YLD;Location=Hays_2011;Peak_position=82.9;Confidence_interval=64.3–92.8;LOD=2.1;PVE(%)=5;Additive_effect=-0.31;Ref=Sukumaran et al. 2016
					Sb01g013590	1	12640190	12640995
					Sb01g014130	1	13320178	13322855
					Sb01g014720	1	14035941	14038920
					Sb01g017695	1	18251755	18254112
					Sb01g018910	1	19837284	19848918
qYLD1.2	1	11145830	12704841	2	Sb01g013470	1	12464091	12472125		ID=qYLD1.2;Trait=Grain_yield;Peak_position_(cM)=171.3;Confidence_interval_(cM)=169.9–176.5;LOD=6.9;PVE_(%)=14.7;Additive_effect=0.45;Ref=Sukumaran et al. 2016
					Sb01g013590	1	12640190	12640995
qYLD1.3	1	11203256	21602500	6	Sb01g013470	1	12464091	12472125		ID=qYLD1.3;Trait=Grain_yield;Peak_position_(cM)=19978.2;Confidence_interval_(cM)=72.5–86.1;LOD=3.1;PVE_(%)=8;Additive_effect=-0.33;Ref=Sukumaran et al. 2016
					Sb01g013590	1	12640190	12640995
					Sb01g014130	1	13320178	13322855
					Sb01g014720	1	14035941	14038920
					Sb01g017695	1	18251755	18254112
					Sb01g018910	1	19837284	19848918
qFT	1	21637169	52056855	4	Sb01g021500	1	25214403	25226279		Trait=FT;Location=Manhattan_2010;Peak_position=208.6;Confidence_interval=200.7–216.3;LOD=3;PVE(%)=7;Additive_effect=-0.37;Ref=Sukumaran et al. 2016
					Sb01g022340	1	27583880	27585977
					Sb01g023260	1	31100667	31107684
					Sb01g028760	1	50183023	50186127
qGI-1	1	52962744	55721536	2	Sb01g030570	1	53065198	53078132		ID=qGI-1;Flanking_markers=Xtxp32–Xtxp85;Physical_size_(pb)=2758792;Genetic_size_(cM)=18;Number_of_genes=278;Gene/Kb=0.1;Gene/cM=15.44;Ref=Cantoro et al. 2016
					Sb01g032250	1	55121521	55127114
qYLD	1	53540535	55698234	1	Sb01g032250	1	55121521	55127114		Trait=YLD;Location=Manhattan_2008;Peak_position=101.2;Confidence_interval=97.4–104.8;LOD=3.8;PVE(%)=17;Additive_effect=0.27;Ref=Sukumaran et al. 2016
qSDW1_1	1	59861427	64432960	9	Sb01g036230	1	59872199	59876478		ID=qSDW1_1;Trait=Shoot_dry_weight;Linkage_group=SBI-01-II;Peak_position(cM)=254.2;LOD-1(left)=245.7;LOD-1(right)=260.2;Marker_interval=Spb-4638/Spb-6772;LOD=3.54;R2=14.59;Additive_effect=-0.024;Ref=Mace et al., 2012
					Sb01g037090	1	60639660	60641438
					Sb01g037560	1	61109734	61111158
					Sb01g037890	1	61446992	61448608
					Sb01g038170	1	61752878	61754946
					Sb01g038760	1	62240129	62243394
					Sb01g039740	1	63223335	63227841
					Sb01g039890	1	63331943	63334100
					Sb01g039900	1	63343869	63348182
qSPAD	2	5295260	11937449	2	Sb02g006320	2	7904523	7908055		Trait=SPAD;Location=Manhattan_2013;Peak_position=52.3;Confidence_interval=40.1–51.0;LOD=2.8;PVE(%)=6;Additive_effect=2.26;Ref=Sukumaran et al. 2016
					Sb02g008120	2	10624008	10626725
qFT	2	62371215	63434503	2	Sb02g028020	2	63248022	63251631		Trait=FT;Location=Hesston_2011;Peak_position=98.1;Confidence_interval=91.1–101.1;LOD=3.3;PVE(%)=9;Additive_effect=-0.56;Ref=Sukumaran et al. 2016
					Sb02g028050	2	63277640	63281459
qFT	2	62371241	63434503	2	Sb02g028020	2	63248022	63251631		Trait=FT;Location=Manhattan_2012;Peak_position=102.9;Confidence_interval=100.5–105.4;LOD=2.1;PVE(%)=9;Additive_effect=0.92;Ref=Sukumaran et al. 2016
					Sb02g028050	2	63277640	63281459
qYLD	2	63084300	63712593	4	Sb02g028020	2	63248022	63251631		Trait=YLD;Location=Hays_2012;Peak_position=120.9;Confidence_interval=109.5–128.3;LOD=4;PVE(%)=7;Additive_effect=-0.30;Ref=Sukumaran et al. 2016
					Sb02g028050	2	63277640	63281459
					Sb02g028240	2	63435887	63437050
					Sb02g028570	2	63705359	63708538
qYLD2.1	2	63084956	63712593	4	Sb02g028020	2	63248022	63251631		ID=qYLD2.1;Trait=Grain_yield;Peak_position_(cM)=199119.9;Confidence_interval_(cM)=111.2–126.3;LOD=3.9;PVE_(%)=7;Additive_effect=-0.18;Ref=Sukumaran et al. 2016
					Sb02g028050	2	63277640	63281459
					Sb02g028240	2	63435887	63437050
					Sb02g028570	2	63705359	63708538
qFv/Fm	2	63712593	67313481	4	Sb02g030380	2	65463373	65465388		Trait=Fv/Fm;Location=Hays_2017;Peak_position=134;Confidence_interval=128.1–142.3;LOD=3.4;PVE(%)=7;Additive_effect=0.02;Ref=Sukumaran et al. 2016
					Sb02g030490	2	65549692	65551463
					Sb02g031540	2	66451894	66459051
					Sb02g032450	2	67225640	67231196
GLAVS	2	65997416	69609259	2	Sb02g031540	2	66451894	66459051		Trait=GLAVS;Location=Hays_2018;Peak_position=148.7;Confidence_interval=138.4–158.1;LOD=3.9;PVE(%)=7;Additive_effect=0.2;Ref=Sukumaran et al. 2016
					Sb02g032450	2	67225640	67231196
qSPAD	2	66169596	69013996	2	Sb02g031540	2	66451894	66459051		Trait=SPAD;Location=Hesston_2012;Peak_position=57.6;Confidence_interval=51.8–65.5;LOD=4.2;PVE(%)=12;Additive_effect=1.1;Ref=Sukumaran et al. 2016
					Sb02g032450	2	67225640	67231196
qRDW1_2	2	71995008	77001005	6	Sb02g038130	2	72420970	72421945		ID=qRDW1_2;Trait=Root_dry_weight;Linkage_group=SBI-02-II;Peak_position(cM)=216.8;LOD-1(left)=209.8;LOD-1(right)=220.8;Marker_interval=Spb-4366/Spb-5544;LOD=2.82;R2=13.05;Additive_effect=-0.012;Ref=Mace et al., 2012
					Sb02g038620	2	72821298	72824036
					Sb02g040580	2	74505545	74510921
					Sb02g041590	2	75352588	75355580
					Sb02g042170	2	75869684	75872219
					Sb02g043020	2	76806226	76807931
qGI-3	3	68132731	72423918	10	Sb03g040600	3	68190623	68191773		ID=qGI-3;Flanking_markers=Xtxp38–Xcup14;Physical_size_(pb)=4291187;Genetic_size_(cM)=17;Number_of_genes=547;Gene/Kb=0.13;Gene/cM=32.18;Ref=Cantoro et al. 2016
					Sb03g040910	3	68417828	68418925
					Sb03g040920	3	68421509	68422312
					Sb03g040970	3	68448501	68451959
					Sb03g041110	3	68651521	68656628
					Sb03g041770	3	69253517	69257328
					Sb03g042900	3	70307755	70310798
					Sb03g043160	3	70541280	70549849
					Sb03g043350	3	70698655	70701633
					Sb03g044230	3	71528372	71534145
qYLD	3	69859889	72378997	4	Sb03g042900	3	70307755	70310798		Trait=YLD;Location=Ottawa 2009;Peak_position=90.3;Confidence_interval=82.3–95.8;LOD=2.9;PVE(%)=7;Additive_effect=-0.40;Ref=Sukumaran et al. 2016
					Sb03g043160	3	70541280	70549849
					Sb03g043350	3	70698655	70701633
					Sb03g044230	3	71528372	71534145
qSPAD	3	70217184	74170649	5	Sb03g042900	3	70307755	70310798		Trait=SPAD;Location=Manhattan_2012;Peak_position=109;Confidence_interval=96.3–113.9;LOD=3.6;PVE(%)=11;Additive_effect=0.77;Ref=Sukumaran et al. 2016
					Sb03g043160	3	70541280	70549849
					Sb03g043350	3	70698655	70701633
					Sb03g044230	3	71528372	71534145
					Sb03g046360	3	73500757	73505520
qSPAD4.1	4	6803028	10119054	3	Sb04g006970	4	7065376	7066091		ID=qSPAD4.1;Trait=Chlorophyll_content;Peak_position_(cM)=213;Confidence_interval_(cM)=209.6–217.6;LOD=3.1;PVE_(%)=8.7;Additive_effect=0.74;Ref=Sukumaran et al. 2016
					Sb04g007320	4	7518790	7524669
					Sb04g008300	4	9420645	9421922
qFv/Fm	4	6803028	9731798	3	Sb04g006970	4	7065376	7066091		Trait=Fv/Fm;Location=Hesston_2011;Peak_position=214.8;Confidence_interval=202.9–226.0;LOD=4.1;PVE(%)=11;Additive_effect=0.008;Ref=Sukumaran et al. 2016
					Sb04g007320	4	7518790	7524669
					Sb04g008300	4	9420645	9421922
qFv/Fm	4	11064879	11347993	1	Sb04g008730	4	10267221	10271001		Trait=Fv/Fm;Location=Ottawa_2014;Peak_position=185.2;Confidence_interval=174.9–192.5;LOD=3;PVE(%)=8;Additive_effect=0.011;Ref=Sukumaran et al. 2016
qYLD	4	44430345	62339532	27	Sb04g018530	4	43480703	43481746		Trait=YLD;Location=Manhattan_2011;Peak_position=110;Confidence_interval=95.5–124.5;LOD=5;PVE(%)=17;Additive_effect=-0.31;Ref=Sukumaran et al. 2016
					Sb04g020050	4	46908547	46912333
					Sb04g020650	4	48499609	48500103
					Sb04g020750	4	48826550	48831630
					Sb04g022410	4	51904908	51909936
					Sb04g023680	4	53355881	53359835
					Sb04g024090	4	53808368	53812490
					Sb04g025120	4	54969293	54972968
					Sb04g025670	4	55443813	55450021
					Sb04g026650	4	56555048	56558379
					Sb04g027210	4	57073976	57076107
					Sb04g027370	4	57257884	57259239
					Sb04g027590	4	57499737	57502273
					Sb04g027650	4	57544399	57546676
					Sb04g027950	4	57864980	57867814
					Sb04g028160	4	58234557	58248742
					Sb04g028350	4	58438831	58443386
					Sb04g028730	4	58855966	58858030
					Sb04g028740	4	58861137	58862616
					Sb04g029700	4	59767731	59771020
					Sb04g030160	4	60184990	60191445
					Sb04g030400	4	60396862	60403654
					Sb04g030540	4	60524104	60527522
					Sb04g030640	4	60615223	60617814
					Sb04g030660	4	60641627	60644513
					Sb04g031820	4	61757151	61761356
					Sb04g031950	4	61838617	61839303
qYLD4.1	4	45937548	62339532	26	Sb04g020050	4	46908547	46912333		ID=qYLD4.1;Trait=Grain_yield;Peak_position_(cM)=19986.7;Confidence_interval_(cM)=85.6–95.1;LOD=3.6;PVE_(%)=8;Additive_effect=-0.36;Ref=Sukumaran et al. 2016
					Sb04g020650	4	48499609	48500103
					Sb04g020750	4	48826550	48831630
					Sb04g022410	4	51904908	51909936
					Sb04g023680	4	53355881	53359835
					Sb04g024090	4	53808368	53812490
					Sb04g025120	4	54969293	54972968
					Sb04g025670	4	55443813	55450021
					Sb04g026650	4	56555048	56558379
					Sb04g027210	4	57073976	57076107
					Sb04g027370	4	57257884	57259239
					Sb04g027590	4	57499737	57502273
					Sb04g027650	4	57544399	57546676
					Sb04g027950	4	57864980	57867814
					Sb04g028160	4	58234557	58248742
					Sb04g028350	4	58438831	58443386
					Sb04g028730	4	58855966	58858030
					Sb04g028740	4	58861137	58862616
					Sb04g029700	4	59767731	59771020
					Sb04g030160	4	60184990	60191445
					Sb04g030400	4	60396862	60403654
					Sb04g030540	4	60524104	60527522
					Sb04g030640	4	60615223	60617814
					Sb04g030660	4	60641627	60644513
					Sb04g031820	4	61757151	61761356
					Sb04g031950	4	61838617	61839303
qGI-4	4	57546281	58537697	2	Sb04g027950	4	57864980	57867814		ID=qGI-4;Flanking_markers=Xtxp29–Xtxp41;Physical_size_(pb)=991416;Genetic_size_(cM)=30;Number_of_genes=109;Gene/Kb=0.11;Gene/cM=3.63;Ref=Cantoro et al. 2016
					Sb04g028160	4	58234557	58248742
qFv/Fm4.1	4	64497114	65560043	2	Sb04g035130	4	64928045	64928995		ID=qFv/Fm4.1;Trait=Chlorophyll_fluorescence;Peak_position_(cM)=19957.3;Confidence_interval_(cM)=41.0–73.6;LOD=4.1;PVE_(%)=26.4;Additive_effect=0.0078;Ref=Sukumaran et al. 2016
					Sb04g035560	4	65472251	65476329
qFT	4	65569720	66498596	5	Sb04g036040	4	65831134	65834278		Trait=FT;Location=Ottawa_2009;Peak_position=0.4;Confidence_interval=0.0–14.0;LOD=3.7;PVE(%)=9;Additive_effect=-0.79;Ref=Sukumaran et al. 2016
					Sb04g036060	4	65841101	65845106
					Sb04g036230	4	66000475	66003664
					Sb04g036240	4	66010509	66014031
					Sb04g036400	4	66168085	66176680
qSPAD	5	1734124	46575996	11	Sb05g002450	5	2603227	2608497		Trait=SPAD;Location=Manhattan_2012;Peak_position=56;Confidence_interval=45.1–68.4;LOD=3;PVE(%)=10;Additive_effect=-0.95;Ref=Sukumaran et al. 2016
					Sb05g004100	5	4827515	4828436
					Sb05g004770	5	6165423	6168913
					Sb05g005260	5	6908560	6913476
					Sb05g005470	5	7432109	7436572
					Sb05g005850	5	8382119	8386508
					Sb05g006423	5	10358693	10359680
					Sb05g007030	5	12111936	12112744
					Sb05g009400	5	18669834	18671112
					Sb05g017940	5	43856240	43857033
					Sb05g018030	5	44243870	44245374
qRA1_5	5	13413924	45779999	11	Sb05g002450	5	2603227	2608497		ID=qRA1_5;Trait=Nodal_root_angle;Linkage_group=SBI-05-II;Peak_position(cM)=51.8;LOD-1(left)=45.8;LOD-1(right)=65.1;Marker_interval=Spb-5892/Spb-4323;LOD=3.69;R2=10.01;Additive_effect=1.074;Ref=Mace et al., 2012
					Sb05g004100	5	4827515	4828436
					Sb05g004770	5	6165423	6168913
					Sb05g005260	5	6908560	6913476
					Sb05g005470	5	7432109	7436572
					Sb05g005850	5	8382119	8386508
					Sb05g006423	5	10358693	10359680
					Sb05g007030	5	12111936	12112744
					Sb05g009400	5	18669834	18671112
					Sb05g017940	5	43856240	43857033
					Sb05g018030	5	44243870	44245374
qSPAD	5	47611479	55583917	6	Sb05g019520	5	47748224	47756510		Trait=SPAD;Location=Hesston 2013;Peak_position=165;Confidence_interval=159.6–173.9;LOD=4.1;PVE(%)=12;Additive_effect=-1.25;Ref=Sukumaran et al. 2016
					Sb05g019766	5	48513743	48514801
					Sb05g020380	5	49929401	49935875
					Sb05g021590	5	52681611	52685167
					Sb05g021600	5	52746440	52750426
					Sb05g021820	5	53190364	53191802
qFT6.1	6	1402697	40763291	2	Sb06g002070	6	3860906	3875635		ID=qFT6.1;Trait=Flowering_time;Peak_position_(cM)=49.6;Confidence_interval_(cM)=43.7–76.3;LOD=2.5;PVE_(%)=11;Additive_effect=-0.27;Ref=Sukumaran et al. 2016
					Sb06g002080	6	3898481	3907328
qFT	6	2577808	40763291	2	Sb06g002070	6	3860906	3875635		Trait=FT;Location=Manhattan_2011;Peak_position=70;Confidence_interval=51.7–71.5;LOD=3.2;PVE(%)=11;Additive_effect=-0.46;Ref=Sukumaran et al. 2016
					Sb06g002080	6	3898481	3907328
qFT	6	3518216	48182871	3	Sb06g002070	6	3860906	3875635		Trait=FT;Location=Hays_2014;Peak_position=93.1;Confidence_interval=74.7–102.3;LOD=2.9;PVE(%)=6;Additive_effect=0.75;Ref=Sukumaran et al. 2016
					Sb06g002080	6	3898481	3907328
					Sb06g002510	6	4669668	4670731
qYLD	6	40413905	49294422	16	Sb06g015240	6	42484993	42486265		Trait=YLD;Location=Hays_2013;Peak_position=117.6;Confidence_interval=104.4–124.2;LOD=2.7;PVE(%)=4;Additive_effect=-0.24;Ref=Sukumaran et al. 2016
					Sb06g015340	6	42649426	42651491
					Sb06g015880	6	43936495	43937960
					Sb06g015930	6	44077227	44078497
					Sb06g016160	6	44576681	44577477
					Sb06g016930	6	46050690	46056300
					Sb06g016960	6	46076491	46082184
					Sb06g017610	6	47010943	47015704
					Sb06g017770	6	47205060	47208895
					Sb06g017850	6	47260226	47261197
					Sb06g018040	6	47485300	47489347
					Sb06g018220	6	47634224	47640639
					Sb06g018510	6	48117183	48121154
					Sb06g018550	6	48149720	48153159
					Sb06g019360	6	48906513	48916606
					Sb06g019420	6	48998358	49003513
qFv/Fm	6	48270182	50437639	5	Sb06g019360	6	48906513	48916606		Trait=Fv/Fm;Location=Hesston_2012;Peak_position=124.5;Confidence_interval=108.4–129.9;LOD=2.8;PVE(%)=7;Additive_effect=0.005;Ref=Sukumaran et al. 2016
					Sb06g019420	6	48998358	49003513
					Sb06g020280	6	49775485	49779476
					Sb06g020280	6	49775485	49779476
					Sb06g020680	6	50107380	50109266
qYLD6.1	6	50360463	52945337	7	Sb06g021120	6	50468341	50481037		ID=qYLD6.1;Trait=Grain_yield;Peak_position_(cM)=130.3;Confidence_interval_(cM)=129.7–134.7;LOD=4.1;PVE_(%)=7.1;Additive_effect=0.23;Ref=Sukumaran et al. 2016
					Sb06g022280	6	51501642	51503654
					Sb06g022310	6	51528848	51534737
					Sb06g022660	6	51880841	51882874
					Sb06g022840	6	52066384	52068417
					Sb06g023760	6	52800327	52804695
					Sb06g023830	6	52870979	52874472
qYLD	6	52945337	56395217	6	Sb06g023975	6	53034047	53035953		Trait=YLD;Location=Ottawa 2010;Peak_position=155.6;Confidence_interval=142.0–163.3;LOD=3;PVE(%)=7;Additive_effect=0.44;Ref=Sukumaran et al. 2016
					Sb06g024000	6	53127459	53129000
					Sb06g024550	6	53668240	53669561
					Sb06g025140	6	54140042	54143950
					Sb06g025150	6	54149522	54151606
					Sb06g026210	6	55243770	55245753
qGI-7	6	59065206	60579009	7	Sb06g030660	6	59092938	59094326		ID=qGI-7;Flanking_markers=36-1697–Xtxp295;Physical_size_(pb)=1332531;Genetic_size_(cM)=6;Number_of_genes=137;Gene/Kb=0.1;Gene/cM=22.83;Ref=Cantoro et al. 2016
					Sb06g030800	6	59247367	59251328
					Sb06g030940	6	59354929	59356593
					Sb06g031165	6	59524916	59525558
					Sb06g031240	6	59594263	59601155
					Sb06g031940	6	60237320	60239408
					Sb06g032320	6	60502312	60506134
qSPAD	6	59465589	60559033	4	Sb06g031165	6	59524916	59525558		Trait=SPAD;Location=Manhattan_2014;Peak_position=236.9;Confidence_interval=221.0–248.9;LOD=3.8;PVE(%)=5;Additive_effect=1.67;Ref=Sukumaran et al. 2016
					Sb06g031240	6	59594263	59601155
					Sb06g031940	6	60237320	60239408
					Sb06g032320	6	60502312	60506134
qFv/Fm	7	668774	3831383	3	Sb07g001400	7	1394208	1396975		Trait=Fv/Fm;Location=Hesston_2013;Peak_position=;Confidence_interval=19.5–40.1;LOD=3.4;PVE(%)=13;Additive_effect=0.009;Ref=Sukumaran et al. 2016
					Sb07g002220	7	2411694	2415434
					Sb07g003170	7	3593805	3596926
qYLD	7	668774	3831383	3	Sb07g001400	7	1394208	1396975		Trait=YLD;Location=Hesston_2010;Peak_position=34.2;Confidence_interval=25.9–40.3;LOD=3.2;PVE(%)=9;Additive_effect=0.38;Ref=Sukumaran et al. 2016
					Sb07g002220	7	2411694	2415434
					Sb07g003170	7	3593805	3596926
qGI-6	7	54128269	59786660	3	Sb07g022250	7	56694227	56703622		ID=qGI-6;Flanking_markers=sam44008–40-1896;Physical_size_(pb)=1513803;Genetic_size_(cM)=9;Number_of_genes=210;Gene/Kb=0.14;Gene/cM=23.33;Ref=Cantoro et al. 2016
					Sb07g022730	7	57440784	57441571
					Sb07g022990	7	57832495	57837924
qFv/Fm	7	57080678	57834662	1	Sb07g022730	7	57440784	57441571		Trait=Fv/Fm;Location=Manhattan_2013;Peak_position=152.5;Confidence_interval=144.1–152.4;LOD=3.5;PVE(%)=9;Additive_effect=0.005;Ref=Sukumaran et al. 2016
qYLD	7	59949379	63515732	6	Sb07g025120	7	60154140	60155788		Trait=YLD;Location=Ottawa 2011;Peak_position=88.7;Confidence_interval=77.8–95.5;LOD=5.7;PVE(%)=17;Additive_effect=0.71;Ref=Sukumaran et al. 2016
					Sb07g025170	7	60184936	60187097
					Sb07g025760	7	60865891	60872220
					Sb07g025860	7	60981239	60984230
					Sb07g026650	7	61780811	61788654
					Sb07g028270	7	63276573	63280528
qRA1_8	8	8067699	41591844	4	Sb08g007130	8	11919574	11923906		ID=qRA1_8;Trait=Nodal_root_angle;Linkage_group=SBI-08-II;Peak_position(cM)=25.4;LOD-1(left)=20;LOD-1(right)=33.7;Marker_interval=Spb-4767/Spb-4432;LOD=2.68;R2=6.72;Additive_effect=-0.845;Ref=Mace et al., 2012
					Sb08g009580	8	18763423	18768437
					Sb08g015010	8	39539446	39542129
					Sb08g015410	8	40897475	40901137
qTLA1_8	8	47817803	48269890	1	Sb08g018240	8	48226169	48233465		ID=qTLA1_8;Trait=Total_leaf_area;Linkage_group=SBI-08-II;Peak_position(cM)=104;LOD-1(left)=100;LOD-1(right)=105;Marker_interval=Spb-9700/Spb-7889;LOD=3.96;R2=10.56;Additive_effect=-8.267;Ref=Mace et al., 2012
qRDW1_8	8	48269890	50970340	6	Sb08g018240	8	48226169	48233465		ID=qRDW1_8;Trait=Root_dry_weight;Linkage_group=SBI-08-II;Peak_position(cM)=123.3;LOD-1(left)=104;LOD-1(right)=130.9;Marker_interval=Spb-7889/Spb-6935;LOD=2.63;R2=6.97;Additive_effect=0.011;Ref=Mace et al., 2012
					Sb08g018580	8	48787388	48788839
					Sb08g018750	8	49117275	49121517
					Sb08g019120	8	49759033	49763504
					Sb08g019690	8	50687998	50691855
					Sb08g019700	8	50692257	50694459
qFT9.1	9	4719436	7580762	5	Sb09g004170	9	4885608	4890847		ID=qFT9.1;Trait=Flowering_time;Peak_position_(cM)=94.8;Confidence_interval_(cM)=91.5–104.5;LOD=3.1;PVE_(%)=6;Additive_effect=-0.81;Ref=Sukumaran et al. 2016
					Sb09g004450	9	5367436	5370267
					Sb09g004650	9	5613344	5615348
					Sb09g005570	9	7344951	7351775
					Sb09g005580	9	7378396	7384532
qFT	9	4719436	9083255	6	Sb09g004170	9	4885608	4890847		Trait=FT;Location=Ottawa_2010;Peak_position=99.6;Confidence_interval=90.4–104.3;LOD=2.5;PVE(%)=6;-Additive_effect=0.65;Ref=Sukumaran et al. 2016
					Sb09g004450	9	5367436	5370267
					Sb09g004650	9	5613344	5615348
					Sb09g005570	9	7344951	7351775
					Sb09g005580	9	7378396	7384532
					Sb09g006060	9	8827278	8829158
qSPAD	9	4882907	13772251	6	Sb09g004450	9	5367436	5370267		Trait=SPAD;Location=Hesston_2010;Peak_position=93.4;Confidence_interval=77.4–99.6;LOD=2.8;PVE(%)=8;Additive_effect=0.94;Ref=Sukumaran et al. 2016
					Sb09g004650	9	5613344	5615348
					Sb09g005570	9	7344951	7351775
					Sb09g005580	9	7378396	7384532
					Sb09g006060	9	8827278	8829158
					Sb09g007360	9	12846922	12847461
qRA1_10	10	57494967	58573866	6	Sb10g028010	10	57880377	57882298		ID=qRA1_10;Trait=Nodal_root_angle;Linkage_group=SBI-10;Peak_position(cM)=208.4;LOD-1(left)=196.7;LOD-1(right)=218.4;Marker_interval=Spb-1660/Spb-7058;LOD=2.26;R2=11.65;Additive_effect=-1.064;Ref=Mace et al., 2012
					Sb10g028500	10	58310147	58313906
					Sb10g028550	10	58357208	58358501
					Sb10g028570	10	58369250	58370440
					Sb10g028580	10	58410727	58412252
					Sb10g028640	10	58495486	58497899

## Sheet: QTLs_for_Stay_green
QTL	chromosome	QTL start	QTL end	Number of genes	Genes co-localized with QTL	chromosome	Gene start	Gene end	number of genes co-localized	QTL description
SPAD	2	5295260	11937449	2	Sb02g006320	2	7904523	7908055		Trait=SPAD;Location=Manhattan_2013;Peak_position=52.3;Confidence_interval=40.1–51.0;LOD=2.8;PVE(%)=6;Additive_effect=2.26;Ref=Sukumaran et al. 2016
					Sb02g008120	2	10624008	10626725
Fv/Fm	2	63712593	67313481	4	Sb02g030380	2	65463373	65465388		Trait=Fv/Fm;Location=Hays_2017;Peak_position=134;Confidence_interval=128.1–142.3;LOD=3.4;PVE(%)=7;Additive_effect=0.02;Ref=Sukumaran et al. 2016
					Sb02g030490	2	65549692	65551463
					Sb02g031540	2	66451894	66459051
					Sb02g032450	2	67225640	67231196
SPAD	2	66169596	69013996	2	Sb02g031540	2	66451894	66459051		Trait=SPAD;Location=Hesston_2012;Peak_position=57.6;Confidence_interval=51.8–65.5;LOD=4.2;PVE(%)=12;Additive_effect=1.1;Ref=Sukumaran et al. 2016
					Sb02g032450	2	67225640	67231196
SPAD	3	70217184	74170649	5	Sb03g042900	3	70307755	70310798		Trait=SPAD;Location=Manhattan_2012;Peak_position=109;Confidence_interval=96.3–113.9;LOD=3.6;PVE(%)=11;Additive_effect=0.77;Ref=Sukumaran et al. 2016
					Sb03g043160	3	70541280	70549849
					Sb03g043350	3	70698655	70701633
					Sb03g044230	3	71528372	71534145
					Sb03g046360	3	73500757	73505520
qSPAD4.1	4	6803028	10119054	3	Sb04g006970	4	7065376	7066091		ID=qSPAD4.1;Trait=Chlorophyll_content;Peak_position_(cM)=213;Confidence_interval_(cM)=209.6–217.6;LOD=3.1;PVE_(%)=8.7;Additive_effect=0.74;Ref=Sukumaran et al. 2016
					Sb04g007320	4	7518790	7524669
					Sb04g008300	4	9420645	9421922
Fv/Fm	4	6803028	9731798	3	Sb04g006970	4	7065376	7066091		Trait=Fv/Fm;Location=Hesston_2011;Peak_position=214.8;Confidence_interval=202.9–226.0;LOD=4.1;PVE(%)=11;Additive_effect=0.008;Ref=Sukumaran et al. 2016
					Sb04g007320	4	7518790	7524669
					Sb04g008300	4	9420645	9421922
Fv/Fm	4	11064879	11347993	1	Sb04g008730	4	10267221	10271001		Trait=Fv/Fm;Location=Ottawa_2014;Peak_position=185.2;Confidence_interval=174.9–192.5;LOD=3;PVE(%)=8;Additive_effect=0.011;Ref=Sukumaran et al. 2016
qFv/Fm4.1	4	64497114	65560043	2	Sb04g035130	4	64928045	64928995		ID=qFv/Fm4.1;Trait=Chlorophyll_fluorescence;Peak_position_(cM)=19957.3;Confidence_interval_(cM)=41.0–73.6;LOD=4.1;PVE_(%)=26.4;Additive_effect=0.0078;Ref=Sukumaran et al. 2016
					Sb04g035560	4	65472251	65476329
SPAD	5	1734124	46575996	11	Sb05g002450	5	2603227	2608497		Trait=SPAD;Location=Manhattan_2012;Peak_position=56;Confidence_interval=45.1–68.4;LOD=3;PVE(%)=10;Additive_effect=-0.95;Ref=Sukumaran et al. 2016
					Sb05g004100	5	4827515	4828436
					Sb05g004770	5	6165423	6168913
					Sb05g005260	5	6908560	6913476
					Sb05g005470	5	7432109	7436572
					Sb05g005850	5	8382119	8386508
					Sb05g006423	5	10358693	10359680
					Sb05g007030	5	12111936	12112744
					Sb05g009400	5	18669834	18671112
					Sb05g017940	5	43856240	43857033
					Sb05g018030	5	44243870	44245374
SPAD	5	47611479	55583917	6	Sb05g019520	5	47748224	47756510		Trait=SPAD;Location=Hesston 2013;Peak_position=165;Confidence_interval=159.6–173.9;LOD=4.1;PVE(%)=12;Additive_effect=-1.25;Ref=Sukumaran et al. 2016
					Sb05g019766	5	48513743	48514801
					Sb05g020380	5	49929401	49935875
					Sb05g021590	5	52681611	52685167
					Sb05g021600	5	52746440	52750426
					Sb05g021820	5	53190364	53191802
Fv/Fm	6	48270182	50437639	5	Sb06g019360	6	48906513	48916606		Trait=Fv/Fm;Location=Hesston_2012;Peak_position=124.5;Confidence_interval=108.4–129.9;LOD=2.8;PVE(%)=7;Additive_effect=0.005;Ref=Sukumaran et al. 2016
					Sb06g019420	6	48998358	49003513
					Sb06g020280	6	49775485	49779476
					Sb06g020280	6	49775485	49779476
					Sb06g020680	6	50107380	50109266
SPAD	6	59465589	60559033	4	Sb06g031165	6	59524916	59525558		Trait=SPAD;Location=Manhattan_2014;Peak_position=236.9;Confidence_interval=221.0–248.9;LOD=3.8;PVE(%)=5;Additive_effect=1.67;Ref=Sukumaran et al. 2016
					Sb06g031240	6	59594263	59601155
					Sb06g031940	6	60237320	60239408
					Sb06g032320	6	60502312	60506134
Fv/Fm	7	668774	3831383	3	Sb07g001400	7	1394208	1396975		Trait=Fv/Fm;Location=Hesston_2013;Peak_position=;Confidence_interval=19.5–40.1;LOD=3.4;PVE(%)=13;Additive_effect=0.009;Ref=Sukumaran et al. 2016
					Sb07g002220	7	2411694	2415434
					Sb07g003170	7	3593805	3596926
Fv/Fm	7	57080678	57834662	1	Sb07g022730	7	57440784	57441571		Trait=Fv/Fm;Location=Manhattan_2013;Peak_position=152.5;Confidence_interval=144.1–152.4;LOD=3.5;PVE(%)=9;Additive_effect=0.005;Ref=Sukumaran et al. 2016
SPAD	9	4882907	13772251	6	Sb09g004450	9	5367436	5370267		Trait=SPAD;Location=Hesston_2010;Peak_position=93.4;Confidence_interval=77.4–99.6;LOD=2.8;PVE(%)=8;Additive_effect=0.94;Ref=Sukumaran et al. 2016
					Sb09g004650	9	5613344	5615348
					Sb09g005570	9	7344951	7351775
					Sb09g005580	9	7378396	7384532
					Sb09g006060	9	8827278	8829158
					Sb09g007360	9	12846922	12847461

## Sheet: QTLs_for_grain_yield
QTL	chromosome	QTL start	QTL end	Number of genes	Genes co-localized with QTL	chromosome	Gene start	Gene end	number of genes co-localized	QTL description
qYLD1.2	1	11145830	12704841	2	Sb01g013470	1	12464091	12472125		ID=qYLD1.2;Trait=Grain_yield;Peak_position_(cM)=171.3;Confidence_interval_(cM)=169.9–176.5;LOD=6.9;PVE_(%)=14.7;Additive_effect=0.45;Ref=Sukumaran et al. 2016
					Sb01g013590	1	12640190	12640995
qYLD1.3	1	11203256	21602500	6	Sb01g013470	1	12464091	12472125		ID=qYLD1.3;Trait=Grain_yield;Peak_position_(cM)=19978.2;Confidence_interval_(cM)=72.5–86.1;LOD=3.1;PVE_(%)=8;Additive_effect=-0.33;Ref=Sukumaran et al. 2016
					Sb01g013590	1	12640190	12640995
					Sb01g014130	1	13320178	13322855
					Sb01g014720	1	14035941	14038920
					Sb01g017695	1	18251755	18254112
					Sb01g018910	1	19837284	19848918
YLD	3	69859889	72378997	4	Sb03g042900	3	70307755	70310798		Trait=YLD;Location=Ottawa 2009;Peak_position=90.3;Confidence_interval=82.3–95.8;LOD=2.9;PVE(%)=7;Additive_effect=-0.40;Ref=Sukumaran et al. 2016
					Sb03g043160	3	70541280	70549849
					Sb03g043350	3	70698655	70701633
					Sb03g044230	3	71528372	71534145
YLD	4	44430345	62339532	27	Sb04g018530	4	43480703	43481746		Trait=YLD;Location=Manhattan_2011;Peak_position=110;Confidence_interval=95.5–124.5;LOD=5;PVE(%)=17;Additive_effect=-0.31;Ref=Sukumaran et al. 2016
					Sb04g020050	4	46908547	46912333
					Sb04g020650	4	48499609	48500103
					Sb04g020750	4	48826550	48831630
					Sb04g022410	4	51904908	51909936
					Sb04g023680	4	53355881	53359835
					Sb04g024090	4	53808368	53812490
					Sb04g025120	4	54969293	54972968
					Sb04g025670	4	55443813	55450021
					Sb04g026650	4	56555048	56558379
					Sb04g027210	4	57073976	57076107
					Sb04g027370	4	57257884	57259239
					Sb04g027590	4	57499737	57502273
					Sb04g027650	4	57544399	57546676
					Sb04g027950	4	57864980	57867814
					Sb04g028160	4	58234557	58248742
					Sb04g028350	4	58438831	58443386
					Sb04g028730	4	58855966	58858030
					Sb04g028740	4	58861137	58862616
					Sb04g029700	4	59767731	59771020
					Sb04g030160	4	60184990	60191445
					Sb04g030400	4	60396862	60403654
					Sb04g030540	4	60524104	60527522
					Sb04g030640	4	60615223	60617814
					Sb04g030660	4	60641627	60644513
					Sb04g031820	4	61757151	61761356
					Sb04g031950	4	61838617	61839303
qYLD4.1	4	45937548	62339532	26	Sb04g020050	4	46908547	46912333		ID=qYLD4.1;Trait=Grain_yield;Peak_position_(cM)=19986.7;Confidence_interval_(cM)=85.6–95.1;LOD=3.6;PVE_(%)=8;Additive_effect=-0.36;Ref=Sukumaran et al. 2016
					Sb04g020650	4	48499609	48500103
					Sb04g020750	4	48826550	48831630
					Sb04g022410	4	51904908	51909936
					Sb04g023680	4	53355881	53359835
					Sb04g024090	4	53808368	53812490
					Sb04g025120	4	54969293	54972968
					Sb04g025670	4	55443813	55450021
					Sb04g026650	4	56555048	56558379
					Sb04g027210	4	57073976	57076107
					Sb04g027370	4	57257884	57259239
					Sb04g027590	4	57499737	57502273
					Sb04g027650	4	57544399	57546676
					Sb04g027950	4	57864980	57867814
					Sb04g028160	4	58234557	58248742
					Sb04g028350	4	58438831	58443386
					Sb04g028730	4	58855966	58858030
					Sb04g028740	4	58861137	58862616
					Sb04g029700	4	59767731	59771020
					Sb04g030160	4	60184990	60191445
					Sb04g030400	4	60396862	60403654
					Sb04g030540	4	60524104	60527522
					Sb04g030640	4	60615223	60617814
					Sb04g030660	4	60641627	60644513
					Sb04g031820	4	61757151	61761356
					Sb04g031950	4	61838617	61839303
qYLD6.1	6	50360463	52945337	7	Sb06g021120	6	50468341	50481037		ID=qYLD6.1;Trait=Grain_yield;Peak_position_(cM)=130.3;Confidence_interval_(cM)=129.7–134.7;LOD=4.1;PVE_(%)=7.1;Additive_effect=0.23;Ref=Sukumaran et al. 2016
					Sb06g022280	6	51501642	51503654
					Sb06g022310	6	51528848	51534737
					Sb06g022660	6	51880841	51882874
					Sb06g022840	6	52066384	52068417
					Sb06g023760	6	52800327	52804695
					Sb06g023830	6	52870979	52874472
YLD	7	59949379	63515732	6	Sb07g025120	7	60154140	60155788		Trait=YLD;Location=Ottawa 2011;Peak_position=88.7;Confidence_interval=77.8–95.5;LOD=5.7;PVE(%)=17;Additive_effect=0.71;Ref=Sukumaran et al. 2016
					Sb07g025170	7	60184936	60187097
					Sb07g025760	7	60865891	60872220
					Sb07g025860	7	60981239	60984230
					Sb07g026650	7	61780811	61788654
					Sb07g028270	7	63276573	63280528

## Sheet: QTLs_for_flowering_time
QTL	chromosome	QTL start	QTL end	Number of genes	Genes co-localized with QTL	chromosome	Gene start	Gene end	number of genes co-localized	QTL description
qFT9.1	9	4719436	7580762	5	Sb09g004170	9	4885608	4890847		ID=qFT9.1;Trait=Flowering_time;Peak_position_(cM)=94.8;Confidence_interval_(cM)=91.5–104.5;LOD=3.1;PVE_(%)=6;Additive_effect=-0.81;Ref=Sukumaran et al. 2016
					Sb09g004450	9	5367436	5370267
					Sb09g004650	9	5613344	5615348
					Sb09g005570	9	7344951	7351775
					Sb09g005580	9	7378396	7384532
qFT6.1	6	1402697	40763291	2	Sb06g002070	6	3860906	3875635		ID=qFT6.1;Trait=Flowering_time;Peak_position_(cM)=49.6;Confidence_interval_(cM)=43.7–76.3;LOD=2.5;PVE_(%)=11;Additive_effect=-0.27;Ref=Sukumaran et al. 2016
					Sb06g002080	6	3898481	3907328
qFT	1	21637169	52056855	4	Sb01g021500	1	25214403	25226279		Trait=FT;Location=Manhattan_2010;Peak_position=208.6;Confidence_interval=200.7–216.3;LOD=3;PVE(%)=7;Additive_effect=-0.37;Ref=Sukumaran et al. 2016
					Sb01g022340	1	27583880	27585977
					Sb01g023260	1	31100667	31107684
					Sb01g028760	1	50183023	50186127
qFT	2	62371215	63434503	2	Sb02g028020	2	63248022	63251631		Trait=FT;Location=Hesston_2011;Peak_position=98.1;Confidence_interval=91.1–101.1;LOD=3.3;PVE(%)=9;Additive_effect=-0.56;Ref=Sukumaran et al. 2016
					Sb02g028050	2	63277640	63281459
qFT	2	62371241	63434503	2	Sb02g028020	2	63248022	63251631		Trait=FT;Location=Manhattan_2012;Peak_position=102.9;Confidence_interval=100.5–105.4;LOD=2.1;PVE(%)=9;Additive_effect=0.92;Ref=Sukumaran et al. 2016
					Sb02g028050	2	63277640	63281459
qFT	4	65569720	66498596	5	Sb04g036040	4	65831134	65834278		Trait=FT;Location=Ottawa_2009;Peak_position=0.4;Confidence_interval=0.0–14.0;LOD=3.7;PVE(%)=9;Additive_effect=-0.79;Ref=Sukumaran et al. 2016
					Sb04g036060	4	65841101	65845106
					Sb04g036230	4	66000475	66003664
					Sb04g036240	4	66010509	66014031
					Sb04g036400	4	66168085	66176680
qFT	6	2577808	40763291	2	Sb06g002070	6	3860906	3875635		Trait=FT;Location=Manhattan_2011;Peak_position=70;Confidence_interval=51.7–71.5;LOD=3.2;PVE(%)=11;Additive_effect=-0.46;Ref=Sukumaran et al. 2016
					Sb06g002080	6	3898481	3907328
qFT	6	3518216	48182871	3	Sb06g002070	6	3860906	3875635		Trait=FT;Location=Hays_2014;Peak_position=93.1;Confidence_interval=74.7–102.3;LOD=2.9;PVE(%)=6;Additive_effect=0.75;Ref=Sukumaran et al. 2016
					Sb06g002080	6	3898481	3907328
					Sb06g002510	6	4669668	4670731
qFT	9	4719436	9083255	6	Sb09g004170	9	4885608	4890847		Trait=FT;Location=Ottawa_2010;Peak_position=99.6;Confidence_interval=90.4–104.3;LOD=2.5;PVE(%)=6;-Additive_effect=0.65;Ref=Sukumaran et al. 2016
					Sb09g004450	9	5367436	5370267
					Sb09g004650	9	5613344	5615348
					Sb09g005570	9	7344951	7351775
					Sb09g005580	9	7378396	7384532
					Sb09g006060	9	8827278	8829158

## Sheet: QTLs_for_seed_dormancy
QTL	chromosome	QTL start	QTL end	Number of genes	Genes co-localized with QTL	chromosome	Gene start	Gene end	number of genes co-localized	QTL description
qGI-1	1	52962744	55721536	2	Sb01g030570	1	53065198	53078132		ID=qGI-1;Flanking_markers=Xtxp32–Xtxp85;Physical_size_(pb)=2758792;Genetic_size_(cM)=18;Number_of_genes=278;Gene/Kb=0.1;Gene/cM=15.44;Ref=Cantoro et al. 2016
					Sb01g032250	1	55121521	55127114
qGI-3	3	68132731	72423918	10	Sb03g040600	3	68190623	68191773		ID=qGI-3;Flanking_markers=Xtxp38–Xcup14;Physical_size_(pb)=4291187;Genetic_size_(cM)=17;Number_of_genes=547;Gene/Kb=0.13;Gene/cM=32.18;Ref=Cantoro et al. 2016
					Sb03g040910	3	68417828	68418925
					Sb03g040920	3	68421509	68422312
					Sb03g040970	3	68448501	68451959
					Sb03g041110	3	68651521	68656628
					Sb03g041770	3	69253517	69257328
					Sb03g042900	3	70307755	70310798
					Sb03g043160	3	70541280	70549849
					Sb03g043350	3	70698655	70701633
qGI-4	4	57546281	58537697	2	Sb04g027950	4	57864980	57867814		ID=qGI-4;Flanking_markers=Xtxp29–Xtxp41;Physical_size_(pb)=991416;Genetic_size_(cM)=30;Number_of_genes=109;Gene/Kb=0.11;Gene/cM=3.63;Ref=Cantoro et al. 2016
					Sb04g028160	4	58234557	58248742
qGI-7	6	59065206	60579009	7	Sb06g030660	6	59092938	59094326		ID=qGI-7;Flanking_markers=36-1697–Xtxp295;Physical_size_(pb)=1332531;Genetic_size_(cM)=6;Number_of_genes=137;Gene/Kb=0.1;Gene/cM=22.83;Ref=Cantoro et al. 2016
					Sb06g030800	6	59247367	59251328
					Sb06g030940	6	59354929	59356593
					Sb06g031165	6	59524916	59525558
					Sb06g031240	6	59594263	59601155
					Sb06g031940	6	60237320	60239408
					Sb06g032320	6	60502312	60506134
qGI-6	7	54128269	59786660	3	Sb07g022250	7	56694227	56703622		ID=qGI-6;Flanking_markers=sam44008–40-1896;Physical_size_(pb)=1513803;Genetic_size_(cM)=9;Number_of_genes=210;Gene/Kb=0.14;Gene/cM=23.33;Ref=Cantoro et al. 2016
					Sb07g022730	7	57440784	57441571
					Sb07g022990	7	57832495	57837924
