# Supplementary material for: An integrated and comparative approach towards identification, characterization and functional annotation of candidate genes for drought tolerance in sorghum (Sorghum bicolor (L.) Moench)
Source: BMC Genet. 2017 Dec 22;18:119. doi: 10.1186/s12863-017-0584-5 (PMC5741957; doi:10.1186/s12863-017-0584-5)
Supplement: Supplementary file 12 — Description of drought responsive genes associated with different types of sorghum QTLs based on sequence alignment. (XLSX 13 kb) [file 12863_2017_584_MOESM12_ESM.xlsx]

## Sheet: Blastoutput_for_QTL_associated_
Additional file 12. Description of drought responsive genes associated with different types of sorghum QTLs based on sequence alignment
Query_id	Subject_id	%_identity	Aln_length	Number_of_mismatches	gap_openings	Query_start	Query_end	Subject_start	Subject_end	E-value	Bit_score
Sb01g004130	chromosome_7:61367403-61373890:ID=GW8;Name=Gene;Ref=Wang_et_al._2012;Homologous_gene=Sobic.007G193500;Functional_annotation=Similar_to_Teosinte_glume_architecture_1_with_SBP_domain;Score=297;E-value=3.70E−78;QTL=qGW7;Flanking_markers_location=61119144-64095697	89.147	258	25	2	1257	1511	5830	5573	6.03e-88	318
Sb01g033480	chromosome_3:71439873-71445400:ID=GW8;Name=Gene;Ref=Wang_et_al._2014;Homologous_gene=Sobic.003G406600;Functional_annotation=Similar_to_Squamosa_promoter-binding-like_protein_2;Score=167.2;E-value=4.50E-39;QTL=qGW3.2;Flanking_markers_location=67805692-72338485	85.306	245	33	3	448	690	3635	3392	2.22e-67	250
Sb01g047380	chromosome_8:53502910-53512540:ID=qGL3;Name=Gene;Ref=Zhang_et_al._2012a,_b;Homologous_gene=Sobic.008G173900;Functional_annotation=Similar_to_Serine/thre-onine-protein_phosp-hatase_BSL2_homolog;_Score=318.7;E-value=2.50E-84;QTL=qGW8;Flanking_markers_location=50413982-50905431	84.211	209	31	2	1036	1243	3167	3374	5.03e-53	202
Sb02g025080	chromosome_7:61367403-61373890:ID=GW8;Name=Gene;Ref=Wang_et_al._2012;Homologous_gene=Sobic.007G193500;Functional_annotation=Similar_to_Teosinte_glume_architecture_1_with_SBP_domain;Score=297;E-value=3.70E-78;QTL=qGW7;Flanking_markers_location=61119144-64095697	94.062	320	15	4	3197	3513	6027	6345	2.04e-137	483
Sb02g041590	chromosome_3:71439873-71445400:ID=GW8;Name=Gene;Ref=Wang_et_al._2014;Homologous_gene=Sobic.003G406600;Functional_annotation=Similar_to_Squamosa_promoter-binding-like_protein_2;Score=167.2;E-value=4.50E-39;QTL=qGW3.2;Flanking_markers_location=67805692-72338485	87.283	173	22	0	947	1119	3430	3602	4.88e-52	198
Sb04g020750	chromosome_8:53502910-53512540:ID=qGL3;Name=Gene;Ref=Zhang_et_al._2012a,_b;Homologous_gene=Sobic.008G173900;Functional_annotation=Similar_to_Serine/thre-onine-protein_phosp-hatase_BSL2_homolog;_Score=318.7;E-value=2.50E-84;QTL=qGW8;Flanking_markers_location=50413982-50905431	91.304	115	9	1	2492	2606	5978	5865	5.07e-39	156
Sb04g024090	chromosome_3:71439873-71445400:ID=GW8;Name=Gene;Ref=Wang_et_al._2014;Homologous_gene=Sobic.003G406600;Functional_annotation=Similar_to_Squamosa_promoter-binding-like_protein_2;Score=167.2;E-value=4.50E-39;QTL=qGW3.2;Flanking_markers_location=67805692-72338485	83.889	180	25	4	1842	2018	3608	3430	5.28e-43	169
Sb04g028160	chromosome_3:71439873-71445400:ID=GW8;Name=Gene;Ref=Wang_et_al._2014;Homologous_gene=Sobic.003G406600;Functional_annotation=Similar_to_Squamosa_promoter-binding-like_protein_2;Score=167.2;E-value=4.50E-39;QTL=qGW3.2;Flanking_markers_location=67805692-72338485	90.821	207	17	2	12835	13040	3430	3635	1.04e-74	276
Sb04g036230	chromosome_3:71439873-71445400:ID=GW8;Name=Gene;Ref=Wang_et_al._2014;Homologous_gene=Sobic.003G406600;Functional_annotation=Similar_to_Squamosa_promoter-binding-like_protein_2;Score=167.2;E-value=4.50E-39;QTL=qGW3.2;Flanking_markers_location=67805692-72338485	86.577	149	20	0	1100	1248	3579	3431	5.27e-42	165
Sb06g019420	chromosome_7:61367403-61373890:ID=GW8;Name=Gene;Ref=Wang_et_al._2012;Homologous_gene=Sobic.007G193500;Functional_annotation=Similar_to_Teosinte_glume_architecture_1_with_SBP_domain;Score=297;E-value=3.70E-78;QTL=qGW7;Flanking_markers_location=61119144-64095697	91.935	124	8	2	2172	2294	1518	1640	5.11e-44	172
Sb06g021120	chromosome_8:53502910-53512540:ID=qGL3;Name=Gene;Ref=Zhang_et_al._2012a,_b;Homologous_gene=Sobic.008G173900;Functional_annotation=Similar_to_Serine/thre-onine-protein_phosp-hatase_BSL2_homolog;_Score=318.7;E-value=2.50E-84;QTL=qGW8;Flanking_markers_location=50413982-50905431	81.935	155	27	1	4358	4512	3336	3183	7.69e-31	130
Sb07g002220	chromosome_7:61367403-61373890:ID=GW8;Name=Gene;Ref=Wang_et_al._2012;Homologous_gene=Sobic.007G193500;Functional_annotation=Similar_to_Teosinte_glume_architecture_1_with_SBP_domain;Score=297;E-value=3.70E-78;QTL=qGW7;Flanking_markers_location=61119144-64095697	92	125	9	1	584	708	1517	1640	1.03e-44	174
Sb07g020270	chromosome_7:61367403-61373890:ID=GW8;Name=Gene;Ref=Wang_et_al._2012;Homologous_gene=Sobic.007G193500;Functional_annotation=Similar_to_Teosinte_glume_architecture_1_with_SBP_domain;Score=297;E-value=3.70E-78;QTL=qGW7;Flanking_markers_location=61119144-64095697	83.735	166	17	4	1469	1631	1640	1482	9.56e-37	148
Sb07g022250	chromosome_7:61367403-61373890:ID=GW8;Name=Gene;Ref=Wang_et_al._2012;Homologous_gene=Sobic.007G193500;Functional_annotation=Similar_to_Teosinte_glume_architecture_1_with_SBP_domain;Score=297;E-value=3.70E-78;QTL=qGW7;Flanking_markers_location=61119144-64095697	93.73	319	18	2	4617	4935	6343	6027	1.76e-135	477
Sb08g004840	chromosome_3:71439873-71445400:ID=GW8;Name=Gene;Ref=Wang_et_al._2014;Homologous_gene=Sobic.003G406600;Functional_annotation=Similar_to_Squamosa_promoter-binding-like_protein_2;Score=167.2;E-value=4.50E-39;QTL=qGW3.2;Flanking_markers_location=67805692-72338485	85.782	211	28	2	1854	2063	3393	3602	5.95e-59	222
Sb08g016840	chromosome_3:71439873-71445400:ID=GW8;Name=Gene;Ref=Wang_et_al._2014;Homologous_gene=Sobic.003G406600;Functional_annotation=Similar_to_Squamosa_promoter-binding-like_protein_2;Score=167.2;E-value=4.50E-39;QTL=qGW3.2;Flanking_markers_location=67805692-72338485	83.824	204	33	0	5302	5505	3636	3433	1.33e-50	195
Sb08g017760	chromosome_7:61367403-61373890:ID=GW8;Name=Gene;Ref=Wang_et_al._2012;Homologous_gene=Sobic.007G193500;Functional_annotation=Similar_to_Teosinte_glume_architecture_1_with_SBP_domain;Score=297;E-value=3.70E-78;QTL=qGW7;Flanking_markers_location=61119144-64095697	85.185	162	15	5	3060	3218	1485	1640	1.32e-39	158
Sb08g018750	Stg1_U41653.1_Sorghum_bicolor_heat_shock_protein_70_(hsp70)_pseudogene	85.509	1670	232	8	2190	3856	1392	3054	0	1735
Sb09g004170	chromosome_7:61367403-61373890:ID=GW8;Name=Gene;Ref=Wang_et_al._2012;Homologous_gene=Sobic.007G193500;Functional_annotation=Similar_to_Teosinte_glume_architecture_1_with_SBP_domain;Score=297;E-value=3.70E-78;QTL=qGW7;Flanking_markers_location=61119144-64095697	83.333	324	43	10	2093	2409	5830	5511	4.94e-79	289
Sb09g018980	chromosome_7:61367403-61373890:ID=GW8;Name=Gene;Ref=Wang_et_al._2012;Homologous_gene=Sobic.007G193500;Functional_annotation=Similar_to_Teosinte_glume_architecture_1_with_SBP_domain;Score=297;E-value=3.70E-78;QTL=qGW7;Flanking_markers_location=61119144-64095697	80.822	219	19	10	1426	1625	3393	3607	9.58e-38	150
Sb09g021160	chromosome_3:71439873-71445400:ID=GW8;Name=Gene;Ref=Wang_et_al._2014;Homologous_gene=Sobic.003G406600;Functional_annotation=Similar_to_Squamosa_promoter-binding-like_protein_2;Score=167.2;E-value=4.50E-39;QTL=qGW3.2;Flanking_markers_location=67805692-72338485	83.243	185	24	7	12666	12846	3608	3427	1.1e-40	163
Sb09g022580	Stg1_U41653.1_Sorghum_bicolor_heat_shock_protein_70_(hsp70)_pseudogene	88.393	1680	187	6	1345	3021	1389	3063	0	2015
Sb09g025110	chromosome_7:61367403-61373890:ID=GW8;Name=Gene;Ref=Wang_et_al._2012;Homologous_gene=Sobic.007G193500;Functional_annotation=Similar_to_Teosinte_glume_architecture_1_with_SBP_domain;Score=297;E-value=3.70E-78;QTL=qGW7;Flanking_markers_location=61119144-64095697	90.361	249	21	3	5244	5492	1332	1087	2.33e-89	324
Sb10g008020	chromosome_3:71439873-71445400:ID=GW8;Name=Gene;Ref=Wang_et_al._2014;Homologous_gene=Sobic.003G406600;Functional_annotation=Similar_to_Squamosa_promoter-binding-like_protein_2;Score=167.2;E-value=4.50E-39;QTL=qGW3.2;Flanking_markers_location=67805692-72338485	87.243	243	7	1	1132	1350	3393	3635	4.82e-69	255

## Sheet: QTL_associated_genes
Additional file 15. Description of drought responsive genes associated with different types of sorghum QTLs based on sequence alignment
Genes identified	QTL genes	QTLs	% identity	E-value	Bit score
Sb01g004130	GW8	qGW7	89.147	6.03e-88	318
Sb01g033480	GW8	qGW3.2	85.306	2.22e-67	250
Sb01g047380	qGL3	qGW8	84.211	5.03e-53	202
Sb02g025080	GW8	qGW7	94.062	2.04e-137	483
Sb02g041590	GW8	qGW3.2	87.283	4.88e-52	198
Sb04g020750	qGL3	qGW8	91.304	5.07e-39	156
Sb04g024090	GW8	qGW3.2	83.889	5.28e-43	169
Sb04g028160	GW8	qGW3.2	90.821	1.04e-74	276
Sb04g036230	GW8	qGW3.2	86.577	5.27e-42	165
Sb06g016960	GW8	qGW3.2	76.768	2.74e-22	100
Sb06g019420	GW8	qGW7	91.935	5.11e-44	172
Sb07g002220	GW8	qGW7	92	1.03e-44	174
Sb07g020270	GW8	qGW7	83.735	9.56e-37	148
Sb07g022250	GW8	qGW7	93.73	1.76e-135	477
Sb08g004840	GW8	qGW3.2	85.782	5.95e-59	222
Sb08g016840	GW8	qGW3.2	83.824	1.33e-50	195
Sb08g017760	GW8	qGW7	85.185	1.32e-39	158
Sb08g018750	stay green	Stg1	85.509	0	1735
Sb09g004170	GW8	qGW7	83.333	4.94e-79	289
Sb09g018980	GW8	qGW7	80.822	9.58e-38	150
Sb09g021160	GW8	qGW3.2	83.243	1.1e-40	163
Sb09g022580	Stay green	Stg1	88.393	0	2015
Sb09g025110	GW8	qGW7	90.361	2.33e-89	324
Sb10g008020	GW8	qGW3.2	87.243	4.82e-69	255
