# Supplementary material for: An integrated and comparative approach towards identification, characterization and functional annotation of candidate genes for drought tolerance in sorghum (Sorghum bicolor (L.) Moench)
Source: BMC Genet. 2017 Dec 22;18:119. doi: 10.1186/s12863-017-0584-5 (PMC5741957; doi:10.1186/s12863-017-0584-5)
Supplement: Supplementary file 13 — Blast result summary. (XLSX 318 kb) [file 12863_2017_584_MOESM13_ESM.xlsx]

## Sheet: Blast_result_summary
Additional_file_13.:Blast_result_summary
query_name	query_length	hit_name	hit_length description	E value	bit score	q_strand	h_strand	query_start	query_end	hit_start	hit_end	positives	identical
Sbi#S52516484	2029	chromosome_5	62352331	0	3053	1	1	1	1540	61717900	61719439	1	1
Sbi#S52516484	2029	chromosome_5	62352331	0	3053	1	1	93	1540	61667423	61668870	0.968	0.968
Sbi#S52516484	2029	chromosome_5	62352331	0	3053	1	1	560	1540	61680565	61681545	0.969	0.969
Sbi#S52516484	2029	chromosome_5	62352331	0	3053	1	1	1539	2029	61720136	61720626	1	1
Sbi#S52516484	2029	chromosome_5	62352331	0	3053	1	1	180	452	61721892	61722164	0.905	0.905
Sbi#S52516484	2029	chromosome_5	62352331	0	3053	1	1	1235	1540	61722938	61723243	0.882	0.882
Sbi#S52516484	2029	chromosome_5	62352331	0	3053	1	1	1038	1140	61722729	61722831	0.883	0.883
Sbi#S52516484	2029	chromosome_5	62352331	0	3053	1	1	1542	1638	61682636	61682729	0.876	0.876
Sbi#S52516484	2029	chromosome_5	62352331	0	3053	1	1	476	582	61722179	61722285	0.86	0.86
Sbi#S52516484	2029	chromosome_5	62352331	0	3053	1	1	1542	1592	61669959	61670009	0.941	0.941
Sbi#S52516484	2029	chromosome_5	62352331	0	3053	1	1	925	975	61722628	61722678	0.941	0.941
Sbi#S52516484	2029	chromosome_5	62352331	0	3053	1	1	1808	1855	61668182	61668229	0.917	0.917
Sbi#S52516484	2029	chromosome_5	62352331	0	3053	1	1	1808	1855	61680857	61680904	0.896	0.896
Sbi#S52516484	2029	chromosome_5	62352331	0	3053	1	1	1543	1592	61724383	61724432	0.88	0.88
Sbi#S16828236	640	chromosome_5	62352331	0	1233	1	-1	1	638	15231376	15232012	0.995	0.995
Sbi#S16828236	640	chromosome_5	62352331	0	1233	1	1	112	162	15212297	15212347	0.863	0.863
Sbi#S52502582	1389	chromosome_5	62352331	1e-74	281	1	1	20	238	56864496	56864714	0.928	0.928
Sbi#S52502582	1389	chromosome_5	62352331	1e-74	281	1	1	27	238	58041626	58041835	0.926	0.926
Sbi#S52502582	1389	chromosome_5	62352331	1e-74	281	1	-1	88	238	55225425	55225578	0.896	0.896
Sbi#S52502582	1389	chromosome_5	62352331	1e-74	281	1	-1	99	232	2708388	2708524	0.869	0.869
Sbi#S52502582	1389	chromosome_5	62352331	1e-74	281	1	-1	102	198	12644820	12644919	0.89	0.89
Sbi#S52502582	1389	chromosome_5	62352331	1e-74	281	1	-1	20	87	12644920	12644986	0.941	0.941
Sbi#S52502582	1389	chromosome_5	62352331	1e-74	281	1	-1	189	238	345696	345745	0.94	0.94
Sbi#S52502582	1389	chromosome_5	62352331	1e-74	281	1	1	99	194	3778224	3778322	0.848	0.848
Sbi#S52502582	1389	chromosome_5	62352331	1e-74	281	1	-1	32	67	345827	345863	0.946	0.946
Sbi#S52502582	1389	chromosome_5	62352331	1e-74	281	1	-1	122	157	345755	345790	0.917	0.917
Sbi#S52502582	1389	chromosome_5	62352331	1e-74	281	1	1	201	232	3778316	3778347	0.938	0.938
Sbi#S15670130	544	chromosome_5	62352331	2e-06	54	1	1	1	35	3224548	3224582	0.943	0.943
Sbi#S19519434	707	chromosome_5	62352331	6e-44	178	1	-1	590	703	2920915	2921028	0.947	0.947
Sbi#S19519434	707	chromosome_5	62352331	6e-44	178	1	1	584	703	4276117	4276236	0.925	0.925
Sbi#S19519434	707	chromosome_5	62352331	6e-44	178	1	-1	584	703	59977265	59977384	0.925	0.925
Sbi#S19519434	707	chromosome_5	62352331	6e-44	178	1	-1	590	707	19069861	19069978	0.924	0.924
Sbi#S19519434	707	chromosome_5	62352331	6e-44	178	1	-1	584	703	46395264	46395383	0.917	0.917
Sbi#S19519434	707	chromosome_5	62352331	6e-44	178	1	-1	584	703	53257766	53257885	0.917	0.917
Sbi#S19519434	707	chromosome_5	62352331	6e-44	178	1	1	590	703	45247192	45247305	0.921	0.921
Sbi#S19519434	707	chromosome_5	62352331	6e-44	178	1	1	590	703	52038928	52039041	0.921	0.921
Sbi#S19519434	707	chromosome_5	62352331	6e-44	178	1	1	590	703	53161090	53161203	0.921	0.921
Sbi#S19519434	707	chromosome_5	62352331	6e-44	178	1	-1	584	699	622094	622209	0.914	0.914
Sbi#S19519434	707	chromosome_5	62352331	6e-44	178	1	-1	584	703	9225696	9225815	0.908	0.908
Sbi#S19519434	707	chromosome_5	62352331	6e-44	178	1	-1	584	703	15215450	15215569	0.908	0.908
Sbi#S19519434	707	chromosome_5	62352331	6e-44	178	1	-1	584	703	43000354	43000473	0.908	0.908
Sbi#S19519434	707	chromosome_5	62352331	6e-44	178	1	1	584	703	57795031	57795150	0.908	0.908
Sbi#S19519434	707	chromosome_5	62352331	6e-44	178	1	-1	590	703	652202	652315	0.912	0.912
Sbi#S19519434	707	chromosome_5	62352331	6e-44	178	1	1	590	703	7760737	7760850	0.912	0.912
Sbi#S19519434	707	chromosome_5	62352331	6e-44	178	1	1	590	683	44066795	44066888	0.947	0.947
Sbi#S19519434	707	chromosome_5	62352331	6e-44	178	1	1	607	703	54378984	54379081	0.949	0.949
Sbi#S19519434	707	chromosome_5	62352331	6e-44	178	1	1	584	703	1421782	1421901	0.9	0.9
Sbi#S19519434	707	chromosome_5	62352331	6e-44	178	1	-1	584	703	4780507	4780626	0.9	0.9
Sbi#S19519434	707	chromosome_5	62352331	6e-44	178	1	-1	584	703	6476710	6476829	0.9	0.9
Sbi#S19519434	707	chromosome_5	62352331	6e-44	178	1	-1	584	703	7470974	7471093	0.9	0.9
Sbi#S19519434	707	chromosome_5	62352331	6e-44	178	1	-1	584	703	12953487	12953606	0.9	0.9
Sbi#S19519434	707	chromosome_5	62352331	6e-44	178	1	1	584	703	16048759	16048878	0.9	0.9
Sbi#S19519434	707	chromosome_5	62352331	6e-44	178	1	-1	584	703	43852545	43852664	0.9	0.9
Sbi#S19519434	707	chromosome_5	62352331	6e-44	178	1	-1	584	703	53369178	53369297	0.9	0.9
Sbi#S19519434	707	chromosome_5	62352331	6e-44	178	1	1	584	703	54665526	54665645	0.9	0.9
Sbi#S19519434	707	chromosome_5	62352331	6e-44	178	1	1	584	703	60614398	60614517	0.9	0.9
Sbi#S19519434	707	chromosome_5	62352331	6e-44	178	1	1	584	703	61633580	61633699	0.9	0.9
Sbi#S19519434	707	chromosome_5	62352331	6e-44	178	1	-1	584	702	45540872	45540990	0.899	0.899
Sbi#S19519434	707	chromosome_5	62352331	6e-44	178	1	1	585	703	49675501	49675619	0.899	0.899
Sbi#S19519434	707	chromosome_5	62352331	6e-44	178	1	-1	585	703	56021401	56021519	0.899	0.899
Sbi#S19519434	707	chromosome_5	62352331	6e-44	178	1	1	591	703	614138	614250	0.903	0.903
Sbi#S19519434	707	chromosome_5	62352331	6e-44	178	1	1	607	703	44943246	44943342	0.928	0.928
Sbi#S19519434	707	chromosome_5	62352331	6e-44	178	1	-1	584	703	67710	67829	0.892	0.892
Sbi#S19519434	707	chromosome_5	62352331	6e-44	178	1	1	584	699	6551681	6551796	0.897	0.897
Sbi#S19519434	707	chromosome_5	62352331	6e-44	178	1	1	584	703	17767198	17767317	0.892	0.892
Sbi#S19519434	707	chromosome_5	62352331	6e-44	178	1	-1	584	703	48188627	48188746	0.892	0.892
Sbi#S19519434	707	chromosome_5	62352331	6e-44	178	1	1	584	703	57666226	57666345	0.892	0.892
Sbi#S19519434	707	chromosome_5	62352331	6e-44	178	1	1	601	703	48197578	48197680	0.913	0.913
Sbi#S19519434	707	chromosome_5	62352331	6e-44	178	1	1	590	703	1143032	1143145	0.895	0.895
Sbi#S19519434	707	chromosome_5	62352331	6e-44	178	1	-1	584	697	3102467	3102580	0.895	0.895
Sbi#S19519434	707	chromosome_5	62352331	6e-44	178	1	1	590	703	3454090	3454203	0.895	0.895
Sbi#S19519434	707	chromosome_5	62352331	6e-44	178	1	1	590	703	47814215	47814328	0.895	0.895
Sbi#S19519434	707	chromosome_5	62352331	6e-44	178	1	1	590	703	60226788	60226901	0.895	0.895
Sbi#S19519434	707	chromosome_5	62352331	6e-44	178	1	1	595	703	53700143	53700251	0.899	0.899
Sbi#S19519434	707	chromosome_5	62352331	6e-44	178	1	-1	603	703	54185873	54185973	0.911	0.911
Sbi#S19519434	707	chromosome_5	62352331	6e-44	178	1	1	584	703	2014020	2014139	0.883	0.883
Sbi#S19519434	707	chromosome_5	62352331	6e-44	178	1	-1	603	702	8867060	8867159	0.91	0.91
Sbi#S19519434	707	chromosome_5	62352331	6e-44	178	1	-1	584	703	10772278	10772397	0.883	0.883
Sbi#S19519434	707	chromosome_5	62352331	6e-44	178	1	1	584	703	52278771	52278890	0.883	0.883
Sbi#S19519434	707	chromosome_5	62352331	6e-44	178	1	-1	584	703	53722407	53722526	0.883	0.883
Sbi#S19519434	707	chromosome_5	62352331	6e-44	178	1	-1	584	699	53804700	53804815	0.888	0.888
Sbi#S19519434	707	chromosome_5	62352331	6e-44	178	1	-1	597	703	50861268	50861374	0.897	0.897
Sbi#S19519434	707	chromosome_5	62352331	6e-44	178	1	-1	590	703	3325640	3325753	0.886	0.886
Sbi#S19519434	707	chromosome_5	62352331	6e-44	178	1	-1	590	703	21075904	21076017	0.886	0.886
Sbi#S19519434	707	chromosome_5	62352331	6e-44	178	1	1	590	703	43424613	43424726	0.886	0.886
Sbi#S19519434	707	chromosome_5	62352331	6e-44	178	1	1	607	703	54535280	54535375	0.918	0.918
Sbi#S19519434	707	chromosome_5	62352331	6e-44	178	1	-1	600	703	562472	562575	0.894	0.894
Sbi#S19519434	707	chromosome_5	62352331	6e-44	178	1	1	590	703	2574239	2574354	0.897	0.897
Sbi#S19519434	707	chromosome_5	62352331	6e-44	178	1	1	584	699	3898893	3899008	0.879	0.879
Sbi#S19519434	707	chromosome_5	62352331	6e-44	178	1	-1	584	703	6239975	6240094	0.875	0.875
Sbi#S19519434	707	chromosome_5	62352331	6e-44	178	1	1	584	703	11799917	11800036	0.875	0.875
Sbi#S19519434	707	chromosome_5	62352331	6e-44	178	1	1	592	703	17016837	17016948	0.884	0.884
Sbi#S19519434	707	chromosome_5	62352331	6e-44	178	1	1	600	703	43857864	43857967	0.894	0.894
Sbi#S19519434	707	chromosome_5	62352331	6e-44	178	1	1	584	703	45541845	45541964	0.875	0.875
Sbi#S19519434	707	chromosome_5	62352331	6e-44	178	1	-1	584	699	49878677	49878792	0.879	0.879
Sbi#S19519434	707	chromosome_5	62352331	6e-44	178	1	-1	600	703	56267425	56267528	0.894	0.894
Sbi#S19519434	707	chromosome_5	62352331	6e-44	178	1	-1	593	703	10725060	10725170	0.883	0.883
Sbi#S19519434	707	chromosome_5	62352331	6e-44	178	1	-1	593	703	46324977	46325087	0.883	0.883
Sbi#S19519434	707	chromosome_5	62352331	6e-44	178	1	-1	589	703	52759173	52759287	0.878	0.878
Sbi#S19519434	707	chromosome_5	62352331	6e-44	178	1	-1	605	703	57168480	57168578	0.899	0.899
Sbi#S19519434	707	chromosome_5	62352331	6e-44	178	1	-1	590	703	3842914	3843027	0.877	0.877
Sbi#S19519434	707	chromosome_5	62352331	6e-44	178	1	1	602	703	5539997	5540098	0.892	0.892
Sbi#S19519434	707	chromosome_5	62352331	6e-44	178	1	1	590	703	40994681	40994794	0.877	0.877
Sbi#S19519434	707	chromosome_5	62352331	6e-44	178	1	1	602	703	49874724	49874825	0.892	0.892
Sbi#S19519434	707	chromosome_5	62352331	6e-44	178	1	1	595	698	1541183	1541287	0.895	0.895
Sbi#S19519434	707	chromosome_5	62352331	6e-44	178	1	1	590	698	25495107	25495215	0.881	0.881
Sbi#S19519434	707	chromosome_5	62352331	6e-44	178	1	-1	590	698	45710438	45710546	0.881	0.881
Sbi#S19519434	707	chromosome_5	62352331	6e-44	178	1	-1	607	703	54211563	54211659	0.897	0.897
Sbi#S19519434	707	chromosome_5	62352331	6e-44	178	1	1	592	703	9527790	9527901	0.875	0.875
Sbi#S19519434	707	chromosome_5	62352331	6e-44	178	1	-1	584	703	11653127	11653246	0.867	0.867
Sbi#S19519434	707	chromosome_5	62352331	6e-44	178	1	-1	584	703	13839456	13839575	0.867	0.867
Sbi#S19519434	707	chromosome_5	62352331	6e-44	178	1	1	584	703	46658091	46658210	0.867	0.867
Sbi#S19519434	707	chromosome_5	62352331	6e-44	178	1	1	612	703	49648802	49648893	0.902	0.902
Sbi#S19519434	707	chromosome_5	62352331	6e-44	178	1	1	600	703	53832726	53832829	0.885	0.885
Sbi#S19519434	707	chromosome_5	62352331	6e-44	178	1	-1	584	699	54760668	54760783	0.871	0.871
Sbi#S19519434	707	chromosome_5	62352331	6e-44	178	1	1	584	703	62149771	62149890	0.867	0.867
Sbi#S19519434	707	chromosome_5	62352331	6e-44	178	1	-1	589	703	1740107	1740221	0.87	0.87
Sbi#S19519434	707	chromosome_5	62352331	6e-44	178	1	1	589	703	1933595	1933709	0.87	0.87
Sbi#S19519434	707	chromosome_5	62352331	6e-44	178	1	1	589	703	9225258	9225372	0.87	0.87
Sbi#S19519434	707	chromosome_5	62352331	6e-44	178	1	1	612	698	12385896	12385982	0.908	0.908
Sbi#S19519434	707	chromosome_5	62352331	6e-44	178	1	1	589	703	49500393	49500507	0.87	0.87
Sbi#S19519434	707	chromosome_5	62352331	6e-44	178	1	1	584	702	55192657	55192775	0.866	0.866
Sbi#S19519434	707	chromosome_5	62352331	6e-44	178	1	1	593	703	61960855	61960965	0.874	0.874
Sbi#S19519434	707	chromosome_5	62352331	6e-44	178	1	1	590	703	6629944	6630057	0.868	0.868
Sbi#S19519434	707	chromosome_5	62352331	6e-44	178	1	1	590	703	6907972	6908084	0.877	0.877
Sbi#S19519434	707	chromosome_5	62352331	6e-44	178	1	-1	590	703	9213088	9213201	0.868	0.868
Sbi#S19519434	707	chromosome_5	62352331	6e-44	178	1	-1	590	703	14607374	14607487	0.868	0.868
Sbi#S19519434	707	chromosome_5	62352331	6e-44	178	1	1	590	703	14691736	14691849	0.868	0.868
Sbi#S19519434	707	chromosome_5	62352331	6e-44	178	1	-1	590	703	15752844	15752957	0.868	0.868
Sbi#S19519434	707	chromosome_5	62352331	6e-44	178	1	1	590	703	20346658	20346771	0.868	0.868
Sbi#S19519434	707	chromosome_5	62352331	6e-44	178	1	1	590	703	50931766	50931879	0.868	0.868
Sbi#S19519434	707	chromosome_5	62352331	6e-44	178	1	1	590	703	54186346	54186459	0.868	0.868
Sbi#S19519434	707	chromosome_5	62352331	6e-44	178	1	1	602	703	54825839	54825940	0.882	0.882
Sbi#S19519434	707	chromosome_5	62352331	6e-44	178	1	-1	602	703	59544307	59544408	0.882	0.882
Sbi#S19519434	707	chromosome_5	62352331	6e-44	178	1	-1	590	703	59557485	59557598	0.868	0.868
Sbi#S19519434	707	chromosome_5	62352331	6e-44	178	1	-1	590	703	59839523	59839636	0.868	0.868
Sbi#S19519434	707	chromosome_5	62352331	6e-44	178	1	-1	595	699	1465156	1465260	0.876	0.876
Sbi#S19519434	707	chromosome_5	62352331	6e-44	178	1	1	591	703	1630130	1630242	0.867	0.867
Sbi#S19519434	707	chromosome_5	62352331	6e-44	178	1	-1	591	703	11950049	11950161	0.867	0.867
Sbi#S19519434	707	chromosome_5	62352331	6e-44	178	1	1	595	703	12298053	12298161	0.872	0.872
Sbi#S19519434	707	chromosome_5	62352331	6e-44	178	1	-1	603	703	31740655	31740755	0.881	0.881
Sbi#S19519434	707	chromosome_5	62352331	6e-44	178	1	1	591	703	55192412	55192524	0.867	0.867
Sbi#S19519434	707	chromosome_5	62352331	6e-44	178	1	-1	623	703	57789685	57789765	0.914	0.914
Sbi#S19519434	707	chromosome_5	62352331	6e-44	178	1	-1	623	703	59958830	59958910	0.914	0.914
Sbi#S19519434	707	chromosome_5	62352331	6e-44	178	1	1	590	697	1244640	1244747	0.87	0.87
Sbi#S19519434	707	chromosome_5	62352331	6e-44	178	1	1	600	703	3739565	3739668	0.875	0.875
Sbi#S19519434	707	chromosome_5	62352331	6e-44	178	1	1	592	703	11740666	11740777	0.866	0.866
Sbi#S19519434	707	chromosome_5	62352331	6e-44	178	1	1	584	703	18665624	18665743	0.858	0.858
Sbi#S19519434	707	chromosome_5	62352331	6e-44	178	1	1	600	703	25493736	25493839	0.875	0.875
Sbi#S19519434	707	chromosome_5	62352331	6e-44	178	1	1	596	703	49880733	49880840	0.87	0.87
Sbi#S19519434	707	chromosome_5	62352331	6e-44	178	1	1	599	702	53254102	53254205	0.875	0.875
Sbi#S19519434	707	chromosome_5	62352331	6e-44	178	1	-1	608	703	54568349	54568444	0.885	0.885
Sbi#S19519434	707	chromosome_5	62352331	6e-44	178	1	1	596	703	55441438	55441545	0.87	0.87
Sbi#S19519434	707	chromosome_5	62352331	6e-44	178	1	1	584	703	58955608	58955726	0.867	0.867
Sbi#S19519434	707	chromosome_5	62352331	6e-44	178	1	-1	600	703	60782649	60782752	0.875	0.875
Sbi#S19519434	707	chromosome_5	62352331	6e-44	178	1	-1	589	703	10610954	10611068	0.861	0.861
Sbi#S19519434	707	chromosome_5	62352331	6e-44	178	1	-1	593	703	51833171	51833281	0.865	0.865
Sbi#S19519434	707	chromosome_5	62352331	6e-44	178	1	1	593	703	58160302	58160412	0.865	0.865
Sbi#S19519434	707	chromosome_5	62352331	6e-44	178	1	-1	602	703	1457682	1457783	0.873	0.873
Sbi#S19519434	707	chromosome_5	62352331	6e-44	178	1	1	590	703	1587095	1587208	0.86	0.86
Sbi#S19519434	707	chromosome_5	62352331	6e-44	178	1	-1	590	703	2395796	2395909	0.86	0.86
Sbi#S19519434	707	chromosome_5	62352331	6e-44	178	1	-1	590	703	3357480	3357593	0.86	0.86
Sbi#S19519434	707	chromosome_5	62352331	6e-44	178	1	-1	634	703	3530467	3530536	0.929	0.929
Sbi#S19519434	707	chromosome_5	62352331	6e-44	178	1	-1	590	703	3802345	3802458	0.86	0.86
Sbi#S19519434	707	chromosome_5	62352331	6e-44	178	1	-1	590	703	4223117	4223230	0.86	0.86
Sbi#S19519434	707	chromosome_5	62352331	6e-44	178	1	-1	590	703	4657419	4657532	0.86	0.86
Sbi#S19519434	707	chromosome_5	62352331	6e-44	178	1	-1	590	703	4983217	4983330	0.86	0.86
Sbi#S19519434	707	chromosome_5	62352331	6e-44	178	1	1	590	703	7309128	7309241	0.86	0.86
Sbi#S19519434	707	chromosome_5	62352331	6e-44	178	1	-1	590	703	13728136	13728249	0.86	0.86
Sbi#S19519434	707	chromosome_5	62352331	6e-44	178	1	1	590	703	15205411	15205524	0.86	0.86
Sbi#S19519434	707	chromosome_5	62352331	6e-44	178	1	1	590	703	48227077	48227190	0.86	0.86
Sbi#S19519434	707	chromosome_5	62352331	6e-44	178	1	1	602	703	52311920	52312021	0.873	0.873
Sbi#S19519434	707	chromosome_5	62352331	6e-44	178	1	-1	590	703	54481551	54481664	0.86	0.86
Sbi#S19519434	707	chromosome_5	62352331	6e-44	178	1	-1	590	703	54997180	54997293	0.86	0.86
Sbi#S19519434	707	chromosome_5	62352331	6e-44	178	1	-1	590	703	55737118	55737231	0.86	0.86
Sbi#S19519434	707	chromosome_5	62352331	6e-44	178	1	-1	590	703	58635644	58635757	0.86	0.86
Sbi#S19519434	707	chromosome_5	62352331	6e-44	178	1	1	590	703	59000715	59000828	0.86	0.86
Sbi#S19519434	707	chromosome_5	62352331	6e-44	178	1	-1	590	703	61434286	61434399	0.86	0.86
Sbi#S19519434	707	chromosome_5	62352331	6e-44	178	1	-1	595	703	6331375	6331483	0.862	0.862
Sbi#S19519434	707	chromosome_5	62352331	6e-44	178	1	-1	603	703	6724996	6725096	0.871	0.871
Sbi#S19519434	707	chromosome_5	62352331	6e-44	178	1	-1	591	703	7768909	7769021	0.858	0.858
Sbi#S19519434	707	chromosome_5	62352331	6e-44	178	1	-1	623	703	8401379	8401459	0.901	0.901
Sbi#S19519434	707	chromosome_5	62352331	6e-44	178	1	-1	591	703	9372078	9372190	0.858	0.858
Sbi#S19519434	707	chromosome_5	62352331	6e-44	178	1	1	603	703	42678771	42678871	0.871	0.871
Sbi#S19519434	707	chromosome_5	62352331	6e-44	178	1	1	623	703	46072940	46073020	0.901	0.901
Sbi#S19519434	707	chromosome_5	62352331	6e-44	178	1	1	593	697	51132727	51132831	0.867	0.867
Sbi#S19519434	707	chromosome_5	62352331	6e-44	178	1	1	623	703	55575377	55575457	0.901	0.901
Sbi#S19519434	707	chromosome_5	62352331	6e-44	178	1	-1	623	703	57191963	57192043	0.901	0.901
Sbi#S19519434	707	chromosome_5	62352331	6e-44	178	1	1	623	703	57475090	57475170	0.901	0.901
Sbi#S19519434	707	chromosome_5	62352331	6e-44	178	1	-1	623	703	60009115	60009195	0.901	0.901
Sbi#S19519434	707	chromosome_5	62352331	6e-44	178	1	1	607	703	61803725	61803821	0.876	0.876
Sbi#S19519434	707	chromosome_5	62352331	6e-44	178	1	-1	623	703	62130366	62130446	0.901	0.901
Sbi#S19519434	707	chromosome_5	62352331	6e-44	178	1	-1	584	659	2153259	2153334	0.908	0.908
Sbi#S19519434	707	chromosome_5	62352331	6e-44	178	1	1	624	703	4983804	4983883	0.9	0.9
Sbi#S19519434	707	chromosome_5	62352331	6e-44	178	1	1	600	703	11916891	11916994	0.865	0.865
Sbi#S19519434	707	chromosome_5	62352331	6e-44	178	1	1	584	703	21120037	21120155	0.858	0.858
Sbi#S19519434	707	chromosome_5	62352331	6e-44	178	1	1	592	703	44836967	44837078	0.857	0.857
Sbi#S19519434	707	chromosome_5	62352331	6e-44	178	1	-1	596	703	46107931	46108038	0.861	0.861
Sbi#S19519434	707	chromosome_5	62352331	6e-44	178	1	1	628	703	53837801	53837876	0.908	0.908
Sbi#S19519434	707	chromosome_5	62352331	6e-44	178	1	-1	608	703	58241306	58241401	0.875	0.875
Sbi#S19519434	707	chromosome_5	62352331	6e-44	178	1	1	593	700	59375954	59376061	0.861	0.861
Sbi#S19519434	707	chromosome_5	62352331	6e-44	178	1	1	593	703	2258754	2258864	0.856	0.856
Sbi#S19519434	707	chromosome_5	62352331	6e-44	178	1	-1	593	703	2748915	2749025	0.856	0.856
Sbi#S19519434	707	chromosome_5	62352331	6e-44	178	1	-1	593	703	4757598	4757708	0.856	0.856
Sbi#S19519434	707	chromosome_5	62352331	6e-44	178	1	1	584	702	5009989	5010106	0.857	0.857
Sbi#S19519434	707	chromosome_5	62352331	6e-44	178	1	-1	593	703	8767148	8767258	0.856	0.856
Sbi#S19519434	707	chromosome_5	62352331	6e-44	178	1	-1	593	703	8887305	8887415	0.856	0.856
Sbi#S19519434	707	chromosome_5	62352331	6e-44	178	1	-1	593	703	10561799	10561909	0.856	0.856
Sbi#S19519434	707	chromosome_5	62352331	6e-44	178	1	-1	601	703	10610665	10610767	0.864	0.864
Sbi#S19519434	707	chromosome_5	62352331	6e-44	178	1	-1	585	703	11800417	11800535	0.849	0.849
Sbi#S19519434	707	chromosome_5	62352331	6e-44	178	1	-1	593	703	12990858	12990968	0.856	0.856
Sbi#S19519434	707	chromosome_5	62352331	6e-44	178	1	1	589	703	14604236	14604350	0.852	0.852
Sbi#S19519434	707	chromosome_5	62352331	6e-44	178	1	-1	593	703	46073341	46073451	0.856	0.856
Sbi#S19519434	707	chromosome_5	62352331	6e-44	178	1	-1	590	703	49803955	49804069	0.861	0.861
Sbi#S19519434	707	chromosome_5	62352331	6e-44	178	1	-1	593	703	51721188	51721298	0.856	0.856
Sbi#S19519434	707	chromosome_5	62352331	6e-44	178	1	1	593	703	53617411	53617521	0.856	0.856
Sbi#S19519434	707	chromosome_5	62352331	6e-44	178	1	-1	593	703	54822512	54822622	0.856	0.856
Sbi#S19519434	707	chromosome_5	62352331	6e-44	178	1	1	589	703	60358464	60358578	0.852	0.852
Sbi#S19519434	707	chromosome_5	62352331	6e-44	178	1	-1	590	703	1321481	1321594	0.851	0.851
Sbi#S19519434	707	chromosome_5	62352331	6e-44	178	1	-1	590	703	1475700	1475813	0.851	0.851
Sbi#S19519434	707	chromosome_5	62352331	6e-44	178	1	-1	590	703	2338385	2338498	0.851	0.851
Sbi#S19519434	707	chromosome_5	62352331	6e-44	178	1	-1	590	703	2551084	2551197	0.851	0.851
Sbi#S19519434	707	chromosome_5	62352331	6e-44	178	1	1	590	703	2867978	2868091	0.851	0.851
Sbi#S19519434	707	chromosome_5	62352331	6e-44	178	1	-1	590	703	2891384	2891497	0.851	0.851
Sbi#S19519434	707	chromosome_5	62352331	6e-44	178	1	1	630	703	3092763	3092836	0.905	0.905
Sbi#S19519434	707	chromosome_5	62352331	6e-44	178	1	-1	590	703	5959416	5959529	0.851	0.851
Sbi#S19519434	707	chromosome_5	62352331	6e-44	178	1	-1	590	655	6972727	6972792	0.924	0.924
Sbi#S19519434	707	chromosome_5	62352331	6e-44	178	1	-1	590	703	7169711	7169824	0.851	0.851
Sbi#S19519434	707	chromosome_5	62352331	6e-44	178	1	1	590	703	10895155	10895268	0.851	0.851
Sbi#S19519434	707	chromosome_5	62352331	6e-44	178	1	-1	622	703	15347380	15347461	0.89	0.89
Sbi#S19519434	707	chromosome_5	62352331	6e-44	178	1	-1	590	703	16119411	16119524	0.851	0.851
Sbi#S19519434	707	chromosome_5	62352331	6e-44	178	1	-1	590	703	17766464	17766577	0.851	0.851
Sbi#S19519434	707	chromosome_5	62352331	6e-44	178	1	-1	590	703	17785557	17785670	0.851	0.851
Sbi#S19519434	707	chromosome_5	62352331	6e-44	178	1	1	595	664	25893402	25893471	0.914	0.914
Sbi#S19519434	707	chromosome_5	62352331	6e-44	178	1	1	590	703	27252444	27252557	0.851	0.851
Sbi#S19519434	707	chromosome_5	62352331	6e-44	178	1	-1	590	703	27709515	27709627	0.86	0.86
Sbi#S19519434	707	chromosome_5	62352331	6e-44	178	1	1	590	703	48789607	48789719	0.86	0.86
Sbi#S19519434	707	chromosome_5	62352331	6e-44	178	1	1	590	703	49189142	49189255	0.851	0.851
Sbi#S19519434	707	chromosome_5	62352331	6e-44	178	1	1	590	703	50108137	50108250	0.851	0.851
Sbi#S19519434	707	chromosome_5	62352331	6e-44	178	1	-1	590	703	50513986	50514099	0.851	0.851
Sbi#S19519434	707	chromosome_5	62352331	6e-44	178	1	1	590	703	50939711	50939824	0.851	0.851
Sbi#S19519434	707	chromosome_5	62352331	6e-44	178	1	-1	590	703	51373974	51374087	0.851	0.851
Sbi#S19519434	707	chromosome_5	62352331	6e-44	178	1	1	590	703	53118798	53118911	0.851	0.851
Sbi#S19519434	707	chromosome_5	62352331	6e-44	178	1	-1	593	702	54273919	54274028	0.855	0.855
Sbi#S19519434	707	chromosome_5	62352331	6e-44	178	1	1	590	703	55690329	55690442	0.851	0.851
Sbi#S19519434	707	chromosome_5	62352331	6e-44	178	1	1	584	703	56990390	56990506	0.85	0.85
Sbi#S19519434	707	chromosome_5	62352331	6e-44	178	1	1	590	703	61600170	61600283	0.851	0.851
Sbi#S19519434	707	chromosome_5	62352331	6e-44	178	1	1	590	703	62054036	62054149	0.851	0.851
Sbi#S19519434	707	chromosome_5	62352331	6e-44	178	1	1	590	703	62118082	62118195	0.851	0.851
Sbi#S19519434	707	chromosome_5	62352331	6e-44	178	1	-1	584	703	1992684	1992804	0.851	0.851
Sbi#S19519434	707	chromosome_5	62352331	6e-44	178	1	-1	603	703	4099942	4100042	0.861	0.861
Sbi#S19519434	707	chromosome_5	62352331	6e-44	178	1	1	643	703	4555425	4555485	0.934	0.934
Sbi#S19519434	707	chromosome_5	62352331	6e-44	178	1	1	599	703	5709102	5709206	0.857	0.857
Sbi#S19519434	707	chromosome_5	62352331	6e-44	178	1	-1	623	703	7426323	7426403	0.889	0.889
Sbi#S19519434	707	chromosome_5	62352331	6e-44	178	1	-1	599	703	8227369	8227473	0.857	0.857
Sbi#S19519434	707	chromosome_5	62352331	6e-44	178	1	1	623	703	10973751	10973831	0.889	0.889
Sbi#S19519434	707	chromosome_5	62352331	6e-44	178	1	-1	643	703	13131846	13131906	0.934	0.934
Sbi#S19519434	707	chromosome_5	62352331	6e-44	178	1	1	599	703	20263924	20264028	0.857	0.857
Sbi#S19519434	707	chromosome_5	62352331	6e-44	178	1	-1	623	703	27233568	27233648	0.889	0.889
Sbi#S19519434	707	chromosome_5	62352331	6e-44	178	1	-1	623	703	42546989	42547069	0.889	0.889
Sbi#S19519434	707	chromosome_5	62352331	6e-44	178	1	1	591	703	45761348	45761460	0.85	0.85
Sbi#S19519434	707	chromosome_5	62352331	6e-44	178	1	1	603	703	46244257	46244357	0.861	0.861
Sbi#S19519434	707	chromosome_5	62352331	6e-44	178	1	1	600	648	46588441	46588489	0.98	0.98
Sbi#S19519434	707	chromosome_5	62352331	6e-44	178	1	1	591	703	50514380	50514492	0.85	0.85
Sbi#S19519434	707	chromosome_5	62352331	6e-44	178	1	1	623	703	51288184	51288264	0.889	0.889
Sbi#S19519434	707	chromosome_5	62352331	6e-44	178	1	-1	623	703	53508402	53508482	0.889	0.889
Sbi#S19519434	707	chromosome_5	62352331	6e-44	178	1	1	623	703	57087039	57087119	0.889	0.889
Sbi#S19519434	707	chromosome_5	62352331	6e-44	178	1	1	591	703	57499653	57499765	0.85	0.85
Sbi#S19519434	707	chromosome_5	62352331	6e-44	178	1	1	643	703	59448724	59448784	0.934	0.934
Sbi#S19519434	707	chromosome_5	62352331	6e-44	178	1	-1	603	703	59892502	59892602	0.861	0.861
Sbi#S19519434	707	chromosome_5	62352331	6e-44	178	1	-1	623	703	60215765	60215845	0.889	0.889
Sbi#S19519434	707	chromosome_5	62352331	6e-44	178	1	1	592	664	60392864	60392936	0.904	0.904
Sbi#S19519434	707	chromosome_5	62352331	6e-44	178	1	1	643	703	61717339	61717399	0.934	0.934
Sbi#S19519434	707	chromosome_5	62352331	6e-44	178	1	-1	600	703	1885815	1885918	0.856	0.856
Sbi#S19519434	707	chromosome_5	62352331	6e-44	178	1	-1	600	703	1951706	1951809	0.856	0.856
Sbi#S19519434	707	chromosome_5	62352331	6e-44	178	1	1	584	703	2575775	2575894	0.842	0.842
Sbi#S19519434	707	chromosome_5	62352331	6e-44	178	1	-1	596	703	3670132	3670239	0.852	0.852
Sbi#S19519434	707	chromosome_5	62352331	6e-44	178	1	-1	600	703	7021745	7021848	0.856	0.856
Sbi#S19519434	707	chromosome_5	62352331	6e-44	178	1	-1	593	660	44213547	44213614	0.912	0.912
Sbi#S19519434	707	chromosome_5	62352331	6e-44	178	1	-1	600	703	47835521	47835624	0.856	0.856
Sbi#S19519434	707	chromosome_5	62352331	6e-44	178	1	-1	593	660	48208749	48208816	0.912	0.912
Sbi#S19519434	707	chromosome_5	62352331	6e-44	178	1	-1	584	699	49061047	49061162	0.845	0.845
Sbi#S19519434	707	chromosome_5	62352331	6e-44	178	1	-1	584	703	49584107	49584226	0.842	0.842
Sbi#S19519434	707	chromosome_5	62352331	6e-44	178	1	-1	584	703	49651984	49652102	0.85	0.85
Sbi#S19519434	707	chromosome_5	62352331	6e-44	178	1	1	600	703	53464990	53465093	0.856	0.856
Sbi#S19519434	707	chromosome_5	62352331	6e-44	178	1	-1	600	703	54874310	54874413	0.856	0.856
Sbi#S19519434	707	chromosome_5	62352331	6e-44	178	1	-1	600	703	56964736	56964839	0.856	0.856
Sbi#S19519434	707	chromosome_5	62352331	6e-44	178	1	1	593	660	57135503	57135570	0.912	0.912
Sbi#S19519434	707	chromosome_5	62352331	6e-44	178	1	-1	600	703	57795562	57795665	0.856	0.856
Sbi#S19519434	707	chromosome_5	62352331	6e-44	178	1	1	600	703	58964486	58964589	0.856	0.856
Sbi#S19519434	707	chromosome_5	62352331	6e-44	178	1	-1	600	703	59250707	59250810	0.856	0.856
Sbi#S19519434	707	chromosome_5	62352331	6e-44	178	1	-1	600	703	60270407	60270510	0.856	0.856
Sbi#S19519434	707	chromosome_5	62352331	6e-44	178	1	-1	593	664	61452414	61452485	0.903	0.903
Sbi#S19519434	707	chromosome_5	62352331	6e-44	178	1	-1	589	703	4275433	4275547	0.843	0.843
Sbi#S19519434	707	chromosome_5	62352331	6e-44	178	1	-1	593	703	4334483	4334593	0.847	0.847
Sbi#S19519434	707	chromosome_5	62352331	6e-44	178	1	-1	593	703	11969831	11969941	0.847	0.847
Sbi#S19519434	707	chromosome_5	62352331	6e-44	178	1	1	589	703	16056040	16056154	0.843	0.843
Sbi#S19519434	707	chromosome_5	62352331	6e-44	178	1	1	593	663	18320475	18320545	0.901	0.901
Sbi#S19519434	707	chromosome_5	62352331	6e-44	178	1	1	593	703	18606446	18606556	0.847	0.847
Sbi#S19519434	707	chromosome_5	62352331	6e-44	178	1	-1	593	703	47234818	47234928	0.847	0.847
Sbi#S19519434	707	chromosome_5	62352331	6e-44	178	1	1	589	703	49874235	49874349	0.843	0.843
Sbi#S19519434	707	chromosome_5	62352331	6e-44	178	1	-1	590	672	51036159	51036241	0.88	0.88
Sbi#S19519434	707	chromosome_5	62352331	6e-44	178	1	1	590	703	53506649	53506760	0.851	0.851
Sbi#S19519434	707	chromosome_5	62352331	6e-44	178	1	1	589	703	57401850	57401964	0.843	0.843
Sbi#S19519434	707	chromosome_5	62352331	6e-44	178	1	1	589	703	59522796	59522910	0.843	0.843
Sbi#S19519434	707	chromosome_5	62352331	6e-44	178	1	1	593	703	60975636	60975746	0.847	0.847
Sbi#S19519434	707	chromosome_5	62352331	6e-44	178	1	1	589	703	60977017	60977131	0.843	0.843
Sbi#S19519434	707	chromosome_5	62352331	6e-44	178	1	1	590	703	184996	185109	0.842	0.842
Sbi#S19519434	707	chromosome_5	62352331	6e-44	178	1	1	590	703	1530526	1530639	0.842	0.842
Sbi#S19519434	707	chromosome_5	62352331	6e-44	178	1	1	590	703	1696308	1696421	0.842	0.842
Sbi#S19519434	707	chromosome_5	62352331	6e-44	178	1	-1	590	703	2672400	2672513	0.842	0.842
Sbi#S19519434	707	chromosome_5	62352331	6e-44	178	1	-1	590	703	4161013	4161126	0.842	0.842
Sbi#S19519434	707	chromosome_5	62352331	6e-44	178	1	-1	590	703	5727817	5727930	0.842	0.842
Sbi#S19519434	707	chromosome_5	62352331	6e-44	178	1	-1	590	703	20131535	20131648	0.842	0.842
Sbi#S19519434	707	chromosome_5	62352331	6e-44	178	1	-1	590	703	37116011	37116124	0.842	0.842
Sbi#S19519434	707	chromosome_5	62352331	6e-44	178	1	1	590	703	41874814	41874927	0.842	0.842
Sbi#S19519434	707	chromosome_5	62352331	6e-44	178	1	1	590	703	45576594	45576707	0.842	0.842
Sbi#S19519434	707	chromosome_5	62352331	6e-44	178	1	-1	590	703	46593407	46593520	0.842	0.842
Sbi#S19519434	707	chromosome_5	62352331	6e-44	178	1	1	590	703	49943109	49943222	0.842	0.842
Sbi#S19519434	707	chromosome_5	62352331	6e-44	178	1	-1	595	660	50377622	50377687	0.909	0.909
Sbi#S19519434	707	chromosome_5	62352331	6e-44	178	1	-1	590	703	54185664	54185777	0.842	0.842
Sbi#S19519434	707	chromosome_5	62352331	6e-44	178	1	1	590	703	58060574	58060687	0.842	0.842
Sbi#S19519434	707	chromosome_5	62352331	6e-44	178	1	1	626	703	58196469	58196546	0.885	0.885
Sbi#S19519434	707	chromosome_5	62352331	6e-44	178	1	-1	590	703	59588185	59588298	0.842	0.842
Sbi#S19519434	707	chromosome_5	62352331	6e-44	178	1	-1	590	703	60292278	60292391	0.842	0.842
Sbi#S19519434	707	chromosome_5	62352331	6e-44	178	1	1	590	703	60783941	60784054	0.842	0.842
Sbi#S19519434	707	chromosome_5	62352331	6e-44	178	1	1	623	703	267546	267626	0.877	0.877
Sbi#S19519434	707	chromosome_5	62352331	6e-44	178	1	-1	623	703	2831489	2831569	0.877	0.877
Sbi#S19519434	707	chromosome_5	62352331	6e-44	178	1	-1	647	703	4646792	4646848	0.93	0.93
Sbi#S19519434	707	chromosome_5	62352331	6e-44	178	1	1	611	703	5656601	5656693	0.86	0.86
Sbi#S19519434	707	chromosome_5	62352331	6e-44	178	1	-1	643	703	6826477	6826537	0.918	0.918
Sbi#S19519434	707	chromosome_5	62352331	6e-44	178	1	1	591	703	7490067	7490179	0.841	0.841
Sbi#S19519434	707	chromosome_5	62352331	6e-44	178	1	1	623	703	7878567	7878647	0.877	0.877
Sbi#S19519434	707	chromosome_5	62352331	6e-44	178	1	1	591	703	8051388	8051499	0.85	0.85
Sbi#S19519434	707	chromosome_5	62352331	6e-44	178	1	-1	603	703	9374190	9374290	0.851	0.851
Sbi#S19519434	707	chromosome_5	62352331	6e-44	178	1	1	623	703	12514572	12514652	0.877	0.877
Sbi#S19519434	707	chromosome_5	62352331	6e-44	178	1	1	603	703	15215649	15215749	0.851	0.851
Sbi#S19519434	707	chromosome_5	62352331	6e-44	178	1	-1	600	672	15336808	15336880	0.89	0.89
Sbi#S19519434	707	chromosome_5	62352331	6e-44	178	1	1	643	703	16359003	16359063	0.918	0.918
Sbi#S19519434	707	chromosome_5	62352331	6e-44	178	1	1	623	703	27231938	27232018	0.877	0.877
Sbi#S19519434	707	chromosome_5	62352331	6e-44	178	1	1	623	703	33560746	33560826	0.877	0.877
Sbi#S19519434	707	chromosome_5	62352331	6e-44	178	1	1	643	703	45242576	45242636	0.918	0.918
Sbi#S19519434	707	chromosome_5	62352331	6e-44	178	1	-1	643	703	46576709	46576769	0.918	0.918
Sbi#S19519434	707	chromosome_5	62352331	6e-44	178	1	-1	643	703	53417480	53417540	0.918	0.918
Sbi#S19519434	707	chromosome_5	62352331	6e-44	178	1	-1	603	703	54880256	54880356	0.851	0.851
Sbi#S19519434	707	chromosome_5	62352331	6e-44	178	1	-1	643	703	55011751	55011811	0.918	0.918
Sbi#S19519434	707	chromosome_5	62352331	6e-44	178	1	-1	623	703	55432916	55432996	0.877	0.877
Sbi#S19519434	707	chromosome_5	62352331	6e-44	178	1	1	590	698	55630994	55631102	0.844	0.844
Sbi#S19519434	707	chromosome_5	62352331	6e-44	178	1	-1	643	703	56560353	56560413	0.918	0.918
Sbi#S19519434	707	chromosome_5	62352331	6e-44	178	1	-1	643	703	56688930	56688990	0.918	0.918
Sbi#S19519434	707	chromosome_5	62352331	6e-44	178	1	-1	623	703	57611687	57611767	0.877	0.877
Sbi#S19519434	707	chromosome_5	62352331	6e-44	178	1	1	643	703	58828150	58828210	0.918	0.918
Sbi#S19519434	707	chromosome_5	62352331	6e-44	178	1	-1	643	703	59052254	59052314	0.918	0.918
Sbi#S19519434	707	chromosome_5	62352331	6e-44	178	1	1	590	698	59443956	59444064	0.844	0.844
Sbi#S19519434	707	chromosome_5	62352331	6e-44	178	1	1	623	703	59619585	59619665	0.877	0.877
Sbi#S19519434	707	chromosome_5	62352331	6e-44	178	1	1	603	703	59858058	59858153	0.851	0.851
Sbi#S19519434	707	chromosome_5	62352331	6e-44	178	1	1	643	703	59976533	59976593	0.918	0.918
Sbi#S19519434	707	chromosome_5	62352331	6e-44	178	1	1	603	703	60554464	60554564	0.851	0.851
Sbi#S19519434	707	chromosome_5	62352331	6e-44	178	1	-1	623	703	61022100	61022180	0.877	0.877
Sbi#S19519434	707	chromosome_5	62352331	6e-44	178	1	1	635	703	61679127	61679195	0.899	0.899
Sbi#S19519434	707	chromosome_5	62352331	6e-44	178	1	1	623	703	62202234	62202314	0.877	0.877
Sbi#S19519434	707	chromosome_5	62352331	6e-44	178	1	-1	593	660	879133	879200	0.897	0.897
Sbi#S19519434	707	chromosome_5	62352331	6e-44	178	1	-1	600	703	1339076	1339179	0.846	0.846
Sbi#S19519434	707	chromosome_5	62352331	6e-44	178	1	-1	584	703	1624029	1624148	0.833	0.833
Sbi#S19519434	707	chromosome_5	62352331	6e-44	178	1	-1	592	703	2713908	2714019	0.839	0.839
Sbi#S19519434	707	chromosome_5	62352331	6e-44	178	1	-1	593	664	3617940	3618011	0.889	0.889
Sbi#S19519434	707	chromosome_5	62352331	6e-44	178	1	1	592	703	4253439	4253550	0.839	0.839
Sbi#S19519434	707	chromosome_5	62352331	6e-44	178	1	-1	592	703	7166627	7166738	0.839	0.839
Sbi#S19519434	707	chromosome_5	62352331	6e-44	178	1	-1	624	703	7427575	7427654	0.875	0.875
Sbi#S19519434	707	chromosome_5	62352331	6e-44	178	1	1	600	703	11668827	11668930	0.846	0.846
Sbi#S19519434	707	chromosome_5	62352331	6e-44	178	1	-1	593	660	12507300	12507367	0.897	0.897
Sbi#S19519434	707	chromosome_5	62352331	6e-44	178	1	1	592	703	14881574	14881685	0.839	0.839
Sbi#S19519434	707	chromosome_5	62352331	6e-44	178	1	-1	600	703	20345437	20345540	0.846	0.846
Sbi#S19519434	707	chromosome_5	62352331	6e-44	178	1	1	595	703	24897012	24897122	0.847	0.847
Sbi#S19519434	707	chromosome_5	62352331	6e-44	178	1	-1	600	703	25928853	25928956	0.846	0.846
Sbi#S19519434	707	chromosome_5	62352331	6e-44	178	1	1	590	697	42369264	42369371	0.843	0.843
Sbi#S19519434	707	chromosome_5	62352331	6e-44	178	1	1	592	703	44243669	44243780	0.839	0.839
Sbi#S19519434	707	chromosome_5	62352331	6e-44	178	1	1	596	703	51644624	51644731	0.843	0.843
Sbi#S19519434	707	chromosome_5	62352331	6e-44	178	1	1	600	703	52453074	52453177	0.846	0.846
Sbi#S19519434	707	chromosome_5	62352331	6e-44	178	1	1	628	703	52453323	52453398	0.882	0.882
Sbi#S19519434	707	chromosome_5	62352331	6e-44	178	1	1	600	703	52946398	52946501	0.846	0.846
Sbi#S19519434	707	chromosome_5	62352331	6e-44	178	1	-1	604	703	53804961	53805060	0.85	0.85
Sbi#S19519434	707	chromosome_5	62352331	6e-44	178	1	1	600	703	54188361	54188464	0.846	0.846
Sbi#S19519434	707	chromosome_5	62352331	6e-44	178	1	-1	593	660	55305334	55305401	0.897	0.897
Sbi#S19519434	707	chromosome_5	62352331	6e-44	178	1	-1	590	665	55930589	55930664	0.882	0.882
Sbi#S19519434	707	chromosome_5	62352331	6e-44	178	1	-1	593	664	55931857	55931928	0.889	0.889
Sbi#S19519434	707	chromosome_5	62352331	6e-44	178	1	1	600	703	56859263	56859366	0.846	0.846
Sbi#S19519434	707	chromosome_5	62352331	6e-44	178	1	1	593	660	57044248	57044315	0.897	0.897
Sbi#S19519434	707	chromosome_5	62352331	6e-44	178	1	-1	593	664	57285773	57285844	0.889	0.889
Sbi#S19519434	707	chromosome_5	62352331	6e-44	178	1	-1	593	660	57796719	57796786	0.897	0.897
Sbi#S19519434	707	chromosome_5	62352331	6e-44	178	1	-1	644	703	58952286	58952345	0.917	0.917
Sbi#S19519434	707	chromosome_5	62352331	6e-44	178	1	-1	600	703	59034975	59035078	0.846	0.846
Sbi#S19519434	707	chromosome_5	62352331	6e-44	178	1	-1	607	698	59884590	59884681	0.859	0.859
Sbi#S19519434	707	chromosome_5	62352331	6e-44	178	1	-1	620	703	61733470	61733553	0.869	0.869
Sbi#S19519434	707	chromosome_5	62352331	6e-44	178	1	1	601	703	1048018	1048120	0.845	0.845
Sbi#S19519434	707	chromosome_5	62352331	6e-44	178	1	1	593	703	1467520	1467630	0.838	0.838
Sbi#S19519434	707	chromosome_5	62352331	6e-44	178	1	-1	593	703	2251013	2251123	0.838	0.838
Sbi#S19519434	707	chromosome_5	62352331	6e-44	178	1	1	603	641	3078330	3078368	1	1
Sbi#S19519434	707	chromosome_5	62352331	6e-44	178	1	-1	585	703	3519435	3519553	0.832	0.832
Sbi#S19519434	707	chromosome_5	62352331	6e-44	178	1	1	593	703	4538753	4538863	0.838	0.838
Sbi#S19519434	707	chromosome_5	62352331	6e-44	178	1	-1	593	699	5721684	5721790	0.841	0.841
Sbi#S19519434	707	chromosome_5	62352331	6e-44	178	1	-1	593	703	7313139	7313249	0.838	0.838
Sbi#S19519434	707	chromosome_5	62352331	6e-44	178	1	-1	593	703	11141277	11141387	0.838	0.838
Sbi#S19519434	707	chromosome_5	62352331	6e-44	178	1	-1	593	703	11255317	11255427	0.838	0.838
Sbi#S19519434	707	chromosome_5	62352331	6e-44	178	1	-1	593	703	12834613	12834723	0.838	0.838
Sbi#S19519434	707	chromosome_5	62352331	6e-44	178	1	-1	601	703	16255078	16255180	0.845	0.845
Sbi#S19519434	707	chromosome_5	62352331	6e-44	178	1	1	593	703	16353785	16353895	0.838	0.838
Sbi#S19519434	707	chromosome_5	62352331	6e-44	178	1	1	592	666	44968754	44968828	0.88	0.88
Sbi#S19519434	707	chromosome_5	62352331	6e-44	178	1	-1	597	703	47814804	47814910	0.841	0.841
Sbi#S19519434	707	chromosome_5	62352331	6e-44	178	1	-1	601	659	47950044	47950102	0.915	0.915
Sbi#S19519434	707	chromosome_5	62352331	6e-44	178	1	-1	585	703	49649454	49649572	0.832	0.832
Sbi#S19519434	707	chromosome_5	62352331	6e-44	178	1	-1	597	703	49861179	49861285	0.841	0.841
Sbi#S19519434	707	chromosome_5	62352331	6e-44	178	1	-1	589	703	49875007	49875121	0.835	0.835
Sbi#S19519434	707	chromosome_5	62352331	6e-44	178	1	-1	601	703	50374917	50375019	0.845	0.845
Sbi#S19519434	707	chromosome_5	62352331	6e-44	178	1	-1	597	703	50901217	50901323	0.841	0.841
Sbi#S19519434	707	chromosome_5	62352331	6e-44	178	1	1	593	703	50924851	50924961	0.838	0.838
Sbi#S19519434	707	chromosome_5	62352331	6e-44	178	1	1	593	707	51286467	51286581	0.835	0.835
Sbi#S19519434	707	chromosome_5	62352331	6e-44	178	1	-1	601	703	54568934	54569036	0.845	0.845
Sbi#S19519434	707	chromosome_5	62352331	6e-44	178	1	-1	589	703	55438852	55438965	0.843	0.843
Sbi#S19519434	707	chromosome_5	62352331	6e-44	178	1	1	589	703	56001432	56001546	0.835	0.835
Sbi#S19519434	707	chromosome_5	62352331	6e-44	178	1	-1	593	703	57155404	57155514	0.838	0.838
Sbi#S19519434	707	chromosome_5	62352331	6e-44	178	1	1	593	703	57790312	57790422	0.838	0.838
Sbi#S19519434	707	chromosome_5	62352331	6e-44	178	1	-1	593	703	57926881	57926991	0.838	0.838
Sbi#S19519434	707	chromosome_5	62352331	6e-44	178	1	-1	593	703	60753582	60753692	0.838	0.838
Sbi#S19519434	707	chromosome_5	62352331	6e-44	178	1	-1	590	703	1532086	1532199	0.833	0.833
Sbi#S19519434	707	chromosome_5	62352331	6e-44	178	1	-1	638	703	2013748	2013813	0.894	0.894
Sbi#S19519434	707	chromosome_5	62352331	6e-44	178	1	-1	590	703	3213234	3213347	0.833	0.833
Sbi#S19519434	707	chromosome_5	62352331	6e-44	178	1	-1	603	672	3338769	3338838	0.886	0.886
Sbi#S19519434	707	chromosome_5	62352331	6e-44	178	1	1	590	703	4304387	4304500	0.833	0.833
Sbi#S19519434	707	chromosome_5	62352331	6e-44	178	1	1	590	703	4407693	4407806	0.833	0.833
Sbi#S19519434	707	chromosome_5	62352331	6e-44	178	1	-1	591	703	4746443	4746556	0.842	0.842
Sbi#S19519434	707	chromosome_5	62352331	6e-44	178	1	1	590	703	7781426	7781539	0.833	0.833
Sbi#S19519434	707	chromosome_5	62352331	6e-44	178	1	1	634	703	8834038	8834107	0.886	0.886
Sbi#S19519434	707	chromosome_5	62352331	6e-44	178	1	-1	592	669	10731746	10731823	0.872	0.872
Sbi#S19519434	707	chromosome_5	62352331	6e-44	178	1	-1	590	703	13125623	13125735	0.842	0.842
Sbi#S19519434	707	chromosome_5	62352331	6e-44	178	1	1	634	703	20041953	20042022	0.886	0.886
Sbi#S19519434	707	chromosome_5	62352331	6e-44	178	1	1	590	703	23118403	23118516	0.833	0.833
Sbi#S19519434	707	chromosome_5	62352331	6e-44	178	1	1	590	703	36847427	36847540	0.833	0.833
Sbi#S19519434	707	chromosome_5	62352331	6e-44	178	1	1	590	703	38452317	38452430	0.833	0.833
Sbi#S19519434	707	chromosome_5	62352331	6e-44	178	1	1	590	703	38466123	38466236	0.833	0.833
Sbi#S19519434	707	chromosome_5	62352331	6e-44	178	1	-1	643	700	43852729	43852786	0.914	0.914
Sbi#S19519434	707	chromosome_5	62352331	6e-44	178	1	-1	590	703	44222931	44223044	0.833	0.833
Sbi#S19519434	707	chromosome_5	62352331	6e-44	178	1	-1	590	703	50327787	50327900	0.833	0.833
Sbi#S19519434	707	chromosome_5	62352331	6e-44	178	1	-1	590	703	52583832	52583945	0.833	0.833
Sbi#S19519434	707	chromosome_5	62352331	6e-44	178	1	1	603	660	55471084	55471141	0.914	0.914
Sbi#S19519434	707	chromosome_5	62352331	6e-44	178	1	1	590	703	60966137	60966250	0.833	0.833
Sbi#S19519434	707	chromosome_5	62352331	6e-44	178	1	1	623	703	1196032	1196112	0.864	0.864
Sbi#S19519434	707	chromosome_5	62352331	6e-44	178	1	1	643	703	1556677	1556737	0.902	0.902
Sbi#S19519434	707	chromosome_5	62352331	6e-44	178	1	1	623	703	2007090	2007170	0.864	0.864
Sbi#S19519434	707	chromosome_5	62352331	6e-44	178	1	1	643	703	2251349	2251409	0.902	0.902
Sbi#S19519434	707	chromosome_5	62352331	6e-44	178	1	-1	643	703	2715116	2715176	0.902	0.902
Sbi#S19519434	707	chromosome_5	62352331	6e-44	178	1	-1	623	703	3529914	3529994	0.864	0.864
Sbi#S19519434	707	chromosome_5	62352331	6e-44	178	1	-1	643	703	3639617	3639677	0.902	0.902
Sbi#S19519434	707	chromosome_5	62352331	6e-44	178	1	-1	623	703	3786660	3786740	0.864	0.864
Sbi#S19519434	707	chromosome_5	62352331	6e-44	178	1	-1	593	661	4119390	4119458	0.884	0.884
Sbi#S19519434	707	chromosome_5	62352331	6e-44	178	1	-1	643	703	4651039	4651099	0.902	0.902
Sbi#S19519434	707	chromosome_5	62352331	6e-44	178	1	-1	623	703	6044058	6044138	0.864	0.864
Sbi#S19519434	707	chromosome_5	62352331	6e-44	178	1	-1	592	664	7294668	7294740	0.877	0.877
Sbi#S19519434	707	chromosome_5	62352331	6e-44	178	1	-1	585	629	10495214	10495258	0.956	0.956
Sbi#S19519434	707	chromosome_5	62352331	6e-44	178	1	-1	643	703	11932240	11932300	0.902	0.902
Sbi#S19519434	707	chromosome_5	62352331	6e-44	178	1	1	623	703	12293936	12294016	0.864	0.864
Sbi#S19519434	707	chromosome_5	62352331	6e-44	178	1	1	643	703	12295432	12295492	0.902	0.902
Sbi#S19519434	707	chromosome_5	62352331	6e-44	178	1	-1	643	703	12544593	12544653	0.902	0.902
Sbi#S19519434	707	chromosome_5	62352331	6e-44	178	1	-1	620	664	13712830	13712874	0.956	0.956
Sbi#S19519434	707	chromosome_5	62352331	6e-44	178	1	-1	593	697	14448337	14448441	0.838	0.838
Sbi#S19519434	707	chromosome_5	62352331	6e-44	178	1	-1	603	703	14456496	14456596	0.842	0.842
Sbi#S19519434	707	chromosome_5	62352331	6e-44	178	1	-1	623	703	14466437	14466517	0.864	0.864
Sbi#S19519434	707	chromosome_5	62352331	6e-44	178	1	1	592	664	17977834	17977906	0.877	0.877
Sbi#S19519434	707	chromosome_5	62352331	6e-44	178	1	-1	623	703	19184503	19184583	0.864	0.864
Sbi#S19519434	707	chromosome_5	62352331	6e-44	178	1	-1	623	703	41051362	41051442	0.864	0.864
Sbi#S19519434	707	chromosome_5	62352331	6e-44	178	1	1	643	703	44248500	44248560	0.902	0.902
Sbi#S19519434	707	chromosome_5	62352331	6e-44	178	1	1	643	703	46352029	46352089	0.902	0.902
Sbi#S19519434	707	chromosome_5	62352331	6e-44	178	1	-1	623	703	48248804	48248884	0.864	0.864
Sbi#S19519434	707	chromosome_5	62352331	6e-44	178	1	-1	643	703	49346845	49346905	0.902	0.902
Sbi#S19519434	707	chromosome_5	62352331	6e-44	178	1	1	600	660	50146221	50146281	0.902	0.902
Sbi#S19519434	707	chromosome_5	62352331	6e-44	178	1	-1	643	703	53515902	53515962	0.902	0.902
Sbi#S19519434	707	chromosome_5	62352331	6e-44	178	1	1	593	693	53804501	53804601	0.842	0.842
Sbi#S19519434	707	chromosome_5	62352331	6e-44	178	1	1	643	703	53805419	53805479	0.902	0.902
Sbi#S19519434	707	chromosome_5	62352331	6e-44	178	1	1	643	703	55179189	55179249	0.902	0.902
Sbi#S19519434	707	chromosome_5	62352331	6e-44	178	1	-1	623	703	55315334	55315413	0.877	0.877
Sbi#S19519434	707	chromosome_5	62352331	6e-44	178	1	-1	643	703	55817705	55817765	0.902	0.902
Sbi#S19519434	707	chromosome_5	62352331	6e-44	178	1	1	592	660	56226737	56226805	0.884	0.884
Sbi#S19519434	707	chromosome_5	62352331	6e-44	178	1	1	643	703	58394021	58394081	0.902	0.902
Sbi#S19519434	707	chromosome_5	62352331	6e-44	178	1	-1	623	703	58588314	58588394	0.864	0.864
Sbi#S19519434	707	chromosome_5	62352331	6e-44	178	1	-1	618	702	61140753	61140837	0.859	0.859
Sbi#S19519434	707	chromosome_5	62352331	6e-44	178	1	-1	623	703	61501417	61501497	0.864	0.864
Sbi#S19519434	707	chromosome_5	62352331	6e-44	178	1	-1	616	664	61613508	61613556	0.939	0.939
Sbi#S19519434	707	chromosome_5	62352331	6e-44	178	1	-1	643	703	61671184	61671244	0.902	0.902
Sbi#S19519434	707	chromosome_5	62352331	6e-44	178	1	1	600	703	901220	901323	0.837	0.837
Sbi#S19519434	707	chromosome_5	62352331	6e-44	178	1	1	593	660	1959069	1959136	0.882	0.882
Sbi#S19519434	707	chromosome_5	62352331	6e-44	178	1	-1	644	703	2053186	2053245	0.9	0.9
Sbi#S19519434	707	chromosome_5	62352331	6e-44	178	1	1	600	703	2278576	2278679	0.837	0.837
Sbi#S19519434	707	chromosome_5	62352331	6e-44	178	1	-1	628	703	2551319	2551394	0.868	0.868
Sbi#S19519434	707	chromosome_5	62352331	6e-44	178	1	1	593	660	3006645	3006712	0.882	0.882
Sbi#S19519434	707	chromosome_5	62352331	6e-44	178	1	-1	593	664	3257828	3257899	0.875	0.875
Sbi#S19519434	707	chromosome_5	62352331	6e-44	178	1	1	593	664	3539106	3539177	0.875	0.875
Sbi#S19519434	707	chromosome_5	62352331	6e-44	178	1	-1	600	703	3775187	3775290	0.837	0.837
Sbi#S19519434	707	chromosome_5	62352331	6e-44	178	1	1	600	703	4297940	4298043	0.837	0.837
Sbi#S19519434	707	chromosome_5	62352331	6e-44	178	1	-1	593	664	5143659	5143730	0.875	0.875
Sbi#S19519434	707	chromosome_5	62352331	6e-44	178	1	-1	596	703	5458415	5458522	0.833	0.833
Sbi#S19519434	707	chromosome_5	62352331	6e-44	178	1	-1	600	703	5774421	5774524	0.837	0.837
Sbi#S19519434	707	chromosome_5	62352331	6e-44	178	1	1	593	660	5822665	5822732	0.882	0.882
Sbi#S19519434	707	chromosome_5	62352331	6e-44	178	1	-1	612	703	6740732	6740823	0.848	0.848
Sbi#S19519434	707	chromosome_5	62352331	6e-44	178	1	1	600	703	7509783	7509886	0.837	0.837
Sbi#S19519434	707	chromosome_5	62352331	6e-44	178	1	-1	600	703	8264728	8264831	0.837	0.837
Sbi#S19519434	707	chromosome_5	62352331	6e-44	178	1	1	600	703	8393799	8393902	0.837	0.837
Sbi#S19519434	707	chromosome_5	62352331	6e-44	178	1	1	648	703	12241396	12241451	0.911	0.911
Sbi#S19519434	707	chromosome_5	62352331	6e-44	178	1	1	593	660	14839103	14839170	0.882	0.882
Sbi#S19519434	707	chromosome_5	62352331	6e-44	178	1	-1	593	660	15347915	15347982	0.882	0.882
Sbi#S19519434	707	chromosome_5	62352331	6e-44	178	1	1	593	660	15709893	15709960	0.882	0.882
Sbi#S19519434	707	chromosome_5	62352331	6e-44	178	1	-1	600	703	17241956	17242059	0.837	0.837
Sbi#S19519434	707	chromosome_5	62352331	6e-44	178	1	1	593	664	18179210	18179281	0.875	0.875
Sbi#S19519434	707	chromosome_5	62352331	6e-44	178	1	1	648	703	20344379	20344434	0.911	0.911
Sbi#S19519434	707	chromosome_5	62352331	6e-44	178	1	-1	590	697	27255048	27255155	0.833	0.833
Sbi#S19519434	707	chromosome_5	62352331	6e-44	178	1	-1	593	660	44287165	44287232	0.882	0.882
Sbi#S19519434	707	chromosome_5	62352331	6e-44	178	1	1	600	703	46577518	46577621	0.837	0.837
Sbi#S19519434	707	chromosome_5	62352331	6e-44	178	1	-1	593	672	46842493	46842572	0.862	0.862
Sbi#S19519434	707	chromosome_5	62352331	6e-44	178	1	-1	608	703	48201838	48201933	0.844	0.844
Sbi#S19519434	707	chromosome_5	62352331	6e-44	178	1	1	600	703	48210333	48210436	0.837	0.837
Sbi#S19519434	707	chromosome_5	62352331	6e-44	178	1	-1	593	703	49879100	49879211	0.839	0.839
Sbi#S19519434	707	chromosome_5	62352331	6e-44	178	1	1	589	660	53058786	53058857	0.875	0.875
Sbi#S19519434	707	chromosome_5	62352331	6e-44	178	1	-1	593	660	53146556	53146623	0.882	0.882
Sbi#S19519434	707	chromosome_5	62352331	6e-44	178	1	-1	592	703	53618901	53619012	0.83	0.83
Sbi#S19519434	707	chromosome_5	62352331	6e-44	178	1	1	600	703	55449189	55449292	0.837	0.837
Sbi#S19519434	707	chromosome_5	62352331	6e-44	178	1	-1	593	660	56878567	56878634	0.882	0.882
Sbi#S19519434	707	chromosome_5	62352331	6e-44	178	1	-1	593	664	57482047	57482118	0.875	0.875
Sbi#S19519434	707	chromosome_5	62352331	6e-44	178	1	1	600	703	57758954	57759056	0.846	0.846
Sbi#S19519434	707	chromosome_5	62352331	6e-44	178	1	-1	643	698	58033428	58033483	0.911	0.911
Sbi#S19519434	707	chromosome_5	62352331	6e-44	178	1	1	600	659	58203381	58203440	0.9	0.9
Sbi#S19519434	707	chromosome_5	62352331	6e-44	178	1	1	593	664	58985404	58985475	0.875	0.875
Sbi#S19519434	707	chromosome_5	62352331	6e-44	178	1	-1	593	660	59193986	59194053	0.882	0.882
Sbi#S19519434	707	chromosome_5	62352331	6e-44	178	1	1	601	660	59264442	59264501	0.9	0.9
Sbi#S19519434	707	chromosome_5	62352331	6e-44	178	1	-1	597	672	59517788	59517863	0.868	0.868
Sbi#S19519434	707	chromosome_5	62352331	6e-44	178	1	-1	652	703	60013135	60013186	0.923	0.923
Sbi#S19519434	707	chromosome_5	62352331	6e-44	178	1	-1	652	703	60026235	60026286	0.923	0.923
Sbi#S19519434	707	chromosome_5	62352331	6e-44	178	1	1	600	703	61804369	61804472	0.837	0.837
Sbi#S19519434	707	chromosome_5	62352331	6e-44	178	1	1	593	660	62123323	62123390	0.882	0.882
Sbi#S19519434	707	chromosome_5	62352331	6e-44	178	1	-1	593	703	923365	923475	0.829	0.829
Sbi#S19519434	707	chromosome_5	62352331	6e-44	178	1	1	649	703	1125326	1125380	0.909	0.909
Sbi#S19519434	707	chromosome_5	62352331	6e-44	178	1	1	593	703	1247829	1247939	0.829	0.829
Sbi#S19519434	707	chromosome_5	62352331	6e-44	178	1	-1	593	703	1342876	1342986	0.829	0.829
Sbi#S19519434	707	chromosome_5	62352331	6e-44	178	1	-1	593	703	1569537	1569647	0.829	0.829
Sbi#S19519434	707	chromosome_5	62352331	6e-44	178	1	-1	649	703	2620958	2621012	0.909	0.909
Sbi#S19519434	707	chromosome_5	62352331	6e-44	178	1	1	649	703	2682469	2682523	0.909	0.909
Sbi#S19519434	707	chromosome_5	62352331	6e-44	178	1	-1	593	703	2958122	2958232	0.829	0.829
Sbi#S19519434	707	chromosome_5	62352331	6e-44	178	1	-1	593	667	3530299	3530373	0.867	0.867
Sbi#S19519434	707	chromosome_5	62352331	6e-44	178	1	1	623	685	4058832	4058894	0.889	0.889
Sbi#S19519434	707	chromosome_5	62352331	6e-44	178	1	-1	593	659	5452339	5452405	0.881	0.881
Sbi#S19519434	707	chromosome_5	62352331	6e-44	178	1	1	593	703	6149147	6149257	0.829	0.829
Sbi#S19519434	707	chromosome_5	62352331	6e-44	178	1	1	593	659	11650268	11650334	0.881	0.881
Sbi#S19519434	707	chromosome_5	62352331	6e-44	178	1	1	593	703	11970042	11970152	0.829	0.829
Sbi#S19519434	707	chromosome_5	62352331	6e-44	178	1	1	593	703	16040991	16041101	0.829	0.829
Sbi#S19519434	707	chromosome_5	62352331	6e-44	178	1	-1	597	655	41870218	41870276	0.898	0.898
Sbi#S19519434	707	chromosome_5	62352331	6e-44	178	1	1	593	703	42992984	42993094	0.829	0.829
Sbi#S19519434	707	chromosome_5	62352331	6e-44	178	1	1	592	666	44949095	44949169	0.867	0.867
Sbi#S19519434	707	chromosome_5	62352331	6e-44	178	1	-1	593	703	46316680	46316790	0.829	0.829
Sbi#S19519434	707	chromosome_5	62352331	6e-44	178	1	1	649	703	48590607	48590661	0.909	0.909
Sbi#S19519434	707	chromosome_5	62352331	6e-44	178	1	1	589	703	50376846	50376960	0.826	0.826
Sbi#S19519434	707	chromosome_5	62352331	6e-44	178	1	1	593	703	50878395	50878505	0.829	0.829
Sbi#S19519434	707	chromosome_5	62352331	6e-44	178	1	1	593	703	51287216	51287326	0.829	0.829
Sbi#S19519434	707	chromosome_5	62352331	6e-44	178	1	-1	593	703	53327680	53327790	0.829	0.829
Sbi#S19519434	707	chromosome_5	62352331	6e-44	178	1	1	590	660	54268678	54268748	0.873	0.873
Sbi#S19519434	707	chromosome_5	62352331	6e-44	178	1	1	602	672	56591019	56591089	0.873	0.873
Sbi#S19519434	707	chromosome_5	62352331	6e-44	178	1	1	601	703	58950334	58950436	0.835	0.835
Sbi#S19519434	707	chromosome_5	62352331	6e-44	178	1	-1	593	703	58951293	58951403	0.829	0.829
Sbi#S19519434	707	chromosome_5	62352331	6e-44	178	1	-1	594	660	60623378	60623444	0.881	0.881
Sbi#S19519434	707	chromosome_5	62352331	6e-44	178	1	1	593	703	61082230	61082340	0.829	0.829
Sbi#S19519434	707	chromosome_5	62352331	6e-44	178	1	1	593	703	61203130	61203240	0.829	0.829
Sbi#S19519434	707	chromosome_5	62352331	6e-44	178	1	-1	593	703	61572669	61572779	0.829	0.829
Sbi#S19519434	707	chromosome_5	62352331	6e-44	178	1	-1	590	659	1623605	1623674	0.871	0.871
Sbi#S19519434	707	chromosome_5	62352331	6e-44	178	1	1	590	703	2389899	2390012	0.825	0.825
Sbi#S19519434	707	chromosome_5	62352331	6e-44	178	1	1	590	703	2664301	2664414	0.825	0.825
Sbi#S19519434	707	chromosome_5	62352331	6e-44	178	1	-1	594	703	2933621	2933730	0.827	0.827
Sbi#S19519434	707	chromosome_5	62352331	6e-44	178	1	-1	590	703	3005670	3005783	0.825	0.825
Sbi#S19519434	707	chromosome_5	62352331	6e-44	178	1	-1	590	703	3952517	3952628	0.842	0.842
Sbi#S19519434	707	chromosome_5	62352331	6e-44	178	1	-1	595	664	4305610	4305679	0.871	0.871
Sbi#S19519434	707	chromosome_5	62352331	6e-44	178	1	1	599	660	6364825	6364886	0.887	0.887
Sbi#S19519434	707	chromosome_5	62352331	6e-44	178	1	-1	595	660	6491857	6491922	0.879	0.879
Sbi#S19519434	707	chromosome_5	62352331	6e-44	178	1	1	650	703	10614144	10614197	0.907	0.907
Sbi#S19519434	707	chromosome_5	62352331	6e-44	178	1	1	650	703	11802630	11802683	0.907	0.907
Sbi#S19519434	707	chromosome_5	62352331	6e-44	178	1	-1	603	660	12833948	12834005	0.897	0.897
Sbi#S19519434	707	chromosome_5	62352331	6e-44	178	1	1	590	703	36851590	36851703	0.825	0.825
Sbi#S19519434	707	chromosome_5	62352331	6e-44	178	1	-1	601	698	41782137	41782234	0.837	0.837
Sbi#S19519434	707	chromosome_5	62352331	6e-44	178	1	-1	594	703	42915947	42916056	0.827	0.827
Sbi#S19519434	707	chromosome_5	62352331	6e-44	178	1	1	590	703	44160964	44161077	0.825	0.825
Sbi#S19519434	707	chromosome_5	62352331	6e-44	178	1	1	590	703	45703683	45703796	0.825	0.825
Sbi#S19519434	707	chromosome_5	62352331	6e-44	178	1	-1	590	655	45704721	45704786	0.879	0.879
Sbi#S19519434	707	chromosome_5	62352331	6e-44	178	1	1	594	703	46572429	46572538	0.827	0.827
Sbi#S19519434	707	chromosome_5	62352331	6e-44	178	1	-1	623	703	48273368	48273449	0.866	0.866
Sbi#S19519434	707	chromosome_5	62352331	6e-44	178	1	-1	634	703	51287573	51287642	0.871	0.871
Sbi#S19519434	707	chromosome_5	62352331	6e-44	178	1	1	595	660	51583337	51583402	0.879	0.879
Sbi#S19519434	707	chromosome_5	62352331	6e-44	178	1	1	590	703	53709350	53709463	0.825	0.825
Sbi#S19519434	707	chromosome_5	62352331	6e-44	178	1	-1	593	666	54438615	54438688	0.865	0.865
Sbi#S19519434	707	chromosome_5	62352331	6e-44	178	1	1	590	703	55240918	55241031	0.825	0.825
Sbi#S19519434	707	chromosome_5	62352331	6e-44	178	1	1	590	703	60777680	60777793	0.825	0.825
Sbi#S19519434	707	chromosome_5	62352331	6e-44	178	1	1	590	703	60918986	60919098	0.833	0.833
Sbi#S19519434	707	chromosome_5	62352331	6e-44	178	1	-1	590	703	62251592	62251705	0.825	0.825
Sbi#S19519434	707	chromosome_5	62352331	6e-44	178	1	1	643	703	283400	283460	0.885	0.885
Sbi#S19519434	707	chromosome_5	62352331	6e-44	178	1	-1	643	703	1925293	1925353	0.885	0.885
Sbi#S19519434	707	chromosome_5	62352331	6e-44	178	1	1	643	703	2445921	2445981	0.885	0.885
Sbi#S19519434	707	chromosome_5	62352331	6e-44	178	1	1	593	669	3066507	3066583	0.857	0.857
Sbi#S19519434	707	chromosome_5	62352331	6e-44	178	1	-1	643	703	3111873	3111933	0.885	0.885
Sbi#S19519434	707	chromosome_5	62352331	6e-44	178	1	-1	596	660	3118260	3118324	0.877	0.877
Sbi#S19519434	707	chromosome_5	62352331	6e-44	178	1	-1	600	664	3126328	3126392	0.877	0.877
Sbi#S19519434	707	chromosome_5	62352331	6e-44	178	1	-1	595	703	3562516	3562624	0.826	0.826
Sbi#S19519434	707	chromosome_5	62352331	6e-44	178	1	1	599	703	3669765	3669869	0.829	0.829
Sbi#S19519434	707	chromosome_5	62352331	6e-44	178	1	1	643	703	4091269	4091329	0.885	0.885
Sbi#S19519434	707	chromosome_5	62352331	6e-44	178	1	1	599	667	4549173	4549241	0.87	0.87
Sbi#S19519434	707	chromosome_5	62352331	6e-44	178	1	1	643	703	4878999	4879059	0.885	0.885
Sbi#S19519434	707	chromosome_5	62352331	6e-44	178	1	-1	635	703	5384284	5384352	0.87	0.87
Sbi#S19519434	707	chromosome_5	62352331	6e-44	178	1	-1	620	672	6182092	6182144	0.906	0.906
Sbi#S19519434	707	chromosome_5	62352331	6e-44	178	1	1	643	703	6197505	6197565	0.885	0.885
Sbi#S19519434	707	chromosome_5	62352331	6e-44	178	1	-1	643	703	7378183	7378243	0.885	0.885
Sbi#S19519434	707	chromosome_5	62352331	6e-44	178	1	-1	600	664	8424363	8424427	0.877	0.877
Sbi#S19519434	707	chromosome_5	62352331	6e-44	178	1	-1	643	703	10795321	10795381	0.885	0.885
Sbi#S19519434	707	chromosome_5	62352331	6e-44	178	1	1	643	703	11762497	11762557	0.885	0.885
Sbi#S19519434	707	chromosome_5	62352331	6e-44	178	1	1	603	703	11929670	11929770	0.832	0.832
Sbi#S19519434	707	chromosome_5	62352331	6e-44	178	1	1	623	703	13720827	13720907	0.852	0.852
Sbi#S19519434	707	chromosome_5	62352331	6e-44	178	1	-1	643	703	14446354	14446414	0.885	0.885
Sbi#S19519434	707	chromosome_5	62352331	6e-44	178	1	-1	643	703	15856759	15856819	0.885	0.885
Sbi#S19519434	707	chromosome_5	62352331	6e-44	178	1	-1	643	703	16066460	16066520	0.885	0.885
Sbi#S19519434	707	chromosome_5	62352331	6e-44	178	1	-1	592	660	18574047	18574115	0.87	0.87
Sbi#S19519434	707	chromosome_5	62352331	6e-44	178	1	-1	643	703	18746281	18746341	0.885	0.885
Sbi#S19519434	707	chromosome_5	62352331	6e-44	178	1	-1	623	703	27253000	27253080	0.852	0.852
Sbi#S19519434	707	chromosome_5	62352331	6e-44	178	1	-1	600	660	42442807	42442867	0.885	0.885
Sbi#S19519434	707	chromosome_5	62352331	6e-44	178	1	1	623	703	43164099	43164179	0.852	0.852
Sbi#S19519434	707	chromosome_5	62352331	6e-44	178	1	1	596	660	45009388	45009452	0.877	0.877
Sbi#S19519434	707	chromosome_5	62352331	6e-44	178	1	-1	593	657	45149942	45150006	0.877	0.877
Sbi#S19519434	707	chromosome_5	62352331	6e-44	178	1	1	593	697	45541534	45541638	0.829	0.829
Sbi#S19519434	707	chromosome_5	62352331	6e-44	178	1	1	623	703	48207747	48207827	0.852	0.852
Sbi#S19519434	707	chromosome_5	62352331	6e-44	178	1	1	643	703	49346293	49346353	0.885	0.885
Sbi#S19519434	707	chromosome_5	62352331	6e-44	178	1	-1	603	659	49859403	49859459	0.895	0.895
Sbi#S19519434	707	chromosome_5	62352331	6e-44	178	1	1	592	660	50061673	50061741	0.87	0.87
Sbi#S19519434	707	chromosome_5	62352331	6e-44	178	1	-1	623	703	52685668	52685748	0.852	0.852
Sbi#S19519434	707	chromosome_5	62352331	6e-44	178	1	1	643	703	52750660	52750720	0.885	0.885
Sbi#S19519434	707	chromosome_5	62352331	6e-44	178	1	1	643	703	53082580	53082640	0.885	0.885
Sbi#S19519434	707	chromosome_5	62352331	6e-44	178	1	-1	623	703	53253335	53253415	0.852	0.852
Sbi#S19519434	707	chromosome_5	62352331	6e-44	178	1	1	623	703	53499627	53499707	0.852	0.852
Sbi#S19519434	707	chromosome_5	62352331	6e-44	178	1	-1	595	703	53625352	53625460	0.826	0.826
Sbi#S19519434	707	chromosome_5	62352331	6e-44	178	1	1	607	703	53805084	53805180	0.835	0.835
Sbi#S19519434	707	chromosome_5	62352331	6e-44	178	1	-1	595	703	53898381	53898489	0.826	0.826
Sbi#S19519434	707	chromosome_5	62352331	6e-44	178	1	-1	643	703	54002763	54002823	0.885	0.885
Sbi#S19519434	707	chromosome_5	62352331	6e-44	178	1	-1	595	659	54570546	54570610	0.877	0.877
Sbi#S19519434	707	chromosome_5	62352331	6e-44	178	1	1	643	703	55178382	55178442	0.885	0.885
Sbi#S19519434	707	chromosome_5	62352331	6e-44	178	1	-1	600	664	58094961	58095025	0.877	0.877
Sbi#S19519434	707	chromosome_5	62352331	6e-44	178	1	1	643	703	58838537	58838597	0.885	0.885
Sbi#S19519434	707	chromosome_5	62352331	6e-44	178	1	-1	593	697	59597440	59597544	0.829	0.829
Sbi#S19519434	707	chromosome_5	62352331	6e-44	178	1	-1	643	703	59709826	59709886	0.885	0.885
Sbi#S19519434	707	chromosome_5	62352331	6e-44	178	1	-1	623	703	59776937	59777017	0.852	0.852
Sbi#S19519434	707	chromosome_5	62352331	6e-44	178	1	1	603	703	59958369	59958469	0.832	0.832
Sbi#S19519434	707	chromosome_5	62352331	6e-44	178	1	1	623	703	61022704	61022784	0.852	0.852
Sbi#S19519434	707	chromosome_5	62352331	6e-44	178	1	-1	643	703	61081800	61081860	0.885	0.885
Sbi#S19519434	707	chromosome_5	62352331	6e-44	178	1	-1	616	703	232881	232968	0.841	0.841
Sbi#S19519434	707	chromosome_5	62352331	6e-44	178	1	-1	593	660	735510	735577	0.868	0.868
Sbi#S19519434	707	chromosome_5	62352331	6e-44	178	1	-1	624	703	746516	746595	0.85	0.85
Sbi#S19519434	707	chromosome_5	62352331	6e-44	178	1	1	600	703	1097661	1097764	0.827	0.827
Sbi#S19519434	707	chromosome_5	62352331	6e-44	178	1	-1	593	660	1628087	1628154	0.868	0.868
Sbi#S19519434	707	chromosome_5	62352331	6e-44	178	1	1	600	703	2152485	2152588	0.827	0.827
Sbi#S19519434	707	chromosome_5	62352331	6e-44	178	1	1	601	660	2332209	2332268	0.883	0.883
Sbi#S19519434	707	chromosome_5	62352331	6e-44	178	1	-1	600	703	2837680	2837783	0.827	0.827
Sbi#S19519434	707	chromosome_5	62352331	6e-44	178	1	-1	593	660	2908301	2908368	0.868	0.868
Sbi#S19519434	707	chromosome_5	62352331	6e-44	178	1	-1	593	660	2916908	2916975	0.868	0.868
Sbi#S19519434	707	chromosome_5	62352331	6e-44	178	1	-1	600	703	2952293	2952396	0.827	0.827
Sbi#S19519434	707	chromosome_5	62352331	6e-44	178	1	1	593	660	2981480	2981547	0.868	0.868
Sbi#S19519434	707	chromosome_5	62352331	6e-44	178	1	1	593	660	2989842	2989909	0.868	0.868
Sbi#S19519434	707	chromosome_5	62352331	6e-44	178	1	1	600	703	3065857	3065960	0.827	0.827
Sbi#S19519434	707	chromosome_5	62352331	6e-44	178	1	1	644	703	3367666	3367725	0.883	0.883
Sbi#S19519434	707	chromosome_5	62352331	6e-44	178	1	1	593	632	3617070	3617109	0.95	0.95
Sbi#S19519434	707	chromosome_5	62352331	6e-44	178	1	-1	652	703	5440370	5440421	0.904	0.904
Sbi#S19519434	707	chromosome_5	62352331	6e-44	178	1	1	589	664	6603995	6604070	0.855	0.855
Sbi#S19519434	707	chromosome_5	62352331	6e-44	178	1	-1	591	698	6826167	6826274	0.824	0.824
Sbi#S19519434	707	chromosome_5	62352331	6e-44	178	1	-1	593	660	8560031	8560098	0.868	0.868
Sbi#S19519434	707	chromosome_5	62352331	6e-44	178	1	-1	593	660	10568348	10568415	0.868	0.868
Sbi#S19519434	707	chromosome_5	62352331	6e-44	178	1	-1	596	703	11494940	11495047	0.824	0.824
Sbi#S19519434	707	chromosome_5	62352331	6e-44	178	1	1	592	707	11718688	11718803	0.819	0.819
Sbi#S19519434	707	chromosome_5	62352331	6e-44	178	1	-1	593	660	11803212	11803279	0.868	0.868
Sbi#S19519434	707	chromosome_5	62352331	6e-44	178	1	1	593	660	11919190	11919257	0.868	0.868
Sbi#S19519434	707	chromosome_5	62352331	6e-44	178	1	-1	596	703	11921474	11921581	0.824	0.824
Sbi#S19519434	707	chromosome_5	62352331	6e-44	178	1	-1	600	703	11921858	11921961	0.827	0.827
Sbi#S19519434	707	chromosome_5	62352331	6e-44	178	1	-1	593	664	13459778	13459849	0.861	0.861
Sbi#S19519434	707	chromosome_5	62352331	6e-44	178	1	-1	593	664	13603253	13603324	0.861	0.861
Sbi#S19519434	707	chromosome_5	62352331	6e-44	178	1	1	600	703	17016610	17016713	0.827	0.827
Sbi#S19519434	707	chromosome_5	62352331	6e-44	178	1	-1	593	632	17857491	17857530	0.95	0.95
Sbi#S19519434	707	chromosome_5	62352331	6e-44	178	1	-1	593	660	21114106	21114173	0.868	0.868
Sbi#S19519434	707	chromosome_5	62352331	6e-44	178	1	-1	593	660	23323673	23323740	0.868	0.868
Sbi#S19519434	707	chromosome_5	62352331	6e-44	178	1	1	600	698	42145103	42145202	0.84	0.84
Sbi#S19519434	707	chromosome_5	62352331	6e-44	178	1	-1	593	660	42498386	42498453	0.868	0.868
Sbi#S19519434	707	chromosome_5	62352331	6e-44	178	1	1	593	660	44243097	44243164	0.868	0.868
Sbi#S19519434	707	chromosome_5	62352331	6e-44	178	1	1	592	703	45604036	45604147	0.821	0.821
Sbi#S19519434	707	chromosome_5	62352331	6e-44	178	1	1	593	664	47608245	47608316	0.861	0.861
Sbi#S19519434	707	chromosome_5	62352331	6e-44	178	1	-1	623	662	47727469	47727508	0.95	0.95
Sbi#S19519434	707	chromosome_5	62352331	6e-44	178	1	1	601	660	47812330	47812389	0.883	0.883
Sbi#S19519434	707	chromosome_5	62352331	6e-44	178	1	1	643	698	48209715	48209770	0.893	0.893
Sbi#S19519434	707	chromosome_5	62352331	6e-44	178	1	1	600	703	48306969	48307072	0.827	0.827
Sbi#S19519434	707	chromosome_5	62352331	6e-44	178	1	-1	593	660	51374763	51374830	0.868	0.868
Sbi#S19519434	707	chromosome_5	62352331	6e-44	178	1	1	593	660	51839339	51839406	0.868	0.868
Sbi#S19519434	707	chromosome_5	62352331	6e-44	178	1	1	593	660	51853042	51853109	0.868	0.868
Sbi#S19519434	707	chromosome_5	62352331	6e-44	178	1	1	593	660	52446689	52446756	0.868	0.868
Sbi#S19519434	707	chromosome_5	62352331	6e-44	178	1	-1	593	664	52661689	52661760	0.861	0.861
Sbi#S19519434	707	chromosome_5	62352331	6e-44	178	1	-1	593	660	52685477	52685544	0.868	0.868
Sbi#S19519434	707	chromosome_5	62352331	6e-44	178	1	1	597	672	52759983	52760058	0.855	0.855
Sbi#S19519434	707	chromosome_5	62352331	6e-44	178	1	-1	593	660	54073135	54073202	0.868	0.868
Sbi#S19519434	707	chromosome_5	62352331	6e-44	178	1	-1	593	660	54180355	54180422	0.868	0.868
Sbi#S19519434	707	chromosome_5	62352331	6e-44	178	1	-1	592	703	54499910	54500021	0.821	0.821
Sbi#S19519434	707	chromosome_5	62352331	6e-44	178	1	-1	600	703	55045630	55045733	0.827	0.827
Sbi#S19519434	707	chromosome_5	62352331	6e-44	178	1	-1	593	632	55208427	55208466	0.95	0.95
Sbi#S19519434	707	chromosome_5	62352331	6e-44	178	1	-1	600	703	55390733	55390836	0.827	0.827
Sbi#S19519434	707	chromosome_5	62352331	6e-44	178	1	-1	600	698	55699104	55699203	0.84	0.84
Sbi#S19519434	707	chromosome_5	62352331	6e-44	178	1	1	618	661	59612765	59612808	0.932	0.932
Sbi#S19519434	707	chromosome_5	62352331	6e-44	178	1	-1	593	672	59750590	59750669	0.85	0.85
Sbi#S19519434	707	chromosome_5	62352331	6e-44	178	1	-1	593	672	60861629	60861708	0.85	0.85
Sbi#S19519434	707	chromosome_5	62352331	6e-44	178	1	-1	616	695	60915995	60916074	0.85	0.85
Sbi#S19519434	707	chromosome_5	62352331	6e-44	178	1	-1	600	703	60963439	60963542	0.827	0.827
Sbi#S19519434	707	chromosome_5	62352331	6e-44	178	1	-1	600	703	61008434	61008537	0.827	0.827
Sbi#S19519434	707	chromosome_5	62352331	6e-44	178	1	-1	593	703	75896	76006	0.82	0.82
Sbi#S19519434	707	chromosome_5	62352331	6e-44	178	1	-1	593	703	368736	368846	0.82	0.82
Sbi#S19519434	707	chromosome_5	62352331	6e-44	178	1	1	620	666	614571	614617	0.915	0.915
Sbi#S19519434	707	chromosome_5	62352331	6e-44	178	1	1	645	703	1567569	1567627	0.881	0.881
Sbi#S19519434	707	chromosome_5	62352331	6e-44	178	1	1	593	703	2022844	2022953	0.829	0.829
Sbi#S19519434	707	chromosome_5	62352331	6e-44	178	1	1	593	703	2538180	2538290	0.82	0.82
Sbi#S19519434	707	chromosome_5	62352331	6e-44	178	1	1	593	703	2749710	2749820	0.82	0.82
Sbi#S19519434	707	chromosome_5	62352331	6e-44	178	1	-1	593	659	2831854	2831920	0.866	0.866
Sbi#S19519434	707	chromosome_5	62352331	6e-44	178	1	-1	608	698	3155377	3155467	0.835	0.835
Sbi#S19519434	707	chromosome_5	62352331	6e-44	178	1	-1	593	667	3905778	3905852	0.853	0.853
Sbi#S19519434	707	chromosome_5	62352331	6e-44	178	1	1	592	686	4608956	4609050	0.832	0.832
Sbi#S19519434	707	chromosome_5	62352331	6e-44	178	1	-1	590	660	5656183	5656253	0.859	0.859
Sbi#S19519434	707	chromosome_5	62352331	6e-44	178	1	1	593	703	6376585	6376695	0.82	0.82
Sbi#S19519434	707	chromosome_5	62352331	6e-44	178	1	-1	634	696	6865110	6865172	0.873	0.873
Sbi#S19519434	707	chromosome_5	62352331	6e-44	178	1	-1	601	703	7810106	7810208	0.825	0.825
Sbi#S19519434	707	chromosome_5	62352331	6e-44	178	1	-1	621	703	9375125	9375207	0.843	0.843
Sbi#S19519434	707	chromosome_5	62352331	6e-44	178	1	-1	601	703	10467936	10468038	0.825	0.825
Sbi#S19519434	707	chromosome_5	62352331	6e-44	178	1	1	593	703	11724495	11724605	0.82	0.82
Sbi#S19519434	707	chromosome_5	62352331	6e-44	178	1	-1	590	664	11977892	11977965	0.867	0.867
Sbi#S19519434	707	chromosome_5	62352331	6e-44	178	1	-1	598	672	12513931	12514005	0.853	0.853
Sbi#S19519434	707	chromosome_5	62352331	6e-44	178	1	-1	593	703	15173486	15173596	0.82	0.82
Sbi#S19519434	707	chromosome_5	62352331	6e-44	178	1	1	649	703	16229897	16229951	0.891	0.891
Sbi#S19519434	707	chromosome_5	62352331	6e-44	178	1	-1	605	703	17816927	17817025	0.828	0.828
Sbi#S19519434	707	chromosome_5	62352331	6e-44	178	1	1	601	703	18335273	18335375	0.825	0.825
Sbi#S19519434	707	chromosome_5	62352331	6e-44	178	1	1	601	659	27799413	27799471	0.881	0.881
Sbi#S19519434	707	chromosome_5	62352331	6e-44	178	1	-1	669	703	32233987	32234021	0.971	0.971
Sbi#S19519434	707	chromosome_5	62352331	6e-44	178	1	-1	593	703	42443538	42443648	0.82	0.82
Sbi#S19519434	707	chromosome_5	62352331	6e-44	178	1	-1	601	659	43848506	43848564	0.881	0.881
Sbi#S19519434	707	chromosome_5	62352331	6e-44	178	1	1	593	703	44949508	44949618	0.82	0.82
Sbi#S19519434	707	chromosome_5	62352331	6e-44	178	1	-1	593	703	45144638	45144748	0.82	0.82
Sbi#S19519434	707	chromosome_5	62352331	6e-44	178	1	-1	600	662	45147769	45147831	0.873	0.873
Sbi#S19519434	707	chromosome_5	62352331	6e-44	178	1	-1	649	703	47621208	47621262	0.891	0.891
Sbi#S19519434	707	chromosome_5	62352331	6e-44	178	1	1	593	703	48206331	48206441	0.82	0.82
Sbi#S19519434	707	chromosome_5	62352331	6e-44	178	1	1	593	703	50934640	50934750	0.82	0.82
Sbi#S19519434	707	chromosome_5	62352331	6e-44	178	1	1	593	703	51285656	51285766	0.82	0.82
Sbi#S19519434	707	chromosome_5	62352331	6e-44	178	1	-1	593	659	51520614	51520680	0.866	0.866
Sbi#S19519434	707	chromosome_5	62352331	6e-44	178	1	-1	634	696	52452604	52452666	0.873	0.873
Sbi#S19519434	707	chromosome_5	62352331	6e-44	178	1	1	593	659	53066007	53066073	0.866	0.866
Sbi#S19519434	707	chromosome_5	62352331	6e-44	178	1	1	593	703	53070399	53070509	0.82	0.82
Sbi#S19519434	707	chromosome_5	62352331	6e-44	178	1	1	593	659	53721138	53721204	0.866	0.866
Sbi#S19519434	707	chromosome_5	62352331	6e-44	178	1	-1	593	703	54570725	54570835	0.82	0.82
Sbi#S19519434	707	chromosome_5	62352331	6e-44	178	1	-1	593	659	54623427	54623493	0.866	0.866
Sbi#S19519434	707	chromosome_5	62352331	6e-44	178	1	1	593	703	56269631	56269741	0.82	0.82
Sbi#S19519434	707	chromosome_5	62352331	6e-44	178	1	-1	601	703	56288899	56289001	0.825	0.825
Sbi#S19519434	707	chromosome_5	62352331	6e-44	178	1	1	600	658	57145528	57145586	0.881	0.881
Sbi#S19519434	707	chromosome_5	62352331	6e-44	178	1	1	590	660	57637541	57637611	0.859	0.859
Sbi#S19519434	707	chromosome_5	62352331	6e-44	178	1	1	589	659	58082946	58083016	0.859	0.859
Sbi#S19519434	707	chromosome_5	62352331	6e-44	178	1	1	593	703	59146598	59146708	0.82	0.82
Sbi#S19519434	707	chromosome_5	62352331	6e-44	178	1	-1	590	632	59297480	59297522	0.93	0.93
Sbi#S19519434	707	chromosome_5	62352331	6e-44	178	1	1	645	703	59496633	59496691	0.881	0.881
Sbi#S19519434	707	chromosome_5	62352331	6e-44	178	1	1	592	666	59935802	59935876	0.853	0.853
Sbi#S19519434	707	chromosome_5	62352331	6e-44	178	1	1	593	703	60358200	60358310	0.82	0.82
Sbi#S19519434	707	chromosome_5	62352331	6e-44	178	1	-1	588	703	60709111	60709228	0.822	0.822
Sbi#S19519434	707	chromosome_5	62352331	6e-44	178	1	-1	593	703	60896894	60897004	0.82	0.82
Sbi#S19519434	707	chromosome_5	62352331	6e-44	178	1	1	593	703	60910080	60910190	0.82	0.82
Sbi#S19519434	707	chromosome_5	62352331	6e-44	178	1	1	593	703	60929468	60929578	0.82	0.82
Sbi#S19519434	707	chromosome_5	62352331	6e-44	178	1	-1	593	659	61081613	61081679	0.866	0.866
Sbi#S19519434	707	chromosome_5	62352331	6e-44	178	1	-1	646	703	902501	902558	0.879	0.879
Sbi#S19519434	707	chromosome_5	62352331	6e-44	178	1	-1	634	703	1553673	1553742	0.857	0.857
Sbi#S19519434	707	chromosome_5	62352331	6e-44	178	1	-1	595	660	1577857	1577922	0.864	0.864
Sbi#S19519434	707	chromosome_5	62352331	6e-44	178	1	1	593	662	3050312	3050381	0.857	0.857
Sbi#S19519434	707	chromosome_5	62352331	6e-44	178	1	1	603	660	3453203	3453260	0.879	0.879
Sbi#S19519434	707	chromosome_5	62352331	6e-44	178	1	-1	634	703	4599888	4599957	0.857	0.857
Sbi#S19519434	707	chromosome_5	62352331	6e-44	178	1	-1	619	664	5759335	5759380	0.913	0.913
Sbi#S19519434	707	chromosome_5	62352331	6e-44	178	1	-1	595	660	5842636	5842701	0.864	0.864
Sbi#S19519434	707	chromosome_5	62352331	6e-44	178	1	-1	619	664	9213664	9213709	0.913	0.913
Sbi#S19519434	707	chromosome_5	62352331	6e-44	178	1	-1	650	703	11722437	11722490	0.889	0.889
Sbi#S19519434	707	chromosome_5	62352331	6e-44	178	1	-1	619	660	12027601	12027642	0.929	0.929
Sbi#S19519434	707	chromosome_5	62352331	6e-44	178	1	1	623	672	19209536	19209585	0.9	0.9
Sbi#S19519434	707	chromosome_5	62352331	6e-44	178	1	-1	591	660	20034471	20034540	0.857	0.857
Sbi#S19519434	707	chromosome_5	62352331	6e-44	178	1	1	590	703	44943469	44943582	0.816	0.816
Sbi#S19519434	707	chromosome_5	62352331	6e-44	178	1	1	590	703	44969393	44969501	0.816	0.816
Sbi#S19519434	707	chromosome_5	62352331	6e-44	178	1	1	634	703	46575695	46575764	0.857	0.857
Sbi#S19519434	707	chromosome_5	62352331	6e-44	178	1	1	650	703	46576477	46576530	0.889	0.889
Sbi#S19519434	707	chromosome_5	62352331	6e-44	178	1	1	590	659	46652540	46652609	0.857	0.857
Sbi#S19519434	707	chromosome_5	62352331	6e-44	178	1	1	595	660	48236024	48236089	0.864	0.864
Sbi#S19519434	707	chromosome_5	62352331	6e-44	178	1	1	590	703	51852363	51852476	0.816	0.816
Sbi#S19519434	707	chromosome_5	62352331	6e-44	178	1	1	603	664	52606322	52606383	0.871	0.871
Sbi#S19519434	707	chromosome_5	62352331	6e-44	178	1	-1	95	136	52775887	52775928	0.929	0.929
Sbi#S19519434	707	chromosome_5	62352331	6e-44	178	1	1	643	707	53163524	53163589	0.879	0.879
Sbi#S19519434	707	chromosome_5	62352331	6e-44	178	1	-1	590	703	54211354	54211467	0.816	0.816
Sbi#S19519434	707	chromosome_5	62352331	6e-44	178	1	-1	607	660	54824402	54824455	0.889	0.889
Sbi#S19519434	707	chromosome_5	62352331	6e-44	178	1	-1	595	664	55450158	55450227	0.857	0.857
Sbi#S19519434	707	chromosome_5	62352331	6e-44	178	1	1	593	662	56550530	56550599	0.857	0.857
Sbi#S19519434	707	chromosome_5	62352331	6e-44	178	1	-1	619	664	56902277	56902322	0.913	0.913
Sbi#S19519434	707	chromosome_5	62352331	6e-44	178	1	-1	603	703	57672630	57672731	0.833	0.833
Sbi#S19519434	707	chromosome_5	62352331	6e-44	178	1	-1	602	663	57771555	57771616	0.871	0.871
Sbi#S19519434	707	chromosome_5	62352331	6e-44	178	1	1	590	703	59548968	59549081	0.816	0.816
Sbi#S19519434	707	chromosome_5	62352331	6e-44	178	1	1	590	703	61679330	61679443	0.816	0.816
Sbi#S19519434	707	chromosome_5	62352331	6e-44	178	1	1	595	660	62148966	62149031	0.864	0.864
Sbi#S19519434	707	chromosome_5	62352331	6e-44	178	1	1	638	703	62177316	62177381	0.864	0.864
Sbi#S19519434	707	chromosome_5	62352331	6e-44	178	1	-1	590	703	62348239	62348352	0.816	0.816
Sbi#S19519434	707	chromosome_5	62352331	6e-44	178	1	1	620	656	280608	280644	0.946	0.946
Sbi#S19519434	707	chromosome_5	62352331	6e-44	178	1	-1	593	629	313891	313927	0.946	0.946
Sbi#S19519434	707	chromosome_5	62352331	6e-44	178	1	1	593	637	587059	587103	0.911	0.911
Sbi#S19519434	707	chromosome_5	62352331	6e-44	178	1	1	624	664	660516	660556	0.927	0.927
Sbi#S19519434	707	chromosome_5	62352331	6e-44	178	1	-1	623	703	1236296	1236376	0.84	0.84
Sbi#S19519434	707	chromosome_5	62352331	6e-44	178	1	-1	643	703	1402859	1402919	0.869	0.869
Sbi#S19519434	707	chromosome_5	62352331	6e-44	178	1	-1	643	703	1468708	1468768	0.869	0.869
Sbi#S19519434	707	chromosome_5	62352331	6e-44	178	1	-1	643	703	1554105	1554165	0.869	0.869
Sbi#S19519434	707	chromosome_5	62352331	6e-44	178	1	1	643	703	1577351	1577411	0.869	0.869
Sbi#S19519434	707	chromosome_5	62352331	6e-44	178	1	1	623	663	1607302	1607342	0.927	0.927
Sbi#S19519434	707	chromosome_5	62352331	6e-44	178	1	-1	601	657	1775977	1776033	0.877	0.877
Sbi#S19519434	707	chromosome_5	62352331	6e-44	178	1	-1	623	703	1878922	1879002	0.84	0.84
Sbi#S19519434	707	chromosome_5	62352331	6e-44	178	1	-1	643	703	1908484	1908544	0.869	0.869
Sbi#S19519434	707	chromosome_5	62352331	6e-44	178	1	-1	643	703	1933889	1933949	0.869	0.869
Sbi#S19519434	707	chromosome_5	62352331	6e-44	178	1	1	591	659	2063563	2063631	0.855	0.855
Sbi#S19519434	707	chromosome_5	62352331	6e-44	178	1	1	600	660	2610502	2610562	0.869	0.869
Sbi#S19519434	707	chromosome_5	62352331	6e-44	178	1	-1	596	660	2954962	2955026	0.862	0.862
Sbi#S19519434	707	chromosome_5	62352331	6e-44	178	1	1	643	703	3123239	3123299	0.869	0.869
Sbi#S19519434	707	chromosome_5	62352331	6e-44	178	1	1	600	672	3317833	3317905	0.849	0.849
Sbi#S19519434	707	chromosome_5	62352331	6e-44	178	1	-1	620	672	3557726	3557778	0.887	0.887
Sbi#S19519434	707	chromosome_5	62352331	6e-44	178	1	1	643	703	4085027	4085087	0.869	0.869
Sbi#S19519434	707	chromosome_5	62352331	6e-44	178	1	1	643	703	4673072	4673132	0.869	0.869
Sbi#S19519434	707	chromosome_5	62352331	6e-44	178	1	1	600	632	4786863	4786895	0.97	0.97
Sbi#S19519434	707	chromosome_5	62352331	6e-44	178	1	-1	619	703	4833777	4833861	0.835	0.835
Sbi#S19519434	707	chromosome_5	62352331	6e-44	178	1	1	643	699	5437548	5437604	0.877	0.877
Sbi#S19519434	707	chromosome_5	62352331	6e-44	178	1	1	624	664	5683812	5683852	0.927	0.927
Sbi#S19519434	707	chromosome_5	62352331	6e-44	178	1	-1	643	703	5848887	5848947	0.869	0.869
Sbi#S19519434	707	chromosome_5	62352331	6e-44	178	1	1	643	703	6019967	6020027	0.869	0.869
Sbi#S19519434	707	chromosome_5	62352331	6e-44	178	1	-1	623	695	6460354	6460426	0.849	0.849
Sbi#S19519434	707	chromosome_5	62352331	6e-44	178	1	-1	643	703	7165240	7165300	0.869	0.869
Sbi#S19519434	707	chromosome_5	62352331	6e-44	178	1	1	595	703	8936368	8936476	0.817	0.817
Sbi#S19519434	707	chromosome_5	62352331	6e-44	178	1	-1	603	703	10732058	10732158	0.822	0.822
Sbi#S19519434	707	chromosome_5	62352331	6e-44	178	1	1	600	660	12104785	12104845	0.869	0.869
Sbi#S19519434	707	chromosome_5	62352331	6e-44	178	1	-1	643	703	12111353	12111413	0.869	0.869
Sbi#S19519434	707	chromosome_5	62352331	6e-44	178	1	-1	643	703	12659802	12659862	0.869	0.869
Sbi#S19519434	707	chromosome_5	62352331	6e-44	178	1	-1	675	703	14412133	14412161	1	1
Sbi#S19519434	707	chromosome_5	62352331	6e-44	178	1	-1	620	664	16038206	16038250	0.911	0.911
Sbi#S19519434	707	chromosome_5	62352331	6e-44	178	1	-1	619	659	17764294	17764334	0.927	0.927
Sbi#S19519434	707	chromosome_5	62352331	6e-44	178	1	1	595	631	18456447	18456483	0.946	0.946
Sbi#S19519434	707	chromosome_5	62352331	6e-44	178	1	-1	643	703	20344786	20344846	0.869	0.869
Sbi#S19519434	707	chromosome_5	62352331	6e-44	178	1	1	603	703	33561596	33561696	0.822	0.822
Sbi#S19519434	707	chromosome_5	62352331	6e-44	178	1	1	603	695	42240081	42240173	0.828	0.828
Sbi#S19519434	707	chromosome_5	62352331	6e-44	178	1	-1	675	703	44223245	44223273	1	1
Sbi#S19519434	707	chromosome_5	62352331	6e-44	178	1	1	593	637	44942631	44942675	0.911	0.911
Sbi#S19519434	707	chromosome_5	62352331	6e-44	178	1	1	623	703	44952186	44952266	0.84	0.84
Sbi#S19519434	707	chromosome_5	62352331	6e-44	178	1	1	623	703	44971552	44971632	0.84	0.84
Sbi#S19519434	707	chromosome_5	62352331	6e-44	178	1	-1	595	698	45559965	45560066	0.827	0.827
Sbi#S19519434	707	chromosome_5	62352331	6e-44	178	1	1	595	659	46107423	46107487	0.862	0.862
Sbi#S19519434	707	chromosome_5	62352331	6e-44	178	1	-1	619	659	46387671	46387711	0.927	0.927
Sbi#S19519434	707	chromosome_5	62352331	6e-44	178	1	1	620	672	46651973	46652025	0.887	0.887
Sbi#S19519434	707	chromosome_5	62352331	6e-44	178	1	1	643	703	47813951	47814011	0.869	0.869
Sbi#S19519434	707	chromosome_5	62352331	6e-44	178	1	1	592	664	48203066	48203138	0.849	0.849
Sbi#S19519434	707	chromosome_5	62352331	6e-44	178	1	1	620	672	48488461	48488513	0.887	0.887
Sbi#S19519434	707	chromosome_5	62352331	6e-44	178	1	1	643	703	49878106	49878166	0.869	0.869
Sbi#S19519434	707	chromosome_5	62352331	6e-44	178	1	-1	623	703	49938347	49938427	0.84	0.84
Sbi#S19519434	707	chromosome_5	62352331	6e-44	178	1	1	600	632	49946226	49946258	0.97	0.97
Sbi#S19519434	707	chromosome_5	62352331	6e-44	178	1	-1	623	703	50343003	50343083	0.84	0.84
Sbi#S19519434	707	chromosome_5	62352331	6e-44	178	1	1	623	703	51132163	51132243	0.84	0.84
Sbi#S19519434	707	chromosome_5	62352331	6e-44	178	1	1	623	703	51921406	51921486	0.84	0.84
Sbi#S19519434	707	chromosome_5	62352331	6e-44	178	1	1	620	664	52241928	52241972	0.911	0.911
Sbi#S19519434	707	chromosome_5	62352331	6e-44	178	1	-1	643	703	52304664	52304724	0.869	0.869
Sbi#S19519434	707	chromosome_5	62352331	6e-44	178	1	1	623	703	52392864	52392944	0.84	0.84
Sbi#S19519434	707	chromosome_5	62352331	6e-44	178	1	1	623	703	52687945	52688025	0.84	0.84
Sbi#S19519434	707	chromosome_5	62352331	6e-44	178	1	1	643	703	53252558	53252618	0.869	0.869
Sbi#S19519434	707	chromosome_5	62352331	6e-44	178	1	1	620	672	53782413	53782465	0.887	0.887
Sbi#S19519434	707	chromosome_5	62352331	6e-44	178	1	-1	643	703	54622983	54623043	0.869	0.869
Sbi#S19519434	707	chromosome_5	62352331	6e-44	178	1	1	643	703	55211110	55211170	0.869	0.869
Sbi#S19519434	707	chromosome_5	62352331	6e-44	178	1	1	592	660	56336828	56336896	0.855	0.855
Sbi#S19519434	707	chromosome_5	62352331	6e-44	178	1	-1	643	703	56753019	56753079	0.869	0.869
Sbi#S19519434	707	chromosome_5	62352331	6e-44	178	1	-1	623	703	57641510	57641590	0.84	0.84
Sbi#S19519434	707	chromosome_5	62352331	6e-44	178	1	-1	616	660	57771348	57771392	0.911	0.911
Sbi#S19519434	707	chromosome_5	62352331	6e-44	178	1	-1	643	703	57795783	57795843	0.869	0.869
Sbi#S19519434	707	chromosome_5	62352331	6e-44	178	1	1	623	703	58095733	58095813	0.84	0.84
Sbi#S19519434	707	chromosome_5	62352331	6e-44	178	1	-1	600	660	59007464	59007524	0.869	0.869
Sbi#S19519434	707	chromosome_5	62352331	6e-44	178	1	1	591	695	59277741	59277844	0.829	0.829
Sbi#S19519434	707	chromosome_5	62352331	6e-44	178	1	-1	643	703	60270695	60270755	0.869	0.869
Sbi#S19519434	707	chromosome_5	62352331	6e-44	178	1	1	643	703	60557158	60557218	0.869	0.869
Sbi#S19519434	707	chromosome_5	62352331	6e-44	178	1	-1	600	672	60780031	60780103	0.849	0.849
Sbi#S19519434	707	chromosome_5	62352331	6e-44	178	1	1	623	703	60933889	60933969	0.84	0.84
Sbi#S19519434	707	chromosome_5	62352331	6e-44	178	1	-1	643	703	61082007	61082067	0.869	0.869
Sbi#S19519434	707	chromosome_5	62352331	6e-44	178	1	-1	600	664	61356108	61356172	0.862	0.862
Sbi#S19519434	707	chromosome_5	62352331	6e-44	178	1	-1	623	703	61525793	61525873	0.84	0.84
Sbi#S19519434	707	chromosome_5	62352331	6e-44	178	1	1	623	703	62002100	62002180	0.84	0.84
Sbi#S19519434	707	chromosome_5	62352331	6e-44	178	1	1	593	660	464951	465018	0.853	0.853
Sbi#S19519434	707	chromosome_5	62352331	6e-44	178	1	1	593	664	1653464	1653535	0.847	0.847
Sbi#S19519434	707	chromosome_5	62352331	6e-44	178	1	-1	605	672	1968580	1968647	0.853	0.853
Sbi#S19519434	707	chromosome_5	62352331	6e-44	178	1	-1	592	703	2013399	2013510	0.812	0.812
Sbi#S19519434	707	chromosome_5	62352331	6e-44	178	1	1	593	660	2302547	2302614	0.853	0.853
Sbi#S19519434	707	chromosome_5	62352331	6e-44	178	1	-1	596	703	2393939	2394046	0.815	0.815
Sbi#S19519434	707	chromosome_5	62352331	6e-44	178	1	-1	675	702	2624025	2624052	1	1
Sbi#S19519434	707	chromosome_5	62352331	6e-44	178	1	1	593	660	2854675	2854742	0.853	0.853
Sbi#S19519434	707	chromosome_5	62352331	6e-44	178	1	-1	592	667	3080743	3080818	0.842	0.842
Sbi#S19519434	707	chromosome_5	62352331	6e-44	178	1	-1	593	660	3130576	3130643	0.853	0.853
Sbi#S19519434	707	chromosome_5	62352331	6e-44	178	1	-1	592	703	3438736	3438847	0.812	0.812
Sbi#S19519434	707	chromosome_5	62352331	6e-44	178	1	1	620	703	3485932	3486015	0.833	0.833
Sbi#S19519434	707	chromosome_5	62352331	6e-44	178	1	1	593	660	3936082	3936149	0.853	0.853
Sbi#S19519434	707	chromosome_5	62352331	6e-44	178	1	-1	600	695	4118319	4118414	0.823	0.823
Sbi#S19519434	707	chromosome_5	62352331	6e-44	178	1	1	643	698	4221658	4221713	0.875	0.875
Sbi#S19519434	707	chromosome_5	62352331	6e-44	178	1	1	593	660	4467240	4467307	0.853	0.853
Sbi#S19519434	707	chromosome_5	62352331	6e-44	178	1	1	593	660	4675978	4676045	0.853	0.853
Sbi#S19519434	707	chromosome_5	62352331	6e-44	178	1	-1	593	660	4782072	4782139	0.853	0.853
Sbi#S19519434	707	chromosome_5	62352331	6e-44	178	1	-1	624	703	4866376	4866455	0.838	0.838
Sbi#S19519434	707	chromosome_5	62352331	6e-44	178	1	-1	593	660	4868974	4869041	0.853	0.853
Sbi#S19519434	707	chromosome_5	62352331	6e-44	178	1	1	644	703	5721112	5721171	0.867	0.867
Sbi#S19519434	707	chromosome_5	62352331	6e-44	178	1	1	593	632	6147035	6147074	0.925	0.925
Sbi#S19519434	707	chromosome_5	62352331	6e-44	178	1	1	600	695	6861708	6861803	0.823	0.823
Sbi#S19519434	707	chromosome_5	62352331	6e-44	178	1	1	620	659	7315988	7316027	0.925	0.925
Sbi#S19519434	707	chromosome_5	62352331	6e-44	178	1	-1	593	660	8877369	8877436	0.853	0.853
Sbi#S19519434	707	chromosome_5	62352331	6e-44	178	1	1	593	660	9507913	9507980	0.853	0.853
Sbi#S19519434	707	chromosome_5	62352331	6e-44	178	1	1	593	660	10120057	10120124	0.853	0.853
Sbi#S19519434	707	chromosome_5	62352331	6e-44	178	1	-1	593	656	11099174	11099237	0.859	0.859
Sbi#S19519434	707	chromosome_5	62352331	6e-44	178	1	-1	602	697	11837344	11837439	0.823	0.823
Sbi#S19519434	707	chromosome_5	62352331	6e-44	178	1	1	621	660	11941247	11941286	0.925	0.925
Sbi#S19519434	707	chromosome_5	62352331	6e-44	178	1	1	593	660	11971270	11971337	0.853	0.853
Sbi#S19519434	707	chromosome_5	62352331	6e-44	178	1	1	593	632	12342877	12342916	0.925	0.925
Sbi#S19519434	707	chromosome_5	62352331	6e-44	178	1	-1	593	664	15894280	15894351	0.847	0.847
Sbi#S19519434	707	chromosome_5	62352331	6e-44	178	1	-1	597	660	16256783	16256846	0.859	0.859
Sbi#S19519434	707	chromosome_5	62352331	6e-44	178	1	1	593	632	17030677	17030716	0.925	0.925
Sbi#S19519434	707	chromosome_5	62352331	6e-44	178	1	-1	597	660	17976045	17976108	0.859	0.859
Sbi#S19519434	707	chromosome_5	62352331	6e-44	178	1	1	652	703	18456492	18456543	0.885	0.885
Sbi#S19519434	707	chromosome_5	62352331	6e-44	178	1	1	593	632	19426981	19427020	0.925	0.925
Sbi#S19519434	707	chromosome_5	62352331	6e-44	178	1	-1	600	703	20051650	20051753	0.817	0.817
Sbi#S19519434	707	chromosome_5	62352331	6e-44	178	1	-1	593	660	20303544	20303611	0.853	0.853
Sbi#S19519434	707	chromosome_5	62352331	6e-44	178	1	-1	624	703	27167588	27167667	0.838	0.838
Sbi#S19519434	707	chromosome_5	62352331	6e-44	178	1	1	601	660	27231605	27231664	0.867	0.867
Sbi#S19519434	707	chromosome_5	62352331	6e-44	178	1	1	593	660	27709274	27709341	0.853	0.853
Sbi#S19519434	707	chromosome_5	62352331	6e-44	178	1	-1	620	671	42295316	42295367	0.885	0.885
Sbi#S19519434	707	chromosome_5	62352331	6e-44	178	1	1	601	660	42498970	42499029	0.867	0.867
Sbi#S19519434	707	chromosome_5	62352331	6e-44	178	1	-1	600	703	44598076	44598179	0.817	0.817
Sbi#S19519434	707	chromosome_5	62352331	6e-44	178	1	1	593	660	44969167	44969234	0.853	0.853
Sbi#S19519434	707	chromosome_5	62352331	6e-44	178	1	1	593	664	46657436	46657507	0.847	0.847
Sbi#S19519434	707	chromosome_5	62352331	6e-44	178	1	-1	589	660	47831627	47831698	0.847	0.847
Sbi#S19519434	707	chromosome_5	62352331	6e-44	178	1	-1	605	660	48201586	48201641	0.875	0.875
Sbi#S19519434	707	chromosome_5	62352331	6e-44	178	1	1	600	703	49661622	49661725	0.817	0.817
Sbi#S19519434	707	chromosome_5	62352331	6e-44	178	1	1	593	660	49855151	49855218	0.853	0.853
Sbi#S19519434	707	chromosome_5	62352331	6e-44	178	1	1	643	702	49939454	49939513	0.867	0.867
Sbi#S19519434	707	chromosome_5	62352331	6e-44	178	1	-1	593	664	50286807	50286878	0.847	0.847
Sbi#S19519434	707	chromosome_5	62352331	6e-44	178	1	1	601	660	50930388	50930447	0.867	0.867
Sbi#S19519434	707	chromosome_5	62352331	6e-44	178	1	1	589	660	51150773	51150844	0.847	0.847
Sbi#S19519434	707	chromosome_5	62352331	6e-44	178	1	-1	620	703	52801392	52801475	0.833	0.833
Sbi#S19519434	707	chromosome_5	62352331	6e-44	178	1	-1	593	660	52802663	52802730	0.853	0.853
Sbi#S19519434	707	chromosome_5	62352331	6e-44	178	1	-1	593	664	53162580	53162651	0.847	0.847
Sbi#S19519434	707	chromosome_5	62352331	6e-44	178	1	1	593	660	53254412	53254479	0.853	0.853
Sbi#S19519434	707	chromosome_5	62352331	6e-44	178	1	1	593	632	53376904	53376943	0.925	0.925
Sbi#S19519434	707	chromosome_5	62352331	6e-44	178	1	1	652	703	53499866	53499917	0.885	0.885
Sbi#S19519434	707	chromosome_5	62352331	6e-44	178	1	1	593	632	53617645	53617684	0.925	0.925
Sbi#S19519434	707	chromosome_5	62352331	6e-44	178	1	-1	643	702	54566391	54566450	0.867	0.867
Sbi#S19519434	707	chromosome_5	62352331	6e-44	178	1	1	593	660	54758206	54758273	0.853	0.853
Sbi#S19519434	707	chromosome_5	62352331	6e-44	178	1	1	593	660	54875220	54875287	0.853	0.853
Sbi#S19519434	707	chromosome_5	62352331	6e-44	178	1	-1	593	660	55118053	55118120	0.853	0.853
Sbi#S19519434	707	chromosome_5	62352331	6e-44	178	1	1	593	664	55631479	55631550	0.847	0.847
Sbi#S19519434	707	chromosome_5	62352331	6e-44	178	1	-1	593	660	57563101	57563168	0.853	0.853
Sbi#S19519434	707	chromosome_5	62352331	6e-44	178	1	1	593	660	57709423	57709490	0.853	0.853
Sbi#S19519434	707	chromosome_5	62352331	6e-44	178	1	1	593	660	57727018	57727085	0.853	0.853
Sbi#S19519434	707	chromosome_5	62352331	6e-44	178	1	1	600	703	58346309	58346412	0.817	0.817
Sbi#S19519434	707	chromosome_5	62352331	6e-44	178	1	1	624	703	58563057	58563136	0.838	0.838
Sbi#S19519434	707	chromosome_5	62352331	6e-44	178	1	1	664	703	58674581	58674620	0.925	0.925
Sbi#S19519434	707	chromosome_5	62352331	6e-44	178	1	-1	593	664	58813365	58813436	0.847	0.847
Sbi#S19519434	707	chromosome_5	62352331	6e-44	178	1	-1	593	672	59524312	59524391	0.838	0.838
Sbi#S19519434	707	chromosome_5	62352331	6e-44	178	1	-1	593	660	59546955	59547022	0.853	0.853
Sbi#S19519434	707	chromosome_5	62352331	6e-44	178	1	-1	601	632	59978383	59978414	0.969	0.969
Sbi#S19519434	707	chromosome_5	62352331	6e-44	178	1	1	620	703	60690807	60690890	0.833	0.833
Sbi#S19519434	707	chromosome_5	62352331	6e-44	178	1	1	593	648	60917569	60917624	0.875	0.875
Sbi#S19519434	707	chromosome_5	62352331	6e-44	178	1	-1	593	660	61438958	61439025	0.853	0.853
Sbi#S19519434	707	chromosome_5	62352331	6e-44	178	1	-1	593	660	61449588	61449655	0.853	0.853
Sbi#S19519434	707	chromosome_5	62352331	6e-44	178	1	-1	593	655	300806	300868	0.857	0.857
Sbi#S19519434	707	chromosome_5	62352331	6e-44	178	1	1	593	659	611309	611375	0.851	0.851
Sbi#S19519434	707	chromosome_5	62352331	6e-44	178	1	1	677	703	1208376	1208402	1	1
Sbi#S19519434	707	chromosome_5	62352331	6e-44	178	1	-1	593	703	1448505	1448615	0.811	0.811
Sbi#S19519434	707	chromosome_5	62352331	6e-44	178	1	1	593	659	1792336	1792402	0.851	0.851
Sbi#S19519434	707	chromosome_5	62352331	6e-44	178	1	-1	606	672	1856106	1856172	0.851	0.851
Sbi#S19519434	707	chromosome_5	62352331	6e-44	178	1	-1	593	703	2308467	2308577	0.811	0.811
Sbi#S19519434	707	chromosome_5	62352331	6e-44	178	1	1	601	703	2546358	2546460	0.816	0.816
Sbi#S19519434	707	chromosome_5	62352331	6e-44	178	1	1	593	647	2625758	2625812	0.873	0.873
Sbi#S19519434	707	chromosome_5	62352331	6e-44	178	1	-1	593	659	3572993	3573059	0.851	0.851
Sbi#S19519434	707	chromosome_5	62352331	6e-44	178	1	1	669	703	4101692	4101726	0.943	0.943
Sbi#S19519434	707	chromosome_5	62352331	6e-44	178	1	-1	601	703	4556814	4556915	0.825	0.825
Sbi#S19519434	707	chromosome_5	62352331	6e-44	178	1	-1	593	703	4577976	4578086	0.811	0.811
Sbi#S19519434	707	chromosome_5	62352331	6e-44	178	1	1	593	703	6509865	6509975	0.811	0.811
Sbi#S19519434	707	chromosome_5	62352331	6e-44	178	1	-1	595	665	7191143	7191213	0.845	0.845
Sbi#S19519434	707	chromosome_5	62352331	6e-44	178	1	1	593	703	7352714	7352824	0.811	0.811
Sbi#S19519434	707	chromosome_5	62352331	6e-44	178	1	1	593	703	8399454	8399564	0.811	0.811
Sbi#S19519434	707	chromosome_5	62352331	6e-44	178	1	1	593	659	9093540	9093606	0.851	0.851
Sbi#S19519434	707	chromosome_5	62352331	6e-44	178	1	-1	644	698	10467708	10467762	0.873	0.873
Sbi#S19519434	707	chromosome_5	62352331	6e-44	178	1	-1	593	703	10889130	10889240	0.811	0.811
Sbi#S19519434	707	chromosome_5	62352331	6e-44	178	1	-1	592	658	11619666	11619732	0.851	0.851
Sbi#S19519434	707	chromosome_5	62352331	6e-44	178	1	1	634	696	11659447	11659509	0.857	0.857
Sbi#S19519434	707	chromosome_5	62352331	6e-44	178	1	1	593	703	12537508	12537618	0.811	0.811
Sbi#S19519434	707	chromosome_5	62352331	6e-44	178	1	1	672	702	12702984	12703014	0.968	0.968
Sbi#S19519434	707	chromosome_5	62352331	6e-44	178	1	1	593	703	14433701	14433811	0.811	0.811
Sbi#S19519434	707	chromosome_5	62352331	6e-44	178	1	1	590	668	15414356	15414434	0.835	0.835
Sbi#S19519434	707	chromosome_5	62352331	6e-44	178	1	-1	634	696	17278225	17278287	0.857	0.857
Sbi#S19519434	707	chromosome_5	62352331	6e-44	178	1	1	634	696	17766077	17766139	0.857	0.857
Sbi#S19519434	707	chromosome_5	62352331	6e-44	178	1	1	669	703	18579041	18579075	0.943	0.943
Sbi#S19519434	707	chromosome_5	62352331	6e-44	178	1	-1	589	659	21193360	21193430	0.845	0.845
Sbi#S19519434	707	chromosome_5	62352331	6e-44	178	1	-1	593	659	32533319	32533385	0.851	0.851
Sbi#S19519434	707	chromosome_5	62352331	6e-44	178	1	1	593	703	41977821	41977931	0.811	0.811
Sbi#S19519434	707	chromosome_5	62352331	6e-44	178	1	-1	634	696	42139865	42139927	0.857	0.857
Sbi#S19519434	707	chromosome_5	62352331	6e-44	178	1	1	602	664	42977224	42977286	0.857	0.857
Sbi#S19519434	707	chromosome_5	62352331	6e-44	178	1	-1	593	655	43407528	43407590	0.857	0.857
Sbi#S19519434	707	chromosome_5	62352331	6e-44	178	1	1	593	703	43476383	43476493	0.811	0.811
Sbi#S19519434	707	chromosome_5	62352331	6e-44	178	1	1	592	666	44026875	44026949	0.84	0.84
Sbi#S19519434	707	chromosome_5	62352331	6e-44	178	1	-1	649	703	45269230	45269284	0.873	0.873
Sbi#S19519434	707	chromosome_5	62352331	6e-44	178	1	1	600	698	45559430	45559528	0.818	0.818
Sbi#S19519434	707	chromosome_5	62352331	6e-44	178	1	1	590	628	47812947	47812985	0.923	0.923
Sbi#S19519434	707	chromosome_5	62352331	6e-44	178	1	-1	645	703	47951886	47951944	0.864	0.864
Sbi#S19519434	707	chromosome_5	62352331	6e-44	178	1	1	589	703	48097903	48098017	0.809	0.809
Sbi#S19519434	707	chromosome_5	62352331	6e-44	178	1	-1	601	659	48825089	48825147	0.864	0.864
Sbi#S19519434	707	chromosome_5	62352331	6e-44	178	1	-1	593	667	49651505	49651579	0.84	0.84
Sbi#S19519434	707	chromosome_5	62352331	6e-44	178	1	-1	597	659	51379662	51379724	0.857	0.857
Sbi#S19519434	707	chromosome_5	62352331	6e-44	178	1	1	634	672	52451195	52451233	0.923	0.923
Sbi#S19519434	707	chromosome_5	62352331	6e-44	178	1	1	645	703	52610995	52611053	0.864	0.864
Sbi#S19519434	707	chromosome_5	62352331	6e-44	178	1	-1	593	703	52759542	52759652	0.811	0.811
Sbi#S19519434	707	chromosome_5	62352331	6e-44	178	1	-1	601	659	52807206	52807264	0.864	0.864
Sbi#S19519434	707	chromosome_5	62352331	6e-44	178	1	1	593	703	53707219	53707329	0.811	0.811
Sbi#S19519434	707	chromosome_5	62352331	6e-44	178	1	-1	593	660	53710277	53710340	0.853	0.853
Sbi#S19519434	707	chromosome_5	62352331	6e-44	178	1	1	593	703	55327380	55327490	0.811	0.811
Sbi#S19519434	707	chromosome_5	62352331	6e-44	178	1	-1	593	695	55678077	55678179	0.816	0.816
Sbi#S19519434	707	chromosome_5	62352331	6e-44	178	1	1	601	703	56850104	56850206	0.816	0.816
Sbi#S19519434	707	chromosome_5	62352331	6e-44	178	1	1	593	703	57290100	57290210	0.811	0.811
Sbi#S19519434	707	chromosome_5	62352331	6e-44	178	1	1	593	703	57399701	57399811	0.811	0.811
Sbi#S19519434	707	chromosome_5	62352331	6e-44	178	1	-1	593	659	57555197	57555263	0.851	0.851
Sbi#S19519434	707	chromosome_5	62352331	6e-44	178	1	-1	593	659	58026895	58026961	0.851	0.851
Sbi#S19519434	707	chromosome_5	62352331	6e-44	178	1	-1	593	659	58194040	58194106	0.851	0.851
Sbi#S19519434	707	chromosome_5	62352331	6e-44	178	1	-1	593	659	59190046	59190112	0.851	0.851
Sbi#S19519434	707	chromosome_5	62352331	6e-44	178	1	1	591	653	59196947	59197009	0.857	0.857
Sbi#S19519434	707	chromosome_5	62352331	6e-44	178	1	-1	593	703	60277848	60277958	0.811	0.811
Sbi#S19519434	707	chromosome_5	62352331	6e-44	178	1	1	593	654	108257	108318	0.855	0.855
Sbi#S19519434	707	chromosome_5	62352331	6e-44	178	1	1	678	703	621144	621169	1	1
Sbi#S19519434	707	chromosome_5	62352331	6e-44	178	1	1	624	665	982599	982640	0.905	0.905
Sbi#S19519434	707	chromosome_5	62352331	6e-44	178	1	-1	678	703	1468473	1468498	1	1
Sbi#S19519434	707	chromosome_5	62352331	6e-44	178	1	1	597	666	1563510	1563579	0.843	0.843
Sbi#S19519434	707	chromosome_5	62352331	6e-44	178	1	1	623	664	1819501	1819542	0.905	0.905
Sbi#S19519434	707	chromosome_5	62352331	6e-44	178	1	-1	678	703	1965499	1965524	1	1
Sbi#S19519434	707	chromosome_5	62352331	6e-44	178	1	1	643	672	2018454	2018483	0.967	0.967
Sbi#S19519434	707	chromosome_5	62352331	6e-44	178	1	1	619	672	2138016	2138069	0.87	0.87
Sbi#S19519434	707	chromosome_5	62352331	6e-44	178	1	-1	678	703	2169785	2169810	1	1
Sbi#S19519434	707	chromosome_5	62352331	6e-44	178	1	-1	678	703	2322792	2322817	1	1
Sbi#S19519434	707	chromosome_5	62352331	6e-44	178	1	1	678	703	2368689	2368714	1	1
Sbi#S19519434	707	chromosome_5	62352331	6e-44	178	1	-1	643	696	2690168	2690221	0.87	0.87
Sbi#S19519434	707	chromosome_5	62352331	6e-44	178	1	1	678	703	3157045	3157070	1	1
Sbi#S19519434	707	chromosome_5	62352331	6e-44	178	1	-1	595	660	3533706	3533771	0.848	0.848
Sbi#S19519434	707	chromosome_5	62352331	6e-44	178	1	-1	623	672	3559377	3559426	0.88	0.88
Sbi#S19519434	707	chromosome_5	62352331	6e-44	178	1	-1	678	703	3572949	3572974	1	1
Sbi#S19519434	707	chromosome_5	62352331	6e-44	178	1	-1	623	660	3676328	3676365	0.921	0.921
Sbi#S19519434	707	chromosome_5	62352331	6e-44	178	1	1	678	703	3754136	3754161	1	1
Sbi#S19519434	707	chromosome_5	62352331	6e-44	178	1	1	623	664	3844891	3844932	0.905	0.905
Sbi#S19519434	707	chromosome_5	62352331	6e-44	178	1	-1	643	696	4375209	4375262	0.87	0.87
Sbi#S19519434	707	chromosome_5	62352331	6e-44	178	1	-1	652	697	5423195	5423240	0.891	0.891
Sbi#S19519434	707	chromosome_5	62352331	6e-44	178	1	-1	623	664	5724667	5724708	0.905	0.905
Sbi#S19519434	707	chromosome_5	62352331	6e-44	178	1	-1	678	703	5759063	5759088	1	1
Sbi#S19519434	707	chromosome_5	62352331	6e-44	178	1	1	643	672	5850909	5850938	0.967	0.967
Sbi#S19519434	707	chromosome_5	62352331	6e-44	178	1	1	643	696	6476090	6476143	0.87	0.87
Sbi#S19519434	707	chromosome_5	62352331	6e-44	178	1	1	678	703	6604084	6604109	1	1
Sbi#S19519434	707	chromosome_5	62352331	6e-44	178	1	-1	678	703	6889553	6889578	1	1
Sbi#S19519434	707	chromosome_5	62352331	6e-44	178	1	1	620	665	6965710	6965755	0.891	0.891
Sbi#S19519434	707	chromosome_5	62352331	6e-44	178	1	-1	678	703	7289676	7289701	1	1
Sbi#S19519434	707	chromosome_5	62352331	6e-44	178	1	-1	623	664	7428229	7428270	0.905	0.905
Sbi#S19519434	707	chromosome_5	62352331	6e-44	178	1	-1	678	703	9189474	9189499	1	1
Sbi#S19519434	707	chromosome_5	62352331	6e-44	178	1	-1	584	621	9376446	9376483	0.921	0.921
Sbi#S19519434	707	chromosome_5	62352331	6e-44	178	1	1	678	703	9472906	9472931	1	1
Sbi#S19519434	707	chromosome_5	62352331	6e-44	178	1	-1	593	658	10693580	10693645	0.848	0.848
Sbi#S19519434	707	chromosome_5	62352331	6e-44	178	1	1	678	703	10728408	10728433	1	1
Sbi#S19519434	707	chromosome_5	62352331	6e-44	178	1	1	623	672	11713598	11713647	0.88	0.88
Sbi#S19519434	707	chromosome_5	62352331	6e-44	178	1	-1	590	627	11932306	11932343	0.921	0.921
Sbi#S19519434	707	chromosome_5	62352331	6e-44	178	1	-1	678	703	12066822	12066847	1	1
Sbi#S19519434	707	chromosome_5	62352331	6e-44	178	1	1	603	660	12458882	12458939	0.862	0.862
Sbi#S19519434	707	chromosome_5	62352331	6e-44	178	1	1	623	664	12503951	12503992	0.905	0.905
Sbi#S19519434	707	chromosome_5	62352331	6e-44	178	1	-1	623	660	12514143	12514180	0.921	0.921
Sbi#S19519434	707	chromosome_5	62352331	6e-44	178	1	-1	678	703	13140491	13140516	1	1
Sbi#S19519434	707	chromosome_5	62352331	6e-44	178	1	1	678	703	14439642	14439667	1	1
Sbi#S19519434	707	chromosome_5	62352331	6e-44	178	1	-1	616	665	14602188	14602237	0.88	0.88
Sbi#S19519434	707	chromosome_5	62352331	6e-44	178	1	1	590	703	15391742	15391855	0.807	0.807
Sbi#S19519434	707	chromosome_5	62352331	6e-44	178	1	1	678	703	16040783	16040808	1	1
Sbi#S19519434	707	chromosome_5	62352331	6e-44	178	1	-1	595	660	17852897	17852961	0.864	0.864
Sbi#S19519434	707	chromosome_5	62352331	6e-44	178	1	-1	623	660	18568081	18568118	0.921	0.921
Sbi#S19519434	707	chromosome_5	62352331	6e-44	178	1	-1	591	660	19240746	19240815	0.843	0.843
Sbi#S19519434	707	chromosome_5	62352331	6e-44	178	1	1	678	703	19885063	19885088	1	1
Sbi#S19519434	707	chromosome_5	62352331	6e-44	178	1	1	603	664	20317258	20317319	0.855	0.855
Sbi#S19519434	707	chromosome_5	62352331	6e-44	178	1	-1	619	664	26330183	26330228	0.891	0.891
Sbi#S19519434	707	chromosome_5	62352331	6e-44	178	1	-1	678	703	27212736	27212761	1	1
Sbi#S19519434	707	chromosome_5	62352331	6e-44	178	1	-1	602	659	31914232	31914289	0.862	0.862
Sbi#S19519434	707	chromosome_5	62352331	6e-44	178	1	-1	678	703	42104572	42104597	1	1
Sbi#S19519434	707	chromosome_5	62352331	6e-44	178	1	-1	623	672	42117853	42117902	0.88	0.88
Sbi#S19519434	707	chromosome_5	62352331	6e-44	178	1	1	590	703	45214671	45214784	0.807	0.807
Sbi#S19519434	707	chromosome_5	62352331	6e-44	178	1	1	603	672	45269546	45269615	0.843	0.843
Sbi#S19519434	707	chromosome_5	62352331	6e-44	178	1	-1	623	664	45738740	45738781	0.905	0.905
Sbi#S19519434	707	chromosome_5	62352331	6e-44	178	1	1	643	696	46541429	46541482	0.87	0.87
Sbi#S19519434	707	chromosome_5	62352331	6e-44	178	1	1	678	703	47617654	47617679	1	1
Sbi#S19519434	707	chromosome_5	62352331	6e-44	178	1	-1	593	626	48210081	48210114	0.941	0.941
Sbi#S19519434	707	chromosome_5	62352331	6e-44	178	1	-1	678	703	48560209	48560234	1	1
Sbi#S19519434	707	chromosome_5	62352331	6e-44	178	1	-1	678	703	48936067	48936092	1	1
Sbi#S19519434	707	chromosome_5	62352331	6e-44	178	1	1	623	660	49338309	49338346	0.921	0.921
Sbi#S19519434	707	chromosome_5	62352331	6e-44	178	1	1	678	703	49594057	49594082	1	1
Sbi#S19519434	707	chromosome_5	62352331	6e-44	178	1	-1	595	660	49652466	49652531	0.848	0.848
Sbi#S19519434	707	chromosome_5	62352331	6e-44	178	1	1	678	703	49866919	49866944	1	1
Sbi#S19519434	707	chromosome_5	62352331	6e-44	178	1	-1	678	703	49879755	49879780	1	1
Sbi#S19519434	707	chromosome_5	62352331	6e-44	178	1	1	595	672	50847914	50847991	0.833	0.833
Sbi#S19519434	707	chromosome_5	62352331	6e-44	178	1	1	678	703	50884450	50884475	1	1
Sbi#S19519434	707	chromosome_5	62352331	6e-44	178	1	1	619	664	51435978	51436023	0.891	0.891
Sbi#S19519434	707	chromosome_5	62352331	6e-44	178	1	-1	674	703	51519846	51519875	0.967	0.967
Sbi#S19519434	707	chromosome_5	62352331	6e-44	178	1	-1	603	672	52688723	52688792	0.843	0.843
Sbi#S19519434	707	chromosome_5	62352331	6e-44	178	1	-1	593	654	53120295	53120356	0.855	0.855
Sbi#S19519434	707	chromosome_5	62352331	6e-44	178	1	-1	643	696	53374164	53374217	0.87	0.87
Sbi#S19519434	707	chromosome_5	62352331	6e-44	178	1	1	590	703	53409306	53409419	0.807	0.807
Sbi#S19519434	707	chromosome_5	62352331	6e-44	178	1	-1	603	660	53498851	53498908	0.862	0.862
Sbi#S19519434	707	chromosome_5	62352331	6e-44	178	1	1	600	629	54534035	54534064	0.967	0.967
Sbi#S19519434	707	chromosome_5	62352331	6e-44	178	1	-1	643	672	54537817	54537846	0.967	0.967
Sbi#S19519434	707	chromosome_5	62352331	6e-44	178	1	-1	678	703	54559338	54559363	1	1
Sbi#S19519434	707	chromosome_5	62352331	6e-44	178	1	1	590	655	54578001	54578066	0.848	0.848
Sbi#S19519434	707	chromosome_5	62352331	6e-44	178	1	-1	624	669	54785137	54785182	0.891	0.891
Sbi#S19519434	707	chromosome_5	62352331	6e-44	178	1	1	678	703	55118527	55118552	1	1
Sbi#S19519434	707	chromosome_5	62352331	6e-44	178	1	-1	678	703	55520701	55520726	1	1
Sbi#S19519434	707	chromosome_5	62352331	6e-44	178	1	-1	643	696	56226120	56226173	0.87	0.87
Sbi#S19519434	707	chromosome_5	62352331	6e-44	178	1	1	603	672	56289396	56289465	0.843	0.843
Sbi#S19519434	707	chromosome_5	62352331	6e-44	178	1	-1	643	672	56537290	56537319	0.967	0.967
Sbi#S19519434	707	chromosome_5	62352331	6e-44	178	1	-1	678	703	57465863	57465888	1	1
Sbi#S19519434	707	chromosome_5	62352331	6e-44	178	1	-1	678	703	58037384	58037409	1	1
Sbi#S19519434	707	chromosome_5	62352331	6e-44	178	1	-1	646	703	58200956	58201013	0.862	0.862
Sbi#S19519434	707	chromosome_5	62352331	6e-44	178	1	-1	591	660	59013518	59013587	0.843	0.843
Sbi#S19519434	707	chromosome_5	62352331	6e-44	178	1	1	678	703	59266115	59266140	1	1
Sbi#S19519434	707	chromosome_5	62352331	6e-44	178	1	1	678	703	59336368	59336393	1	1
Sbi#S19519434	707	chromosome_5	62352331	6e-44	178	1	-1	643	696	59926491	59926544	0.87	0.87
Sbi#S19519434	707	chromosome_5	62352331	6e-44	178	1	1	678	703	60908049	60908074	1	1
Sbi#S19519434	707	chromosome_5	62352331	6e-44	178	1	1	678	703	61809315	61809340	1	1
Sbi#S19519434	707	chromosome_5	62352331	6e-44	178	1	1	678	703	62121852	62121877	1	1
Sbi#S19519434	707	chromosome_5	62352331	6e-44	178	1	1	678	703	62134199	62134224	1	1
Sbi#S19519434	707	chromosome_5	62352331	6e-44	178	1	1	679	703	109018	109042	1	1
Sbi#S19519434	707	chromosome_5	62352331	6e-44	178	1	1	643	703	197744	197804	0.852	0.852
Sbi#S19519434	707	chromosome_5	62352331	6e-44	178	1	1	675	703	353108	353136	0.966	0.966
Sbi#S19519434	707	chromosome_5	62352331	6e-44	178	1	1	595	659	846951	847015	0.846	0.846
Sbi#S19519434	707	chromosome_5	62352331	6e-44	178	1	1	600	672	1022587	1022659	0.836	0.836
Sbi#S19519434	707	chromosome_5	62352331	6e-44	178	1	-1	679	703	1040487	1040511	1	1
Sbi#S19519434	707	chromosome_5	62352331	6e-44	178	1	1	622	662	1108516	1108556	0.902	0.902
Sbi#S19519434	707	chromosome_5	62352331	6e-44	178	1	-1	620	660	1165092	1165132	0.902	0.902
Sbi#S19519434	707	chromosome_5	62352331	6e-44	178	1	1	679	703	1457192	1457216	1	1
Sbi#S19519434	707	chromosome_5	62352331	6e-44	178	1	1	675	703	1608788	1608816	0.966	0.966
Sbi#S19519434	707	chromosome_5	62352331	6e-44	178	1	1	624	664	1613100	1613140	0.902	0.902
Sbi#S19519434	707	chromosome_5	62352331	6e-44	178	1	1	643	703	1804464	1804523	0.869	0.869
Sbi#S19519434	707	chromosome_5	62352331	6e-44	178	1	-1	678	702	2021624	2021648	1	1
Sbi#S19519434	707	chromosome_5	62352331	6e-44	178	1	-1	616	664	2238418	2238466	0.878	0.878
Sbi#S19519434	707	chromosome_5	62352331	6e-44	178	1	1	679	703	2504675	2504699	1	1
Sbi#S19519434	707	chromosome_5	62352331	6e-44	178	1	-1	679	703	2609513	2609537	1	1
Sbi#S19519434	707	chromosome_5	62352331	6e-44	178	1	1	623	703	3066205	3066285	0.827	0.827
Sbi#S19519434	707	chromosome_5	62352331	6e-44	178	1	1	620	672	3069797	3069849	0.868	0.868
Sbi#S19519434	707	chromosome_5	62352331	6e-44	178	1	1	679	703	3539192	3539216	1	1
Sbi#S19519434	707	chromosome_5	62352331	6e-44	178	1	-1	679	703	3702180	3702204	1	1
Sbi#S19519434	707	chromosome_5	62352331	6e-44	178	1	1	679	703	3775020	3775044	1	1
Sbi#S19519434	707	chromosome_5	62352331	6e-44	178	1	1	591	659	3801019	3801087	0.841	0.841
Sbi#S19519434	707	chromosome_5	62352331	6e-44	178	1	1	679	703	4061330	4061354	1	1
Sbi#S19519434	707	chromosome_5	62352331	6e-44	178	1	-1	679	703	4546474	4546498	1	1
Sbi#S19519434	707	chromosome_5	62352331	6e-44	178	1	1	619	659	5117968	5118008	0.902	0.902
Sbi#S19519434	707	chromosome_5	62352331	6e-44	178	1	-1	679	703	5717935	5717959	1	1
Sbi#S19519434	707	chromosome_5	62352331	6e-44	178	1	-1	648	672	8863609	8863633	1	1
Sbi#S19519434	707	chromosome_5	62352331	6e-44	178	1	1	592	664	8871648	8871720	0.836	0.836
Sbi#S19519434	707	chromosome_5	62352331	6e-44	178	1	-1	679	703	8891663	8891687	1	1
Sbi#S19519434	707	chromosome_5	62352331	6e-44	178	1	1	593	629	9519226	9519262	0.919	0.919
Sbi#S19519434	707	chromosome_5	62352331	6e-44	178	1	1	679	703	10120143	10120167	1	1
Sbi#S19519434	707	chromosome_5	62352331	6e-44	178	1	1	679	703	11186425	11186449	1	1
Sbi#S19519434	707	chromosome_5	62352331	6e-44	178	1	1	624	664	11495140	11495180	0.902	0.902
Sbi#S19519434	707	chromosome_5	62352331	6e-44	178	1	1	593	637	11648424	11648468	0.889	0.889
Sbi#S19519434	707	chromosome_5	62352331	6e-44	178	1	-1	623	695	11761611	11761683	0.836	0.836
Sbi#S19519434	707	chromosome_5	62352331	6e-44	178	1	-1	623	703	11800193	11800273	0.827	0.827
Sbi#S19519434	707	chromosome_5	62352331	6e-44	178	1	-1	643	703	11800905	11800965	0.852	0.852
Sbi#S19519434	707	chromosome_5	62352331	6e-44	178	1	-1	675	703	11861482	11861510	0.966	0.966
Sbi#S19519434	707	chromosome_5	62352331	6e-44	178	1	1	620	664	13410749	13410793	0.889	0.889
Sbi#S19519434	707	chromosome_5	62352331	6e-44	178	1	1	679	703	13510369	13510393	1	1
Sbi#S19519434	707	chromosome_5	62352331	6e-44	178	1	-1	600	660	14122568	14122628	0.852	0.852
Sbi#S19519434	707	chromosome_5	62352331	6e-44	178	1	-1	679	703	16059518	16059542	1	1
Sbi#S19519434	707	chromosome_5	62352331	6e-44	178	1	1	679	703	16262595	16262619	1	1
Sbi#S19519434	707	chromosome_5	62352331	6e-44	178	1	-1	600	632	16386479	16386511	0.939	0.939
Sbi#S19519434	707	chromosome_5	62352331	6e-44	178	1	-1	620	664	18448282	18448326	0.889	0.889
Sbi#S19519434	707	chromosome_5	62352331	6e-44	178	1	-1	643	703	21385663	21385723	0.852	0.852
Sbi#S19519434	707	chromosome_5	62352331	6e-44	178	1	1	600	660	27353867	27353927	0.852	0.852
Sbi#S19519434	707	chromosome_5	62352331	6e-44	178	1	1	679	703	29634064	29634088	1	1
Sbi#S19519434	707	chromosome_5	62352331	6e-44	178	1	1	623	703	29634323	29634403	0.827	0.827
Sbi#S19519434	707	chromosome_5	62352331	6e-44	178	1	1	679	703	33760915	33760939	1	1
Sbi#S19519434	707	chromosome_5	62352331	6e-44	178	1	1	623	703	36432448	36432527	0.84	0.84
Sbi#S19519434	707	chromosome_5	62352331	6e-44	178	1	1	675	703	41375205	41375233	0.966	0.966
Sbi#S19519434	707	chromosome_5	62352331	6e-44	178	1	-1	643	703	41850809	41850869	0.852	0.852
Sbi#S19519434	707	chromosome_5	62352331	6e-44	178	1	1	679	703	43857499	43857523	1	1
Sbi#S19519434	707	chromosome_5	62352331	6e-44	178	1	1	679	703	44028863	44028887	1	1
Sbi#S19519434	707	chromosome_5	62352331	6e-44	178	1	1	679	703	44070555	44070579	1	1
Sbi#S19519434	707	chromosome_5	62352331	6e-44	178	1	1	679	703	44942717	44942741	1	1
Sbi#S19519434	707	chromosome_5	62352331	6e-44	178	1	-1	643	703	44944441	44944501	0.852	0.852
Sbi#S19519434	707	chromosome_5	62352331	6e-44	178	1	1	643	703	44950905	44950965	0.852	0.852
Sbi#S19519434	707	chromosome_5	62352331	6e-44	178	1	1	679	703	45104908	45104932	1	1
Sbi#S19519434	707	chromosome_5	62352331	6e-44	178	1	1	623	703	45106246	45106326	0.827	0.827
Sbi#S19519434	707	chromosome_5	62352331	6e-44	178	1	1	628	672	45528982	45529026	0.889	0.889
Sbi#S19519434	707	chromosome_5	62352331	6e-44	178	1	-1	679	703	48208706	48208730	1	1
Sbi#S19519434	707	chromosome_5	62352331	6e-44	178	1	1	679	703	48552102	48552126	1	1
Sbi#S19519434	707	chromosome_5	62352331	6e-44	178	1	1	624	664	49042936	49042976	0.902	0.902
Sbi#S19519434	707	chromosome_5	62352331	6e-44	178	1	1	679	703	49636779	49636803	1	1
Sbi#S19519434	707	chromosome_5	62352331	6e-44	178	1	1	600	660	49953704	49953764	0.852	0.852
Sbi#S19519434	707	chromosome_5	62352331	6e-44	178	1	1	623	703	50052401	50052481	0.827	0.827
Sbi#S19519434	707	chromosome_5	62352331	6e-44	178	1	-1	600	660	50830600	50830660	0.852	0.852
Sbi#S19519434	707	chromosome_5	62352331	6e-44	178	1	1	679	703	50860979	50861003	1	1
Sbi#S19519434	707	chromosome_5	62352331	6e-44	178	1	1	624	664	51520319	51520359	0.902	0.902
Sbi#S19519434	707	chromosome_5	62352331	6e-44	178	1	-1	679	703	51533502	51533526	1	1
Sbi#S19519434	707	chromosome_5	62352331	6e-44	178	1	1	679	703	52126030	52126054	1	1
Sbi#S19519434	707	chromosome_5	62352331	6e-44	178	1	-1	623	659	52282168	52282204	0.919	0.919
Sbi#S19519434	707	chromosome_5	62352331	6e-44	178	1	-1	595	703	52769963	52770071	0.807	0.807
Sbi#S19519434	707	chromosome_5	62352331	6e-44	178	1	-1	639	703	53375452	53375516	0.846	0.846
Sbi#S19519434	707	chromosome_5	62352331	6e-44	178	1	1	603	655	53809466	53809518	0.868	0.868
Sbi#S19519434	707	chromosome_5	62352331	6e-44	178	1	1	620	660	53834792	53834832	0.902	0.902
Sbi#S19519434	707	chromosome_5	62352331	6e-44	178	1	1	593	629	53851117	53851153	0.919	0.919
Sbi#S19519434	707	chromosome_5	62352331	6e-44	178	1	-1	675	699	54185828	54185852	1	1
Sbi#S19519434	707	chromosome_5	62352331	6e-44	178	1	-1	675	699	54211518	54211542	1	1
Sbi#S19519434	707	chromosome_5	62352331	6e-44	178	1	1	679	703	54505905	54505929	1	1
Sbi#S19519434	707	chromosome_5	62352331	6e-44	178	1	-1	600	632	54824809	54824841	0.939	0.939
Sbi#S19519434	707	chromosome_5	62352331	6e-44	178	1	1	643	703	55251699	55251759	0.852	0.852
Sbi#S19519434	707	chromosome_5	62352331	6e-44	178	1	1	643	667	55650209	55650233	1	1
Sbi#S19519434	707	chromosome_5	62352331	6e-44	178	1	1	643	703	55772851	55772911	0.852	0.852
Sbi#S19519434	707	chromosome_5	62352331	6e-44	178	1	-1	643	703	56224464	56224524	0.852	0.852
Sbi#S19519434	707	chromosome_5	62352331	6e-44	178	1	-1	679	703	56229946	56229970	1	1
Sbi#S19519434	707	chromosome_5	62352331	6e-44	178	1	1	600	660	56875774	56875834	0.852	0.852
Sbi#S19519434	707	chromosome_5	62352331	6e-44	178	1	1	593	629	56876796	56876832	0.919	0.919
Sbi#S19519434	707	chromosome_5	62352331	6e-44	178	1	-1	595	667	56965042	56965114	0.836	0.836
Sbi#S19519434	707	chromosome_5	62352331	6e-44	178	1	-1	679	703	57125527	57125551	1	1
Sbi#S19519434	707	chromosome_5	62352331	6e-44	178	1	-1	593	665	57158458	57158530	0.836	0.836
Sbi#S19519434	707	chromosome_5	62352331	6e-44	178	1	1	601	629	57400282	57400310	0.966	0.966
Sbi#S19519434	707	chromosome_5	62352331	6e-44	178	1	1	643	703	57405695	57405755	0.852	0.852
Sbi#S19519434	707	chromosome_5	62352331	6e-44	178	1	1	608	660	57556529	57556581	0.868	0.868
Sbi#S19519434	707	chromosome_5	62352331	6e-44	178	1	1	593	669	57673805	57673881	0.831	0.831
Sbi#S19519434	707	chromosome_5	62352331	6e-44	178	1	-1	619	659	58029991	58030031	0.902	0.902
Sbi#S19519434	707	chromosome_5	62352331	6e-44	178	1	-1	643	703	58108718	58108778	0.852	0.852
Sbi#S19519434	707	chromosome_5	62352331	6e-44	178	1	-1	679	703	58310126	58310150	1	1
Sbi#S19519434	707	chromosome_5	62352331	6e-44	178	1	1	620	672	59201345	59201397	0.868	0.868
Sbi#S19519434	707	chromosome_5	62352331	6e-44	178	1	1	679	703	59449116	59449140	1	1
Sbi#S19519434	707	chromosome_5	62352331	6e-44	178	1	-1	624	664	59627586	59627626	0.902	0.902
Sbi#S19519434	707	chromosome_5	62352331	6e-44	178	1	-1	584	660	60450694	60450770	0.831	0.831
Sbi#S19519434	707	chromosome_5	62352331	6e-44	178	1	-1	679	703	60553984	60554008	1	1
Sbi#S19519434	707	chromosome_5	62352331	6e-44	178	1	1	679	703	60626612	60626636	1	1
Sbi#S19519434	707	chromosome_5	62352331	6e-44	178	1	1	593	629	60822127	60822163	0.919	0.919
Sbi#S19519434	707	chromosome_5	62352331	6e-44	178	1	-1	593	661	60936633	60936701	0.841	0.841
Sbi#S19519434	707	chromosome_5	62352331	6e-44	178	1	-1	593	660	60962423	60962491	0.855	0.855
Sbi#S19519434	707	chromosome_5	62352331	6e-44	178	1	-1	651	699	60976258	60976306	0.878	0.878
Sbi#S19519434	707	chromosome_5	62352331	6e-44	178	1	1	643	703	60977430	60977490	0.852	0.852
Sbi#S19519434	707	chromosome_5	62352331	6e-44	178	1	-1	593	660	61007418	61007486	0.855	0.855
Sbi#S19519434	707	chromosome_5	62352331	6e-44	178	1	-1	679	703	61449545	61449569	1	1
Sbi#S19519434	707	chromosome_5	62352331	6e-44	178	1	1	679	703	61621231	61621255	1	1
Sbi#S19519434	707	chromosome_5	62352331	6e-44	178	1	-1	643	703	62007368	62007428	0.852	0.852
Sbi#S19519434	707	chromosome_5	62352331	6e-44	178	1	1	603	703	62156900	62157000	0.812	0.812
Sbi#S19519434	707	chromosome_5	62352331	6e-44	178	1	1	643	703	62329308	62329368	0.852	0.852
Sbi#S19519434	707	chromosome_5	62352331	6e-44	178	1	-1	600	703	1009666	1009769	0.808	0.808
Sbi#S19519434	707	chromosome_5	62352331	6e-44	178	1	-1	680	703	1477348	1477371	1	1
Sbi#S19519434	707	chromosome_5	62352331	6e-44	178	1	-1	600	659	1606763	1606822	0.85	0.85
Sbi#S19519434	707	chromosome_5	62352331	6e-44	178	1	1	620	659	1684321	1684360	0.9	0.9
Sbi#S19519434	707	chromosome_5	62352331	6e-44	178	1	1	620	672	1685753	1685807	0.873	0.873
Sbi#S19519434	707	chromosome_5	62352331	6e-44	178	1	-1	680	703	2029868	2029891	1	1
Sbi#S19519434	707	chromosome_5	62352331	6e-44	178	1	-1	679	702	2086345	2086368	1	1
Sbi#S19519434	707	chromosome_5	62352331	6e-44	178	1	-1	591	626	2390343	2390378	0.917	0.917
Sbi#S19519434	707	chromosome_5	62352331	6e-44	178	1	-1	593	632	2690627	2690666	0.9	0.9
Sbi#S19519434	707	chromosome_5	62352331	6e-44	178	1	-1	593	660	2899160	2899227	0.838	0.838
Sbi#S19519434	707	chromosome_5	62352331	6e-44	178	1	1	593	660	2990838	2990905	0.838	0.838
Sbi#S19519434	707	chromosome_5	62352331	6e-44	178	1	1	593	660	3070613	3070680	0.838	0.838
Sbi#S19519434	707	chromosome_5	62352331	6e-44	178	1	1	648	703	3101943	3101998	0.857	0.857
Sbi#S19519434	707	chromosome_5	62352331	6e-44	178	1	1	602	657	3358505	3358560	0.857	0.857
Sbi#S19519434	707	chromosome_5	62352331	6e-44	178	1	1	680	703	3735369	3735392	1	1
Sbi#S19519434	707	chromosome_5	62352331	6e-44	178	1	-1	605	660	4220303	4220358	0.857	0.857
Sbi#S19519434	707	chromosome_5	62352331	6e-44	178	1	1	593	664	4374817	4374888	0.833	0.833
Sbi#S19519434	707	chromosome_5	62352331	6e-44	178	1	-1	593	660	5694141	5694208	0.838	0.838
Sbi#S19519434	707	chromosome_5	62352331	6e-44	178	1	1	593	660	6149652	6149719	0.838	0.838
Sbi#S19519434	707	chromosome_5	62352331	6e-44	178	1	-1	624	703	6503464	6503543	0.825	0.825
Sbi#S19519434	707	chromosome_5	62352331	6e-44	178	1	-1	601	648	6965082	6965129	0.875	0.875
Sbi#S19519434	707	chromosome_5	62352331	6e-44	178	1	-1	668	703	6972694	6972729	0.917	0.917
Sbi#S19519434	707	chromosome_5	62352331	6e-44	178	1	1	593	664	7489632	7489703	0.833	0.833
Sbi#S19519434	707	chromosome_5	62352331	6e-44	178	1	1	592	703	7931475	7931586	0.804	0.804
Sbi#S19519434	707	chromosome_5	62352331	6e-44	178	1	1	645	672	8143030	8143057	0.964	0.964
Sbi#S19519434	707	chromosome_5	62352331	6e-44	178	1	-1	593	664	9189513	9189584	0.833	0.833
Sbi#S19519434	707	chromosome_5	62352331	6e-44	178	1	1	593	660	9221331	9221398	0.838	0.838
Sbi#S19519434	707	chromosome_5	62352331	6e-44	178	1	-1	601	656	10213272	10213327	0.857	0.857
Sbi#S19519434	707	chromosome_5	62352331	6e-44	178	1	1	680	703	11905673	11905696	1	1
Sbi#S19519434	707	chromosome_5	62352331	6e-44	178	1	1	590	641	11922050	11922101	0.865	0.865
Sbi#S19519434	707	chromosome_5	62352331	6e-44	178	1	1	604	659	11960533	11960588	0.857	0.857
Sbi#S19519434	707	chromosome_5	62352331	6e-44	178	1	1	593	660	12523540	12523607	0.838	0.838
Sbi#S19519434	707	chromosome_5	62352331	6e-44	178	1	-1	600	703	13750997	13751100	0.808	0.808
Sbi#S19519434	707	chromosome_5	62352331	6e-44	178	1	-1	593	664	14136807	14136878	0.833	0.833
Sbi#S19519434	707	chromosome_5	62352331	6e-44	178	1	1	643	666	16295756	16295779	1	1
Sbi#S19519434	707	chromosome_5	62352331	6e-44	178	1	-1	593	660	18451889	18451956	0.838	0.838
Sbi#S19519434	707	chromosome_5	62352331	6e-44	178	1	1	593	664	21120945	21121015	0.847	0.847
Sbi#S19519434	707	chromosome_5	62352331	6e-44	178	1	1	679	702	25494961	25494984	1	1
Sbi#S19519434	707	chromosome_5	62352331	6e-44	178	1	1	593	660	42679056	42679123	0.838	0.838
Sbi#S19519434	707	chromosome_5	62352331	6e-44	178	1	-1	593	660	44220530	44220597	0.838	0.838
Sbi#S19519434	707	chromosome_5	62352331	6e-44	178	1	1	676	703	44243798	44243825	0.964	0.964
Sbi#S19519434	707	chromosome_5	62352331	6e-44	178	1	1	600	703	44970226	44970329	0.808	0.808
Sbi#S19519434	707	chromosome_5	62352331	6e-44	178	1	-1	593	628	45141446	45141481	0.917	0.917
Sbi#S19519434	707	chromosome_5	62352331	6e-44	178	1	-1	644	703	45269031	45269090	0.85	0.85
Sbi#S19519434	707	chromosome_5	62352331	6e-44	178	1	1	680	703	47653352	47653375	1	1
Sbi#S19519434	707	chromosome_5	62352331	6e-44	178	1	1	593	632	47951565	47951604	0.9	0.9
Sbi#S19519434	707	chromosome_5	62352331	6e-44	178	1	1	645	672	48794079	48794106	0.964	0.964
Sbi#S19519434	707	chromosome_5	62352331	6e-44	178	1	-1	593	660	49889881	49889948	0.838	0.838
Sbi#S19519434	707	chromosome_5	62352331	6e-44	178	1	-1	620	659	49955373	49955412	0.9	0.9
Sbi#S19519434	707	chromosome_5	62352331	6e-44	178	1	1	593	660	50893688	50893755	0.838	0.838
Sbi#S19519434	707	chromosome_5	62352331	6e-44	178	1	1	597	660	51835274	51835337	0.844	0.844
Sbi#S19519434	707	chromosome_5	62352331	6e-44	178	1	-1	680	703	53375678	53375701	1	1
Sbi#S19519434	707	chromosome_5	62352331	6e-44	178	1	-1	593	660	53377240	53377307	0.838	0.838
Sbi#S19519434	707	chromosome_5	62352331	6e-44	178	1	-1	593	660	53498396	53498463	0.838	0.838
Sbi#S19519434	707	chromosome_5	62352331	6e-44	178	1	-1	593	660	53857874	53857941	0.838	0.838
Sbi#S19519434	707	chromosome_5	62352331	6e-44	178	1	-1	593	656	54205110	54205173	0.844	0.844
Sbi#S19519434	707	chromosome_5	62352331	6e-44	178	1	1	593	660	54658091	54658158	0.838	0.838
Sbi#S19519434	707	chromosome_5	62352331	6e-44	178	1	1	593	672	54772342	54772421	0.825	0.825
Sbi#S19519434	707	chromosome_5	62352331	6e-44	178	1	1	593	660	54988147	54988214	0.838	0.838
Sbi#S19519434	707	chromosome_5	62352331	6e-44	178	1	1	680	703	54991686	54991709	1	1
Sbi#S19519434	707	chromosome_5	62352331	6e-44	178	1	1	593	664	55146207	55146278	0.833	0.833
Sbi#S19519434	707	chromosome_5	62352331	6e-44	178	1	-1	593	664	55169709	55169780	0.833	0.833
Sbi#S19519434	707	chromosome_5	62352331	6e-44	178	1	1	620	655	55521552	55521587	0.917	0.917
Sbi#S19519434	707	chromosome_5	62352331	6e-44	178	1	1	593	660	56214560	56214627	0.838	0.838
Sbi#S19519434	707	chromosome_5	62352331	6e-44	178	1	-1	679	702	56269285	56269308	1	1
Sbi#S19519434	707	chromosome_5	62352331	6e-44	178	1	-1	624	707	56289025	56289108	0.821	0.821
Sbi#S19519434	707	chromosome_5	62352331	6e-44	178	1	-1	593	660	57374301	57374368	0.838	0.838
Sbi#S19519434	707	chromosome_5	62352331	6e-44	178	1	1	593	660	57668537	57668604	0.838	0.838
Sbi#S19519434	707	chromosome_5	62352331	6e-44	178	1	1	645	672	57839994	57840021	0.964	0.964
Sbi#S19519434	707	chromosome_5	62352331	6e-44	178	1	1	593	660	57927360	57927427	0.838	0.838
Sbi#S19519434	707	chromosome_5	62352331	6e-44	178	1	1	645	672	58939378	58939405	0.964	0.964
Sbi#S19519434	707	chromosome_5	62352331	6e-44	178	1	1	593	660	58996455	58996522	0.838	0.838
Sbi#S19519434	707	chromosome_5	62352331	6e-44	178	1	-1	645	672	59140367	59140394	0.964	0.964
Sbi#S19519434	707	chromosome_5	62352331	6e-44	178	1	1	593	660	59300741	59300808	0.838	0.838
Sbi#S19519434	707	chromosome_5	62352331	6e-44	178	1	-1	593	660	59444284	59444351	0.838	0.838
Sbi#S19519434	707	chromosome_5	62352331	6e-44	178	1	-1	648	703	60219830	60219885	0.857	0.857
Sbi#S19519434	707	chromosome_5	62352331	6e-44	178	1	1	648	703	60792359	60792414	0.857	0.857
Sbi#S19519434	707	chromosome_5	62352331	6e-44	178	1	-1	590	672	1142885	1142967	0.819	0.819
Sbi#S19519434	707	chromosome_5	62352331	6e-44	178	1	1	643	665	1451462	1451484	1	1
Sbi#S19519434	707	chromosome_5	62352331	6e-44	178	1	-1	594	660	1477390	1477456	0.836	0.836
Sbi#S19519434	707	chromosome_5	62352331	6e-44	178	1	1	593	619	1585973	1585999	0.963	0.963
Sbi#S19519434	707	chromosome_5	62352331	6e-44	178	1	1	601	659	1589985	1590043	0.847	0.847
Sbi#S19519434	707	chromosome_5	62352331	6e-44	178	1	1	602	672	1967239	1967309	0.831	0.831
Sbi#S19519434	707	chromosome_5	62352331	6e-44	178	1	-1	634	696	2117223	2117285	0.841	0.841
Sbi#S19519434	707	chromosome_5	62352331	6e-44	178	1	-1	603	641	2410508	2410546	0.897	0.897
Sbi#S19519434	707	chromosome_5	62352331	6e-44	178	1	1	593	631	4581218	4581256	0.897	0.897
Sbi#S19519434	707	chromosome_5	62352331	6e-44	178	1	1	643	669	4980366	4980392	0.963	0.963
Sbi#S19519434	707	chromosome_5	62352331	6e-44	178	1	-1	649	695	6824185	6824231	0.872	0.872
Sbi#S19519434	707	chromosome_5	62352331	6e-44	178	1	-1	679	705	7410478	7410504	0.963	0.963
Sbi#S19519434	707	chromosome_5	62352331	6e-44	178	1	1	590	656	9566348	9566414	0.836	0.836
Sbi#S19519434	707	chromosome_5	62352331	6e-44	178	1	-1	590	632	11768332	11768374	0.884	0.884
Sbi#S19519434	707	chromosome_5	62352331	6e-44	178	1	1	669	703	11931077	11931111	0.914	0.914
Sbi#S19519434	707	chromosome_5	62352331	6e-44	178	1	-1	593	659	14606872	14606938	0.836	0.836
Sbi#S19519434	707	chromosome_5	62352331	6e-44	178	1	-1	584	626	17855772	17855814	0.884	0.884
Sbi#S19519434	707	chromosome_5	62352331	6e-44	178	1	1	601	703	19242417	19242519	0.806	0.806
Sbi#S19519434	707	chromosome_5	62352331	6e-44	178	1	-1	598	664	33556227	33556293	0.836	0.836
Sbi#S19519434	707	chromosome_5	62352331	6e-44	178	1	1	592	626	44020953	44020987	0.914	0.914
Sbi#S19519434	707	chromosome_5	62352331	6e-44	178	1	1	649	703	46107694	46107748	0.855	0.855
Sbi#S19519434	707	chromosome_5	62352331	6e-44	178	1	1	634	664	47811815	47811845	0.935	0.935
Sbi#S19519434	707	chromosome_5	62352331	6e-44	178	1	1	596	618	47972092	47972114	1	1
Sbi#S19519434	707	chromosome_5	62352331	6e-44	178	1	-1	634	696	48200488	48200550	0.841	0.841
Sbi#S19519434	707	chromosome_5	62352331	6e-44	178	1	1	649	703	50809944	50809998	0.855	0.855
Sbi#S19519434	707	chromosome_5	62352331	6e-44	178	1	1	679	701	50932145	50932167	1	1
Sbi#S19519434	707	chromosome_5	62352331	6e-44	178	1	-1	601	659	52686043	52686101	0.847	0.847
Sbi#S19519434	707	chromosome_5	62352331	6e-44	178	1	-1	634	696	53003782	53003844	0.841	0.841
Sbi#S19519434	707	chromosome_5	62352331	6e-44	178	1	1	618	660	53160800	53160842	0.884	0.884
Sbi#S19519434	707	chromosome_5	62352331	6e-44	178	1	-1	634	692	56187074	56187132	0.847	0.847
Sbi#S19519434	707	chromosome_5	62352331	6e-44	178	1	1	598	660	56583363	56583425	0.841	0.841
Sbi#S19519434	707	chromosome_5	62352331	6e-44	178	1	-1	591	621	56689023	56689053	0.935	0.935
Sbi#S19519434	707	chromosome_5	62352331	6e-44	178	1	-1	603	660	57053096	57053154	0.864	0.864
Sbi#S19519434	707	chromosome_5	62352331	6e-44	178	1	-1	594	632	57125598	57125635	0.923	0.923
Sbi#S19519434	707	chromosome_5	62352331	6e-44	178	1	-1	601	659	57796053	57796111	0.847	0.847
Sbi#S19519434	707	chromosome_5	62352331	6e-44	178	1	1	624	698	59337951	59338025	0.827	0.827
Sbi#S19519434	707	chromosome_5	62352331	6e-44	178	1	-1	643	665	59359068	59359090	1	1
Sbi#S19519434	707	chromosome_5	62352331	6e-44	178	1	1	634	696	59448435	59448497	0.841	0.841
Sbi#S19519434	707	chromosome_5	62352331	6e-44	178	1	-1	653	703	59535345	59535395	0.863	0.863
Sbi#S19519434	707	chromosome_5	62352331	6e-44	178	1	1	669	703	61141073	61141107	0.914	0.914
Sbi#S19519434	707	chromosome_5	62352331	6e-44	178	1	1	600	626	61621152	61621178	0.963	0.963
Sbi#S19519434	707	chromosome_5	62352331	6e-44	178	1	1	634	664	62197864	62197894	0.935	0.935
Sbi#S52531392	1792	chromosome_5	62352331	1e-19	99.6	1	-1	1700	1792	4508439	4508532	0.894	0.894
Sbi#S52531392	1792	chromosome_5	62352331	1e-19	99.6	1	1	1727	1792	11960570	11960635	0.939	0.939
Sbi#S52531392	1792	chromosome_5	62352331	1e-19	99.6	1	-1	1700	1792	59193940	59194033	0.894	0.894
Sbi#S52531392	1792	chromosome_5	62352331	1e-19	99.6	1	1	1725	1792	11526829	11526896	0.926	0.926
Sbi#S52531392	1792	chromosome_5	62352331	1e-19	99.6	1	-1	1700	1790	21193315	21193406	0.891	0.891
Sbi#S52531392	1792	chromosome_5	62352331	1e-19	99.6	1	-1	1700	1789	5452295	5452385	0.89	0.89
Sbi#S52531392	1792	chromosome_5	62352331	1e-19	99.6	1	-1	1707	1792	52282352	52282438	0.897	0.897
Sbi#S52531392	1792	chromosome_5	62352331	1e-19	99.6	1	1	1700	1792	280601	280694	0.883	0.883
Sbi#S52531392	1792	chromosome_5	62352331	1e-19	99.6	1	-1	1710	1786	3000818	3000895	0.91	0.91
Sbi#S52531392	1792	chromosome_5	62352331	1e-19	99.6	1	-1	1700	1792	6460343	6460436	0.883	0.883
Sbi#S52531392	1792	chromosome_5	62352331	1e-19	99.6	1	1	1700	1792	10474666	10474759	0.883	0.883
Sbi#S52531392	1792	chromosome_5	62352331	1e-19	99.6	1	-1	1700	1789	42329246	42329335	0.878	0.878
Sbi#S52531392	1792	chromosome_5	62352331	1e-19	99.6	1	-1	1700	1784	43848467	43848552	0.895	0.895
Sbi#S52531392	1792	chromosome_5	62352331	1e-19	99.6	1	-1	1700	1788	52983807	52983896	0.889	0.889
Sbi#S52531392	1792	chromosome_5	62352331	1e-19	99.6	1	-1	1707	1790	12027558	12027641	0.906	0.906
Sbi#S52531392	1792	chromosome_5	62352331	1e-19	99.6	1	1	1725	1792	3317872	3317939	0.912	0.912
Sbi#S52531392	1792	chromosome_5	62352331	1e-19	99.6	1	-1	1721	1784	10732285	10732348	0.922	0.922
Sbi#S52531392	1792	chromosome_5	62352331	1e-19	99.6	1	1	1725	1792	54410456	54410523	0.912	0.912
Sbi#S52531392	1792	chromosome_5	62352331	1e-19	99.6	1	-1	1707	1792	1623558	1623644	0.885	0.885
Sbi#S52531392	1792	chromosome_5	62352331	1e-19	99.6	1	1	1700	1792	1819491	1819585	0.884	0.884
Sbi#S52531392	1792	chromosome_5	62352331	1e-19	99.6	1	1	1725	1787	1967276	1967338	0.921	0.921
Sbi#S52531392	1792	chromosome_5	62352331	1e-19	99.6	1	1	1724	1786	2237543	2237605	0.921	0.921
Sbi#S52531392	1792	chromosome_5	62352331	1e-19	99.6	1	1	1720	1786	5117983	5118049	0.91	0.91
Sbi#S52531392	1792	chromosome_5	62352331	1e-19	99.6	1	1	1730	1792	56228358	56228420	0.921	0.921
Sbi#S52531392	1792	chromosome_5	62352331	1e-19	99.6	1	1	1727	1792	3529493	3529558	0.909	0.909
Sbi#S52531392	1792	chromosome_5	62352331	1e-19	99.6	1	1	1700	1792	53834785	53834878	0.872	0.872
Sbi#S52531392	1792	chromosome_5	62352331	1e-19	99.6	1	1	1729	1790	55777793	55777854	0.919	0.919
Sbi#S52531392	1792	chromosome_5	62352331	1e-19	99.6	1	1	1700	1784	56583378	56583463	0.884	0.884
Sbi#S52531392	1792	chromosome_5	62352331	1e-19	99.6	1	-1	1700	1787	48825047	48825135	0.876	0.876
Sbi#S52531392	1792	chromosome_5	62352331	1e-19	99.6	1	-1	1718	1790	52139686	52139758	0.89	0.89
Sbi#S52531392	1792	chromosome_5	62352331	1e-19	99.6	1	1	1725	1785	57145567	57145627	0.918	0.918
Sbi#S52531392	1792	chromosome_5	62352331	1e-19	99.6	1	1	1725	1792	1650761	1650828	0.897	0.897
Sbi#S52531392	1792	chromosome_5	62352331	1e-19	99.6	1	1	1706	1792	5442488	5442575	0.875	0.875
Sbi#S52531392	1792	chromosome_5	62352331	1e-19	99.6	1	1	1706	1792	5468574	5468661	0.875	0.875
Sbi#S52531392	1792	chromosome_5	62352331	1e-19	99.6	1	1	1706	1792	5491380	5491467	0.875	0.875
Sbi#S52531392	1792	chromosome_5	62352331	1e-19	99.6	1	-1	1725	1788	9213326	9213389	0.906	0.906
Sbi#S52531392	1792	chromosome_5	62352331	1e-19	99.6	1	-1	1725	1792	10495769	10495836	0.897	0.897
Sbi#S52531392	1792	chromosome_5	62352331	1e-19	99.6	1	1	1741	1792	17407300	17407351	0.942	0.942
Sbi#S52531392	1792	chromosome_5	62352331	1e-19	99.6	1	-1	1725	1780	41875455	41875510	0.929	0.929
Sbi#S52531392	1792	chromosome_5	62352331	1e-19	99.6	1	-1	1701	1759	52801422	52801481	0.933	0.933
Sbi#S52531392	1792	chromosome_5	62352331	1e-19	99.6	1	-1	1725	1792	55678066	55678133	0.897	0.897
Sbi#S52531392	1792	chromosome_5	62352331	1e-19	99.6	1	1	1725	1784	56893975	56894034	0.917	0.917
Sbi#S52531392	1792	chromosome_5	62352331	1e-19	99.6	1	1	1700	1781	3485925	3486007	0.88	0.88
Sbi#S52531392	1792	chromosome_5	62352331	1e-19	99.6	1	1	1700	1781	4440257	4440339	0.88	0.88
Sbi#S52531392	1792	chromosome_5	62352331	1e-19	99.6	1	1	1700	1781	5683801	5683883	0.88	0.88
Sbi#S52531392	1792	chromosome_5	62352331	1e-19	99.6	1	-1	1700	1785	12514104	12514190	0.874	0.874
Sbi#S52531392	1792	chromosome_5	62352331	1e-19	99.6	1	1	1725	1787	15370347	15370409	0.905	0.905
Sbi#S52531392	1792	chromosome_5	62352331	1e-19	99.6	1	-1	1700	1781	18568046	18568128	0.88	0.88
Sbi#S52531392	1792	chromosome_5	62352331	1e-19	99.6	1	1	1725	1787	42062926	42062988	0.905	0.905
Sbi#S52531392	1792	chromosome_5	62352331	1e-19	99.6	1	-1	1710	1787	49859361	49859439	0.886	0.886
Sbi#S52531392	1792	chromosome_5	62352331	1e-19	99.6	1	-1	1700	1785	50830561	50830647	0.874	0.874
Sbi#S52531392	1792	chromosome_5	62352331	1e-19	99.6	1	1	1718	1792	53809495	53809569	0.88	0.88
Sbi#S52531392	1792	chromosome_5	62352331	1e-19	99.6	1	1	1700	1781	55391678	55391760	0.88	0.88
Sbi#S52531392	1792	chromosome_5	62352331	1e-19	99.6	1	-1	1720	1781	303921	303982	0.903	0.903
Sbi#S52531392	1792	chromosome_5	62352331	1e-19	99.6	1	-1	1725	1790	619219	619284	0.894	0.894
Sbi#S52531392	1792	chromosome_5	62352331	1e-19	99.6	1	1	1700	1788	1959089	1959178	0.867	0.867
Sbi#S52531392	1792	chromosome_5	62352331	1e-19	99.6	1	1	1700	1788	3385753	3385842	0.867	0.867
Sbi#S52531392	1792	chromosome_5	62352331	1e-19	99.6	1	-1	1700	1788	3536676	3536765	0.867	0.867
Sbi#S52531392	1792	chromosome_5	62352331	1e-19	99.6	1	-1	1700	1792	8420925	8421018	0.862	0.862
Sbi#S52531392	1792	chromosome_5	62352331	1e-19	99.6	1	-1	1700	1792	8766559	8766652	0.862	0.862
Sbi#S52531392	1792	chromosome_5	62352331	1e-19	99.6	1	-1	1700	1788	13712792	13712881	0.867	0.867
Sbi#S52531392	1792	chromosome_5	62352331	1e-19	99.6	1	-1	1727	1791	15214995	15215060	0.909	0.909
Sbi#S52531392	1792	chromosome_5	62352331	1e-19	99.6	1	-1	1700	1792	15347870	15347962	0.872	0.872
Sbi#S52531392	1792	chromosome_5	62352331	1e-19	99.6	1	1	1728	1785	15727553	15727610	0.914	0.914
Sbi#S52531392	1792	chromosome_5	62352331	1e-19	99.6	1	1	1728	1785	15739670	15739727	0.914	0.914
Sbi#S52531392	1792	chromosome_5	62352331	1e-19	99.6	1	-1	1700	1792	43141103	43141196	0.862	0.862
Sbi#S52531392	1792	chromosome_5	62352331	1e-19	99.6	1	-1	1724	1781	46842470	46842527	0.914	0.914
Sbi#S52531392	1792	chromosome_5	62352331	1e-19	99.6	1	-1	1700	1784	48305527	48305612	0.872	0.872
Sbi#S52531392	1792	chromosome_5	62352331	1e-19	99.6	1	-1	1700	1792	48792577	48792670	0.862	0.862
Sbi#S52531392	1792	chromosome_5	62352331	1e-19	99.6	1	-1	1731	1792	49939725	49939786	0.903	0.903
Sbi#S52531392	1792	chromosome_5	62352331	1e-19	99.6	1	1	1727	1792	53252864	53252929	0.894	0.894
Sbi#S52531392	1792	chromosome_5	62352331	1e-19	99.6	1	-1	1731	1792	56947091	56947152	0.903	0.903
Sbi#S52531392	1792	chromosome_5	62352331	1e-19	99.6	1	-1	1720	1785	59013479	59013544	0.894	0.894
Sbi#S52531392	1792	chromosome_5	62352331	1e-19	99.6	1	-1	1720	1784	1478458	1478522	0.892	0.892
Sbi#S52531392	1792	chromosome_5	62352331	1e-19	99.6	1	1	1725	1781	25494921	25494977	0.912	0.912
Sbi#S52531392	1792	chromosome_5	62352331	1e-19	99.6	1	1	1720	1784	46652584	46652648	0.892	0.892
Sbi#S52531392	1792	chromosome_5	62352331	1e-19	99.6	1	1	1700	1783	49953717	49953801	0.871	0.871
Sbi#S52531392	1792	chromosome_5	62352331	1e-19	99.6	1	-1	1725	1781	52769971	52770027	0.912	0.912
Sbi#S52531392	1792	chromosome_5	62352331	1e-19	99.6	1	-1	1725	1792	55120102	55120172	0.887	0.887
Sbi#S52531392	1792	chromosome_5	62352331	1e-19	99.6	1	-1	1725	1789	59496993	59497057	0.892	0.892
Sbi#S52531392	1792	chromosome_5	62352331	1e-19	99.6	1	-1	1707	1781	61452382	61452458	0.896	0.896
Sbi#S52531392	1792	chromosome_5	62352331	1e-19	99.6	1	-1	1725	1788	1320863	1320926	0.891	0.891
Sbi#S52531392	1792	chromosome_5	62352331	1e-19	99.6	1	-1	1700	1786	4831660	4831747	0.864	0.864
Sbi#S52531392	1792	chromosome_5	62352331	1e-19	99.6	1	1	1725	1784	12991058	12991117	0.9	0.9
Sbi#S52531392	1792	chromosome_5	62352331	1e-19	99.6	1	-1	1724	1779	33762148	33762203	0.911	0.911
Sbi#S52531392	1792	chromosome_5	62352331	1e-19	99.6	1	1	1724	1779	45528992	45529047	0.911	0.911
Sbi#S52531392	1792	chromosome_5	62352331	1e-19	99.6	1	1	1725	1792	57290888	57290955	0.882	0.882
Sbi#S52531392	1792	chromosome_5	62352331	1e-19	99.6	1	-1	1725	1792	58514313	58514380	0.882	0.882
Sbi#S52531392	1792	chromosome_5	62352331	1e-19	99.6	1	-1	1718	1789	61919016	61919087	0.875	0.875
Sbi#S52531392	1792	chromosome_5	62352331	1e-19	99.6	1	-1	1725	1787	263393	263455	0.889	0.889
Sbi#S52531392	1792	chromosome_5	62352331	1e-19	99.6	1	1	1724	1786	456561	456623	0.889	0.889
Sbi#S52531392	1792	chromosome_5	62352331	1e-19	99.6	1	-1	1700	1781	2282305	2282387	0.867	0.867
Sbi#S52531392	1792	chromosome_5	62352331	1e-19	99.6	1	1	1725	1791	2394475	2394541	0.881	0.881
Sbi#S52531392	1792	chromosome_5	62352331	1e-19	99.6	1	-1	1700	1785	3118221	3118307	0.862	0.862
Sbi#S52531392	1792	chromosome_5	62352331	1e-19	99.6	1	-1	1700	1785	3676289	3676375	0.862	0.862
Sbi#S52531392	1792	chromosome_5	62352331	1e-19	99.6	1	1	1726	1792	15347752	15347818	0.881	0.881
Sbi#S52531392	1792	chromosome_5	62352331	1e-19	99.6	1	-1	1720	1790	16256739	16256809	0.873	0.873
Sbi#S52531392	1792	chromosome_5	62352331	1e-19	99.6	1	-1	1700	1789	17764250	17764340	0.857	0.857
Sbi#S52531392	1792	chromosome_5	62352331	1e-19	99.6	1	-1	1731	1789	18561669	18561727	0.898	0.898
Sbi#S52531392	1792	chromosome_5	62352331	1e-19	99.6	1	-1	1727	1781	20051658	20051712	0.909	0.909
Sbi#S52531392	1792	chromosome_5	62352331	1e-19	99.6	1	-1	1727	1781	52661948	52662002	0.909	0.909
Sbi#S52531392	1792	chromosome_5	62352331	1e-19	99.6	1	-1	1720	1778	54180323	54180381	0.898	0.898
Sbi#S52531392	1792	chromosome_5	62352331	1e-19	99.6	1	1	1700	1789	54772362	54772452	0.857	0.857
Sbi#S52531392	1792	chromosome_5	62352331	1e-19	99.6	1	1	1700	1785	58361981	58362067	0.862	0.862
Sbi#S52531392	1792	chromosome_5	62352331	1e-19	99.6	1	1	1731	1785	61271368	61271422	0.909	0.909
Sbi#S52531392	1792	chromosome_5	62352331	1e-19	99.6	1	-1	1700	1792	360862	360955	0.851	0.851
Sbi#S52531392	1792	chromosome_5	62352331	1e-19	99.6	1	1	1700	1792	660505	660598	0.851	0.851
Sbi#S52531392	1792	chromosome_5	62352331	1e-19	99.6	1	-1	1720	1789	1031853	1031922	0.871	0.871
Sbi#S52531392	1792	chromosome_5	62352331	1e-19	99.6	1	-1	1725	1786	1624428	1624489	0.887	0.887
Sbi#S52531392	1792	chromosome_5	62352331	1e-19	99.6	1	-1	1700	1792	3557692	3557785	0.851	0.851
Sbi#S52531392	1792	chromosome_5	62352331	1e-19	99.6	1	1	1727	1784	4532937	4532994	0.897	0.897
Sbi#S52531392	1792	chromosome_5	62352331	1e-19	99.6	1	1	1700	1756	5369079	5369136	0.914	0.914
Sbi#S52531392	1792	chromosome_5	62352331	1e-19	99.6	1	-1	1720	1781	5480067	5480128	0.887	0.887
Sbi#S52531392	1792	chromosome_5	62352331	1e-19	99.6	1	-1	1720	1781	5504112	5504173	0.887	0.887
Sbi#S52531392	1792	chromosome_5	62352331	1e-19	99.6	1	1	1704	1788	5605339	5605424	0.86	0.86
Sbi#S52531392	1792	chromosome_5	62352331	1e-19	99.6	1	1	1700	1792	7315981	7316074	0.851	0.851
Sbi#S52531392	1792	chromosome_5	62352331	1e-19	99.6	1	-1	1731	1792	9042780	9042841	0.887	0.887
Sbi#S52531392	1792	chromosome_5	62352331	1e-19	99.6	1	1	1720	1781	16353826	16353887	0.887	0.887
Sbi#S52531392	1792	chromosome_5	62352331	1e-19	99.6	1	-1	1727	1784	18321319	18321376	0.897	0.897
Sbi#S52531392	1792	chromosome_5	62352331	1e-19	99.6	1	-1	1725	1786	20342232	20342293	0.887	0.887
Sbi#S52531392	1792	chromosome_5	62352331	1e-19	99.6	1	-1	1727	1792	41051136	41051200	0.894	0.894
Sbi#S52531392	1792	chromosome_5	62352331	1e-19	99.6	1	1	1727	1784	44241644	44241701	0.897	0.897
Sbi#S52531392	1792	chromosome_5	62352331	1e-19	99.6	1	-1	1720	1792	44317153	44317226	0.878	0.878
Sbi#S52531392	1792	chromosome_5	62352331	1e-19	99.6	1	-1	1731	1784	45236532	45236585	0.907	0.907
Sbi#S52531392	1792	chromosome_5	62352331	1e-19	99.6	1	-1	1731	1788	46572274	46572331	0.897	0.897
Sbi#S52531392	1792	chromosome_5	62352331	1e-19	99.6	1	-1	1700	1788	47618807	47618896	0.856	0.856
Sbi#S52531392	1792	chromosome_5	62352331	1e-19	99.6	1	-1	1725	1786	52749553	52749614	0.887	0.887
Sbi#S52531392	1792	chromosome_5	62352331	1e-19	99.6	1	1	1706	1782	53782412	53782489	0.872	0.872
Sbi#S52531392	1792	chromosome_5	62352331	1e-19	99.6	1	1	1700	1788	54268701	54268790	0.856	0.856
Sbi#S52531392	1792	chromosome_5	62352331	1e-19	99.6	1	1	1700	1792	56175603	56175696	0.851	0.851
Sbi#S52531392	1792	chromosome_5	62352331	1e-19	99.6	1	-1	1731	1792	58366823	58366884	0.887	0.887
Sbi#S52531392	1792	chromosome_5	62352331	1e-19	99.6	1	1	1700	1792	59935823	59935916	0.851	0.851
Sbi#S52531392	1792	chromosome_5	62352331	1e-19	99.6	1	1	1725	1785	67937	67997	0.885	0.885
Sbi#S52531392	1792	chromosome_5	62352331	1e-19	99.6	1	1	1700	1787	108277	108364	0.865	0.865
Sbi#S52531392	1792	chromosome_5	62352331	1e-19	99.6	1	-1	1700	1779	1165059	1165139	0.864	0.864
Sbi#S52531392	1792	chromosome_5	62352331	1e-19	99.6	1	-1	1700	1751	2713946	2713998	0.925	0.925
Sbi#S52531392	1792	chromosome_5	62352331	1e-19	99.6	1	-1	1736	1788	3072189	3072241	0.906	0.906
Sbi#S52531392	1792	chromosome_5	62352331	1e-19	99.6	1	-1	1720	1788	3617902	3617970	0.87	0.87
Sbi#S52531392	1792	chromosome_5	62352331	1e-19	99.6	1	1	1727	1779	4398297	4398349	0.906	0.906
Sbi#S52531392	1792	chromosome_5	62352331	1e-19	99.6	1	-1	1700	1759	6273690	6273750	0.902	0.902
Sbi#S52531392	1792	chromosome_5	62352331	1e-19	99.6	1	1	1725	1785	6861747	6861807	0.885	0.885
Sbi#S52531392	1792	chromosome_5	62352331	1e-19	99.6	1	-1	1727	1787	8063264	8063324	0.885	0.885
Sbi#S52531392	1792	chromosome_5	62352331	1e-19	99.6	1	-1	1700	1759	8231398	8231458	0.902	0.902
Sbi#S52531392	1792	chromosome_5	62352331	1e-19	99.6	1	-1	1700	1751	12834651	12834703	0.925	0.925
Sbi#S52531392	1792	chromosome_5	62352331	1e-19	99.6	1	-1	1700	1759	16230960	16231020	0.902	0.902
Sbi#S52531392	1792	chromosome_5	62352331	1e-19	99.6	1	1	1725	1789	19478977	19479041	0.877	0.877
Sbi#S52531392	1792	chromosome_5	62352331	1e-19	99.6	1	-1	1725	1785	20034432	20034492	0.885	0.885
Sbi#S52531392	1792	chromosome_5	62352331	1e-19	99.6	1	1	1700	1759	30632563	30632623	0.902	0.902
Sbi#S52531392	1792	chromosome_5	62352331	1e-19	99.6	1	1	1704	1787	48488458	48488542	0.859	0.859
Sbi#S52531392	1792	chromosome_5	62352331	1e-19	99.6	1	1	1707	1790	53160802	53160886	0.859	0.859
Sbi#S52531392	1792	chromosome_5	62352331	1e-19	99.6	1	-1	1721	1785	53178844	53178908	0.877	0.877
Sbi#S52531392	1792	chromosome_5	62352331	1e-19	99.6	1	1	1725	1781	54251935	54251991	0.895	0.895
Sbi#S52531392	1792	chromosome_5	62352331	1e-19	99.6	1	1	1700	1759	54665204	54665264	0.902	0.902
Sbi#S52531392	1792	chromosome_5	62352331	1e-19	99.6	1	-1	1724	1784	54996875	54996935	0.885	0.885
Sbi#S52531392	1792	chromosome_5	62352331	1e-19	99.6	1	1	1700	1751	57087029	57087081	0.925	0.925
Sbi#S52531392	1792	chromosome_5	62352331	1e-19	99.6	1	-1	1700	1787	59137319	59137407	0.854	0.854
Sbi#S52531392	1792	chromosome_5	62352331	1e-19	99.6	1	-1	1725	1789	59859071	59859135	0.877	0.877
Sbi#S52531392	1792	chromosome_5	62352331	1e-19	99.6	1	-1	1720	1788	60915988	60916056	0.87	0.87
Sbi#S52531392	1792	chromosome_5	62352331	1e-19	99.6	1	1	1700	1751	60977041	60977093	0.925	0.925
Sbi#S52531392	1792	chromosome_5	62352331	1e-19	99.6	1	1	1700	1751	61679105	61679157	0.925	0.925
Sbi#S52531392	1792	chromosome_5	62352331	1e-19	99.6	1	-1	1700	1787	61884572	61884660	0.854	0.854
Sbi#S52531392	1792	chromosome_5	62352331	1e-19	99.6	1	1	1738	1790	62183553	62183605	0.906	0.906
Sbi#S52531392	1792	chromosome_5	62352331	1e-19	99.6	1	-1	1725	1785	62242083	62242143	0.885	0.885
Sbi#S52531392	1792	chromosome_5	62352331	1e-19	99.6	1	-1	1707	1781	232889	232964	0.868	0.868
Sbi#S52531392	1792	chromosome_5	62352331	1e-19	99.6	1	1	1726	1781	1143417	1143472	0.893	0.893
Sbi#S52531392	1792	chromosome_5	62352331	1e-19	99.6	1	-1	1725	1792	1608172	1608239	0.868	0.868
Sbi#S52531392	1792	chromosome_5	62352331	1e-19	99.6	1	1	1725	1789	1959956	1960022	0.881	0.881
Sbi#S52531392	1792	chromosome_5	62352331	1e-19	99.6	1	1	1725	1792	2515743	2515810	0.868	0.868
Sbi#S52531392	1792	chromosome_5	62352331	1e-19	99.6	1	-1	1723	1790	3559345	3559412	0.868	0.868
Sbi#S52531392	1792	chromosome_5	62352331	1e-19	99.6	1	1	1707	1745	4276153	4276192	0.975	0.975
Sbi#S52531392	1792	chromosome_5	62352331	1e-19	99.6	1	1	1707	1788	4696087	4696167	0.867	0.867
Sbi#S52531392	1792	chromosome_5	62352331	1e-19	99.6	1	-1	1700	1790	7471509	7471600	0.848	0.848
Sbi#S52531392	1792	chromosome_5	62352331	1e-19	99.6	1	-1	1720	1787	11761605	11761672	0.868	0.868
Sbi#S52531392	1792	chromosome_5	62352331	1e-19	99.6	1	-1	1707	1789	11803169	11803252	0.857	0.857
Sbi#S52531392	1792	chromosome_5	62352331	1e-19	99.6	1	-1	1725	1784	12343358	12343417	0.883	0.883
Sbi#S52531392	1792	chromosome_5	62352331	1e-19	99.6	1	1	1725	1792	13475810	13475877	0.868	0.868
Sbi#S52531392	1792	chromosome_5	62352331	1e-19	99.6	1	1	1725	1788	17733587	17733650	0.875	0.875
Sbi#S52531392	1792	chromosome_5	62352331	1e-19	99.6	1	-1	1722	1777	17851990	17852045	0.893	0.893
Sbi#S52531392	1792	chromosome_5	62352331	1e-19	99.6	1	-1	1725	1792	20303814	20303881	0.868	0.868
Sbi#S52531392	1792	chromosome_5	62352331	1e-19	99.6	1	1	1725	1788	33762042	33762105	0.875	0.875
Sbi#S52531392	1792	chromosome_5	62352331	1e-19	99.6	1	-1	1725	1792	45261850	45261917	0.868	0.868
Sbi#S52531392	1792	chromosome_5	62352331	1e-19	99.6	1	1	1725	1792	46593888	46593955	0.868	0.868
Sbi#S52531392	1792	chromosome_5	62352331	1e-19	99.6	1	1	1700	1790	46602189	46602280	0.848	0.848
Sbi#S52531392	1792	chromosome_5	62352331	1e-19	99.6	1	1	1721	1788	49338321	49338387	0.882	0.882
Sbi#S52531392	1792	chromosome_5	62352331	1e-19	99.6	1	-1	1731	1790	51020230	51020289	0.883	0.883
Sbi#S52531392	1792	chromosome_5	62352331	1e-19	99.6	1	-1	1700	1782	52047672	52047755	0.857	0.857
Sbi#S52531392	1792	chromosome_5	62352331	1e-19	99.6	1	1	1700	1750	53832739	53832790	0.923	0.923
Sbi#S52531392	1792	chromosome_5	62352331	1e-19	99.6	1	-1	1725	1788	54881096	54881159	0.875	0.875
Sbi#S52531392	1792	chromosome_5	62352331	1e-19	99.6	1	-1	1725	1788	55305292	55305355	0.875	0.875
Sbi#S52531392	1792	chromosome_5	62352331	1e-19	99.6	1	1	1720	1787	56187510	56187577	0.868	0.868
Sbi#S52531392	1792	chromosome_5	62352331	1e-19	99.6	1	-1	1736	1787	61021775	61021826	0.904	0.904
Sbi#S52531392	1792	chromosome_5	62352331	1e-19	99.6	1	-1	1734	1789	62148241	62148296	0.893	0.893
Sbi#S52531392	1792	chromosome_5	62352331	1e-19	99.6	1	1	1731	1781	188506	188556	0.902	0.902
Sbi#S52531392	1792	chromosome_5	62352331	1e-19	99.6	1	1	1727	1781	1613117	1613171	0.891	0.891
Sbi#S52531392	1792	chromosome_5	62352331	1e-19	99.6	1	-1	1707	1792	2238376	2238462	0.851	0.851
Sbi#S52531392	1792	chromosome_5	62352331	1e-19	99.6	1	1	1725	1791	2325600	2325666	0.866	0.866
Sbi#S52531392	1792	chromosome_5	62352331	1e-19	99.6	1	-1	1725	1771	3107261	3107307	0.915	0.915
Sbi#S52531392	1792	chromosome_5	62352331	1e-19	99.6	1	1	1700	1781	4118504	4118586	0.855	0.855
Sbi#S52531392	1792	chromosome_5	62352331	1e-19	99.6	1	-1	1727	1785	4398449	4398507	0.881	0.881
Sbi#S52531392	1792	chromosome_5	62352331	1e-19	99.6	1	-1	1700	1781	4866384	4866466	0.855	0.855
Sbi#S52531392	1792	chromosome_5	62352331	1e-19	99.6	1	-1	1700	1781	4868939	4869021	0.855	0.855
Sbi#S52531392	1792	chromosome_5	62352331	1e-19	99.6	1	-1	1721	1751	5384322	5384352	1	1
Sbi#S52531392	1792	chromosome_5	62352331	1e-19	99.6	1	-1	1700	1785	7151180	7151266	0.851	0.851
Sbi#S52531392	1792	chromosome_5	62352331	1e-19	99.6	1	-1	1727	1781	7836811	7836865	0.891	0.891
Sbi#S52531392	1792	chromosome_5	62352331	1e-19	99.6	1	-1	1754	1792	8880388	8880426	0.949	0.949
Sbi#S52531392	1792	chromosome_5	62352331	1e-19	99.6	1	-1	1700	1781	9213633	9213715	0.855	0.855
Sbi#S52531392	1792	chromosome_5	62352331	1e-19	99.6	1	-1	1700	1769	9641341	9641411	0.873	0.873
Sbi#S52531392	1792	chromosome_5	62352331	1e-19	99.6	1	1	1700	1781	10728343	10728425	0.855	0.855
Sbi#S52531392	1792	chromosome_5	62352331	1e-19	99.6	1	-1	1734	1788	11803910	11803964	0.891	0.891
Sbi#S52531392	1792	chromosome_5	62352331	1e-19	99.6	1	1	1700	1789	12070303	12070393	0.846	0.846
Sbi#S52531392	1792	chromosome_5	62352331	1e-19	99.6	1	-1	1727	1785	12294386	12294444	0.881	0.881
Sbi#S52531392	1792	chromosome_5	62352331	1e-19	99.6	1	1	1700	1781	12523560	12523642	0.855	0.855
Sbi#S52531392	1792	chromosome_5	62352331	1e-19	99.6	1	1	1700	1769	15406105	15406175	0.873	0.873
Sbi#S52531392	1792	chromosome_5	62352331	1e-19	99.6	1	1	1700	1781	16041011	16041093	0.855	0.855
Sbi#S52531392	1792	chromosome_5	62352331	1e-19	99.6	1	-1	1731	1785	16297151	16297205	0.891	0.891
Sbi#S52531392	1792	chromosome_5	62352331	1e-19	99.6	1	1	1702	1792	42214868	42214958	0.835	0.835
Sbi#S52531392	1792	chromosome_5	62352331	1e-19	99.6	1	-1	1727	1781	45144870	45144924	0.891	0.891
Sbi#S52531392	1792	chromosome_5	62352331	1e-19	99.6	1	1	1730	1792	45734263	45734325	0.873	0.873
Sbi#S52531392	1792	chromosome_5	62352331	1e-19	99.6	1	-1	1720	1786	47727431	47727497	0.866	0.866
Sbi#S52531392	1792	chromosome_5	62352331	1e-19	99.6	1	-1	1726	1788	47950921	47950983	0.873	0.873
Sbi#S52531392	1792	chromosome_5	62352331	1e-19	99.6	1	-1	1700	1781	48560217	48560299	0.855	0.855
Sbi#S52531392	1792	chromosome_5	62352331	1e-19	99.6	1	1	1700	1781	50377926	50378008	0.855	0.855
Sbi#S52531392	1792	chromosome_5	62352331	1e-19	99.6	1	-1	1700	1781	50513994	50514076	0.855	0.855
Sbi#S52531392	1792	chromosome_5	62352331	1e-19	99.6	1	1	1725	1787	50847958	50848020	0.873	0.873
Sbi#S52531392	1792	chromosome_5	62352331	1e-19	99.6	1	1	1738	1788	52944461	52944511	0.902	0.902
Sbi#S52531392	1792	chromosome_5	62352331	1e-19	99.6	1	-1	1738	1788	53253658	53253708	0.902	0.902
Sbi#S52531392	1792	chromosome_5	62352331	1e-19	99.6	1	-1	1725	1787	53803823	53803885	0.873	0.873
Sbi#S52531392	1792	chromosome_5	62352331	1e-19	99.6	1	1	1700	1788	54757684	54757776	0.849	0.849
Sbi#S52531392	1792	chromosome_5	62352331	1e-19	99.6	1	1	1700	1785	56303347	56303433	0.851	0.851
Sbi#S52531392	1792	chromosome_5	62352331	1e-19	99.6	1	1	1727	1781	57119397	57119451	0.891	0.891
Sbi#S52531392	1792	chromosome_5	62352331	1e-19	99.6	1	-1	1700	1781	57176615	57176697	0.855	0.855
Sbi#S52531392	1792	chromosome_5	62352331	1e-19	99.6	1	1	1700	1781	57922865	57922947	0.855	0.855
Sbi#S52531392	1792	chromosome_5	62352331	1e-19	99.6	1	-1	1725	1775	59533278	59533328	0.902	0.902
Sbi#S52531392	1792	chromosome_5	62352331	1e-19	99.6	1	-1	1700	1781	60190795	60190877	0.855	0.855
Sbi#S52531392	1792	chromosome_5	62352331	1e-19	99.6	1	1	1727	1781	60412323	60412377	0.891	0.891
Sbi#S52531392	1792	chromosome_5	62352331	1e-19	99.6	1	1	1727	1777	60435488	60435538	0.902	0.902
Sbi#S52531392	1792	chromosome_5	62352331	1e-19	99.6	1	-1	1725	1787	60976494	60976556	0.873	0.873
Sbi#S52531392	1792	chromosome_5	62352331	1e-19	99.6	1	1	1720	1781	1208333	1208394	0.871	0.871
Sbi#S52531392	1792	chromosome_5	62352331	1e-19	99.6	1	1	1720	1781	1252337	1252398	0.871	0.871
Sbi#S52531392	1792	chromosome_5	62352331	1e-19	99.6	1	1	1700	1788	1310557	1310646	0.844	0.844
Sbi#S52531392	1792	chromosome_5	62352331	1e-19	99.6	1	1	1727	1788	1563316	1563377	0.871	0.871
Sbi#S52531392	1792	chromosome_5	62352331	1e-19	99.6	1	-1	1725	1766	1791604	1791645	0.929	0.929
Sbi#S52531392	1792	chromosome_5	62352331	1e-19	99.6	1	-1	1738	1779	1930944	1930985	0.929	0.929
Sbi#S52531392	1792	chromosome_5	62352331	1e-19	99.6	1	1	1700	1740	2022864	2022905	0.952	0.952
Sbi#S52531392	1792	chromosome_5	62352331	1e-19	99.6	1	-1	1731	1788	2501268	2501325	0.879	0.879
Sbi#S52531392	1792	chromosome_5	62352331	1e-19	99.6	1	-1	1731	1792	2954706	2954767	0.871	0.871
Sbi#S52531392	1792	chromosome_5	62352331	1e-19	99.6	1	1	1724	1781	3126031	3126088	0.879	0.879
Sbi#S52531392	1792	chromosome_5	62352331	1e-19	99.6	1	1	1700	1788	3839281	3839370	0.844	0.844
Sbi#S52531392	1792	chromosome_5	62352331	1e-19	99.6	1	-1	1728	1781	3858559	3858612	0.889	0.889
Sbi#S52531392	1792	chromosome_5	62352331	1e-19	99.6	1	1	1700	1781	3891403	3891484	0.841	0.841
Sbi#S52531392	1792	chromosome_5	62352331	1e-19	99.6	1	-1	1700	1792	4118308	4118401	0.84	0.84
Sbi#S52531392	1792	chromosome_5	62352331	1e-19	99.6	1	-1	1728	1781	5848427	5848480	0.889	0.889
Sbi#S52531392	1792	chromosome_5	62352331	1e-19	99.6	1	-1	1727	1788	7418490	7418551	0.871	0.871
Sbi#S52531392	1792	chromosome_5	62352331	1e-19	99.6	1	1	1700	1784	8836068	8836153	0.849	0.849
Sbi#S52531392	1792	chromosome_5	62352331	1e-19	99.6	1	1	1727	1784	9212538	9212595	0.879	0.879
Sbi#S52531392	1792	chromosome_5	62352331	1e-19	99.6	1	-1	1720	1781	11255325	11255386	0.871	0.871
Sbi#S52531392	1792	chromosome_5	62352331	1e-19	99.6	1	1	1700	1788	13694009	13694098	0.844	0.844
Sbi#S52531392	1792	chromosome_5	62352331	1e-19	99.6	1	-1	1700	1792	14122522	14122615	0.84	0.84
Sbi#S52531392	1792	chromosome_5	62352331	1e-19	99.6	1	1	1724	1785	16199518	16199579	0.871	0.871
Sbi#S52531392	1792	chromosome_5	62352331	1e-19	99.6	1	1	1700	1784	19209526	19209611	0.849	0.849
Sbi#S52531392	1792	chromosome_5	62352331	1e-19	99.6	1	-1	1700	1784	19240708	19240793	0.849	0.849
Sbi#S52531392	1792	chromosome_5	62352331	1e-19	99.6	1	1	1727	1768	19521978	19522019	0.929	0.929
Sbi#S52531392	1792	chromosome_5	62352331	1e-19	99.6	1	-1	1731	1792	27708227	27708288	0.871	0.871
Sbi#S52531392	1792	chromosome_5	62352331	1e-19	99.6	1	1	1700	1788	42240091	42240180	0.844	0.844
Sbi#S52531392	1792	chromosome_5	62352331	1e-19	99.6	1	-1	1727	1788	42509414	42509475	0.871	0.871
Sbi#S52531392	1792	chromosome_5	62352331	1e-19	99.6	1	1	1707	1751	47814245	47814290	0.935	0.935
Sbi#S52531392	1792	chromosome_5	62352331	1e-19	99.6	1	-1	1725	1786	48197816	48197877	0.871	0.871
Sbi#S52531392	1792	chromosome_5	62352331	1e-19	99.6	1	1	1720	1753	49324229	49324262	0.971	0.971
Sbi#S52531392	1792	chromosome_5	62352331	1e-19	99.6	1	-1	1707	1759	49652453	49652506	0.907	0.907
Sbi#S52531392	1792	chromosome_5	62352331	1e-19	99.6	1	1	1703	1751	49874738	49874787	0.92	0.92
Sbi#S52531392	1792	chromosome_5	62352331	1e-19	99.6	1	-1	1735	1792	51148701	51148758	0.879	0.879
Sbi#S52531392	1792	chromosome_5	62352331	1e-19	99.6	1	1	1724	1769	51515972	51516017	0.913	0.913
Sbi#S52531392	1792	chromosome_5	62352331	1e-19	99.6	1	-1	1727	1792	52924831	52924896	0.864	0.864
Sbi#S52531392	1792	chromosome_5	62352331	1e-19	99.6	1	-1	1725	1786	52943992	52944053	0.871	0.871
Sbi#S52531392	1792	chromosome_5	62352331	1e-19	99.6	1	-1	1706	1786	53146516	53146597	0.854	0.854
Sbi#S52531392	1792	chromosome_5	62352331	1e-19	99.6	1	1	1724	1781	53617456	53617513	0.879	0.879
Sbi#S52531392	1792	chromosome_5	62352331	1e-19	99.6	1	-1	1743	1784	53754494	53754535	0.929	0.929
Sbi#S52531392	1792	chromosome_5	62352331	1e-19	99.6	1	-1	1720	1781	54623391	54623452	0.871	0.871
Sbi#S52531392	1792	chromosome_5	62352331	1e-19	99.6	1	-1	1700	1792	55450116	55450209	0.84	0.84
Sbi#S52531392	1792	chromosome_5	62352331	1e-19	99.6	1	-1	1720	1785	57053057	57053122	0.864	0.864
Sbi#S52531392	1792	chromosome_5	62352331	1e-19	99.6	1	1	1700	1792	57071206	57071299	0.84	0.84
Sbi#S52531392	1792	chromosome_5	62352331	1e-19	99.6	1	1	1700	1788	57288710	57288799	0.844	0.844
Sbi#S52531392	1792	chromosome_5	62352331	1e-19	99.6	1	1	1747	1792	57402568	57402613	0.913	0.913
Sbi#S52531392	1792	chromosome_5	62352331	1e-19	99.6	1	-1	1727	1792	57625980	57626045	0.864	0.864
Sbi#S52531392	1792	chromosome_5	62352331	1e-19	99.6	1	1	1700	1788	57729421	57729510	0.844	0.844
Sbi#S52531392	1792	chromosome_5	62352331	1e-19	99.6	1	-1	1720	1781	58965307	58965368	0.871	0.871
Sbi#S52531392	1792	chromosome_5	62352331	1e-19	99.6	1	-1	1725	1786	59884588	59884649	0.871	0.871
Sbi#S52531392	1792	chromosome_5	62352331	1e-19	99.6	1	-1	1727	1792	61625753	61625818	0.864	0.864
Sbi#S52531392	1792	chromosome_5	62352331	1e-19	99.6	1	-1	1727	1787	220757	220817	0.869	0.869
Sbi#S52531392	1792	chromosome_5	62352331	1e-19	99.6	1	-1	1725	1785	283695	283755	0.869	0.869
Sbi#S52531392	1792	chromosome_5	62352331	1e-19	99.6	1	-1	1700	1751	1236334	1236386	0.906	0.906
Sbi#S52531392	1792	chromosome_5	62352331	1e-19	99.6	1	-1	1700	1759	1477377	1477437	0.885	0.885
Sbi#S52531392	1792	chromosome_5	62352331	1e-19	99.6	1	-1	1700	1771	1623360	1623432	0.863	0.863
Sbi#S52531392	1792	chromosome_5	62352331	1e-19	99.6	1	1	1700	1759	1684314	1684374	0.885	0.885
Sbi#S52531392	1792	chromosome_5	62352331	1e-19	99.6	1	-1	1725	1781	1856083	1856139	0.877	0.877
Sbi#S52531392	1792	chromosome_5	62352331	1e-19	99.6	1	1	1721	1781	2550623	2550683	0.869	0.869
Sbi#S52531392	1792	chromosome_5	62352331	1e-19	99.6	1	1	1700	1751	2868001	2868053	0.906	0.906
Sbi#S52531392	1792	chromosome_5	62352331	1e-19	99.6	1	1	1700	1751	2953468	2953520	0.906	0.906
Sbi#S52531392	1792	chromosome_5	62352331	1e-19	99.6	1	-1	1725	1781	5766766	5766822	0.877	0.877
Sbi#S52531392	1792	chromosome_5	62352331	1e-19	99.6	1	-1	1700	1759	6182091	6182151	0.885	0.885
Sbi#S52531392	1792	chromosome_5	62352331	1e-19	99.6	1	1	1700	1759	7931280	7931340	0.885	0.885
Sbi#S52531392	1792	chromosome_5	62352331	1e-19	99.6	1	-1	1725	1785	10357245	10357305	0.869	0.869
Sbi#S52531392	1792	chromosome_5	62352331	1e-19	99.6	1	-1	1700	1751	11969869	11969921	0.906	0.906
Sbi#S52531392	1792	chromosome_5	62352331	1e-19	99.6	1	1	1730	1786	11978713	11978769	0.877	0.877
Sbi#S52531392	1792	chromosome_5	62352331	1e-19	99.6	1	1	1700	1751	12293926	12293978	0.906	0.906
Sbi#S52531392	1792	chromosome_5	62352331	1e-19	99.6	1	1	1728	1788	12962993	12963053	0.869	0.869
Sbi#S52531392	1792	chromosome_5	62352331	1e-19	99.6	1	-1	1720	1752	12969794	12969826	0.97	0.97
Sbi#S52531392	1792	chromosome_5	62352331	1e-19	99.6	1	-1	1707	1758	15215481	15215533	0.906	0.906
Sbi#S52531392	1792	chromosome_5	62352331	1e-19	99.6	1	-1	1727	1779	15347127	15347179	0.887	0.887
Sbi#S52531392	1792	chromosome_5	62352331	1e-19	99.6	1	1	1725	1789	15392257	15392321	0.862	0.862
Sbi#S52531392	1792	chromosome_5	62352331	1e-19	99.6	1	-1	1725	1789	16058320	16058384	0.862	0.862
Sbi#S52531392	1792	chromosome_5	62352331	1e-19	99.6	1	-1	1727	1791	16915348	16915412	0.862	0.862
Sbi#S52531392	1792	chromosome_5	62352331	1e-19	99.6	1	-1	1725	1781	20051449	20051505	0.877	0.877
Sbi#S52531392	1792	chromosome_5	62352331	1e-19	99.6	1	-1	1700	1751	27233606	27233658	0.906	0.906
Sbi#S52531392	1792	chromosome_5	62352331	1e-19	99.6	1	1	1732	1792	33735183	33735243	0.869	0.869
Sbi#S52531392	1792	chromosome_5	62352331	1e-19	99.6	1	-1	1725	1785	34612286	34612346	0.869	0.869
Sbi#S52531392	1792	chromosome_5	62352331	1e-19	99.6	1	-1	1700	1751	42547027	42547079	0.906	0.906
Sbi#S52531392	1792	chromosome_5	62352331	1e-19	99.6	1	-1	1728	1788	43852246	43852306	0.869	0.869
Sbi#S52531392	1792	chromosome_5	62352331	1e-19	99.6	1	-1	1731	1787	44221113	44221169	0.877	0.877
Sbi#S52531392	1792	chromosome_5	62352331	1e-19	99.6	1	-1	1721	1781	44287130	44287190	0.869	0.869
Sbi#S52531392	1792	chromosome_5	62352331	1e-19	99.6	1	1	1700	1751	45559443	45559495	0.906	0.906
Sbi#S52531392	1792	chromosome_5	62352331	1e-19	99.6	1	-1	1700	1759	46387657	46387717	0.885	0.885
Sbi#S52531392	1792	chromosome_5	62352331	1e-19	99.6	1	-1	1720	1788	47709243	47709311	0.855	0.855
Sbi#S52531392	1792	chromosome_5	62352331	1e-19	99.6	1	1	1720	1784	47811815	47811879	0.862	0.862
Sbi#S52531392	1792	chromosome_5	62352331	1e-19	99.6	1	1	1700	1781	47971716	47971799	0.845	0.845
Sbi#S52531392	1792	chromosome_5	62352331	1e-19	99.6	1	1	1700	1751	49874259	49874311	0.906	0.906
Sbi#S52531392	1792	chromosome_5	62352331	1e-19	99.6	1	-1	1725	1769	49955349	49955393	0.911	0.911
Sbi#S52531392	1792	chromosome_5	62352331	1e-19	99.6	1	1	1764	1792	50375366	50375394	1	1
Sbi#S52531392	1792	chromosome_5	62352331	1e-19	99.6	1	1	1764	1792	50755260	50755288	1	1
Sbi#S52531392	1792	chromosome_5	62352331	1e-19	99.6	1	-1	1748	1792	51507537	51507581	0.911	0.911
Sbi#S52531392	1792	chromosome_5	62352331	1e-19	99.6	1	1	1700	1787	52759999	52760087	0.843	0.843
Sbi#S52531392	1792	chromosome_5	62352331	1e-19	99.6	1	1	1725	1785	53058836	53058896	0.869	0.869
Sbi#S52531392	1792	chromosome_5	62352331	1e-19	99.6	1	-1	1720	1792	53162375	53162447	0.849	0.849
Sbi#S52531392	1792	chromosome_5	62352331	1e-19	99.6	1	1	1700	1751	53409329	53409381	0.906	0.906
Sbi#S52531392	1792	chromosome_5	62352331	1e-19	99.6	1	-1	1700	1751	56267463	56267515	0.906	0.906
Sbi#S52531392	1792	chromosome_5	62352331	1e-19	99.6	1	1	1700	1751	56267834	56267886	0.906	0.906
Sbi#S52531392	1792	chromosome_5	62352331	1e-19	99.6	1	1	1724	1792	57086480	57086548	0.855	0.855
Sbi#S52531392	1792	chromosome_5	62352331	1e-19	99.6	1	1	1700	1751	57401874	57401926	0.906	0.906
Sbi#S52531392	1792	chromosome_5	62352331	1e-19	99.6	1	-1	1700	1751	57789723	57789775	0.906	0.906
Sbi#S52531392	1792	chromosome_5	62352331	1e-19	99.6	1	1	1700	1751	57790332	57790384	0.906	0.906
Sbi#S52531392	1792	chromosome_5	62352331	1e-19	99.6	1	-1	1725	1769	58094942	58094986	0.911	0.911
Sbi#S52531392	1792	chromosome_5	62352331	1e-19	99.6	1	-1	1700	1751	59958868	59958920	0.906	0.906
Sbi#S52531392	1792	chromosome_5	62352331	1e-19	99.6	1	1	1700	1759	60439931	60439991	0.885	0.885
Sbi#S52531392	1792	chromosome_5	62352331	1e-19	99.6	1	-1	1725	1785	60651479	60651539	0.869	0.869
Sbi#S52531392	1792	chromosome_5	62352331	1e-19	99.6	1	-1	1700	1751	60782687	60782739	0.906	0.906
Sbi#S52531392	1792	chromosome_5	62352331	1e-19	99.6	1	-1	1700	1751	61434324	61434376	0.906	0.906
Sbi#S52531392	1792	chromosome_5	62352331	1e-19	99.6	1	-1	1738	1789	1856709	1856760	0.885	0.885
Sbi#S52531392	1792	chromosome_5	62352331	1e-19	99.6	1	-1	1720	1751	2117254	2117285	0.969	0.969
Sbi#S52531392	1792	chromosome_5	62352331	1e-19	99.6	1	-1	1720	1751	3213272	3213303	0.969	0.969
Sbi#S52531392	1792	chromosome_5	62352331	1e-19	99.6	1	-1	1720	1759	3802606	3802645	0.925	0.925
Sbi#S52531392	1792	chromosome_5	62352331	1e-19	99.6	1	1	1724	1791	4242628	4242695	0.853	0.853
Sbi#S52531392	1792	chromosome_5	62352331	1e-19	99.6	1	1	1724	1787	5538512	5538575	0.859	0.859
Sbi#S52531392	1792	chromosome_5	62352331	1e-19	99.6	1	-1	1725	1792	5761388	5761455	0.853	0.853
Sbi#S52531392	1792	chromosome_5	62352331	1e-19	99.6	1	1	1725	1780	10495425	10495480	0.875	0.875
Sbi#S52531392	1792	chromosome_5	62352331	1e-19	99.6	1	1	1725	1788	10496266	10496329	0.859	0.859
Sbi#S52531392	1792	chromosome_5	62352331	1e-19	99.6	1	-1	1725	1752	14442019	14442046	1	1
Sbi#S52531392	1792	chromosome_5	62352331	1e-19	99.6	1	-1	1700	1786	14671732	14671819	0.841	0.841
Sbi#S52531392	1792	chromosome_5	62352331	1e-19	99.6	1	1	1754	1789	15414736	15414771	0.944	0.944
Sbi#S52531392	1792	chromosome_5	62352331	1e-19	99.6	1	-1	1725	1788	16059036	16059099	0.859	0.859
Sbi#S52531392	1792	chromosome_5	62352331	1e-19	99.6	1	1	1710	1788	43398245	43398324	0.85	0.85
Sbi#S52531392	1792	chromosome_5	62352331	1e-19	99.6	1	1	1720	1751	45105522	45105553	0.969	0.969
Sbi#S52531392	1792	chromosome_5	62352331	1e-19	99.6	1	-1	1720	1751	48201190	48201221	0.969	0.969
Sbi#S52531392	1792	chromosome_5	62352331	1e-19	99.6	1	1	1700	1751	48789630	48789681	0.885	0.885
Sbi#S52531392	1792	chromosome_5	62352331	1e-19	99.6	1	-1	1725	1792	49662173	49662240	0.853	0.853
Sbi#S52531392	1792	chromosome_5	62352331	1e-19	99.6	1	-1	1730	1785	50146015	50146070	0.875	0.875
Sbi#S52531392	1792	chromosome_5	62352331	1e-19	99.6	1	1	1724	1759	52280757	52280792	0.944	0.944
Sbi#S52531392	1792	chromosome_5	62352331	1e-19	99.6	1	1	1738	1781	53707278	53707321	0.909	0.909
Sbi#S52531392	1792	chromosome_5	62352331	1e-19	99.6	1	1	1725	1784	55183732	55183791	0.867	0.867
Sbi#S52531392	1792	chromosome_5	62352331	1e-19	99.6	1	-1	1700	1790	55449846	55449937	0.837	0.837
Sbi#S52531392	1792	chromosome_5	62352331	1e-19	99.6	1	-1	1706	1788	55930552	55930635	0.845	0.845
Sbi#S52531392	1792	chromosome_5	62352331	1e-19	99.6	1	1	1725	1787	56702608	56702671	0.875	0.875
Sbi#S52531392	1792	chromosome_5	62352331	1e-19	99.6	1	1	1725	1792	57392144	57392211	0.853	0.853
Sbi#S52531392	1792	chromosome_5	62352331	1e-19	99.6	1	1	1725	1792	57756963	57757030	0.853	0.853
Sbi#S52531392	1792	chromosome_5	62352331	1e-19	99.6	1	1	1703	1781	58964502	58964581	0.85	0.85
Sbi#S52531392	1792	chromosome_5	62352331	1e-19	99.6	1	-1	1724	1751	60403740	60403767	1	1
Sbi#S52531392	1792	chromosome_5	62352331	1e-19	99.6	1	1	1725	1792	60670252	60670318	0.868	0.868
Sbi#S52531392	1792	chromosome_5	62352331	1e-19	99.6	1	1	1703	1781	60690803	60690882	0.85	0.85
Sbi#S52531392	1792	chromosome_5	62352331	1e-19	99.6	1	-1	1707	1788	60767138	60767218	0.855	0.855
Sbi#S52531392	1792	chromosome_5	62352331	1e-19	99.6	1	-1	1720	1751	60847525	60847556	0.969	0.969
Sbi#S52531392	1792	chromosome_5	62352331	1e-19	99.6	1	1	1731	1789	67362	67420	0.864	0.864
Sbi#S52531392	1792	chromosome_5	62352331	1e-19	99.6	1	1	1727	1781	242552	242606	0.873	0.873
Sbi#S52531392	1792	chromosome_5	62352331	1e-19	99.6	1	1	1731	1785	587111	587165	0.873	0.873
Sbi#S52531392	1792	chromosome_5	62352331	1e-19	99.6	1	1	1700	1781	982588	982670	0.843	0.843
Sbi#S52531392	1792	chromosome_5	62352331	1e-19	99.6	1	1	1754	1788	983446	983480	0.943	0.943
Sbi#S52531392	1792	chromosome_5	62352331	1e-19	99.6	1	1	1726	1788	1303232	1303293	0.873	0.873
Sbi#S52531392	1792	chromosome_5	62352331	1e-19	99.6	1	1	1727	1781	1451460	1451514	0.873	0.873
Sbi#S52531392	1792	chromosome_5	62352331	1e-19	99.6	1	1	1700	1785	1607292	1607378	0.839	0.839
Sbi#S52531392	1792	chromosome_5	62352331	1e-19	99.6	1	1	1725	1787	2000210	2000272	0.857	0.857
Sbi#S52531392	1792	chromosome_5	62352331	1e-19	99.6	1	-1	1727	1781	2022182	2022236	0.873	0.873
Sbi#S52531392	1792	chromosome_5	62352331	1e-19	99.6	1	-1	1727	1781	2089549	2089603	0.873	0.873
Sbi#S52531392	1792	chromosome_5	62352331	1e-19	99.6	1	-1	1727	1781	2169793	2169847	0.873	0.873
Sbi#S52531392	1792	chromosome_5	62352331	1e-19	99.6	1	1	1727	1781	2309168	2309222	0.873	0.873
Sbi#S52531392	1792	chromosome_5	62352331	1e-19	99.6	1	-1	1727	1781	3094804	3094858	0.873	0.873
Sbi#S52531392	1792	chromosome_5	62352331	1e-19	99.6	1	1	1727	1781	3533028	3533082	0.873	0.873
Sbi#S52531392	1792	chromosome_5	62352331	1e-19	99.6	1	1	1727	1753	5663430	5663456	1	1
Sbi#S52531392	1792	chromosome_5	62352331	1e-19	99.6	1	-1	1725	1792	5920343	5920412	0.857	0.857
Sbi#S52531392	1792	chromosome_5	62352331	1e-19	99.6	1	1	1727	1781	6172722	6172776	0.873	0.873
Sbi#S52531392	1792	chromosome_5	62352331	1e-19	99.6	1	-1	1725	1787	6230764	6230826	0.857	0.857
Sbi#S52531392	1792	chromosome_5	62352331	1e-19	99.6	1	1	1727	1789	7418157	7418218	0.873	0.873
Sbi#S52531392	1792	chromosome_5	62352331	1e-19	99.6	1	1	1700	1785	9566371	9566457	0.839	0.839
Sbi#S52531392	1792	chromosome_5	62352331	1e-19	99.6	1	-1	1738	1792	10557221	10557275	0.873	0.873
Sbi#S52531392	1792	chromosome_5	62352331	1e-19	99.6	1	-1	1739	1792	10751024	10751078	0.891	0.891
Sbi#S52531392	1792	chromosome_5	62352331	1e-19	99.6	1	-1	1725	1787	11624927	11624989	0.857	0.857
Sbi#S52531392	1792	chromosome_5	62352331	1e-19	99.6	1	1	1725	1751	11668866	11668892	1	1
Sbi#S52531392	1792	chromosome_5	62352331	1e-19	99.6	1	-1	1727	1781	11967426	11967480	0.873	0.873
Sbi#S52531392	1792	chromosome_5	62352331	1e-19	99.6	1	-1	1727	1781	14442474	14442528	0.873	0.873
Sbi#S52531392	1792	chromosome_5	62352331	1e-19	99.6	1	1	1727	1781	16040746	16040800	0.873	0.873
Sbi#S52531392	1792	chromosome_5	62352331	1e-19	99.6	1	-1	1738	1788	17318199	17318249	0.882	0.882
Sbi#S52531392	1792	chromosome_5	62352331	1e-19	99.6	1	1	1727	1781	18172586	18172640	0.873	0.873
Sbi#S52531392	1792	chromosome_5	62352331	1e-19	99.6	1	-1	1700	1781	18448251	18448333	0.843	0.843
Sbi#S52531392	1792	chromosome_5	62352331	1e-19	99.6	1	1	1727	1792	18563286	18563352	0.866	0.866
Sbi#S52531392	1792	chromosome_5	62352331	1e-19	99.6	1	1	1731	1781	18998608	18998658	0.882	0.882
Sbi#S52531392	1792	chromosome_5	62352331	1e-19	99.6	1	1	1727	1781	19432337	19432391	0.873	0.873
Sbi#S52531392	1792	chromosome_5	62352331	1e-19	99.6	1	1	1725	1759	22219626	22219660	0.943	0.943
Sbi#S52531392	1792	chromosome_5	62352331	1e-19	99.6	1	-1	1700	1781	27255050	27255132	0.843	0.843
Sbi#S52531392	1792	chromosome_5	62352331	1e-19	99.6	1	1	1700	1745	40994704	40994750	0.915	0.915
Sbi#S52531392	1792	chromosome_5	62352331	1e-19	99.6	1	-1	1727	1781	41102689	41102743	0.873	0.873
Sbi#S52531392	1792	chromosome_5	62352331	1e-19	99.6	1	-1	1700	1785	41820974	41821060	0.839	0.839
Sbi#S52531392	1792	chromosome_5	62352331	1e-19	99.6	1	1	1738	1784	41851533	41851579	0.894	0.894
Sbi#S52531392	1792	chromosome_5	62352331	1e-19	99.6	1	1	1727	1781	42509871	42509925	0.873	0.873
Sbi#S52531392	1792	chromosome_5	62352331	1e-19	99.6	1	1	1721	1759	43877502	43877540	0.923	0.923
Sbi#S52531392	1792	chromosome_5	62352331	1e-19	99.6	1	-1	1700	1785	44014867	44014953	0.839	0.839
Sbi#S52531392	1792	chromosome_5	62352331	1e-19	99.6	1	1	1727	1781	44236206	44236260	0.873	0.873
Sbi#S52531392	1792	chromosome_5	62352331	1e-19	99.6	1	1	1727	1781	44944683	44944737	0.873	0.873
Sbi#S52531392	1792	chromosome_5	62352331	1e-19	99.6	1	1	1727	1781	45861955	45862009	0.873	0.873
Sbi#S52531392	1792	chromosome_5	62352331	1e-19	99.6	1	1	1735	1781	46092372	46092418	0.894	0.894
Sbi#S52531392	1792	chromosome_5	62352331	1e-19	99.6	1	-1	1700	1745	46325021	46325067	0.915	0.915
Sbi#S52531392	1792	chromosome_5	62352331	1e-19	99.6	1	1	1727	1781	47617617	47617671	0.873	0.873
Sbi#S52531392	1792	chromosome_5	62352331	1e-19	99.6	1	1	1727	1781	47667643	47667697	0.873	0.873
Sbi#S52531392	1792	chromosome_5	62352331	1e-19	99.6	1	-1	1721	1751	48331182	48331212	0.968	0.968
Sbi#S52531392	1792	chromosome_5	62352331	1e-19	99.6	1	-1	1727	1781	48533733	48533787	0.873	0.873
Sbi#S52531392	1792	chromosome_5	62352331	1e-19	99.6	1	1	1727	1781	49042953	49043007	0.873	0.873
Sbi#S52531392	1792	chromosome_5	62352331	1e-19	99.6	1	-1	1727	1769	49219398	49219440	0.907	0.907
Sbi#S52531392	1792	chromosome_5	62352331	1e-19	99.6	1	-1	1731	1785	49648436	49648490	0.873	0.873
Sbi#S52531392	1792	chromosome_5	62352331	1e-19	99.6	1	-1	1727	1781	49945437	49945491	0.873	0.873
Sbi#S52531392	1792	chromosome_5	62352331	1e-19	99.6	1	-1	1727	1781	49985783	49985837	0.873	0.873
Sbi#S52531392	1792	chromosome_5	62352331	1e-19	99.6	1	1	1725	1751	51127143	51127169	1	1
Sbi#S52531392	1792	chromosome_5	62352331	1e-19	99.6	1	1	1700	1781	51132153	51132235	0.843	0.843
Sbi#S52531392	1792	chromosome_5	62352331	1e-19	99.6	1	1	1700	1781	52687935	52688017	0.843	0.843
Sbi#S52531392	1792	chromosome_5	62352331	1e-19	99.6	1	1	1725	1759	52935919	52935953	0.943	0.943
Sbi#S52531392	1792	chromosome_5	62352331	1e-19	99.6	1	1	1700	1781	53070419	53070501	0.843	0.843
Sbi#S52531392	1792	chromosome_5	62352331	1e-19	99.6	1	1	1727	1781	53194235	53194289	0.873	0.873
Sbi#S52531392	1792	chromosome_5	62352331	1e-19	99.6	1	-1	1725	1751	54185702	54185728	1	1
Sbi#S52531392	1792	chromosome_5	62352331	1e-19	99.6	1	1	1700	1757	54565657	54565715	0.881	0.881
Sbi#S52531392	1792	chromosome_5	62352331	1e-19	99.6	1	1	1700	1789	54681318	54681408	0.835	0.835
Sbi#S52531392	1792	chromosome_5	62352331	1e-19	99.6	1	1	1725	1751	54760308	54760334	1	1
Sbi#S52531392	1792	chromosome_5	62352331	1e-19	99.6	1	1	1725	1759	54993957	54993991	0.943	0.943
Sbi#S52531392	1792	chromosome_5	62352331	1e-19	99.6	1	1	1727	1781	55118490	55118544	0.873	0.873
Sbi#S52531392	1792	chromosome_5	62352331	1e-19	99.6	1	-1	1727	1769	55698781	55698823	0.907	0.907
Sbi#S52531392	1792	chromosome_5	62352331	1e-19	99.6	1	-1	1700	1785	56198302	56198388	0.839	0.839
Sbi#S52531392	1792	chromosome_5	62352331	1e-19	99.6	1	-1	1724	1790	56400177	56400243	0.851	0.851
Sbi#S52531392	1792	chromosome_5	62352331	1e-19	99.6	1	-1	1727	1785	56861805	56861863	0.864	0.864
Sbi#S52531392	1792	chromosome_5	62352331	1e-19	99.6	1	-1	1725	1759	56874332	56874366	0.943	0.943
Sbi#S52531392	1792	chromosome_5	62352331	1e-19	99.6	1	-1	1750	1788	57059118	57059156	0.923	0.923
Sbi#S52531392	1792	chromosome_5	62352331	1e-19	99.6	1	-1	1727	1781	57158428	57158482	0.873	0.873
Sbi#S52531392	1792	chromosome_5	62352331	1e-19	99.6	1	-1	1720	1790	57290577	57290647	0.845	0.845
Sbi#S52531392	1792	chromosome_5	62352331	1e-19	99.6	1	-1	1727	1781	57402143	57402197	0.873	0.873
Sbi#S52531392	1792	chromosome_5	62352331	1e-19	99.6	1	-1	1727	1781	57499038	57499092	0.873	0.873
Sbi#S52531392	1792	chromosome_5	62352331	1e-19	99.6	1	1	1700	1745	57573534	57573580	0.915	0.915
Sbi#S52531392	1792	chromosome_5	62352331	1e-19	99.6	1	1	1641	1687	57839913	57839959	0.894	0.894
Sbi#S52531392	1792	chromosome_5	62352331	1e-19	99.6	1	1	1726	1792	57839989	57840055	0.851	0.851
Sbi#S52531392	1792	chromosome_5	62352331	1e-19	99.6	1	1	1727	1781	57923145	57923199	0.873	0.873
Sbi#S52531392	1792	chromosome_5	62352331	1e-19	99.6	1	1	1727	1781	58033815	58033869	0.873	0.873
Sbi#S52531392	1792	chromosome_5	62352331	1e-19	99.6	1	1	1725	1759	58082996	58083030	0.943	0.943
Sbi#S52531392	1792	chromosome_5	62352331	1e-19	99.6	1	1	1700	1781	58095723	58095805	0.843	0.843
Sbi#S52531392	1792	chromosome_5	62352331	1e-19	99.6	1	-1	1700	1785	58813330	58813416	0.839	0.839
Sbi#S52531392	1792	chromosome_5	62352331	1e-19	99.6	1	1	1727	1781	59028600	59028654	0.873	0.873
Sbi#S52531392	1792	chromosome_5	62352331	1e-19	99.6	1	-1	1727	1781	59629079	59629133	0.873	0.873
Sbi#S52531392	1792	chromosome_5	62352331	1e-19	99.6	1	1	1727	1785	60258669	60258727	0.864	0.864
Sbi#S52531392	1792	chromosome_5	62352331	1e-19	99.6	1	1	1721	1751	60475749	60475779	0.968	0.968
Sbi#S52531392	1792	chromosome_5	62352331	1e-19	99.6	1	-1	1747	1792	60654347	60654393	0.915	0.915
Sbi#S52531392	1792	chromosome_5	62352331	1e-19	99.6	1	-1	1747	1792	60661149	60661195	0.915	0.915
Sbi#S52531392	1792	chromosome_5	62352331	1e-19	99.6	1	1	1700	1781	60907984	60908066	0.843	0.843
Sbi#S52531392	1792	chromosome_5	62352331	1e-19	99.6	1	1	1727	1781	61809278	61809332	0.873	0.873
Sbi#S52531392	1792	chromosome_5	62352331	1e-19	99.6	1	1	1727	1781	62122770	62122824	0.873	0.873
Sbi#S52531392	1792	chromosome_5	62352331	1e-19	99.6	1	-1	1738	1792	62148527	62148581	0.873	0.873
Sbi#S52531392	1792	chromosome_5	62352331	1e-19	99.6	1	1	1700	1769	62156910	62156980	0.859	0.859
Sbi#S52531392	1792	chromosome_5	62352331	1e-19	99.6	1	1	1727	1784	393611	393668	0.862	0.862
Sbi#S52531392	1792	chromosome_5	62352331	1e-19	99.6	1	1	1727	1784	1565204	1565261	0.862	0.862
Sbi#S52531392	1792	chromosome_5	62352331	1e-19	99.6	1	1	1700	1792	1685746	1685841	0.823	0.823
Sbi#S52531392	1792	chromosome_5	62352331	1e-19	99.6	1	1	1700	1744	1804768	1804813	0.913	0.913
Sbi#S52531392	1792	chromosome_5	62352331	1e-19	99.6	1	1	1735	1784	3789869	3789918	0.88	0.88
Sbi#S52531392	1792	chromosome_5	62352331	1e-19	99.6	1	-1	1707	1751	6476748	6476793	0.913	0.913
Sbi#S52531392	1792	chromosome_5	62352331	1e-19	99.6	1	-1	1736	1785	6734247	6734296	0.88	0.88
Sbi#S52531392	1792	chromosome_5	62352331	1e-19	99.6	1	-1	1700	1744	6826207	6826252	0.913	0.913
Sbi#S52531392	1792	chromosome_5	62352331	1e-19	99.6	1	1	1724	1781	6966227	6966284	0.862	0.862
Sbi#S52531392	1792	chromosome_5	62352331	1e-19	99.6	1	-1	1724	1781	7166635	7166692	0.862	0.862
Sbi#S52531392	1792	chromosome_5	62352331	1e-19	99.6	1	1	1728	1781	7472102	7472155	0.87	0.87
Sbi#S52531392	1792	chromosome_5	62352331	1e-19	99.6	1	1	1731	1792	8063582	8063643	0.855	0.855
Sbi#S52531392	1792	chromosome_5	62352331	1e-19	99.6	1	1	1727	1784	8742874	8742931	0.862	0.862
Sbi#S52531392	1792	chromosome_5	62352331	1e-19	99.6	1	1	1738	1787	9755164	9755213	0.88	0.88
Sbi#S52531392	1792	chromosome_5	62352331	1e-19	99.6	1	1	1724	1781	10468284	10468341	0.862	0.862
Sbi#S52531392	1792	chromosome_5	62352331	1e-19	99.6	1	-1	1720	1792	10613795	10613868	0.851	0.851
Sbi#S52531392	1792	chromosome_5	62352331	1e-19	99.6	1	1	1726	1751	11799973	11799998	1	1
Sbi#S52531392	1792	chromosome_5	62352331	1e-19	99.6	1	-1	1702	1790	11919785	11919874	0.833	0.833
Sbi#S52531392	1792	chromosome_5	62352331	1e-19	99.6	1	1	1727	1788	11939196	11939257	0.855	0.855
Sbi#S52531392	1792	chromosome_5	62352331	1e-19	99.6	1	-1	1727	1788	13010602	13010663	0.855	0.855
Sbi#S52531392	1792	chromosome_5	62352331	1e-19	99.6	1	1	1700	1784	13410742	13410827	0.837	0.837
Sbi#S52531392	1792	chromosome_5	62352331	1e-19	99.6	1	1	1733	1790	15215223	15215280	0.862	0.862
Sbi#S52531392	1792	chromosome_5	62352331	1e-19	99.6	1	-1	1728	1781	18189777	18189830	0.87	0.87
Sbi#S52531392	1792	chromosome_5	62352331	1e-19	99.6	1	-1	1748	1789	18564583	18564624	0.905	0.905
Sbi#S52531392	1792	chromosome_5	62352331	1e-19	99.6	1	1	1720	1753	20191829	20191862	0.941	0.941
Sbi#S52531392	1792	chromosome_5	62352331	1e-19	99.6	1	-1	1727	1768	20317610	20317651	0.905	0.905
Sbi#S52531392	1792	chromosome_5	62352331	1e-19	99.6	1	-1	1727	1788	25971473	25971534	0.855	0.855
Sbi#S52531392	1792	chromosome_5	62352331	1e-19	99.6	1	-1	1720	1769	27254590	27254639	0.88	0.88
Sbi#S52531392	1792	chromosome_5	62352331	1e-19	99.6	1	-1	1728	1781	43513709	43513762	0.87	0.87
Sbi#S52531392	1792	chromosome_5	62352331	1e-19	99.6	1	1	1725	1790	43844677	43844742	0.848	0.848
Sbi#S52531392	1792	chromosome_5	62352331	1e-19	99.6	1	1	1724	1781	45269581	45269638	0.862	0.862
Sbi#S52531392	1792	chromosome_5	62352331	1e-19	99.6	1	-1	1725	1786	45695028	45695089	0.855	0.855
Sbi#S52531392	1792	chromosome_5	62352331	1e-19	99.6	1	-1	1727	1784	48198089	48198146	0.862	0.862
Sbi#S52531392	1792	chromosome_5	62352331	1e-19	99.6	1	1	1700	1788	48210938	48211027	0.833	0.833
Sbi#S52531392	1792	chromosome_5	62352331	1e-19	99.6	1	-1	1724	1781	49938355	49938412	0.862	0.862
Sbi#S52531392	1792	chromosome_5	62352331	1e-19	99.6	1	-1	1727	1784	49952944	49953001	0.862	0.862
Sbi#S52531392	1792	chromosome_5	62352331	1e-19	99.6	1	1	1700	1784	51150797	51150882	0.837	0.837
Sbi#S52531392	1792	chromosome_5	62352331	1e-19	99.6	1	1	1700	1792	51835290	51835383	0.83	0.83
Sbi#S52531392	1792	chromosome_5	62352331	1e-19	99.6	1	1	1720	1781	51852850	51852911	0.855	0.855
Sbi#S52531392	1792	chromosome_5	62352331	1e-19	99.6	1	1	1720	1789	52451195	52451264	0.843	0.843
Sbi#S52531392	1792	chromosome_5	62352331	1e-19	99.6	1	1	1724	1781	53268398	53268455	0.862	0.862
Sbi#S52531392	1792	chromosome_5	62352331	1e-19	99.6	1	1	1727	1784	55324847	55324904	0.862	0.862
Sbi#S52531392	1792	chromosome_5	62352331	1e-19	99.6	1	1	1720	1781	56008176	56008237	0.855	0.855
Sbi#S52531392	1792	chromosome_5	62352331	1e-19	99.6	1	1	1724	1781	56289431	56289488	0.862	0.862
Sbi#S52531392	1792	chromosome_5	62352331	1e-19	99.6	1	1	1720	1781	57135544	57135605	0.855	0.855
Sbi#S52531392	1792	chromosome_5	62352331	1e-19	99.6	1	-1	1703	1751	57555191	57555240	0.9	0.9
Sbi#S52531392	1792	chromosome_5	62352331	1e-19	99.6	1	1	1727	1788	60909762	60909823	0.855	0.855
Sbi#S52531392	1792	chromosome_5	62352331	1e-19	99.6	1	-1	1720	1769	61812438	61812487	0.88	0.88
Sbi#S52531392	1792	chromosome_5	62352331	1e-19	99.6	1	-1	1727	1788	62157169	62157230	0.855	0.855
Sbi#S52531392	1792	chromosome_5	62352331	1e-19	99.6	1	1	1700	1755	328076	328132	0.877	0.877
Sbi#S52531392	1792	chromosome_5	62352331	1e-19	99.6	1	-1	1731	1759	1258997	1259025	0.966	0.966
Sbi#S52531392	1792	chromosome_5	62352331	1e-19	99.6	1	-1	1725	1781	1522090	1522146	0.86	0.86
Sbi#S52531392	1792	chromosome_5	62352331	1e-19	99.6	1	-1	1703	1751	1554143	1554191	0.878	0.878
Sbi#S52531392	1792	chromosome_5	62352331	1e-19	99.6	1	-1	1727	1751	1586843	1586867	1	1
Sbi#S52531392	1792	chromosome_5	62352331	1e-19	99.6	1	1	1736	1788	1622224	1622276	0.868	0.868
Sbi#S52531392	1792	chromosome_5	62352331	1e-19	99.6	1	1	1725	1789	1853222	1853285	0.862	0.862
Sbi#S52531392	1792	chromosome_5	62352331	1e-19	99.6	1	-1	1700	1751	1908522	1908574	0.887	0.887
Sbi#S52531392	1792	chromosome_5	62352331	1e-19	99.6	1	1	1700	1787	2138010	2138098	0.831	0.831
Sbi#S52531392	1792	chromosome_5	62352331	1e-19	99.6	1	1	1720	1752	2240223	2240255	0.939	0.939
Sbi#S52531392	1792	chromosome_5	62352331	1e-19	99.6	1	1	1700	1751	2389922	2389974	0.887	0.887
Sbi#S52531392	1792	chromosome_5	62352331	1e-19	99.6	1	-1	1701	1788	3078554	3078642	0.831	0.831
Sbi#S52531392	1792	chromosome_5	62352331	1e-19	99.6	1	-1	1727	1759	3129776	3129808	0.939	0.939
Sbi#S52531392	1792	chromosome_5	62352331	1e-19	99.6	1	-1	1700	1751	3357518	3357570	0.887	0.887
Sbi#S52531392	1792	chromosome_5	62352331	1e-19	99.6	1	-1	1721	1745	3519479	3519503	1	1
Sbi#S52531392	1792	chromosome_5	62352331	1e-19	99.6	1	-1	1725	1781	3529922	3529978	0.86	0.86
Sbi#S52531392	1792	chromosome_5	62352331	1e-19	99.6	1	-1	1720	1744	3837466	3837490	1	1
Sbi#S52531392	1792	chromosome_5	62352331	1e-19	99.6	1	-1	1725	1789	4227635	4227699	0.846	0.846
Sbi#S52531392	1792	chromosome_5	62352331	1e-19	99.6	1	-1	1700	1751	4275471	4275523	0.887	0.887
Sbi#S52531392	1792	chromosome_5	62352331	1e-19	99.6	1	1	1725	1785	7382969	7383029	0.852	0.852
Sbi#S52531392	1792	chromosome_5	62352331	1e-19	99.6	1	1	1724	1792	12343578	12343646	0.841	0.841
Sbi#S52531392	1792	chromosome_5	62352331	1e-19	99.6	1	-1	1725	1781	12513908	12513964	0.86	0.86
Sbi#S52531392	1792	chromosome_5	62352331	1e-19	99.6	1	1	1727	1751	14653846	14653870	1	1
Sbi#S52531392	1792	chromosome_5	62352331	1e-19	99.6	1	1	1721	1749	15371036	15371064	0.966	0.966
Sbi#S52531392	1792	chromosome_5	62352331	1e-19	99.6	1	-1	1725	1785	18172295	18172355	0.852	0.852
Sbi#S52531392	1792	chromosome_5	62352331	1e-19	99.6	1	1	1727	1751	19216608	19216632	1	1
Sbi#S52531392	1792	chromosome_5	62352331	1e-19	99.6	1	-1	1727	1751	19245673	19245697	1	1
Sbi#S52531392	1792	chromosome_5	62352331	1e-19	99.6	1	1	1735	1791	19672307	19672363	0.86	0.86
Sbi#S52531392	1792	chromosome_5	62352331	1e-19	99.6	1	1	1721	1781	20191346	20191406	0.852	0.852
Sbi#S52531392	1792	chromosome_5	62352331	1e-19	99.6	1	-1	1725	1781	20345445	20345501	0.86	0.86
Sbi#S52531392	1792	chromosome_5	62352331	1e-19	99.6	1	-1	1720	1784	20777761	20777825	0.846	0.846
Sbi#S52531392	1792	chromosome_5	62352331	1e-19	99.6	1	-1	1725	1781	27167596	27167652	0.86	0.86
Sbi#S52531392	1792	chromosome_5	62352331	1e-19	99.6	1	1	1725	1785	33560438	33560498	0.852	0.852
Sbi#S52531392	1792	chromosome_5	62352331	1e-19	99.6	1	1	1725	1781	44070515	44070571	0.86	0.86
Sbi#S52531392	1792	chromosome_5	62352331	1e-19	99.6	1	1	1725	1781	44161013	44161069	0.86	0.86
Sbi#S52531392	1792	chromosome_5	62352331	1e-19	99.6	1	1	1725	1785	45147947	45148007	0.852	0.852
Sbi#S52531392	1792	chromosome_5	62352331	1e-19	99.6	1	1	1728	1784	45535857	45535913	0.86	0.86
Sbi#S52531392	1792	chromosome_5	62352331	1e-19	99.6	1	1	1721	1749	45703728	45703756	0.966	0.966
Sbi#S52531392	1792	chromosome_5	62352331	1e-19	99.6	1	1	1703	1778	47608268	47608344	0.844	0.844
Sbi#S52531392	1792	chromosome_5	62352331	1e-19	99.6	1	1	1725	1777	47948353	47948405	0.868	0.868
Sbi#S52531392	1792	chromosome_5	62352331	1e-19	99.6	1	-1	1726	1790	48205256	48205320	0.846	0.846
Sbi#S52531392	1792	chromosome_5	62352331	1e-19	99.6	1	1	1700	1748	48390729	48390777	0.878	0.878
Sbi#S52531392	1792	chromosome_5	62352331	1e-19	99.6	1	1	1726	1758	48791644	48791676	0.939	0.939
Sbi#S52531392	1792	chromosome_5	62352331	1e-19	99.6	1	1	1720	1752	49189186	49189218	0.939	0.939
Sbi#S52531392	1792	chromosome_5	62352331	1e-19	99.6	1	1	1727	1790	49651236	49651300	0.862	0.862
Sbi#S52531392	1792	chromosome_5	62352331	1e-19	99.6	1	-1	1727	1751	49676070	49676094	1	1
Sbi#S52531392	1792	chromosome_5	62352331	1e-19	99.6	1	1	1700	1751	50376870	50376922	0.887	0.887
Sbi#S52531392	1792	chromosome_5	62352331	1e-19	99.6	1	-1	1728	1788	52446412	52446472	0.852	0.852
Sbi#S52531392	1792	chromosome_5	62352331	1e-19	99.6	1	-1	1724	1784	52688697	52688757	0.852	0.852
Sbi#S52531392	1792	chromosome_5	62352331	1e-19	99.6	1	-1	1729	1781	53375460	53375512	0.868	0.868
Sbi#S52531392	1792	chromosome_5	62352331	1e-19	99.6	1	-1	1700	1751	54568972	54569024	0.887	0.887
Sbi#S52531392	1792	chromosome_5	62352331	1e-19	99.6	1	1	1727	1759	54665822	54665854	0.939	0.939
Sbi#S52531392	1792	chromosome_5	62352331	1e-19	99.6	1	-1	1700	1748	54745333	54745381	0.878	0.878
Sbi#S52531392	1792	chromosome_5	62352331	1e-19	99.6	1	1	1727	1759	55805203	55805235	0.939	0.939
Sbi#S52531392	1792	chromosome_5	62352331	1e-19	99.6	1	1	1700	1751	58060597	58060649	0.887	0.887
Sbi#S52531392	1792	chromosome_5	62352331	1e-19	99.6	1	1	1720	1752	58196477	58196509	0.939	0.939
Sbi#S52531392	1792	chromosome_5	62352331	1e-19	99.6	1	-1	1748	1792	59596643	59596687	0.889	0.889
Sbi#S52531392	1792	chromosome_5	62352331	1e-19	99.6	1	1	1721	1781	60007046	60007106	0.852	0.852
Sbi#S52531392	1792	chromosome_5	62352331	1e-19	99.6	1	1	1700	1751	60358488	60358540	0.887	0.887
Sbi#S52531392	1792	chromosome_5	62352331	1e-19	99.6	1	-1	1727	1751	60390117	60390141	1	1
Sbi#S52531392	1792	chromosome_5	62352331	1e-19	99.6	1	1	1725	1753	60431863	60431891	0.966	0.966
Sbi#S52531392	1792	chromosome_5	62352331	1e-19	99.6	1	-1	1700	1759	60555066	60555126	0.869	0.869
Sbi#S52531392	1792	chromosome_5	62352331	1e-19	99.6	1	-1	1727	1751	60703825	60703849	1	1
Sbi#S52531392	1792	chromosome_5	62352331	1e-19	99.6	1	-1	1700	1751	61187870	61187922	0.887	0.887
Sbi#S52531392	1792	chromosome_5	62352331	1e-19	99.6	1	-1	1738	1782	62157839	62157883	0.889	0.889
Sbi#S52531392	1792	chromosome_5	62352331	1e-19	99.6	1	-1	1720	1751	67748	67779	0.938	0.938
Sbi#S52531392	1792	chromosome_5	62352331	1e-19	99.6	1	-1	1720	1751	562510	562541	0.938	0.938
Sbi#S52531392	1792	chromosome_5	62352331	1e-19	99.6	1	1	1720	1751	923125	923156	0.938	0.938
Sbi#S52531392	1792	chromosome_5	62352331	1e-19	99.6	1	-1	1765	1792	981412	981439	0.964	0.964
Sbi#S52531392	1792	chromosome_5	62352331	1e-19	99.6	1	1	1727	1774	1583544	1583591	0.875	0.875
Sbi#S52531392	1792	chromosome_5	62352331	1e-19	99.6	1	-1	1727	1778	1739735	1739786	0.865	0.865
Sbi#S52531392	1792	chromosome_5	62352331	1e-19	99.6	1	-1	1726	1757	1894635	1894666	0.938	0.938
Sbi#S52531392	1792	chromosome_5	62352331	1e-19	99.6	1	-1	1725	1788	2001258	2001321	0.844	0.844
Sbi#S52531392	1792	chromosome_5	62352331	1e-19	99.6	1	1	1725	1788	2308931	2308994	0.844	0.844
Sbi#S52531392	1792	chromosome_5	62352331	1e-19	99.6	1	1	1720	1751	2323761	2323792	0.938	0.938
Sbi#S52531392	1792	chromosome_5	62352331	1e-19	99.6	1	-1	1726	1785	2394999	2395058	0.85	0.85
Sbi#S52531392	1792	chromosome_5	62352331	1e-19	99.6	1	-1	1721	1784	2395232	2395295	0.844	0.844
Sbi#S52531392	1792	chromosome_5	62352331	1e-19	99.6	1	-1	1725	1792	2480783	2480850	0.838	0.838
Sbi#S52531392	1792	chromosome_5	62352331	1e-19	99.6	1	1	1718	1781	2504628	2504691	0.844	0.844
Sbi#S52531392	1792	chromosome_5	62352331	1e-19	99.6	1	-1	1725	1788	2644288	2644351	0.844	0.844
Sbi#S52531392	1792	chromosome_5	62352331	1e-19	99.6	1	1	1725	1784	2856179	2856238	0.85	0.85
Sbi#S52531392	1792	chromosome_5	62352331	1e-19	99.6	1	1	1725	1788	2997197	2997260	0.844	0.844
Sbi#S52531392	1792	chromosome_5	62352331	1e-19	99.6	1	1	1720	1751	3092767	3092798	0.938	0.938
Sbi#S52531392	1792	chromosome_5	62352331	1e-19	99.6	1	-1	1724	1751	3338776	3338803	0.964	0.964
Sbi#S52531392	1792	chromosome_5	62352331	1e-19	99.6	1	-1	1725	1788	3410230	3410293	0.844	0.844
Sbi#S52531392	1792	chromosome_5	62352331	1e-19	99.6	1	-1	1721	1788	3536923	3536990	0.838	0.838
Sbi#S52531392	1792	chromosome_5	62352331	1e-19	99.6	1	1	1738	1789	4220028	4220079	0.865	0.865
Sbi#S52531392	1792	chromosome_5	62352331	1e-19	99.6	1	-1	1720	1751	4599926	4599957	0.938	0.938
Sbi#S52531392	1792	chromosome_5	62352331	1e-19	99.6	1	-1	1725	1788	5338356	5338419	0.844	0.844
Sbi#S52531392	1792	chromosome_5	62352331	1e-19	99.6	1	1	1754	1789	5850934	5850969	0.917	0.917
Sbi#S52531392	1792	chromosome_5	62352331	1e-19	99.6	1	1	1720	1787	6510680	6510747	0.838	0.838
Sbi#S52531392	1792	chromosome_5	62352331	1e-19	99.6	1	-1	1720	1751	7311258	7311289	0.938	0.938
Sbi#S52531392	1792	chromosome_5	62352331	1e-19	99.6	1	1	1738	1785	7347148	7347195	0.875	0.875
Sbi#S52531392	1792	chromosome_5	62352331	1e-19	99.6	1	1	1725	1788	8069674	8069737	0.844	0.844
Sbi#S52531392	1792	chromosome_5	62352331	1e-19	99.6	1	-1	1720	1751	8401417	8401448	0.938	0.938
Sbi#S52531392	1792	chromosome_5	62352331	1e-19	99.6	1	-1	1725	1792	9213859	9213926	0.838	0.838
Sbi#S52531392	1792	chromosome_5	62352331	1e-19	99.6	1	-1	1703	1745	10725104	10725147	0.909	0.909
Sbi#S52531392	1792	chromosome_5	62352331	1e-19	99.6	1	1	1725	1788	10764657	10764720	0.844	0.844
Sbi#S52531392	1792	chromosome_5	62352331	1e-19	99.6	1	-1	1703	1769	11619641	11619708	0.853	0.853
Sbi#S52531392	1792	chromosome_5	62352331	1e-19	99.6	1	1	1720	1751	11659447	11659478	0.938	0.938
Sbi#S52531392	1792	chromosome_5	62352331	1e-19	99.6	1	1	1725	1790	11727167	11727229	0.848	0.848
Sbi#S52531392	1792	chromosome_5	62352331	1e-19	99.6	1	-1	1725	1752	12294991	12295018	0.964	0.964
Sbi#S52531392	1792	chromosome_5	62352331	1e-19	99.6	1	-1	1721	1760	12840323	12840362	0.9	0.9
[truncated: 2,291 more rows]
