# Supplementary material for: An integrated and comparative approach towards identification, characterization and functional annotation of candidate genes for drought tolerance in sorghum (Sorghum bicolor (L.) Moench)
Source: BMC Genet. 2017 Dec 22;18:119. doi: 10.1186/s12863-017-0584-5 (PMC5741957; doi:10.1186/s12863-017-0584-5)
Supplement: Supplementary file 15 — Functional annotation of DRGs identified by UniGene to genome Mapping. (XLSX 32 kb) [file 12863_2017_584_MOESM15_ESM.xlsx]

## Sheet: Functional_annotation
Additional_file_15.xlsx:Functional annotation of drought responsive genes identified by UniGene mapping to reference genome (information is based on Paterson et al. 2009).
Gene_id	no._of_transcripts	Annotation description	Protein_length	functional_description	gene_syntheny_confidence_level	extent_of_confidence	KOG_id	KOG_description	Pathern_id	Pathern_description	PFAM_id	PFAM_description
Sb01g003100	1	annotation not avaliable	258 aa	similar to Putative uncharacterized protein OSJNBb0081B07.22	synteny	high	NILL	NILL	PTHR14194	NITROGEN METABOLIC REGULATION PROTEIN NMR-RELATED	NILL	NILL
Sb01g003410	1	annotation not avaliable	142 aa	similar to 40S ribosomal protein S23-1	synteny	high	NILL	NILL	PTHR11652	30S RIBOSOMAL PROTEIN S12 FAMILY MEMBER	NILL	NILL
Sb01g008770	1	annotation not avaliable	174 aa	similar to Putative uncharacterized protein OSJNBb0016H12.23	synteny	high	NILL	NILL	NILL	NILL	NILL	NILL
Sb01g008980	1	hypothetical protein	88 aa	weakly similar to Expressed protein	synteny	high	NILL	NILL	NILL	NILL	NILL	NILL
Sb01g010970	2	annotation not avaliable	57 aa	similar to Putative uncharacterized protein	synteny	high	NILL	NILL	NILL	NILL	NILL	NILL
Sb01g012195	1	hypothetical protein	75 aa	similar to Expressed protein	synteny	high	NILL	NILL	NILL	NILL	NILL	NILL
Sb01g017695	1	hypothetical protein	432 aa	similar to Expressed protein	synteny	high	NILL	NILL	NILL	NILL	NILL	NILL
Sb01g018910	1	annotation not avaliable	704 aa	similar to Expressed protein	synteny	high	NILL	NILL	NILL	NILL	NILL	NILL
Sb01g020135	1	hypothetical protein	77 aa	similar to Putative uncharacterized protein	synteny	high	NILL	NILL	NILL	NILL	NILL	NILL
Sb01g021500	1	hypothetical protein	361 aa	similar to 1 2-dihydroxy-3-keto-5-methylthiopentene dioxygenase 2	synteny	high	NILL	NILL	NILL	NILL	NILL	NILL
Sb01g027570	1	annotation not avaliable	507 aa	similar to Serine carboxypeptidase family protein expressed	synteny	high	NILL	NILL	NILL	NILL	NILL	NILL
Sb01g029640	1	hypothetical protein	124 aa	similar to Putative uncharacterized protein OSJNBa0015J15.32	synteny	high	NILL	NILL	NILL	NILL	NILL	NILL
Sb01g030570	1	annotation not avaliable	227 aa	similar to MADS-box transcription factor TaAGL7	synteny	high	NILL	NILL	NILL	NILL	NILL	NILL
Sb01g036220	1	hypothetical protein	343 aa	similar to Expressed protein	synteny	high	NILL	NILL	NILL	NILL	NILL	NILL
Sb01g037560	1	annotation not avaliable	178 aa	similar to Mitochondrial import inner membrane translocase subunit Tim17/Tim22/Tim23 family protein putative expressed	synteny	high	NILL	NILL	NILL	NILL	NILL	NILL
Sb01g037890	2	annotation not avaliable	170 aa	similar to DnaJ putative expressed	synteny	high	NILL	NILL	NILL	NILL	NILL	NILL
Sb01g038170	2	hypothetical protein	192 aa	similar to 40S ribosomal protein S7	synteny	high	NILL	NILL	NILL	NILL	NILL	NILL
Sb01g039670	1	annotation not avaliable	735 aa	similar to Putative uncharacterized protein	mghNoSynteny	high	NILL	NILL	NILL	NILL	NILL	NILL
Sb01g047820	1	Putative uncharacterized protein	276 aa	similar to Putative uncharacterized protein	synteny	high	NILL	NILL	NILL	NILL	NILL	NILL
Sb01g050670	1	hypothetical protein; may have a structural role to stabilize the lipid body during desiccation of the seed by preventing coalescence of the oil. Probably interacts with both lipid and phospholipid moieties of lipid bodies. May also provide recognition signals for specific lipase anchorage in lipolysis during seedling growth by similarity	139 aa	similar to Oleosin	mghNoSynteny	high	NILL	NILL	NILL	NILL	NILL	NILL
Sb02g008120	2	annotation not avaliable	249 aa	similar to Putative uncharacterized protein OJ1370_E02.126	synteny	high	NILL	NILL	NILL	NILL	NILL	NILL
Sb02g010620	1	hypothetical protein	80 aa	similar to Putative uncharacterized protein P0030H06.126	synteny	high	NILL	NILL	NILL	NILL	NILL	NILL
Sb02g011360	1	annotation not avaliable	425 aa	similar to Serine/threonine-protein kinase AFC2	probableGene	high	NILL	NILL	NILL	NILL	NILL	NILL
Sb02g013190	1	hypothetical protein	116 aa	similar to Putative uncharacterized protein	mghNoSynteny	high	NILL	NILL	NILL	NILL	NILL	NILL
Sb02g022960	1	annotation not avaliable	770 aa	weakly similar to Putative uncharacterized protein OJ1506_A04.20	synteny	high	NILL	NILL	NILL	NILL	NILL	NILL
Sb02g025440	1	annotation not avaliable	103 aa	similar to Histone H4	synteny	high	NILL	NILL	NILL	NILL	NILL	NILL
Sb02g035140	1	hypothetical protein	123 aa	weakly similar to Putative uncharacterized protein	mghNoSynteny	high	NILL	NILL	NILL	NILL	NILL	NILL
Sb02g035950	1	hypothetical protein	274 aa	similar to CHP-rich zinc finger protein-like	synteny	high	NILL	NILL	NILL	NILL	NILL	NILL
Sb02g038620	1	hypothetical protein	343 aa	similar to Putative uncharacterized protein OSJNBb0018H10.21	synteny	high	NILL	NILL	NILL	NILL	NILL	NILL
Sb02g040210	1	annotation not avaliable	296 aa	similar to Leucine zipper protein-like	synteny	high	NILL	NILL	NILL	NILL	NILL	NILL
Sb02g041590	1	hypothetical protein	337 aa	similar to Putative uncharacterized protein	synteny	high	NILL	NILL	NILL	NILL	NILL	NILL
Sb02g042170	1	annotation not avaliable	167 aa	similar to Superoxide dismutase [Cu-Zn] 2	synteny	high	NILL	NILL	NILL	NILL	NILL	NILL
Sb02g043020	1	hypothetical protein	61 aa	similar to Os07g0680300 protein	synteny	high	NILL	NILL	NILL	NILL	NILL	NILL
Sb03g000670	1	annotation not avaliable	368 aa	similar to Ubiquitin-conjugating enzyme-like	synteny	high	NILL	NILL	NILL	NILL	NILL	NILL
Sb03g003870	1	annotation not avaliable	146 aa	similar to Putative uncharacterized protein	synteny	high	NILL	NILL	NILL	NILL	NILL	NILL
Sb03g005490	1	hypothetical protein	126 aa	similar to Putative uncharacterized protein	synteny	high	NILL	NILL	NILL	NILL	NILL	NILL
Sb03g007320	1	annotation not avaliable	235 aa	similar to Putative uncharacterized protein P0408F06.3	synteny	high	NILL	NILL	NILL	NILL	NILL	NILL
Sb03g011700	2	annotation not avaliable	57 aa	similar to Hydrophobic protein LTI6B	synteny	high	NILL	NILL	NILL	NILL	NILL	NILL
Sb03g012940	1	hypothetical protein	96 aa	similar to Os01g0314800 protein	synteny	high	NILL	NILL	NILL	NILL	NILL	NILL
Sb03g015351	1	hypothetical protein	195 aa	similar to Os05g0140500 protein	probableGene	high	NILL	NILL	NILL	NILL	NILL	NILL
Sb03g016930	1	hypothetical protein	178 aa	weakly similar to Transposon protein putative Mutator sub-class	transposon	low	NILL	NILL	NILL	NILL	NILL	NILL
Sb03g035842	1	hypothetical protein	95 aa	similar to Putative uncharacterized protein	lowConfidence	low	NILL	NILL	NILL	NILL	NILL	NILL
Sb03g039330	1	hypothetical protein	251 aa	similar to Putative uncharacterized protein	synteny	high	NILL	NILL	NILL	NILL	NILL	NILL
Sb03g039640	1	hypothetical protein	592 aa	similar to Putative uncharacterized protein P0005H10.2-1	synteny	high	NILL	NILL	NILL	NILL	NILL	NILL
Sb03g040910	1	hypothetical protein	155 aa	similar to Putative uncharacterized protein	synteny	high	NILL	NILL	NILL	NILL	NILL	NILL
Sb03g040920	1	hypothetical protein	94 aa	similar to BolA-like protein	synteny	high	NILL	NILL	NILL	NILL	NILL	NILL
Sb03g043410	1	hypothetical protein	124 aa	similar to Putative uncharacterized protein P0470A12.6	synteny	high	NILL	NILL	NILL	NILL	NILL	NILL
Sb03g044230	1	annotation not avaliable	1006 aa	similar to Histidine kinase 2	synteny	high	NILL	NILL	NILL	NILL	NILL	NILL
Sb03g047240	1	annotation not avaliable	368 aa	similar to DEAD-box ATP-dependent RNA helicase 58 chloroplast precursor	synteny	high	NILL	NILL	NILL	NILL	NILL	NILL
Sb04g002220	1	annotation not avaliable	525 aa	similar to Calcium-dependent protein kinase	synteny	high	NILL	NILL	NILL	NILL	NILL	NILL
Sb04g005280	1	hypothetical protein	70 aa	similar to Protein transport protein SEC61 gamma-1 subunit	synteny	high	NILL	NILL	NILL	NILL	NILL	NILL
Sb04g007320	1	annotation not avaliable	696 aa	similar to ZIGA2 protein-like	synteny	high	NILL	NILL	NILL	NILL	NILL	NILL
Sb04g016960	1	hypothetical protein	87 aa	similar to Putative uncharacterized protein	synteny	high	NILL	NILL	NILL	NILL	NILL	NILL
Sb04g020650	1	hypothetical protein	69 aa	similar to Os02g0509500 protein	synteny	high	NILL	NILL	NILL	NILL	NILL	NILL
Sb04g020750	2	hypothetical protein	94 aa	similar to At1g03330	mghNoSynteny	high	NILL	NILL	NILL	NILL	NILL	NILL
Sb04g022105	1	hypothetical protein	96 aa	weakly similar to Putative uncharacterized protein OJ1298_H07.6	synteny	high	NILL	NILL	NILL	NILL	NILL	NILL
Sb04g025320	1	annotation not avaliable	129 aa	similar to Putative uncharacterized protein	synteny	high	NILL	NILL	NILL	NILL	NILL	NILL
Sb04g025670	2	annotation not avaliable	246 aa	similar to Putative uncharacterized protein	synteny	high	NILL	NILL	NILL	NILL	NILL	NILL
Sb04g027210	1	annotation not avaliable	412 aa	similar to Os02g0639100 protein	synteny	high	NILL	NILL	NILL	NILL	NILL	NILL
Sb04g031700	1	hypothetical protein	63 aa	similar to Putative uncharacterized protein	mghNoSynteny	high	NILL	NILL	NILL	NILL	NILL	NILL
Sb04g037290	1	annotation not avaliable	217 aa	similar to Os02g0818000 protein	synteny	high	NILL	NILL	NILL	NILL	NILL	NILL
Sb04g037830	1	hypothetical protein	81 aa	similar to Putative uncharacterized protein OJ1136_C04.10	synteny	high	NILL	NILL	NILL	NILL	NILL	NILL
Sb05g006423	1	hypothetical protein	282 aa	Predicted protein	lowConfidence	low	NILL	NILL	NILL	NILL	NILL	NILL
Sb05g012453	1	hypothetical protein	46 aa	similar to Wound-induced basic protein	mghNoSynteny	high	NILL	NILL	NILL	NILL	NILL	NILL
Sb05g019766	1	hypothetical protein	154 aa	similar to Expressed protein	synteny	high	NILL	NILL	NILL	NILL	NILL	NILL
Sb05g026810	1	annotation not avaliable	654 aa	similar to Putative beta-glycosidase	synteny	high	NILL	NILL	NILL	NILL	NILL	NILL
Sb06g000780	1	hypothetical protein	381 aa	weakly similar to OSJNBb0085F13.15 protein	synteny	high	NILL	NILL	NILL	NILL	NILL	NILL
Sb06g000790	1	hypothetical protein	93 aa	weakly similar to Triticum aestivum sulfur-rich/thionin-like protein	probableGene	high	NILL	NILL	NILL	NILL	NILL	NILL
Sb06g002510	1	hypothetical protein	77 aa	similar to OSIGBa0160I04.2 protein	synteny	high	NILL	NILL	NILL	NILL	NILL	NILL
Sb06g013850	1	hypothetical protein	109 aa	similar to OSIGBa0096P03.1 protein	synteny	high	NILL	NILL	NILL	NILL	NILL	NILL
Sb06g015340	2	annotation not avaliable	81 aa	similar to DNA-binding protein S1FA2	synteny	high	NILL	NILL	NILL	NILL	NILL	NILL
Sb06g016160	1	hypothetical protein	118 aa	similar to OSIGBa0092M08.2 protein	synteny	high	NILL	NILL	NILL	NILL	NILL	NILL
Sb06g016540	1	hypothetical protein	269 aa	similar to OSIGBa0076I14.3 protein	synteny	high	NILL	NILL	NILL	NILL	NILL	NILL
Sb06g017610	1	annotation not avaliable	347 aa	similar to Os04g0443500 protein	synteny	high	NILL	NILL	NILL	NILL	NILL	NILL
Sb06g019360	1	annotation not avaliable	536 aa	similar to OSJNBa0016O02.1 protein	synteny	high	NILL	NILL	NILL	NILL	NILL	NILL
Sb06g023410	1	annotation not avaliable	341 aa	similar to OSIGBa0155K17.11 protein	synteny	high	NILL	NILL	NILL	NILL	NILL	NILL
Sb06g024550	1	hypothetical protein	350 aa	similar to OSIGBa0122F23.1 protein	synteny	high	NILL	NILL	NILL	NILL	NILL	NILL
Sb06g026210	1	hypothetical protein	523 aa	similar to H0404F02.17 protein	synteny	high	NILL	NILL	NILL	NILL	NILL	NILL
Sb06g027320	1	hypothetical protein	124 aa	similar to OSJNba0093F12.14 protein	synteny	high	NILL	NILL	NILL	NILL	NILL	NILL
Sb06g029860	1	hypothetical protein	83 aa	similar to H0315F07.12 protein	synteny	high	NILL	NILL	NILL	NILL	NILL	NILL
Sb06g029890	1	hypothetical protein	82 aa	similar to H0315F07.12 protein	synteny	high	NILL	NILL	NILL	NILL	NILL	NILL
Sb06g031165	1	hypothetical protein	103 aa	similar to Putative uncharacterized protein	synteny	high	NILL	NILL	NILL	NILL	NILL	NILL
Sb06g031353	1	hypothetical protein	66 aa	similar to Putative uncharacterized protein	probableGene	high	NILL	NILL	NILL	NILL	NILL	NILL
Sb06g031940	1	annotation not avaliable	88 aa	similar to Os04g0665000 protein	synteny	high	NILL	NILL	NILL	NILL	NILL	NILL
Sb06g032520	1	hypothetical protein	1016 aa	similar to OSJNBb0004A17.8 protein	synteny	high	NILL	NILL	PTHR23258	SERINE-THREONINE PROTEIN KINASE PLANT-TYPE	NILL	NILL
Sb07g000730	1	annotation not avaliable	366 aa	similar to Putative uncharacterized protein P0450B04.17	synteny	high	NILL	NILL	NILL	NILL	NILL	NILL
Sb07g004075	1	hypothetical protein	115 aa	similar to Putative uncharacterized protein	synteny	high	NILL	NILL	NILL	NILL	NILL	NILL
Sb07g004910	1	hypothetical protein	204 aa	similar to Os07g0192300 protein	mghNoSynteny	high	NILL	NILL	NILL	NILL	NILL	NILL
Sb07g005380	1	hypothetical protein	97 aa	similar to Chromosome chr10 scaffold_179 whole genome shotgun sequence	synteny	high	NILL	NILL	NILL	NILL	NILL	NILL
Sb07g005435	1	hypothetical protein	52 aa	similar to Chromosome undetermined scaffold_712 whole genome shotgun sequence	mghNoSynteny	high	NILL	NILL	NILL	NILL	NILL	NILL
Sb07g021895	1	hypothetical protein	102 aa	similar to Putative uncharacterized protein	mghNoSynteny	high	NILL	NILL	NILL	NILL	NILL	NILL
Sb07g025750	1	hypothetical protein	205 aa	similar to Putative uncharacterized protein	synteny	high	NILL	NILL	NILL	NILL	NILL	NILL
Sb07g025860	1	hypothetical protein	330 aa	similar to AP2 domain-containing protein AP29-like	synteny	high	NILL	NILL	NILL	NILL	NILL	NILL
Sb07g027795	1	hypothetical protein	355 aa	similar to N-acetyltransferase and Transcription factor-like protein	synteny	high	NILL	NILL	NILL	NILL	NILL	NILL
Sb08g002560	1	hypothetical protein	294 aa	weakly similar to WRKY transcription factor 64	synteny	high	NILL	NILL	NILL	NILL	NILL	NILL
Sb08g002580	1	annotation not avaliable	240 aa	similar to OSIGBa0147B06.5 protein	mghNoSynteny	high	NILL	NILL	PTHR11911	INOSINE-5-MONOPHOSPHATE DEHYDROGENASE RELATED	NILL	NILL
Sb08g004570	1	annotation not avaliable	595 aa	similar to TRNA-nucleotidyltransferase putative expressed	synteny	high	NILL	NILL	PTHR13734	TRNA-NUCLEOTIDYLTRANSFERASE 1	NILL	NILL
Sb08g007130	2	annotation not avaliable	685 aa	similar to Diacylglycerol kinase 1 putative expressed	synteny	high	NILL	NILL	PTHR11255	DIACYLGLYCEROL KINASE	NILL	NILL
Sb08g015010	1	hypothetical protein	252 aa	similar to Ribosomal protein S6 RPS6-1	mghNoSynteny	high	NILL	NILL	PTHR11502	40S RIBOSOMAL PROTEIN S6	NILL	NILL
Sb08g016955	1	hypothetical protein	71 aa	similar to Chromosome chr7 scaffold_31 whole genome shotgun sequence	synteny	high	NILL	NILL	PTHR11896	MITOCHONDRIAL CARRIER PROTEIN RELATED	NILL	NILL
Sb08g019290	1	hypothetical protein	75 aa	similar to Os11g0562100 protein	probableGene	high	NILL	NILL	NILL	NILL	NILL	NILL
Sb08g019960	1	hypothetical protein	86 aa	weakly similar to Expressed protein	synteny	high	NILL	NILL	NILL	NILL	NILL	NILL
Sb09g001040	1	hypothetical protein	76 aa	similar to MPI	synteny	high	NILL	NILL	NILL	NILL	NILL	NILL
Sb09g004800	1	hypothetical protein	363 aa	similar to Putative uncharacterized protein	mghNoSynteny	high	NILL	NILL	PTHR21678	FAMILY NOT NAMED	NILL	NILL
Sb09g006490	1	annotation not avaliable	202 aa	similar to Putative uncharacterized protein	synteny	high	NILL	NILL	PTHR10209	FEII / ASCORBATE OXIDASE SUPERFAMILY	NILL	NILL
Sb09g017120	1	annotation not avaliable	463 aa	Predicted protein	probableGene	high	NILL	NILL	NILL	NILL	NILL	NILL
Sb09g017140	1	hypothetical protein	60 aa	similar to Putative uncharacterized protein	synteny	high	NILL	NILL	NILL	NILL	NILL	NILL
Sb09g020070	1	annotation not avaliable	402 aa	similar to Putative WD-repeat protein	synteny	high	NILL	NILL	NILL	NILL	NILL	NILL
Sb09g021330	1	hypothetical protein	572 aa	similar to Os01g0871500 protein	synteny	high	NILL	NILL	NILL	NILL	NILL	NILL
Sb09g022400	1	hypothetical protein	80 aa	similar to Putative uncharacterized protein	synteny	high	NILL	NILL	NILL	NILL	NILL	NILL
Sb09g022590	2	annotation not avaliable	554 aa	similar to Cysteinyl-tRNA synthetase putative expressed	mghNoSynteny	high	NILL	NILL	NILL	NILL	NILL	NILL
Sb09g025110	1	annotation not avaliable	677 aa	similar to Os05g0510300 protein	synteny	high	NILL	NILL	NILL	NILL	NILL	NILL
Sb09g026080	1	hypothetical protein	508 aa	similar to Hexokinase	synteny	high	NILL	NILL	NILL	NILL	NILL	NILL
Sb09g027140	1	hypothetical protein	105 aa	similar to Putative uncharacterized protein	synteny	high	NILL	NILL	NILL	NILL	NILL	NILL
Sb09g029690	1	hypothetical protein	239 aa	similar to Putative uncharacterized protein	probableGene	high	NILL	NILL	NILL	NILL	NILL	NILL
Sb10g012180	1	hypothetical protein	67 aa	similar to Putative uncharacterized protein	probableGene	high	NILL	NILL	NILL	NILL	NILL	NILL
Sb10g025710	1	hypothetical protein	70 aa	similar to Putative uncharacterized protein P0453H04.30	synteny	high	NILL	NILL	NILL	NILL	NILL	NILL
Sb10g026000	1	Putative uncharacterized protein	69aa	similar to Protein transport protein SEC61 gamma-1 subunit	synteny	high	NILL	NILL	NILL	NILL	NILL	NILL
Sb10g028640	1	annotation not avaliable	251 aa	similar to Os06g0698300 protein	synteny	high	NILL	NILL	NILL	NILL	NILL	NILL
Sb10g029150	1	hypothetical protein	75 aa	similar to Cycloartenol synthase putative expressed	synteny	high	NILL	NILL	NILL	NILL	NILL	NILL
Sb10g030290	2	annotation not avaliable	93 aa	similar to Putative uncharacterized protein OJ1540_H01.11	synteny	high	NILL	NILL	NILL	NILL	NILL	NILL
Reference
Paterson AH, Bowers JE, Bruggmann R, Dubchak I, Grimwood J, Gundlach H, Haberer G, Hellsten U, Mitros T, Poliakov A, Schmutz J, Spannagl M, Tang H, Wang X, Wicker T, Bharti AK, Chapman J, Feltus FA, Gowik U, Grigoriev IV, Lyons E, Maher CA, Martis M, Narechania A, Otillar RP, Penning BW, Salamov AA, Wang Y, Zhang L, Carpita NC, et al.: The Sorghum Bicolor Genome and the Diversification of Grasses…

## Sheet: Patterns_of_genes_in_associatio
Additional_file_6.xlsx:GO_functional_enrichment_of_the_gene_identified_as_drought_responsive_based_on_UniGene_to_genome_mapping
GO_acc	Term_type	Term	Query_item	Query_total	Bg_item	Bg_total	P-value	Gene entriesa enriched and significantly overrepresented (P < 0.05) demonstrating strong correlation with drought related GO terms based on biological process
GO:0048610	P	reproductive cellular process and sex differentiation	6	134	27	26245	1.5e-08	Sb01g050670.1	Sb03g015351.1	Sb10g026000.1	Sb02g011360.1	Sb02g011360.2	Sb04g005280.1
GO:0007548	P	oogenesis	11	134	225	26245	3.6e-08	Sb10g026000.1	Sb01g003410.1	Sb07g004910.2	Sb07g004910.1	Sb02g011360.1	Sb02g011360.2	Sb04g005280.1	Sb04g025670.3	Sb04g025670.2	Sb04g025670.1	Sb02g025440.1
GO:0048477	P	superoxide metabolic process	8	134	123	26245	3.7e-07	Sb10g026000.1	Sb03g015351.1	Sb02g011360.1	Sb02g011360.2	Sb04g005280.1	Sb04g025670.3	Sb04g025670.2	Sb04g025670.1
GO:0006801	P	reproductive process in a multicellular organism	5	134	31	26245	1e-06	Sb02g042170.1	Sb02g042170.3	Sb02g042170.2	Sb03g007320.1	Sb03g007320.2
GO:0048609	P	multicellular organism reproduction	8	134	148	26245	1.4e-06	Sb10g026000.1	Sb03g015351.1	Sb02g011360.1	Sb02g011360.2	Sb04g005280.1	Sb04g025670.3	Sb04g025670.2	Sb04g025670.1
GO:0032504	P	nematode larval development	8	134	158	26245	2.2e-06	Sb10g026000.1	Sb03g015351.1	Sb02g011360.1	Sb02g011360.2	Sb04g005280.1	Sb04g025670.3	Sb04g025670.2	Sb04g025670.1
GO:0002119	P	female gamete generation	13	134	507	26245	2.6e-06	Sb10g026000.1	Sb01g047820.2	Sb01g003410.1	Sb07g004910.2	Sb07g004910.1	Sb06g017610.2	Sb07g005380.1	Sb06g017610.1	Sb04g005280.1	Sb04g025670.3	Sb04g025670.2	Sb04g025670.1	Sb02g025440.1
GO:0007292	P	larval development	8	134	169	26245	3.6e-06	Sb10g026000.1	Sb03g015351.1	Sb02g011360.1	Sb02g011360.2	Sb04g005280.1	Sb04g025670.3	Sb04g025670.2	Sb04g025670.1
GO:0002164	P	gonad development	13	134	547	26245	5.9e-06	Sb10g026000.1	Sb01g047820.2	Sb01g003410.1	Sb07g004910.2	Sb07g004910.1	Sb06g017610.2	Sb07g005380.1	Sb06g017610.1	Sb04g005280.1	Sb04g025670.3	Sb04g025670.2	Sb04g025670.1	Sb02g025440.1
GO:0008406	P	development of primary sexual characteristics	5	134	45	26245	5.5e-06	Sb04g025670.3	Sb10g026000.1	Sb04g025670.2	Sb04g025670.1	Sb04g005280.1
GO:0045137	P	embryonic development ending in birth or egg hatching	5	134	50	26245	8.9e-06	Sb04g025670.3	Sb10g026000.1	Sb04g025670.2	Sb04g025670.1	Sb04g005280.1
GO:0009792	P	genitalia development	15	134	777	26245	1.3e-05	Sb10g026000.1	Sb01g047820.2	Sb07g004910.2	Sb07g004910.1	Sb06g017610.2	Sb07g005380.1	Sb06g017610.1	Sb04g005280.1	Sb07g005435.1	Sb04g020750.2	Sb04g020750.1	Sb04g025670.3	Sb04g025670.2	Sb04g025670.1	Sb02g025440.1
GO:0048806	P	nuclear mRNA splicing via spliceosome	7	134	171	26245	3.6e-05	Sb01g003410.1	Sb07g004910.2	Sb07g004910.1	Sb04g025670.3	Sb04g025670.2	Sb04g025670.1	Sb02g025440.1
GO:0000398	P	RNA splicing via transesterification reactions with bulged adenosine as nucleophile	9	134	306	26245	3.5e-05	Sb03g015351.1	Sb02g011360.1	Sb02g011360.2	Sb07g005435.1	Sb04g020750.2	Sb04g020750.1	Sb04g025670.3	Sb04g025670.2	Sb04g025670.1
GO:0000377	P	RNA splicing via transesterification reactions	9	134	313	26245	4.1e-05	Sb03g015351.1	Sb02g011360.1	Sb02g011360.2	Sb07g005435.1	Sb04g020750.2	Sb04g020750.1	Sb04g025670.3	Sb04g025670.2	Sb04g025670.1
GO:0000375	P	embryonic development	9	134	319	26245	4.8e-05	Sb03g015351.1	Sb02g011360.1	Sb02g011360.2	Sb07g005435.1	Sb04g020750.2	Sb04g020750.1	Sb04g025670.3	Sb04g025670.2	Sb04g025670.1
GO:0009790	P	post-embryonic development	22	134	1689	26245	5.1e-05	Sb01g047820.2	Sb07g004910.2	Sb07g004910.1	Sb07g005380.1	Sb03g044230.1	Sb04g005280.1	Sb04g020750.2	Sb04g020750.1	Sb08g015010.1	Sb02g025440.1	Sb03g044230.2	Sb03g015351.1	Sb06g017610.2	Sb02g011360.1	Sb02g011360.2	Sb06g017610.1	Sb04g025670.3	Sb04g025670.2	Sb04g025670.1	Sb10g026000.1	Sb07g005435.1	Sb03g012940.1
GO:0009791	P	embryonic morphogenesis	21	134	1644	26245	0.0001	Sb01g030570.1	Sb01g050670.1	Sb03g044230.1	Sb01g047820.2	Sb01g003410.1	Sb03g044230.2	Sb07g004910.2	Sb06g017610.2	Sb07g004910.1	Sb10g026000.1	Sb07g005380.1	Sb02g011360.2	Sb02g011360.1	Sb04g005280.1	Sb01g030570.2	Sb04g025670.2	Sb04g025670.3	Sb08g015010.1	Sb04g025670.1	Sb06g017610.1	Sb02g025440.1
GO:0048598	P	RNA splicing	6	134	151	26245	0.00015	Sb03g044230.2	Sb03g044230.1	Sb07g005380.1	Sb04g025670.3	Sb04g025670.2	Sb04g025670.1
GO:0008380	P	gamete generation	9	134	393	26245	0.00022	Sb03g015351.1	Sb02g011360.1	Sb02g011360.2	Sb07g005435.1	Sb04g020750.2	Sb04g020750.1	Sb04g025670.3	Sb04g025670.2	Sb04g025670.1
GO:0007276	P	oxygen and reactive oxygen species metabolic process	8	134	329	26245	0.00034	Sb10g026000.1	Sb03g015351.1	Sb02g011360.1	Sb02g011360.2	Sb04g005280.1	Sb04g025670.3	Sb04g025670.2	Sb04g025670.1
GO:0006800	P	mRNA processing	5	134	122	26245	0.00049	Sb02g042170.1	Sb02g042170.3	Sb02g042170.2	Sb03g007320.1	Sb03g007320.2
GO:0006397	P	body morphogenesis	9	134	439	26245	0.00049	Sb03g015351.1	Sb02g011360.1	Sb02g011360.2	Sb07g005435.1	Sb04g020750.2	Sb04g020750.1	Sb04g025670.3	Sb04g025670.2	Sb04g025670.1
GO:0010171	P	RNA processing	5	134	137	26245	0.00081	Sb04g025670.3	Sb04g025670.2	Sb04g025670.1	Sb01g047820.2	Sb02g025440.1
GO:0006396	P	response to wounding	13	134	912	26245	0.00088	Sb03g015351.1	Sb03g039640.2	Sb02g011360.1	Sb02g011360.2	Sb03g039640.1	Sb04g025670.3	Sb07g005435.1	Sb04g020750.2	Sb04g020750.1	Sb08g004570.1	Sb04g025670.2	Sb04g025670.1	Sb08g004570.2
GO:0009611	P	growth	7	134	312	26245	0.0013	Sb06g032520.1	Sb01g037560.1	Sb08g007130.1	Sb08g007130.2	Sb09g001040.1	Sb06g029860.1	Sb06g029890.1
GO:0040007	P	regulation of post-embryonic development	17	134	1449	26245	0.0012	Sb10g026000.1	Sb01g047820.2	Sb01g003410.1	Sb07g004910.2	Sb07g004910.1	Sb06g017610.2	Sb07g005380.1	Sb02g011360.2	Sb02g011360.1	Sb04g005280.1	Sb04g020750.2	Sb04g020750.1	Sb04g025670.3	Sb04g025670.2	Sb04g025670.1	Sb06g017610.1	Sb02g025440.1
GO:0048580	P	mRNA metabolic process	7	134	319	26245	0.0014	Sb01g030570.1	Sb03g044230.2	Sb03g044230.1	Sb01g030570.2	Sb04g025670.3	Sb04g025670.2	Sb04g025670.1
GO:0016071	P	tRNA metabolic process	9	134	513	26245	0.0014	Sb03g015351.1	Sb02g011360.1	Sb02g011360.2	Sb07g005435.1	Sb04g020750.2	Sb04g020750.1	Sb04g025670.3	Sb04g025670.2	Sb04g025670.1
GO:0006399	P	response to cold	6	134	235	26245	0.0015	Sb09g022590.1	Sb09g022590.2	Sb04g020750.2	Sb04g020750.1	Sb08g004570.1	Sb08g004570.2
GO:0009409	P	hermaphrodite genitalia development	10	134	625	26245	0.0015	Sb01g030570.1	Sb03g044230.2	Sb03g044230.1	Sb01g030570.2	Sb01g037560.1	Sb08g007130.1	Sb08g007130.2	Sb03g011700.1	Sb03g011700.2	Sb03g012940.1
GO:0040035	P	positive regulation of growth rate	5	134	161	26245	0.0016	Sb04g025670.3	Sb04g025670.2	Sb04g025670.1	Sb01g003410.1	Sb02g025440.1
GO:0040010	P	regulation of growth rate	8	134	438	26245	0.002	Sb01g047820.2	Sb07g005380.1	Sb04g020750.2	Sb04g020750.1	Sb04g025670.3	Sb04g025670.2	Sb04g025670.1	Sb02g025440.1
GO:0040009	P	sexual reproduction	8	134	446	26245	0.0023	Sb01g047820.2	Sb07g005380.1	Sb04g020750.2	Sb04g020750.1	Sb04g025670.3	Sb04g025670.2	Sb04g025670.1	Sb02g025440.1
GO:0019953	P	translational elongation	9	134	560	26245	0.0026	Sb01g050670.1	Sb03g015351.1	Sb10g026000.1	Sb02g011360.1	Sb02g011360.2	Sb04g005280.1	Sb04g025670.3	Sb04g025670.2	Sb04g025670.1
GO:0006414	P	positive regulation of growth	5	134	189	26245	0.0032	Sb08g015010.1	Sb01g038170.1	Sb01g003410.1	Sb09g017140.1	Sb01g038170.2
GO:0045927	P	response to external stimulus	8	134	483	26245	0.0037	Sb01g047820.2	Sb07g005380.1	Sb04g020750.2	Sb04g020750.1	Sb04g025670.3	Sb04g025670.2	Sb04g025670.1	Sb02g025440.1
GO:0009605	P	response to stress	11	134	881	26245	0.0059	Sb03g000670.2	Sb03g000670.1	Sb06g032520.1	Sb06g013850.1	Sb01g037560.1	Sb08g007130.1	Sb08g007130.2	Sb09g001040.1	Sb06g029860.1	Sb06g029890.1	Sb03g012940.1
GO:0006950	P	reproduction	29	134	3705	26245	0.012	Sb07g025750.1	Sb03g000670.2	Sb01g037560.1	Sb03g000670.1	Sb09g001040.1	Sb01g017695.1	Sb01g018910.1	Sb01g018910.2	Sb03g011700.1	Sb06g002510.1	Sb03g011700.2	Sb06g029890.1	Sb02g025440.1	Sb03g044230.2	Sb03g044230.1	Sb06g032520.1	Sb03g035842.1	Sb02g011360.1	Sb02g011360.2	Sb08g007130.1	Sb08g007130.2	Sb02g035950.1	Sb01g030570.1	Sb01g030570.2	Sb01g037890.2	Sb01g037890.1	Sb06g016540.1	Sb06g029860.1	Sb03g012940.1
GO:0000003	P	reproductive developmental process	23	134	2747	26245	0.012	Sb01g047820.2	Sb07g004910.2	Sb07g004910.1	Sb04g005280.1	Sb04g020750.2	Sb04g020750.1	Sb08g015010.1	Sb02g025440.1	Sb03g015351.1	Sb01g003410.1	Sb10g026000.1	Sb06g017610.2	Sb02g011360.1	Sb02g011360.2	Sb06g017610.1	Sb04g025670.3	Sb04g025670.2	Sb04g025670.1	Sb01g030570.1	Sb01g050670.1	Sb01g030570.2	Sb09g017140.1	Sb06g031165.1
GO:0003006	P	positive regulation of developmental process	16	134	1695	26245	0.013	Sb01g030570.1	Sb01g050670.1	Sb03g015351.1	Sb01g030570.2	Sb01g003410.1	Sb10g026000.1	Sb07g004910.2	Sb07g004910.1	Sb02g011360.1	Sb02g011360.2	Sb04g005280.1	Sb04g025670.2	Sb04g025670.3	Sb08g015010.1	Sb04g025670.1	Sb02g025440.1
GO:0051094	P	macromolecule localization	5	134	270	26245	0.013	Sb01g030570.1	Sb04g025670.3	Sb04g025670.1	Sb01g030570.2	Sb04g025670.2
GO:0033036	P	ncRNA metabolic process	10	134	898	26245	0.018	Sb01g050670.1	Sb03g015351.1	Sb10g026000.1	Sb07g004910.2	Sb01g037560.2	Sb01g037560.1	Sb07g004910.1	Sb04g005280.1	Sb06g016160.1	Sb02g010620.1
GO:0034660	P	response to temperature stimulus	6	134	399	26245	0.018	Sb09g022590.1	Sb09g022590.2	Sb04g020750.2	Sb04g020750.1	Sb08g004570.1	Sb08g004570.2
GO:0009266	P	regulation of growth	10	134	902	26245	0.018	Sb01g030570.1	Sb03g044230.2	Sb03g044230.1	Sb01g030570.2	Sb01g037560.1	Sb08g007130.1	Sb08g007130.2	Sb03g011700.1	Sb03g011700.2	Sb03g012940.1
GO:0040008	P	protein targeting	8	134	641	26245	0.018	Sb01g047820.2	Sb07g005380.1	Sb04g020750.2	Sb04g020750.1	Sb04g025670.3	Sb04g025670.2	Sb04g025670.1	Sb02g025440.1
GO:0006605	P	regulation of multicellular organismal process	5	134	301	26245	0.02	Sb07g004910.2	Sb10g026000.1	Sb01g037560.1	Sb07g004910.1	Sb04g005280.1
GO:0051239	P	protein metabolic process	8	134	654	26245	0.02	Sb01g030570.1	Sb03g044230.2	Sb03g015351.1	Sb01g030570.2	Sb03g044230.1	Sb04g025670.3	Sb04g025670.2	Sb04g025670.1
GO:0019538	P	regulation of biological process	35	134	5015	26245	0.029	Sb03g000670.2	Sb07g004910.2	Sb07g004910.1	Sb03g000670.1	Sb09g025110.1	Sb09g025110.2	Sb06g000780.1	Sb01g003410.1	Sb10g028640.1	Sb10g028640.2	Sb01g038170.1	Sb01g038170.2	Sb03g044230.2	Sb03g044230.1	Sb06g032520.1	Sb09g022590.1	Sb09g022590.2	Sb03g035842.1	Sb06g017610.2	Sb02g011360.1	Sb02g011360.2	Sb06g017610.1	Sb04g027210.2	Sb04g027210.1	Sb01g027570.1	Sb08g015010.1	Sb01g027570.2	Sb04g002220.2	Sb04g002220.1	Sb06g019360.1	Sb06g019360.2	Sb01g037890.2	Sb01g037890.1	Sb09g017140.1	Sb06g031165.1
GO:0050789	P	cellular protein metabolic process	43	134	6509	26245	0.035	Sb07g025750.1	Sb01g047820.2	Sb03g000670.2	Sb03g039640.2	Sb07g005380.1	Sb03g039640.1	Sb04g007320.1	Sb04g020750.2	Sb04g020750.1	Sb01g003100.2	Sb01g003100.1	Sb02g040210.2	Sb02g008120.1	Sb04g007320.2	Sb09g026080.1	Sb02g040210.1	Sb02g025440.1	Sb03g000670.1	Sb03g044230.2	Sb03g015351.1	Sb06g013850.1	Sb02g008120.2	Sb03g035842.1	Sb03g044230.1	Sb02g011360.1	Sb02g011360.2	Sb08g007130.1	Sb08g007130.2	Sb07g004075.1	Sb04g025670.3	Sb04g025670.2	Sb04g025670.1	Sb01g030570.1	Sb01g030570.2	Sb03g007320.1	Sb03g007320.2	Sb02g038620.1	Sb08g002560.1	Sb07g005435.1	Sb06g015340.2	Sb06g015340.1	Sb01g039670.1
GO:0044267	P	response to stimulus	30	134	4223	26245	0.036	Sb03g000670.2	Sb07g004910.2	Sb07g004910.1	Sb03g000670.1	Sb09g025110.1	Sb09g025110.2	Sb01g003410.1	Sb10g028640.1	Sb10g028640.2	Sb01g038170.1	Sb01g038170.2	Sb03g044230.2	Sb03g044230.1	Sb06g032520.1	Sb09g022590.1	Sb09g022590.2	Sb03g035842.1	Sb06g017610.2	Sb02g011360.1	Sb02g011360.2	Sb06g017610.1	Sb04g027210.2	Sb04g027210.1	Sb08g015010.1	Sb04g002220.2	Sb04g002220.1	Sb01g037890.2	Sb01g037890.1	Sb09g017140.1	Sb06g031165.1
GO:0050896	P	organ development	41	134	6230	26245	0.042	Sb07g025750.1	Sb01g047820.2	Sb03g000670.2	Sb01g037560.1	Sb03g000670.1	Sb09g001040.1	Sb01g017695.1	Sb02g040210.2	Sb02g040210.1	Sb09g021330.1	Sb01g018910.1	Sb01g018910.2	Sb01g037890.1	Sb09g026080.1	Sb03g011700.1	Sb06g002510.1	Sb03g011700.2	Sb06g029890.1	Sb03g012940.1	Sb03g044230.2	Sb03g044230.1	Sb06g032520.1	Sb06g013850.1	Sb03g035842.1	Sb02g011360.1	Sb02g011360.2	Sb08g007130.1	Sb08g007130.2	Sb02g035950.1	Sb01g037890.2	Sb01g030570.1	Sb01g030570.2	Sb03g007320.1	Sb03g007320.2	Sb03g039330.1	Sb06g016540.1	Sb02g038620.1	Sb06g029860.1	Sb02g025440.1	Sb09g006490.2	Sb09g006490.1
GO:0048513	P	reproductive process	17	134	2122	26245	0.043	Sb01g030570.1	Sb03g044230.2	Sb03g044230.1	Sb01g030570.2	Sb04g005280.1	Sb01g003410.1	Sb10g026000.1	Sb07g004910.2	Sb07g004910.1	Sb02g011360.1	Sb02g011360.2	Sb08g007130.1	Sb08g007130.2	Sb04g025670.3	Sb04g025670.2	Sb04g025670.1	Sb02g025440.1
Key to legend:
a Most specific genes were involved as multiple entries in different GO accessions having strong correlation with multiple GO terms based on biological process for drought specific stresses or related factors and other factors not directly related to drought condition.
eg. Sb03g015351.1	response to dehydration and wound and temperature
	response to cold
eg. Sb03g044230.2	response to stimuli
eg. Sb04g005280.1	response to factors other than drought related stresses however with indirect association to drought or drought related factors
eg. Sb09g022590.1	response to dehydration, wound and temperature (background) and response to cold (text)
eg. Sb09g022590.2	response to cold (background) and response to dehydration, wound and temperature (text)
eg. Sb03g000670.2	response to stimuli (background) and response to dehydration, wound and temperature (text)
eg. Sb09g022590.1	response to stimuli (background) and response to cold (text)
eg. Sb03g000670.2	response to dehydration, wound and temperature (background) and response to stimuli (text)
eg. Sb09g022590.1	response to dehydration, wound and temperature (background); response to cold (text) and response to stimuli (Border)
eg. Sb09g022590.2	response to cold (background); response to dehydration, wound and temperature (text) and response to stimuli (Border)
[truncated: 1 more columns]

## Sheet: Genes_and transcripts_involved
Additional_file_6.xlsx:GO_functional_enrichment_of_the_gene_identified_as_drought_responsive_based_on_UniGene_to_genome_mapping
Total genes enriched and significantly expressed (P < 0.05) under drought and drought related environmental factors
Total genes	Total transcripts	Drought related GO-terms specific genes	Drought related GO-terms specific transcripts
Sb01g003100	Sb01g003100.1	Sb01g003410	Transcripts with response to dehydration, wound and temperature stimuli
Sb01g003410	Sb01g003100.2	Sb01g037560	Sb01g037560.1
Sb01g017695	Sb01g003410.1	Sb01g037890	Sb01g047820.2
Sb01g018910	Sb01g017695.1	Sb01g038170	Sb02g011360.1
Sb01g027570	Sb01g018910.1	Sb01g047820	Sb02g011360.2
Sb01g030570	Sb01g018910.2	Sb02g011360	Sb02g025440.1
Sb01g037560	Sb01g027570.1	Sb02g025440	Sb03g000670.1
Sb01g037890	Sb01g027570.2	Sb03g000670	Sb03g000670.2
Sb01g038170	Sb01g030570.1	Sb03g012940	Sb03g012940.1
Sb01g039670	Sb01g030570.2	Sb03g015351	Sb03g015351.1
Sb01g047820	Sb01g037560.1	Sb03g035842	Sb03g039640.1
Sb01g050670	Sb01g037560.2	Sb03g039640	Sb03g039640.2
Sb02g008120	Sb01g037890.1	Sb03g044230	Sb04g020750.1
Sb02g010620	Sb01g037890.2	Sb04g002220	Sb04g020750.2
Sb02g011360	Sb01g038170.1	Sb04g020750	Sb04g025670.1
Sb02g025440	Sb01g038170.2	Sb04g025670	Sb04g025670.2
Sb02g035950	Sb01g039670.1	Sb04g027210	Sb04g025670.3
Sb02g038620	Sb01g039670.2	Sb06g013850	Sb06g013850.1
Sb02g040210	Sb01g047820.2	Sb06g017610	Sb06g029860.1
Sb02g042170	Sb01g050670.1	Sb06g029860	Sb06g029890.1
Sb03g000670	Sb02g008120.1	Sb06g029890	Sb06g032520.1
Sb03g007320	Sb02g008120.2	Sb06g031165	Sb07g005380.1
Sb03g011700	Sb02g010620.1	Sb06g032520	Sb07g005435.1
Sb03g012940	Sb02g011360.1	Sb07g004910	Sb08g004570.1
Sb03g015351	Sb02g011360.2	Sb07g005380	Sb08g004570.2
Sb03g035842	Sb02g025440.1	Sb07g005435	Sb08g007130.1
Sb03g039330	Sb02g035950.1	Sb08g004570	Sb08g007130.2
Sb03g039640	Sb02g038620.1	Sb08g007130	Sb09g001040.1
Sb03g044230	Sb02g040210.1	Sb08g015010	Sb09g022590.1
Sb04g002220	Sb02g040210.2	Sb09g001040	Sb09g022590.2
Sb04g005280	Sb02g042170.1	Sb09g017140
Sb04g007320	Sb02g042170.2	Sb09g022590	Transcripts with response to cold
Sb04g020750	Sb02g042170.3	Sb09g025110	Sb09g022590.1
Sb04g025670	Sb03g000670.1	Sb10g028640	Sb09g022590.2
Sb04g027210	Sb03g000670.2		Sb04g020750.2
Sb06g000780	Sb03g007320.1		Sb04g020750.1
Sb06g002510	Sb03g007320.2		Sb08g004570.1
Sb06g013850	Sb03g011700.1		Sb08g004570.2
Sb06g015340	Sb03g011700.2
Sb06g016160	Sb03g012940.1		Transcripts with response to stimuli
Sb06g016540	Sb03g015351.1		Sb01g003410.1
Sb06g017610	Sb03g035842.1		Sb01g037890.1
Sb06g019360	Sb03g039330.1		Sb01g037890.2
Sb06g029860	Sb03g039640.1		Sb01g038170.1
Sb06g029890	Sb03g039640.2		Sb01g038170.2
Sb06g031165	Sb03g044230.1		Sb02g011360.1
Sb06g032520	Sb03g044230.2		Sb02g011360.2
Sb07g004075	Sb04g002220.1		Sb03g000670.1
Sb07g004910	Sb04g002220.2		Sb03g000670.2
Sb07g005380	Sb04g005280.1		Sb03g035842.1
Sb07g005435	Sb04g007320.1		Sb03g044230.1
Sb07g025750	Sb04g007320.2		Sb03g044230.2
Sb08g002560	Sb04g020750.1		Sb04g002220.1
Sb08g004570	Sb04g020750.2		Sb04g002220.2
Sb08g007130	Sb04g025670.1		Sb04g027210.1
Sb08g015010	Sb04g025670.2		Sb04g027210.2
Sb09g001040	Sb04g025670.3		Sb06g017610.1
Sb09g006490	Sb04g027210.1		Sb06g017610.2
Sb09g017140	Sb04g027210.2		Sb06g031165.1
Sb09g021330	Sb06g000780.1		Sb06g032520.1
Sb09g022590	Sb06g002510.1		Sb07g004910.1
Sb09g025110	Sb06g013850.1		Sb07g004910.2
Sb09g026080	Sb06g015340.1		Sb08g015010.1
Sb10g026000	Sb06g015340.2		Sb09g017140.1
Sb10g028640	Sb06g016160.1		Sb09g022590.1
	Sb06g016540.1		Sb09g022590.2
	Sb06g017610.1		Sb09g025110.1
	Sb06g017610.2		Sb09g025110.2
	Sb06g019360.1		Sb10g028640.1
	Sb06g019360.2		Sb10g028640.2
	Sb06g029860.1
	Sb06g029890.1
	Sb06g031165.1
	Sb06g032520.1
	Sb07g004075.1
	Sb07g004910.1
	Sb07g004910.2
	Sb07g005380.1
	Sb07g005435.1
	Sb07g025750.1
	Sb08g002560.1
	Sb08g004570.1
	Sb08g004570.2
	Sb08g007130.1
	Sb08g007130.2
	Sb08g015010.1
	Sb09g001040.1
	Sb09g006490.1
	Sb09g006490.2
	Sb09g017140.1
	Sb09g021330.1
	Sb09g022590.1
	Sb09g022590.2
	Sb09g025110.1
	Sb09g025110.2
	Sb09g026080.1
	Sb10g026000.1
	Sb10g028640.1
	Sb10g028640.2
